# Supplementary material for: Different Metabolomic and Proteomic Profiles of Cerebrospinal Fluid in Ventricular and Lumbar Compartments in Relation to Leptomeningeal Metastases
Source: Metabolites. 2022 Jan 14;12(1):80. doi: 10.3390/metabo12010080 (PMC8778711; doi:10.3390/metabo12010080)
Supplement: Supplementary file 1 [file metabolites-12-00080-s001.zip]

Archive with 8 entries (8 files):
- Supplementary Figures.docx
- Supplementary Table 1_discriminative LMIs.xlsx
- Supplementary Table 2_LMI with KEGG pathway.xlsx
- Supplementary Table 3_discriminative proteins.xlsx
- Supplementary Table 4_CSF Proteins with GO pathway.xlsx
- Supplementary Table 5_protein with KEGG pathway.xlsx
- Supplementary Table 6_LMI peak area normalized data.xlsx
- Supplementary Table 7_Protein abundance ratio data.xlsx
