# Supplementary material for: Different Metabolomic and Proteomic Profiles of Cerebrospinal Fluid in Ventricular and Lumbar Compartments in Relation to Leptomeningeal Metastases
Source: Metabolites. 2022 Jan 14;12(1):80. doi: 10.3390/metabo12010080 (PMC8778711; doi:10.3390/metabo12010080)
Supplement: Supplementary file 1 [file metabolites-12-00080-s001.zip › Supplementary Table 1_discriminative LMIs.xlsx]

## Sheet: L>V, metabolite
Cerebrospinal fluid Low-mass ion analyses
pairwise ciomparison						groupwise comparison
mass value (m/z)	retention time (min)	# of samples showing lumber<ventricular in peak area	# of samples showing lumber=ventricular in peak area	# of samples showing lumber>ventricular in peak area		sensitivity + specificity	sensitivity lumbar	specificity ventricular	threshold	by Shapiro-wilk test	two-sided p value	FDR corrected p value	sensitivity lumbar	specificity ventricular	threshold
179.105	13.32	0	0	20		1.55	0.75	0.8	4.24	signed rank test	8.85746e-05	0.0220945	0.75	0.8	4.24
213.888	22.32	0	0	20		1.6	0.75	0.85	4.725	signed rank test	8.85746e-05	0.0220945	0.75	0.85	4.725
241.883	22.32	0	0	20		1.55	0.75	0.8	4.91	signed rank test	8.85746e-05	0.0220945	0.75	0.8	4.91
378.904	0.88	0	0	20		1.45	0.8	0.65	4.965	signed rank test	8.85746e-05	0.0220945	0.8	0.65	4.965
446.888	0.89	0	0	20		1.35	0.8	0.55	5.06	signed rank test	8.85746e-05	0.0220945	0.8	0.55	5.06
473.201	10.22	0	0	20		1.5	0.65	0.85	4.135	paired t test	3.56517e-06	0.0169559	0.5	1	4.345
650.855	0.89	0	0	20		1.35	0.9	0.45	4.75	signed rank test	8.85746e-05	0.0220945	0.85	0.5	4.775
156.889	21.62	1	0	19		1.5	0.5	1	5.12	signed rank test	0.000338455	0.0220945	0.5	1	5.12
179.106	13.23	1	0	19		1.55	0.8	0.75	4.145	paired t test	4.0114e-05	0.0220945	0.8	0.75	4.145
184.094	0.98	1	0	19		1.4	0.85	0.55	3.215	paired t test	7.16716e-06	0.021676	0.75	0.65	3.28
189.112	19.92	1	0	19		1.4	0.5	0.9	5.105	signed rank test	0.000189012	0.0220945	0.5	0.9	5.105
189.112	19.86	1	0	19		1.4	0.45	0.95	4.795	signed rank test	0.000140134	0.0220945	0.45	0.95	4.795
189.113	17.86	1	0	19		1.5	0.5	1	5.38	signed rank test	0.000120422	0.0220945	0.5	1	5.38
207.122	21.35	1	0	19		1.4	0.9	0.5	5.09	signed rank test	0.000253595	0.0220945	0.8	0.6	5.1
215.919	21.75	1	0	19		1.5	0.75	0.75	4.57	signed rank test	0.000253595	0.0220945	0.75	0.75	4.57
288.214	11.63	1	0	19		1.3	0.5	0.8	4.48	signed rank test	0.00150729	0.0334984	0.5	0.8	4.48
380.895	0.9	1	0	19		1.45	0.75	0.7	4.15	paired t test	4.91317e-05	0.0220945	0.75	0.7	4.15
439.253	10.15	1	0	19		1.3	1	0.3	4.06	signed rank test	0.00021908	0.0220945	1	0.3	4.06
474.202	10.23	1	0	19		1.7	0.85	0.85	3.51	paired t test	2.60931e-05	0.0220945	0.85	0.85	3.51
514.876	0.88	1	0	19		1.3	0.9	0.4	4.8	signed rank test	0.000162856	0.0220945	0.3	1	5.26
582.853	0.87	1	0	19		1.35	0.9	0.45	4.86	signed rank test	0.000103347	0.0220945	0.9	0.45	4.86
854.808	0.87	1	0	19		1.3	0.85	0.45	4.72	signed rank test	0.000162856	0.0220945	0.8	0.5	4.74
1058.78	0.88	1	0	19		1.45	0.95	0.5	4.375	paired t test	2.43648e-05	0.0220945	0.95	0.5	4.375
1126.77	0.89	1	0	19		1.5	1	0.5	4.25	paired t test	2.22474e-05	0.0220945	1	0.5	4.25
59.0522	21.86	2	0	18		1.45	0.5	0.95	5.35	signed rank test	0.00220394	0.0397043	0.45	1	5.36
60.0463	17.53	2	0	18		1.3	0.45	0.85	5.47	signed rank test	0.00573399	0.0571716	0.4	0.9	5.49
61.041	1	2	0	18		1.4	0.6	0.8	4.71	signed rank test	0.00318514	0.0442293	0.6	0.8	4.71
70.0677	1.12	2	0	18		1.5	0.6	0.9	4.07	paired t test	0.000168979	0.0220945	0.6	0.9	4.07
71.9525	21.7	2	0	18		1.4	0.5	0.9	5.695	paired t test	0.00030049	0.0220945	0.5	0.9	5.695
100.956	21.36	2	0	18		1.45	0.5	0.95	4.445	signed rank test	0.000253595	0.0220945	0.45	1	4.495
100.957	21.55	2	0	18		1.5	0.5	1	4.82	signed rank test	0.000189012	0.0220945	0.5	1	4.82
116.044	1.1	2	0	18		1.45	0.55	0.9	2.995	paired t test	0.000328863	0.0220945	0.55	0.9	2.995
120.065	1.02	2	0	18		1.35	0.9	0.45	3.275	paired t test	0.0029973	0.0442293	0.35	1	3.93
124.086	13.64	2	0	18		1.3	0.35	0.95	4.79	signed rank test	0.00249501	0.0418563	0.35	0.95	4.79
124.087	21.19	2	0	18		1.4	0.9	0.5	5.34	signed rank test	0.00282086	0.0427261	0.75	0.65	5.41
134.019	0.96	2	0	18		1.5	0.65	0.85	3.745	signed rank test	0.00021908	0.0220945	0.55	0.95	3.845
144.174	6.95	2	0	18		1.6	0.6	1	4.35	signed rank test	0.00101883	0.0291901	0.6	1	4.35
144.174	6.99	2	0	18		1.35	0.45	0.9	4.725	signed rank test	0.000593417	0.0261516	0.35	1	4.78
148.085	21.33	2	0	18		1.6	0.9	0.7	4.85	signed rank test	0.00101883	0.0291901	0.9	0.7	4.85
154.058	1.05	2	0	18		1.35	0.9	0.45	3.905	signed rank test	0.000390231	0.0220945	0.9	0.45	3.905
155.07	7.44	2	0	18		1.3	0.45	0.85	4.1	signed rank test	0.00282086	0.0427261	0.4	0.9	4.135
156.075	0.93	2	0	18		1.45	0.55	0.9	3.705	paired t test	0.00347345	0.0468661	0.55	0.9	3.705
160.134	1.39	2	0	18		1.35	0.45	0.9	4.32	paired t test	7.78964e-05	0.0220945	0.35	1	4.36
161.095	13.21	2	0	18		1.4	0.45	0.95	4.5	paired t test	0.00212126	0.0397043	0.4	1	4.56
162.113	1.02	2	0	18		1.6	0.8	0.8	4.79	paired t test	1.46772e-05	0.0220945	0.8	0.8	4.79
163.115	1.02	2	0	18		1.6	0.8	0.8	3.78	paired t test	1.95993e-07	0.00186429	0.7	0.9	3.87
165.113	17.87	2	0	18		1.4	0.9	0.5	4.91	signed rank test	0.000516715	0.0252051	0.7	0.7	4.96
166.096	21.36	2	0	18		1.5	0.9	0.6	4.92	signed rank test	0.00068061	0.0264024	0.85	0.65	4.93
171.149	10.16	2	0	18		1.4	0.55	0.85	5.21	paired t test	0.00392329	0.0494575	0.55	0.85	5.21
174.936	0.88	2	0	18		1.45	0.65	0.8	4.6	signed rank test	0.00249501	0.0418563	0.65	0.8	4.6
182.902	0.75	2	0	18		1.5	0.6	0.9	4.51	signed rank test	0.0040452	0.0494575	0.6	0.9	4.51
185.114	9.67	2	0	18		1.35	0.7	0.65	4.26	paired t test	0.00143902	0.0334984	0.6	0.75	4.39
189.112	16.35	2	0	18		1.5	0.5	1	4.635	paired t test	0.000112779	0.0220945	0.5	1	4.635
189.112	20.84	2	0	18		1.25	0.45	0.8	4.88	signed rank test	0.000779593	0.0264024	0.35	0.9	4.95
189.113	16.77	2	0	18		1.45	0.5	0.95	4.63	paired t test	8.17115e-05	0.0220945	0.45	1	4.66
189.113	21.01	2	0	18		1.3	0.5	0.8	5.095	signed rank test	0.000779593	0.0264024	0.5	0.8	5.095
189.114	20.64	2	0	18		1.3	0.4	0.9	5.09	signed rank test	0.000390231	0.0220945	0.4	0.9	5.09
204.122	1.76	2	0	18		1.35	0.45	0.9	4.9	signed rank test	0.00573399	0.0571716	0.45	0.9	4.9
204.122	1.75	2	0	18		1.3	0.4	0.9	4.785	signed rank test	0.00318514	0.0442293	0.4	0.9	4.785
213.112	21.34	2	0	18		1.55	0.85	0.7	5.07	signed rank test	0.000449337	0.0240118	0.85	0.7	5.07
219.018	1.91	2	0	18		1.3	0.8	0.5	4.505	signed rank test	0.00150729	0.0334984	0.65	0.65	4.68
230.247	11.47	2	0	18		1.35	0.45	0.9	4.555	signed rank test	0.000779593	0.0264024	0.45	0.9	4.555
242.925	0.93	2	0	18		1.4	0.75	0.65	5.05	signed rank test	0.000891803	0.0279387	0.75	0.65	5.05
246.242	10.52	2	0	18		1.45	0.45	1	5.025	signed rank test	0.000449337	0.0240118	0.45	1	5.025
309.049	1.91	2	0	18		1.3	0.75	0.55	3.99	signed rank test	0.00150729	0.0334984	0.75	0.55	3.99
314.231	10.67	2	0	18		1.45	0.55	0.9	3.33	signed rank test	0.00318514	0.0442293	0.55	0.9	3.33
327.023	0.93	2	0	18		1.45	0.8	0.65	4.055	signed rank test	0.000779593	0.0264024	0.8	0.65	4.055
327.049	0.91	2	0	18		1.7	0.8	0.9	3.93	signed rank test	0.00116243	0.0307995	0.8	0.9	3.93
330.261	13.36	2	0	18		1.45	0.6	0.85	3.96	signed rank test	0.00282086	0.0427261	0.6	0.85	3.96
360.194	10.23	2	0	18		1.35	0.55	0.8	4.2	signed rank test	0.00171302	0.0353079	0.55	0.8	4.2
376.204	10.62	2	0	18		1.4	0.65	0.75	4.13	signed rank test	0.0137413	0.0901047	0.65	0.75	4.13
411.118	10.2	2	0	18		1.3	0.5	0.8	3.405	signed rank test	0.000390231	0.0220945	0.45	0.85	3.42
418.073	1.04	2	0	18		1.3	0.85	0.45	2.955	signed rank test	0.000779593	0.0264024	0.85	0.45	2.955
423.009	4.24	2	0	18		1.4	0.85	0.55	2.82	signed rank test	0.00282086	0.0427261	0.8	0.6	2.83
438.98	2.18	2	0	18		1.35	0.9	0.45	2.575	signed rank test	0.00454993	0.0520805	0.9	0.45	2.575
477.154	6.86	2	0	18		1.3	0.9	0.4	2.585	signed rank test	0.00359182	0.0468661	0.85	0.45	2.62
583.866	0.9	2	0	18		1.4	0.95	0.45	3.93	signed rank test	0.00021908	0.0220945	0.95	0.45	3.93
598.967	0.93	2	0	18		1.4	0.9	0.5	3.455	paired t test	0.000387739	0.0220945	0.85	0.55	3.525
640.823	0.93	2	0	18		1.3	0.3	1	4.3	signed rank test	0.011129	0.080994	0.3	1	4.3
651.866	0.87	2	0	18		1.4	0.9	0.5	4.015	signed rank test	0.000390231	0.0220945	0.9	0.5	4.015
710.85	0.88	2	0	18		1.3	0.8	0.5	4.51	paired t test	2.47186e-05	0.0220945	0.8	0.5	4.51
718.828	0.89	2	0	18		1.2	0.4	0.8	4.735	signed rank test	0.00171302	0.0353079	0.4	0.8	4.735
718.835	0.89	2	0	18		1.35	0.95	0.4	4.81	signed rank test	0.000189012	0.0220945	0.85	0.5	4.83
720.832	0.88	2	0	18		1.35	0.95	0.4	4.18	signed rank test	0.000189012	0.0220945	0.95	0.4	4.18
744.794	0.88	2	0	18		1.25	0.8	0.45	4.29	paired t test	0.00114783	0.0307995	0.45	0.8	4.705
779.429	0.93	2	0	18		1.35	0.85	0.5	4.07	paired t test	0.000143629	0.0220945	0.85	0.5	4.07
786.818	0.88	2	0	18		1.35	0.9	0.45	4.725	paired t test	0.000248335	0.0220945	0.9	0.45	4.725
826.809	0.77	2	0	18		1.4	0.75	0.65	4.04	signed rank test	0.000338455	0.0220945	0.75	0.65	4.04
855.803	0.89	2	0	18		1.35	0.95	0.4	4.1	paired t test	0.000101619	0.0220945	0.95	0.4	4.1
914.751	0.89	2	0	18		1.35	0.95	0.4	4.58	paired t test	6.34065e-05	0.0220945	0.95	0.4	4.58
990.787	0.89	2	0	18		1.3	0.3	1	4.87	paired t test	0.000186556	0.0220945	0.3	1	4.87
1002.8	0.89	2	0	18		1.35	0.9	0.45	4.4	paired t test	0.000319854	0.0220945	0.9	0.45	4.4
1036.79	0.83	2	0	18		1.5	0.9	0.6	4.46	signed rank test	0.000338455	0.0220945	0.9	0.6	4.46
53.0047	11.59	3	0	17		1.3	0.3	1	5.055	signed rank test	0.00454993	0.0520805	0.3	1	5.055
56.9675	6.94	3	0	17		1.25	0.35	0.9	4.97	signed rank test	0.00511105	0.0545637	0.35	0.9	4.97
56.9676	21.84	3	0	17		1.5	0.5	1	5.28	signed rank test	0.00132454	0.0327411	0.5	1	5.28
58.0679	0.99	3	0	17		1.35	0.65	0.7	2.87	signed rank test	0.00282086	0.0427261	0.65	0.7	2.87
59.0512	21.88	3	0	17		1.3	0.5	0.8	5.42	signed rank test	0.0064246	0.0606654	0.3	1	5.47
59.0512	9.45	3	0	17		1.3	0.35	0.95	5.17	signed rank test	0.00454993	0.0520805	0.35	0.95	5.17
59.0517	22.8	3	0	17		1.35	0.5	0.85	5.3	signed rank test	0.000390231	0.0220945	0.5	0.85	5.3
59.0519	22.89	3	0	17		1.35	0.5	0.85	5.42	signed rank test	0.000779593	0.0264024	0.5	0.85	5.42
60.0462	18.91	3	0	17		1.35	0.5	0.85	4.875	signed rank test	0.00454993	0.0520805	0.5	0.85	4.875
60.0463	18.84	3	0	17		1.35	0.5	0.85	5.005	signed rank test	0.00803443	0.0677513	0.5	0.85	5.005
65.9678	21.73	3	0	17		1.35	0.5	0.85	4.66	signed rank test	0.000449337	0.0240118	0.5	0.85	4.66
70.0676	1.11	3	0	17		1.45	0.55	0.9	4.105	paired t test	0.000268965	0.0220945	0.55	0.9	4.105
71.9525	21.72	3	0	17		1.4	0.5	0.9	5.785	paired t test	0.00125501	0.032699	0.45	0.95	5.8
71.9528	21.7	3	0	17		1.4	0.5	0.9	5.68	paired t test	0.00132864	0.0327411	0.4	1	5.7
71.9536	21.79	3	0	17		1.3	0.45	0.85	5.74	signed rank test	0.000593417	0.0261516	0.4	0.9	5.75
84.96	22.86	3	0	17		1.3	0.8	0.5	4.635	paired t test	0.00360362	0.0469556	0.45	0.85	4.785
98.9613	21.61	3	0	17		1.35	0.45	0.9	5.22	signed rank test	0.00282086	0.0427261	0.4	0.95	5.23
104.082	0.98	3	0	17		1.35	1	0.35	2.095	paired t test	0.00079873	0.0266973	0.95	0.4	2.16
113.964	24.59	3	0	17		1.3	0.45	0.85	4.27	signed rank test	0.0250935	0.12393	0.45	0.85	4.27
114.091	6.79	3	0	17		1.35	0.5	0.85	4.44	signed rank test	0.00171302	0.0353079	0.5	0.85	4.44
114.954	21.61	3	0	17		1.4	0.45	0.95	4.82	signed rank test	0.0137413	0.0901047	0.45	0.95	4.82
124.086	15.94	3	0	17		1.25	0.85	0.4	5.07	signed rank test	0.027621	0.130123	0.25	1	5.47
124.086	18.77	3	0	17		1.15	0.5	0.65	5.86	signed rank test	0.0152401	0.0956855	0.25	0.9	5.995
124.087	19.06	3	0	17		1.2	0.4	0.8	5.84	signed rank test	0.0227687	0.117322	0.4	0.8	5.84
124.963	17.83	3	0	17		1.35	0.4	0.95	4.545	signed rank test	0.00220394	0.0397043	0.4	0.95	4.545
124.964	20.54	3	0	17		1.3	0.3	1	4.795	signed rank test	0.00132454	0.0327411	0.3	1	4.795
125.063	19.6	3	0	17		1.4	0.5	0.9	5.18	paired t test	0.000730327	0.0264024	0.5	0.9	5.18
125.063	21.34	3	0	17		1.55	0.9	0.65	3.93	paired t test	0.00079991	0.0266973	0.9	0.65	3.93
125.079	10.62	3	0	17		1.3	0.6	0.7	3.655	signed rank test	0.00282086	0.0427261	0.6	0.7	3.655
127.083	17.79	3	0	17		1.45	0.55	0.9	3.53	signed rank test	0.00068061	0.0264024	0.55	0.9	3.53
128.986	2	3	0	17		1.35	0.8	0.55	4.56	signed rank test	0.000779593	0.0264024	0.7	0.65	4.64
140.95	21.76	3	0	17		1.25	0.35	0.9	5.04	signed rank test	0.00101883	0.0291901	0.3	0.95	5.05
144.063	0.95	3	0	17		1.45	0.7	0.75	3.055	signed rank test	0.00150729	0.0334984	0.7	0.75	3.055
149.103	13.7	3	0	17		1.35	0.55	0.8	3.56	signed rank test	0.0064246	0.0606654	0.55	0.8	3.56
149.953	21.71	3	0	17		1.45	0.5	0.95	4.85	signed rank test	0.000779593	0.0264024	0.45	1	4.875
151.118	12.09	3	0	17		1.35	0.5	0.85	4.19	signed rank test	0.00803443	0.0677513	0.5	0.85	4.19
161.095	10.16	3	0	17		1.3	0.45	0.85	4.43	signed rank test	0.00803443	0.0677513	0.45	0.85	4.43
166.096	21.37	3	0	17		1.5	0.9	0.6	4.75	signed rank test	0.00150729	0.0334984	0.9	0.6	4.75
167.143	11.86	3	0	17		1.35	0.5	0.85	4.065	signed rank test	0.011129	0.080994	0.5	0.85	4.065
170.037	2.22	3	0	17		1.4	0.5	0.9	4.09	paired t test	4.96719e-05	0.0220945	0.4	1	4.185
183.071	9.91	3	0	17		1.3	0.45	0.85	3.99	signed rank test	0.00511105	0.0545637	0.4	0.9	4
186.118	9.45	3	0	17		1.6	0.7	0.9	3.8	signed rank test	0.000779593	0.0264024	0.6	1	3.88
186.221	21.33	3	0	17		1.35	0.95	0.4	3.975	signed rank test	0.000338455	0.0220945	0.85	0.5	4.02
189.112	20.59	3	0	17		1.35	0.45	0.9	5.37	signed rank test	0.000338455	0.0220945	0.45	0.9	5.37
189.112	19.33	3	0	17		1.35	0.5	0.85	5.025	signed rank test	0.00068061	0.0264024	0.4	0.95	5.08
189.112	20.45	3	0	17		1.3	0.45	0.85	4.725	signed rank test	0.00249501	0.0418563	0.45	0.85	4.725
189.112	18.69	3	0	17		1.4	0.45	0.95	4.74	paired t test	0.00130788	0.0327411	0.45	0.95	4.74
189.112	21.27	3	0	17		1.45	0.5	0.95	4.935	signed rank test	0.000390231	0.0220945	0.45	1	4.97
189.112	19.4	3	0	17		1.35	0.5	0.85	5.08	signed rank test	0.000891803	0.0279387	0.5	0.85	5.08
189.112	19.7	3	0	17		1.3	0.5	0.8	4.82	signed rank test	0.00718917	0.0646346	0.3	1	4.96
189.112	18.19	3	0	17		1.45	0.5	0.95	4.97	signed rank test	0.000338455	0.0220945	0.5	0.95	4.97
189.113	18.15	3	0	17		1.4	0.5	0.9	4.835	signed rank test	0.000779593	0.0264024	0.4	1	4.975
189.113	17.87	3	0	17		1.45	0.5	0.95	4.775	signed rank test	0.000338455	0.0220945	0.5	0.95	4.775
189.113	18.8	3	0	17		1.4	0.5	0.9	5.345	signed rank test	0.0019443	0.0375897	0.4	1	5.39
189.113	20.7	3	0	17		1.3	0.4	0.9	4.95	signed rank test	0.00068061	0.0264024	0.4	0.9	4.95
189.113	16.09	3	0	17		1.45	0.45	1	4.495	paired t test	0.00061047	0.0264024	0.45	1	4.495
189.113	19.97	3	0	17		1.35	0.5	0.85	4.99	signed rank test	0.000253595	0.0220945	0.45	0.9	5.045
189.113	20.26	3	0	17		1.3	0.5	0.8	5.05	signed rank test	0.00171302	0.0353079	0.4	0.9	5.135
189.113	19.49	3	0	17		1.4	0.5	0.9	5.305	signed rank test	0.000779593	0.0264024	0.5	0.9	5.305
189.113	19.88	3	0	17		1.35	0.5	0.85	5.22	signed rank test	0.000891803	0.0279387	0.45	0.9	5.29
189.113	17.74	3	0	17		1.45	0.5	0.95	5.09	paired t test	0.000105201	0.0220945	0.5	0.95	5.09
189.113	17.95	3	0	17		1.35	0.45	0.9	4.91	signed rank test	0.00101883	0.0291901	0.45	0.9	4.91
189.113	20.04	3	0	17		1.35	0.4	0.95	5.095	signed rank test	0.00101883	0.0291901	0.4	0.95	5.095
189.114	18.26	3	0	17		1.4	0.5	0.9	4.76	signed rank test	0.00101883	0.0291901	0.45	0.95	4.845
189.16	0.92	3	0	17		1.45	0.65	0.8	3.64	paired t test	0.000501953	0.0252051	0.65	0.8	3.64
191.076	0.93	3	0	17		1.65	0.7	0.95	4.085	signed rank test	0.000891803	0.0279387	0.65	1	4.12
204.089	1.77	3	0	17		1.25	0.9	0.35	3.18	paired t test	0.00241479	0.0418563	0.9	0.35	3.18
204.123	1.74	3	0	17		1.35	0.55	0.8	4.67	paired t test	0.00130685	0.0327411	0.5	0.85	4.7
204.123	1.6	3	0	17		1.5	0.8	0.7	4.17	signed rank test	0.00249501	0.0418563	0.8	0.7	4.17
209.202	9.08	3	0	17		1.55	0.9	0.65	4.075	paired t test	0.000304194	0.0220945	0.9	0.65	4.075
213.112	21.25	3	0	17		1.55	0.85	0.7	4.78	signed rank test	0.00101883	0.0291901	0.85	0.7	4.78
216.913	21.51	3	0	17		1.4	0.4	1	4.835	paired t test	0.000172906	0.0220945	0.4	1	4.835
238.884	21.69	3	0	17		1.3	0.45	0.85	4.82	signed rank test	0.000516715	0.0252051	0.45	0.85	4.82
238.884	21.67	3	0	17		1.25	0.4	0.85	4.92	signed rank test	0.000593417	0.0261516	0.35	0.9	4.94
242.283	13.11	3	0	17		1.55	0.9	0.65	4.535	signed rank test	0.000593417	0.0261516	0.9	0.65	4.535
242.284	13.14	3	0	17		1.55	0.9	0.65	4.635	signed rank test	0.000891803	0.0279387	0.9	0.65	4.635
242.927	0.89	3	0	17		1.25	0.85	0.4	4.815	signed rank test	0.0123742	0.085169	0.25	1	5.23
244.083	1.14	3	0	17		1.3	0.9	0.4	3.56	signed rank test	0.00803443	0.0677513	0.3	1	4.545
244.932	0.89	3	0	17		1.25	0.65	0.6	4.2	signed rank test	0.00318514	0.0442293	0.45	0.8	4.305
249.028	1.24	3	0	17		1.2	0.8	0.4	3.725	signed rank test	0.0123742	0.085169	0.8	0.4	3.725
274.274	11.41	3	0	17		1.45	0.55	0.9	5.36	signed rank test	0.00220394	0.0397043	0.55	0.9	5.36
304.895	0.8	3	0	17		1.3	0.3	1	4.465	signed rank test	0.0438037	0.167603	0.3	1	4.465
310.911	0.87	3	0	17		1.35	0.4	0.95	4.465	signed rank test	0.00249501	0.0418563	0.4	0.95	4.465
311.184	13.57	3	0	17		1.4	0.7	0.7	4.39	signed rank test	0.0227687	0.117322	0.7	0.7	4.39
312.88	0.81	3	0	17		1.4	0.9	0.5	3.66	signed rank test	0.0168809	0.100169	0.85	0.55	3.67
328.184	21.43	3	0	17		1.25	0.3	0.95	4.95	signed rank test	0.00573399	0.0571716	0.3	0.95	4.95
349.269	17.29	3	0	17		1.3	0.55	0.75	3.92	signed rank test	0.00511105	0.0545637	0.4	0.9	3.98
358.283	14.52	3	0	17		1.25	0.55	0.7	3.975	signed rank test	0.00718917	0.0646346	0.25	1	4.94
366.067	1.07	3	0	17		1.35	0.85	0.5	3.645	signed rank test	0.00573399	0.0571716	0.35	1	4.485
416.286	7.48	3	0	17		1.4	0.7	0.7	3.255	signed rank test	0.00282086	0.0427261	0.7	0.7	3.255
425.286	18.2	3	0	17		1.2	0.8	0.4	3.915	paired t test	0.0138663	0.0906201	0.8	0.4	3.915
430.914	0.89	3	0	17		1.3	1	0.3	5.85	paired t test	0.00733852	0.0657054	0.8	0.5	5.905
432.17	21.41	3	0	17		1.35	0.4	0.95	4.74	signed rank test	0.00171302	0.0353079	0.35	1	4.75
432.915	0.88	3	0	17		1.4	0.95	0.45	4.55	paired t test	0.00238154	0.0418563	0.85	0.55	4.575
436.984	2.18	3	0	17		1.3	0.35	0.95	3.845	signed rank test	0.00511105	0.0545637	0.35	0.95	3.845
437.974	4.29	3	0	17		1.3	0.9	0.4	2.58	signed rank test	0.00454993	0.0520805	0.3	1	4.21
437.976	2.18	3	0	17		1.25	0.4	0.85	4.055	signed rank test	0.00511105	0.0545637	0.35	0.9	4.13
439.252	10.22	3	0	17		1.3	0.9	0.4	3.96	signed rank test	0.000779593	0.0264024	0.85	0.45	3.995
453.346	8.58	3	0	17		1.3	0.95	0.35	2.29	paired t test	0.00532614	0.0565427	0.95	0.35	2.29
461.238	11.92	3	0	17		1.25	0.95	0.3	3.78	signed rank test	0.000293162	0.0220945	0.95	0.3	3.78
475.01	0.97	3	0	17		1.2	0.65	0.55	3.31	paired t test	0.0266926	0.130123	0.65	0.55	3.31
476.326	8.58	3	0	17		1.55	0.85	0.7	2.99	paired t test	0.00199568	0.038272	0.85	0.7	2.99
476.329	8.47	3	0	17		1.6	0.95	0.65	2.86	signed rank test	0.00021908	0.0220945	0.95	0.65	2.86
498.402	8.44	3	0	17		1.55	0.7	0.85	2.4	paired t test	0.000235298	0.0220945	0.7	0.85	2.4
525.287	8.37	3	0	17		1.3	0.65	0.65	3.08	signed rank test	0.000449337	0.0240118	0.5	0.8	3.19
530.982	0.93	3	0	17		1.55	0.9	0.65	3.83	signed rank test	0.00150729	0.0334984	0.9	0.65	3.83
543.259	12.89	3	0	17		1.3	0.3	1	4.53	signed rank test	0.00171302	0.0353079	0.3	1	4.53
584.881	0.88	3	0	17		1.3	0.85	0.45	4.115	signed rank test	0.000779593	0.0264024	0.3	1	4.57
650.802	0.89	3	0	17		1.3	0.85	0.45	3.805	signed rank test	0.00511105	0.0545637	0.85	0.45	3.805
658.239	11.88	3	0	17		1.25	0.9	0.35	3.09	signed rank test	0.0040452	0.0494575	0.7	0.55	3.535
696.847	0.8	3	0	17		1.4	0.95	0.45	4.92	signed rank test	0.00282086	0.0427261	0.85	0.55	4.94
699.86	0.81	3	0	17		1.25	0.85	0.4	4.2	paired t test	0.0086083	0.0716805	0.8	0.45	4.22
718.834	0.88	3	0	17		1.3	0.8	0.5	4.21	signed rank test	0.000779593	0.0264024	0.8	0.5	4.21
719.838	0.89	3	0	17		1.3	0.8	0.5	4.21	paired t test	0.00253065	0.0421916	0.8	0.5	4.21
725.723	6.06	3	0	17		1.4	0.7	0.7	1.405	signed rank test	0.00318514	0.0442293	0.7	0.7	1.405
744.844	0.88	3	0	17		1.3	0.85	0.45	4.735	paired t test	0.00179329	0.0364482	0.8	0.5	4.755
752.806	0.91	3	0	17		1.45	0.95	0.5	3.8	paired t test	0.000997667	0.0291901	0.95	0.5	3.8
753.792	0.91	3	0	17		1.35	0.8	0.55	3.55	signed rank test	0.0040452	0.0494575	0.8	0.55	3.55
778.784	0.88	3	0	17		1.35	0.85	0.5	4.67	paired t test	0.000117946	0.0220945	0.85	0.5	4.67
779.339	0.89	3	0	17		1.4	0.4	1	4.47	paired t test	0.000357127	0.0220945	0.4	1	4.47
779.843	0.88	3	0	17		1.35	0.85	0.5	4.075	paired t test	0.00199174	0.038272	0.85	0.5	4.075
788.827	0.87	3	0	17		1.35	0.85	0.5	4.275	signed rank test	0.00101883	0.0291901	0.85	0.5	4.275
813.334	0.88	3	0	17		1.4	1	0.4	4.03	paired t test	5.54852e-05	0.0220945	1	0.4	4.03
813.773	0.88	3	0	17		1.4	0.95	0.45	4.185	paired t test	0.00145508	0.0334984	0.95	0.45	4.185
846.828	0.88	3	0	17		1.3	0.4	0.9	5.02	paired t test	0.000377649	0.0220945	0.4	0.9	5.02
847.324	0.88	3	0	17		1.3	0.9	0.4	4.05	paired t test	0.00024659	0.0220945	0.85	0.45	4.06
881.822	0.89	3	0	17		1.25	0.95	0.3	4.06	signed rank test	0.00171302	0.0353079	0.25	1	4.53
903.817	0.88	3	0	17		1.4	0.9	0.5	4.45	signed rank test	0.00999639	0.0762515	0.9	0.5	4.45
948.804	0.89	3	0	17		1.25	0.85	0.4	4.52	paired t test	0.000881114	0.0279387	0.35	0.9	4.98
949.311	0.88	3	0	17		1.35	0.9	0.45	4	paired t test	0.000360584	0.0220945	0.9	0.45	4
956.756	0.91	3	0	17		1.25	0.95	0.3	4.13	paired t test	0.00180332	0.0364961	0.4	0.85	4.32
968.774	0.83	3	0	17		1.25	0.95	0.3	3.82	signed rank test	0.0168809	0.100169	0.95	0.3	3.82
982.796	0.86	3	0	17		1.3	0.8	0.5	4.505	paired t test	0.000804849	0.0267683	0.8	0.5	4.505
1025.46	0.88	3	0	17		1.25	0.8	0.45	4.1	paired t test	0.00740105	0.0659165	0.3	0.95	4.395
1050.79	0.88	3	0	17		1.3	0.4	0.9	4.75	paired t test	0.00244808	0.0418563	0.4	0.9	4.75
1104.76	0.83	3	0	17		1.45	0.9	0.55	4.22	signed rank test	0.0019443	0.0375897	0.9	0.55	4.22
1152.79	0.87	3	0	17		1.25	0.8	0.45	4.36	paired t test	0.00204883	0.0389769	0.8	0.45	4.36
1175.77	0.85	3	0	17		1.25	0.95	0.3	4.14	paired t test	0.00132705	0.0327411	0.85	0.4	4.19
143.958	21.36	2	1	17		1.5	0.5	1	4.88	signed rank test	0.000723954	0.0264024	0.5	1	4.88
53.0045	22.75	4	0	16		1.35	0.45	0.9	4.79	signed rank test	0.00150729	0.0334984	0.45	0.9	4.79
53.0047	9.41	4	0	16		1.35	0.45	0.9	4.68	signed rank test	0.011129	0.080994	0.4	0.95	4.715
53.0052	29.72	4	0	16		1.2	0.8	0.4	4.46	signed rank test	0.0040452	0.0494575	0.8	0.4	4.46
53.0054	24.17	4	0	16		1.2	0.4	0.8	5.32	signed rank test	0.0064246	0.0606654	0.4	0.8	5.32
53.0056	24.63	4	0	16		1.3	0.3	1	4.97	signed rank test	0.00318514	0.0442293	0.3	1	4.97
55.9378	22.28	4	0	16		1.25	0.3	0.95	5.065	signed rank test	0.0137413	0.0901047	0.3	0.95	5.065
56.9666	21.82	4	0	16		1.4	0.55	0.85	5.125	signed rank test	0.00101883	0.0291901	0.45	0.95	5.215
56.9673	22.62	4	0	16		1.3	0.65	0.65	4.45	signed rank test	0.0168809	0.100169	0.65	0.65	4.45
56.9674	6.89	4	0	16		1.2	0.4	0.8	5.21	signed rank test	0.0040452	0.0494575	0.4	0.8	5.21
56.9676	7.5	4	0	16		1.4	0.45	0.95	4.83	signed rank test	0.0186749	0.10672	0.45	0.95	4.83
56.9676	0.75	4	0	16		1.2	0.4	0.8	4.995	signed rank test	0.0123742	0.085169	0.4	0.8	4.995
56.9677	21.9	4	0	16		1.5	0.5	1	5.43	signed rank test	0.0019443	0.0375897	0.5	1	5.43
57.9368	21.61	4	0	16		1.4	0.5	0.9	4.505	signed rank test	0.00359182	0.0468661	0.45	0.95	4.54
59.0512	22.7	4	0	16		1.3	0.5	0.8	4.915	signed rank test	0.0152401	0.0956855	0.5	0.8	4.915
59.0512	9.46	4	0	16		1.25	0.85	0.4	4.46	signed rank test	0.00999639	0.0762515	0.45	0.8	5.285
59.0513	22.77	4	0	16		1.35	0.45	0.9	5.17	signed rank test	0.00318514	0.0442293	0.45	0.9	5.17
59.0515	29.03	4	0	16		1.15	0.9	0.25	4.58	signed rank test	0.0438037	0.167603	0.5	0.65	5.095
59.0516	24.23	4	0	16		1.15	0.65	0.5	5.11	signed rank test	0.0186749	0.10672	0.15	1	5.705
59.0517	11.6	4	0	16		1.3	0.3	1	5.43	signed rank test	0.00511105	0.0545637	0.3	1	5.43
59.0517	22.99	4	0	16		1.35	0.5	0.85	5.135	paired t test	0.00781815	0.0677513	0.45	0.9	5.195
59.0522	24.04	4	0	16		1.25	0.7	0.55	4.51	signed rank test	0.00359182	0.0468661	0.5	0.75	5.015
60.0451	18.66	4	0	16		1.45	0.5	0.95	5.03	signed rank test	0.0365613	0.151799	0.45	1	5.06
60.0454	19.09	4	0	16		1.35	0.35	1	4.86	signed rank test	0.0089676	0.0716805	0.35	1	4.86
60.0459	19.05	4	0	16		1.35	0.5	0.85	4.75	signed rank test	0.0227687	0.117322	0.45	0.9	4.825
60.0461	19.97	4	0	16		1.35	0.5	0.85	4.86	signed rank test	0.00573399	0.0571716	0.35	1	4.945
60.0462	18.09	4	0	16		1.3	0.5	0.8	5.06	signed rank test	0.00454993	0.0520805	0.3	1	5.17
60.0463	20.64	4	0	16		1.3	0.45	0.85	5.095	signed rank test	0.0137413	0.0901047	0.45	0.85	5.095
60.0463	19.37	4	0	16		1.25	0.45	0.8	4.87	signed rank test	0.0186749	0.10672	0.4	0.85	4.895
60.0473	14.39	4	0	16		1.4	0.4	1	5.16	signed rank test	0.0137413	0.0901047	0.4	1	5.16
61.0415	1.06	4	0	16		1.35	0.55	0.8	5.03	signed rank test	0.0064246	0.0606654	0.55	0.8	5.03
61.0417	1.12	4	0	16		1.3	0.5	0.8	5.28	paired t test	0.0193251	0.109809	0.4	0.9	5.33
68.9978	2.19	4	0	16		1.5	0.5	1	4.62	paired t test	0.00646338	0.060871	0.5	1	4.62
72.938	23.59	4	0	16		1.2	0.4	0.8	4.81	signed rank test	0.0303651	0.136693	0.4	0.8	4.81
72.9381	22.44	4	0	16		1.25	0.6	0.65	4.93	signed rank test	0.100458	0.265875	0.6	0.65	4.93
72.9382	22.19	4	0	16		1.5	0.65	0.85	4.97	signed rank test	0.00282086	0.0427261	0.65	0.85	4.97
80.0502	7.66	4	0	16		1.25	0.7	0.55	4.62	paired t test	0.150698	0.34097	0.65	0.6	4.63
80.0503	14.1	4	0	16		1.5	0.9	0.6	4.075	paired t test	0.0120009	0.085169	0.9	0.6	4.075
80.0504	15.05	4	0	16		1.45	0.45	1	5.18	signed rank test	0.100458	0.265875	0.45	1	5.18
84.9599	22.44	4	0	16		1.3	0.8	0.5	4.79	signed rank test	0.0400438	0.159638	0.65	0.65	4.825
84.9601	21.88	4	0	16		1.3	0.9	0.4	5.06	signed rank test	0.00718917	0.0646346	0.75	0.55	5.11
88.9324	24.03	4	0	16		1.5	0.85	0.65	4.28	signed rank test	0.0089676	0.0716805	0.85	0.65	4.28
98.9606	21.36	4	0	16		1.5	0.5	1	5.06	signed rank test	0.011129	0.080994	0.5	1	5.06
98.9606	19.88	4	0	16		1.3	0.45	0.85	4.53	signed rank test	0.00999639	0.0762515	0.4	0.9	4.56
106.95	0.88	4	0	16		1.3	0.75	0.55	4.13	paired t test	0.0266714	0.130123	0.75	0.55	4.13
107.085	9.33	4	0	16		1.25	0.4	0.85	4.855	signed rank test	0.0089676	0.0716805	0.35	0.9	4.885
110.975	1.91	4	0	16		1.35	0.75	0.6	4.81	signed rank test	0.00573399	0.0571716	0.55	0.8	4.955
112.955	22.3	4	0	16		1.3	0.45	0.85	5.42	signed rank test	0.0064246	0.0606654	0.4	0.9	5.43
115.094	6.59	4	0	16		1.35	0.45	0.9	4.105	signed rank test	0.0303651	0.136693	0.45	0.9	4.105
116.071	1.11	4	0	16		1.5	0.7	0.8	4.02	paired t test	0.000347333	0.0220945	0.7	0.8	4.02
118.086	21.71	4	0	16		1.35	0.55	0.8	4.45	signed rank test	0.0365613	0.151799	0.45	0.9	4.46
121.085	4.92	4	0	16		1.4	0.6	0.8	4.24	signed rank test	0.0227687	0.117322	0.6	0.8	4.24
122.081	0.96	4	0	16		1.5	0.65	0.85	3.27	signed rank test	0.00359182	0.0468661	0.65	0.85	3.27
122.964	21.96	4	0	16		1.15	0.7	0.45	5.76	signed rank test	0.1454	0.330082	0.6	0.55	5.77
124.086	19.92	4	0	16		1.3	0.45	0.85	5.9	signed rank test	0.00511105	0.0545637	0.45	0.85	5.9
124.087	21.66	4	0	16		1.2	0.45	0.75	5.01	signed rank test	0.00511105	0.0545637	0.3	0.9	5.05
124.087	17.27	4	0	16		1.2	0.9	0.3	5.32	signed rank test	0.0400438	0.159638	0.9	0.3	5.32
124.087	20.02	4	0	16		1.25	0.35	0.9	5.9	signed rank test	0.0400438	0.159638	0.35	0.9	5.9
124.087	16.03	4	0	16		1.2	0.4	0.8	5.52	signed rank test	0.0438037	0.167603	0.4	0.8	5.52
124.091	21.29	4	0	16		1.4	0.7	0.7	4.59	signed rank test	0.0040452	0.0494575	0.55	0.85	4.62
124.963	19.65	4	0	16		1.25	0.35	0.9	4.68	signed rank test	0.0064246	0.0606654	0.35	0.9	4.68
124.963	19.33	4	0	16		1.25	0.75	0.5	3.67	signed rank test	0.00282086	0.0427261	0.75	0.5	3.67
124.963	18.6	4	0	16		1.4	0.5	0.9	4.58	signed rank test	0.00282086	0.0427261	0.5	0.9	4.58
124.963	19.86	4	0	16		1.3	0.3	1	4.815	signed rank test	0.00999639	0.0762515	0.3	1	4.815
124.963	18.4	4	0	16		1.3	0.4	0.9	4.84	signed rank test	0.0929631	0.254538	0.4	0.9	4.84
124.964	19.57	4	0	16		1.3	0.45	0.85	4.72	signed rank test	0.0365613	0.151799	0.45	0.85	4.72
124.964	20.63	4	0	16		1.3	0.4	0.9	4.975	signed rank test	0.011129	0.080994	0.4	0.9	4.975
124.964	20.2	4	0	16		1.4	0.4	1	4.88	signed rank test	0.00454993	0.0520805	0.4	1	4.88
124.964	20.88	4	0	16		1.3	0.9	0.4	3.81	signed rank test	0.00454993	0.0520805	0.9	0.4	3.81
124.964	20.11	4	0	16		1.45	0.45	1	4.97	signed rank test	0.0089676	0.0716805	0.45	1	4.97
124.964	17.74	4	0	16		1.4	0.45	0.95	4.795	signed rank test	0.00116243	0.0307995	0.45	0.95	4.795
125.059	7.01	4	0	16		1.25	0.45	0.8	4.61	signed rank test	0.0438037	0.167603	0.4	0.85	4.62
125.959	21.55	4	0	16		1.25	0.35	0.9	4.29	signed rank test	0.0040452	0.0494575	0.35	0.9	4.29
126.961	21.61	4	0	16		1.45	0.45	1	5.13	signed rank test	0.00573399	0.0571716	0.45	1	5.13
128.986	1.99	4	0	16		1.35	0.65	0.7	4.84	signed rank test	0.00359182	0.0468661	0.6	0.75	4.86
132.049	1.1	4	0	16		1.25	0.85	0.4	4.71	signed rank test	0.00718917	0.0646346	0.45	0.8	4.93
132.076	1.11	4	0	16		1.25	0.65	0.6	4.89	paired t test	0.0520522	0.185626	0.5	0.75	4.945
132.954	21.68	4	0	16		1.5	0.5	1	4.81	signed rank test	0.0019443	0.0375897	0.5	1	4.81
135.002	2	4	0	16		1.3	0.8	0.5	4.2	signed rank test	0.0186749	0.10672	0.75	0.55	4.29
135.004	1.94	4	0	16		1.4	0.6	0.8	4.575	signed rank test	0.0168809	0.100169	0.6	0.8	4.575
137.033	8.99	4	0	16		1.15	1	0.15	2.65	signed rank test	0.0123742	0.085169	0.15	1	4.15
139.003	2.06	4	0	16		1.35	0.45	0.9	4.58	paired t test	0.0378831	0.156399	0.45	0.9	4.58
143.959	21.61	4	0	16		1.2	0.45	0.75	5	signed rank test	0.00999639	0.0762515	0.3	0.9	5.02
148.039	10.63	4	0	16		1.3	0.4	0.9	4.7	signed rank test	0.052222	0.185626	0.4	0.9	4.7
149.024	14.94	4	0	16		1.35	0.4	0.95	4.8	signed rank test	0.0168809	0.100169	0.4	0.95	4.8
149.024	10.61	4	0	16		1.35	0.45	0.9	4.525	signed rank test	0.0250935	0.12393	0.35	1	4.56
151.048	0.96	4	0	16		1.25	0.75	0.5	4.36	signed rank test	0.011129	0.080994	0.75	0.5	4.36
155.141	14.12	4	0	16		1.35	0.4	0.95	4.48	signed rank test	0.0303651	0.136693	0.4	0.95	4.48
156.888	21.92	4	0	16		1.45	0.9	0.55	4.55	signed rank test	0.00282086	0.0427261	0.8	0.65	4.585
163.133	9.45	4	0	16		1.4	0.55	0.85	3.725	paired t test	0.00569671	0.0571716	0.55	0.85	3.725
165.113	17.64	4	0	16		1.45	0.8	0.65	4.955	signed rank test	0.0168809	0.100169	0.8	0.65	4.955
166.097	20.26	4	0	16		1.3	0.85	0.45	4.64	signed rank test	0.011129	0.080994	0.4	0.9	4.86
166.098	21.34	4	0	16		1.5	0.9	0.6	4.89	signed rank test	0.000516715	0.0252051	0.9	0.6	4.89
166.098	21.28	4	0	16		1.45	0.9	0.55	4.88	signed rank test	0.00999639	0.0762515	0.8	0.65	4.92
169.034	2.45	4	0	16		1.35	0.7	0.65	4.2	signed rank test	0.0250935	0.12393	0.65	0.7	4.22
170.927	21.54	4	0	16		1.45	0.5	0.95	4.685	signed rank test	0.0186749	0.10672	0.45	1	4.7
172.153	10.2	4	0	16		1.4	0.75	0.65	3.965	signed rank test	0.0089676	0.0716805	0.65	0.75	4.02
177.126	15.97	4	0	16		1.35	0.35	1	4.79	signed rank test	0.0152401	0.0956855	0.35	1	4.79
179.073	9.93	4	0	16		1.2	0.6	0.6	3.625	signed rank test	0.011129	0.080994	0.35	0.85	3.675
180.103	21.23	4	0	16		1.4	0.45	0.95	5.05	paired t test	0.00212164	0.0397043	0.45	0.95	5.05
181.123	11.83	4	0	16		1.25	0.45	0.8	3.7	signed rank test	0.0303651	0.136693	0.45	0.8	3.7
185.024	0.99	4	0	16		1.3	0.9	0.4	3.01	signed rank test	0.00999639	0.0762515	0.65	0.65	3.19
186.221	9.29	4	0	16		1.4	0.85	0.55	4.55	signed rank test	0.00454993	0.0520805	0.85	0.55	4.55
188.899	21.52	4	0	16		1.4	0.5	0.9	4.78	signed rank test	0.0168809	0.100169	0.4	1	4.81
188.917	21.79	4	0	16		1.3	0.9	0.4	4.835	signed rank test	0.0333402	0.143889	0.9	0.4	4.835
189.111	20.11	4	0	16		1.45	0.5	0.95	5	paired t test	0.00365424	0.0473558	0.5	0.95	5
189.112	20.72	4	0	16		1.25	0.9	0.35	4.03	signed rank test	0.000593417	0.0261516	0.25	1	4.9
189.112	17.36	4	0	16		1.45	0.5	0.95	4.66	signed rank test	0.000891803	0.0279387	0.5	0.95	4.66
189.112	18.22	4	0	16		1.45	0.45	1	4.93	signed rank test	0.00150729	0.0334984	0.45	1	4.93
189.112	18.6	4	0	16		1.45	0.45	1	4.885	signed rank test	0.0040452	0.0494575	0.45	1	4.885
189.112	18.51	4	0	16		1.4	0.45	0.95	4.84	signed rank test	0.00068061	0.0264024	0.45	0.95	4.84
189.113	17.48	4	0	16		1.5	0.5	1	5.025	signed rank test	0.00150729	0.0334984	0.5	1	5.025
189.113	20.37	4	0	16		1.25	0.3	0.95	4.845	signed rank test	0.052222	0.185626	0.3	0.95	4.845
189.113	17.25	4	0	16		1.35	0.45	0.9	4.73	signed rank test	0.00220394	0.0397043	0.45	0.9	4.73
189.113	20.54	4	0	16		1.3	0.5	0.8	4.945	signed rank test	0.00803443	0.0677513	0.45	0.85	4.97
189.113	18.44	4	0	16		1.4	0.4	1	5.01	paired t test	0.0217627	0.117322	0.4	1	5.01
189.113	19.15	4	0	16		1.35	0.5	0.85	5.225	signed rank test	0.00220394	0.0397043	0.5	0.85	5.225
189.114	20.45	4	0	16		1.35	0.4	0.95	4.89	signed rank test	0.0064246	0.0606654	0.4	0.95	4.89
191.036	0.72	4	0	16		1.2	0.7	0.5	4.195	signed rank test	0.0123742	0.085169	0.7	0.5	4.195
193.132	10.12	4	0	16		1.35	0.75	0.6	4.89	signed rank test	0.052222	0.185626	0.6	0.75	4.945
197.084	10.13	4	0	16		1.35	0.75	0.6	3.32	signed rank test	0.0123742	0.085169	0.75	0.6	3.32
198.906	21.55	4	0	16		1.5	0.55	0.95	3.8	signed rank test	0.00318514	0.0442293	0.55	0.95	3.8
198.939	21.67	4	0	16		1.4	0.9	0.5	4.55	signed rank test	0.00150729	0.0334984	0.9	0.5	4.55
200.043	0.98	4	0	16		1.5	0.65	0.85	3.865	paired t test	0.00141027	0.0334984	0.65	0.85	3.865
201.239	12.64	4	0	16		1.25	0.6	0.65	1.845	signed rank test	0.1454	0.330082	0.4	0.85	2.2
202.562	1.03	4	0	16		1.25	1	0.25	1.985	signed rank test	0.00999639	0.0762515	1	0.25	1.985
205.029	1.96	4	0	16		1.35	0.7	0.65	4.45	signed rank test	0.00282086	0.0427261	0.7	0.65	4.45
205.125	1.6	4	0	16		1.45	0.55	0.9	3.525	paired t test	0.000915933	0.0284717	0.55	0.9	3.525
205.988	1.92	4	0	16		1.3	0.75	0.55	3.585	signed rank test	0.00803443	0.0677513	0.75	0.55	3.585
209.202	9.23	4	0	16		1.45	0.9	0.55	4.515	signed rank test	0.000779593	0.0264024	0.9	0.55	4.515
210.203	9.08	4	0	16		1.55	0.9	0.65	2.9	paired t test	0.00160406	0.0348352	0.9	0.65	2.9
213.106	19.94	4	0	16		1.45	0.65	0.8	4.64	signed rank test	0.00220394	0.0397043	0.65	0.8	4.64
213.112	21.3	4	0	16		1.55	0.9	0.65	4.53	signed rank test	0.0040452	0.0494575	0.9	0.65	4.53
213.112	17.67	4	0	16		1.45	0.8	0.65	4.73	signed rank test	0.00511105	0.0545637	0.8	0.65	4.73
213.159	9.97	4	0	16		1.5	0.6	0.9	3.93	signed rank test	0.00454993	0.0520805	0.6	0.9	3.93
214.917	21.56	4	0	16		1.2	0.9	0.3	5.63	signed rank test	0.0137413	0.0901047	0.9	0.3	5.63
216.916	21.63	4	0	16		1.45	0.8	0.65	4.56	signed rank test	0.00220394	0.0397043	0.8	0.65	4.56
224.502	12.79	4	0	16		1.3	0.8	0.5	3.46	paired t test	0.0153357	0.0962222	0.75	0.55	3.505
227.172	6.88	4	0	16		1.5	0.75	0.75	3.37	signed rank test	0.00454993	0.0520805	0.75	0.75	3.37
229.154	1.52	4	0	16		1.35	0.8	0.55	3.37	paired t test	0.000282005	0.0220945	0.8	0.55	3.37
229.156	1.74	4	0	16		1.3	0.85	0.45	3.345	paired t test	0.00375648	0.0484169	0.85	0.45	3.345
236.882	21.61	4	0	16		1.35	0.75	0.6	4.05	signed rank test	0.0186749	0.10672	0.75	0.6	4.05
240.881	21.62	4	0	16		1.45	0.5	0.95	4.995	signed rank test	0.00573399	0.0571716	0.5	0.95	4.995
241.03	0.94	4	0	16		1.35	1	0.35	3.025	signed rank test	0.00318514	0.0442293	0.9	0.45	3.105
242.284	13.25	4	0	16		1.3	0.8	0.5	5.09	signed rank test	0.00999639	0.0762515	0.65	0.65	5.18
242.285	13.2	4	0	16		1.45	0.9	0.55	4.985	signed rank test	0.00249501	0.0418563	0.8	0.65	5.03
242.888	0.89	4	0	16		1.4	0.95	0.45	3.625	paired t test	0.00926273	0.0737915	0.9	0.5	3.69
250.18	6.68	4	0	16		1.4	0.9	0.5	3.055	signed rank test	0.00282086	0.0427261	0.8	0.6	3.25
279.122	10.63	4	0	16		1.2	0.35	0.85	4.69	signed rank test	0.0929631	0.254538	0.35	0.85	4.69
282.281	17.94	4	0	16		1.45	0.9	0.55	5.285	signed rank test	0.00318514	0.0442293	0.8	0.65	5.345
290.194	9.75	4	0	16		1.4	0.75	0.65	3.66	signed rank test	0.0064246	0.0606654	0.75	0.65	3.66
295.11	10.61	4	0	16		1.3	0.4	0.9	3.41	paired t test	0.00060193	0.0263851	0.4	0.9	3.41
300.182	11.69	4	0	16		1.2	0.95	0.25	2.455	signed rank test	0.052222	0.185626	0.95	0.25	2.455
316.21	11.28	4	0	16		1.2	0.4	0.8	3.79	signed rank test	0.0227687	0.117322	0.4	0.8	3.79
316.247	12.02	4	0	16		1.3	0.55	0.75	3.67	signed rank test	0.00718917	0.0646346	0.55	0.75	3.67
318.191	6.93	4	0	16		1.2	1	0.2	2.34	signed rank test	0.0123742	0.085169	1	0.2	2.34
328.156	17.43	4	0	16		1.4	0.55	0.85	4.465	signed rank test	0.00359182	0.0468661	0.55	0.85	4.465
328.247	12.81	4	0	16		1.25	0.5	0.75	3.48	signed rank test	0.052222	0.185626	0.45	0.8	3.505
330.228	12.27	4	0	16		1.3	0.55	0.75	4.175	signed rank test	0.00359182	0.0468661	0.5	0.8	4.215
330.336	12.97	4	0	16		1.45	0.5	0.95	4.78	signed rank test	0.00282086	0.0427261	0.5	0.95	4.78
333.164	13.52	4	0	16		1.35	0.55	0.8	4.56	paired t test	0.00257146	0.0427261	0.55	0.8	4.56
333.167	13.57	4	0	16		1.25	0.65	0.6	4.405	paired t test	0.00218108	0.0397043	0.45	0.8	4.48
336.956	16.82	4	0	16		1.4	0.9	0.5	2.22	paired t test	0.0511505	0.185626	0.85	0.55	2.26
337.176	14.98	4	0	16		1.2	0.9	0.3	4.055	signed rank test	0.0569146	0.194738	0.35	0.85	4.435
344.276	11.9	4	0	16		1.2	0.4	0.8	3.32	signed rank test	0.0152401	0.0956855	0.4	0.8	3.32
347.218	12.95	4	0	16		1.5	0.8	0.7	4.28	paired t test	0.0910002	0.254538	0.8	0.7	4.28
353.012	1.9	4	0	16		1.4	0.9	0.5	3.85	signed rank test	0.00171302	0.0353079	0.75	0.65	4.01
353.23	13.21	4	0	16		1.55	0.75	0.8	4.975	paired t test	0.000103068	0.0220945	0.65	0.9	5
356.067	1.08	4	0	16		1.35	0.9	0.45	3.65	signed rank test	0.00282086	0.0427261	0.85	0.5	3.725
360.159	11.43	4	0	16		1.45	0.55	0.9	4.255	signed rank test	0.00132454	0.0327411	0.55	0.9	4.255
361.162	11.44	4	0	16		1.5	0.5	1	4.28	paired t test	0.0100258	0.0763536	0.5	1	4.28
362.926	0.92	4	0	16		1.3	0.8	0.5	5.75	paired t test	0.00856972	0.0716302	0.75	0.55	5.785
363.935	0.87	4	0	16		1.45	0.95	0.5	4.735	signed rank test	0.00803443	0.0677513	0.85	0.6	4.76
365.086	1.01	4	0	16		1.35	0.95	0.4	3.66	signed rank test	0.00999639	0.0762515	0.85	0.5	3.805
365.104	1.21	4	0	16		1.4	0.9	0.5	4.21	signed rank test	0.00511105	0.0545637	0.9	0.5	4.21
365.106	1.22	4	0	16		1.4	0.65	0.75	4.09	signed rank test	0.00454993	0.0520805	0.65	0.75	4.09
366.109	1.22	4	0	16		1.4	0.8	0.6	3.65	signed rank test	0.00359182	0.0468661	0.55	0.85	3.955
371.226	7.48	4	0	16		1.2	0.9	0.3	3.37	signed rank test	0.027621	0.130123	0.75	0.45	3.48
372.1	2.54	4	0	16		1.4	0.7	0.7	3.65	paired t test	0.0469841	0.176305	0.7	0.7	3.65
372.105	1	4	0	16		1.4	0.95	0.45	3.61	signed rank test	0.0206334	0.112408	0.95	0.45	3.61
373.272	12.78	4	0	16		1.3	0.5	0.8	3.39	signed rank test	0.00999639	0.0762515	0.45	0.85	3.42
378.858	0.89	4	0	16		1.4	1	0.4	3.35	signed rank test	0.00454993	0.0520805	1	0.4	3.35
384.115	6.47	4	0	16		1.45	0.75	0.7	3.12	signed rank test	0.00573399	0.0571716	0.75	0.7	3.12
393.208	7.48	4	0	16		1.25	0.8	0.45	3.49	signed rank test	0.00454993	0.0520805	0.7	0.55	3.52
393.982	2.18	4	0	16		1.3	0.5	0.8	3.98	signed rank test	0.00359182	0.0468661	0.4	0.9	4.125
393.989	4.4	4	0	16		1.25	0.4	0.85	3.31	signed rank test	0.00999639	0.0762515	0.4	0.85	3.31
395.08	0.88	4	0	16		1.45	0.8	0.65	3.65	signed rank test	0.00220394	0.0397043	0.8	0.65	3.65
403.091	10.4	4	0	16		1.3	0.45	0.85	4.55	signed rank test	0.0438037	0.167603	0.4	0.9	4.62
416.288	7.72	4	0	16		1.35	0.9	0.45	3.38	paired t test	0.00364053	0.047307	0.85	0.5	3.41
420.972	2.18	4	0	16		1.3	0.4	0.9	3.985	signed rank test	0.011129	0.080994	0.4	0.9	3.985
423.011	4.37	4	0	16		1.3	0.35	0.95	4.41	signed rank test	0.00803443	0.0677513	0.35	0.95	4.41
424.897	0.78	4	0	16		1.4	0.95	0.45	5.085	signed rank test	0.00249501	0.0418563	0.8	0.6	5.12
432.166	21.37	4	0	16		1.5	0.95	0.55	4.235	signed rank test	0.00101883	0.0291901	0.95	0.55	4.235
432.31	12.91	4	0	16		1.25	0.45	0.8	3.54	signed rank test	0.0152401	0.0956855	0.4	0.85	3.585
438.981	2.21	4	0	16		1.35	0.5	0.85	4.435	paired t test	0.00240982	0.0418563	0.5	0.85	4.435
439.236	12.74	4	0	16		1.25	0.85	0.4	4.065	signed rank test	0.0186749	0.10672	0.85	0.4	4.065
439.247	12.82	4	0	16		1.3	0.75	0.55	4.34	signed rank test	0.00511105	0.0545637	0.75	0.55	4.34
439.254	13.07	4	0	16		1.35	0.9	0.45	3.97	signed rank test	0.00101883	0.0291901	0.9	0.45	3.97
447.116	1.11	4	0	16		1.25	0.6	0.65	3.56	signed rank test	0.0438037	0.167603	0.6	0.65	3.56
447.897	0.89	4	0	16		1.4	0.75	0.65	4.08	signed rank test	0.0019443	0.0375897	0.75	0.65	4.08
448.835	21.42	4	0	16		1.25	0.5	0.75	4.64	paired t test	0.0372711	0.154274	0.25	1	4.7
448.838	0.74	4	0	16		1.3	0.3	1	4.44	signed rank test	0.0227687	0.117322	0.3	1	4.44
448.877	0.89	4	0	16		1.35	0.8	0.55	4.255	paired t test	0.000401066	0.0225736	0.8	0.55	4.255
453.298	8.36	4	0	16		1.55	0.65	0.9	3.75	paired t test	0.00136223	0.033482	0.65	0.9	3.75
453.342	8.47	4	0	16		1.6	0.75	0.85	2.95	signed rank test	0.00150729	0.0334984	0.7	0.9	3.05
453.343	8.36	4	0	16		1.5	0.7	0.8	3.02	paired t test	0.00311517	0.0442293	0.7	0.8	3.02
454.301	8.36	4	0	16		1.5	0.95	0.55	2.11	paired t test	0.00153564	0.0338909	0.95	0.55	2.11
454.349	8.44	4	0	16		1.5	0.7	0.8	2.685	signed rank test	0.00318514	0.0442293	0.55	0.95	3.545
455.459	8.41	4	0	16		1.4	1	0.4	0.745	paired t test	0.0024343	0.0418563	1	0.4	0.745
460.315	7.77	4	0	16		1.4	0.5	0.9	4.36	paired t test	0.0136372	0.0901047	0.5	0.9	4.36
461.229	12.91	4	0	16		1.25	0.85	0.4	3.83	signed rank test	0.00803443	0.0677513	0.3	0.95	4.84
461.24	10.18	4	0	16		1.45	0.95	0.5	3.115	signed rank test	0.00220394	0.0397043	0.95	0.5	3.115
472.3	12.91	4	0	16		1.4	0.6	0.8	3.585	signed rank test	0.00573399	0.0571716	0.6	0.8	3.585
472.367	12.81	4	0	16		1.2	0.9	0.3	3.055	paired t test	0.0304681	0.137092	0.3	0.9	4.265
473.2	10.35	4	0	16		1.3	0.75	0.55	3.83	signed rank test	0.00454993	0.0520805	0.5	0.8	3.99
475.314	8.44	4	0	16		1.55	0.9	0.65	2.615	paired t test	0.00105175	0.0299743	0.9	0.65	2.615
475.326	8.47	4	0	16		1.55	0.9	0.65	3.205	paired t test	3.81723e-05	0.0220945	0.55	1	3.9
476.332	8.72	4	0	16		1.35	0.85	0.5	2.88	signed rank test	0.00803443	0.0677513	0.6	0.75	2.965
481.94	21.41	4	0	16		1.35	0.8	0.55	2.64	signed rank test	0.0168809	0.100169	0.8	0.55	2.64
486.853	0.77	4	0	16		1.45	0.95	0.5	3.52	signed rank test	0.00511105	0.0545637	0.95	0.5	3.52
490.245	14.54	4	0	16		1.35	0.75	0.6	3.185	signed rank test	0.00573399	0.0571716	0.75	0.6	3.185
492.837	0.83	4	0	16		1.25	0.9	0.35	3.555	signed rank test	0.0152401	0.0956855	0.9	0.35	3.555
492.881	0.8	4	0	16		1.3	0.85	0.45	4.94	signed rank test	0.00359182	0.0468661	0.75	0.55	4.96
498.901	0.88	4	0	16		1.3	0.85	0.45	5.71	paired t test	0.00441508	0.0520805	0.75	0.55	5.755
500.9	0.88	4	0	16		1.25	0.8	0.45	4.47	signed rank test	0.0250935	0.12393	0.8	0.45	4.47
513.267	11.88	4	0	16		1.3	0.65	0.65	4.365	signed rank test	0.0137413	0.0901047	0.65	0.65	4.365
516.371	16.54	4	0	16		1.3	0.35	0.95	4.78	signed rank test	0.0303651	0.136693	0.35	0.95	4.78
527.139	0.98	4	0	16		1.35	0.85	0.5	2.925	signed rank test	0.00573399	0.0571716	0.85	0.5	2.925
527.145	0.96	4	0	16		1.25	0.85	0.4	2.845	signed rank test	0.00803443	0.0677513	0.7	0.55	3.1
583.25	12.77	4	0	16		1.4	0.65	0.75	3.93	signed rank test	0.00220394	0.0397043	0.65	0.75	3.93
589.234	12.86	4	0	16		1.4	0.5	0.9	4.205	paired t test	0.0010525	0.0299743	0.4	1	4.39
592.199	21.63	4	0	16		1.3	0.85	0.45	1.835	signed rank test	0.0089676	0.0716805	0.85	0.45	1.835
633.145	21.32	4	0	16		1.4	0.5	0.9	4.85	signed rank test	0.0250935	0.12393	0.4	1	4.9
637.019	4.24	4	0	16		1.25	0.9	0.35	1.96	signed rank test	0.00803443	0.0677513	0.6	0.65	2.155
649.778	21.39	4	0	16		1.45	0.8	0.65	3.335	signed rank test	0.00718917	0.0646346	0.8	0.65	3.335
657.227	13.04	4	0	16		1.4	0.8	0.6	2.46	signed rank test	0.00249501	0.0418563	0.75	0.65	2.53
679.799	21.42	4	0	16		1.3	0.75	0.55	3.335	signed rank test	0.0303651	0.136693	0.65	0.65	3.435
680.845	14.59	4	0	16		1.25	0.4	0.85	3.465	paired t test	0.023585	0.120419	0.25	1	3.955
696.843	0.83	4	0	16		1.35	1	0.35	4.535	paired t test	0.0114941	0.0832057	1	0.35	4.535
711.357	0.89	4	0	16		1.3	0.9	0.4	3.8	paired t test	0.000222178	0.0220945	0.85	0.45	3.82
711.83	0.95	4	0	16		1.4	1	0.4	3.85	paired t test	0.00144383	0.0334984	1	0.4	3.85
745.354	0.85	4	0	16		1.3	0.3	1	4.43	paired t test	0.000585896	0.0261516	0.3	1	4.43
758.813	0.78	4	0	16		1.35	0.8	0.55	4.13	signed rank test	0.00318514	0.0442293	0.75	0.6	4.155
764.839	0.82	4	0	16		1.4	0.65	0.75	4.93	paired t test	0.00704535	0.0646346	0.6	0.8	4.94
765.832	0.89	4	0	16		1.25	0.9	0.35	4.015	paired t test	0.00892871	0.0716805	0.9	0.35	4.015
778.84	0.88	4	0	16		1.3	0.85	0.45	4.605	paired t test	0.000226665	0.0220945	0.75	0.55	4.65
786.385	0.93	4	0	16		1.25	0.9	0.35	2.39	signed rank test	0.0168809	0.100169	0.85	0.4	2.4
812.828	0.88	4	0	16		1.35	0.85	0.5	4.735	paired t test	0.000356684	0.0220945	0.85	0.5	4.735
813.837	0.89	4	0	16		1.35	0.95	0.4	4.1	paired t test	0.000963225	0.0291901	0.95	0.4	4.1
832.825	0.8	4	0	16		1.4	0.85	0.55	4.86	signed rank test	0.00282086	0.0427261	0.8	0.6	4.87
840.837	0.92	4	0	16		1.3	0.9	0.4	4.56	paired t test	0.0174083	0.103105	0.85	0.45	4.58
844.801	0.92	4	0	16		1.4	0.45	0.95	4.31	signed rank test	0.0365613	0.151799	0.45	0.95	4.31
846.763	0.88	4	0	16		1.25	0.85	0.4	3.895	paired t test	0.00380198	0.0487391	0.4	0.85	4.525
847.276	0.88	4	0	16		1.35	1	0.35	2.585	paired t test	0.0034025	0.0466349	1	0.35	2.585
847.808	0.9	4	0	16		1.35	0.95	0.4	4.19	paired t test	0.000775642	0.0264024	0.95	0.4	4.19
854.749	0.89	4	0	16		1.25	0.85	0.4	3.345	signed rank test	0.00132454	0.0327411	0.4	0.85	4.52
878.811	0.77	4	0	16		1.3	0.85	0.45	4.04	signed rank test	0.0123742	0.085169	0.85	0.45	4.04
900.805	0.82	4	0	16		1.55	0.85	0.7	4.75	paired t test	0.00121007	0.0319728	0.85	0.7	4.75
900.817	0.8	4	0	16		1.4	0.9	0.5	4.71	signed rank test	0.0040452	0.0494575	0.9	0.5	4.71
949.815	0.89	4	0	16		1.3	0.95	0.35	4.14	paired t test	0.000891711	0.0279387	0.95	0.35	4.14
957.804	0.86	4	0	16		1.2	0.4	0.8	4.25	signed rank test	0.027621	0.130123	0.4	0.8	4.25
983.323	0.89	4	0	16		1.35	0.45	0.9	4.32	paired t test	0.000523974	0.025268	0.45	0.9	4.32
1016.73	0.88	4	0	16		1.25	0.75	0.5	3.72	paired t test	0.0155048	0.0969336	0.75	0.5	3.72
1017.3	0.88	4	0	16		1.3	0.4	0.9	4.3	paired t test	0.00739821	0.0659165	0.4	0.9	4.3
1024.74	0.94	4	0	16		1.3	0.55	0.75	4.18	paired t test	0.00230387	0.0412701	0.55	0.75	4.18
1024.75	0.91	4	0	16		1.25	0.4	0.85	3.995	paired t test	0.0600915	0.203838	0.4	0.85	3.995
1037.73	0.89	4	0	16		1.35	0.75	0.6	3.25	signed rank test	0.0152401	0.0956855	0.5	0.85	3.37
1118.76	0.89	4	0	16		1.25	0.8	0.45	3.29	paired t test	0.0027958	0.0427261	0.8	0.45	3.29
1118.77	0.89	4	0	16		1.25	0.75	0.5	4.43	paired t test	0.00139494	0.0334984	0.75	0.5	4.43
1119.28	0.88	4	0	16		1.25	0.75	0.5	3.94	paired t test	0.00238415	0.0418563	0.4	0.85	4.25
1152.71	0.88	4	0	16		1.25	0.8	0.45	3.12	paired t test	0.0042482	0.0513454	0.8	0.45	3.12
1160.95	21.4	4	0	16		1.25	0.95	0.3	1.505	signed rank test	0.0206334	0.112408	0.9	0.35	1.73
1186.77	0.87	4	0	16		1.3	0.8	0.5	4.295	paired t test	0.00325337	0.0449301	0.8	0.5	4.295
1194.75	0.89	4	0	16		1.25	0.75	0.5	3.91	paired t test	0.0158773	0.098551	0.3	0.95	4.215
124.963	18.15	3	1	16		1.3	0.4	0.9	4.61	signed rank test	0.00330679	0.0455198	0.3	1	4.66
162.364	1.02	3	1	16		1.4	0.5	0.9	3.52	signed rank test	0.0766179	0.233512	0.4	1	3.785
282.906	21.39	3	1	16		1.45	0.45	1	4.23	signed rank test	0.0195933	0.111068	0.45	1	4.23

## Sheet: L<V, metabolite
pairwise ciomparison						groupwise comparison
mass value (m/z)	retention time (min)	# of samples showing lumber<ventricular in peak area	# of samples showing lumber=ventricular in peak area	# of samples showing lumber>ventricular in peak area		sensitivity + specificity	sensitivity lumbar	specificity ventricular	threshold	by Shapiro-wilk test	two-sided p value	FDR corrected p value	sensitivity lumbar	specificity ventricular	threshold
319.282	17.01	20	0	0		1.5	0.9	0.6	4.68	signed rank test	8.85746e-05	0.0220945	0.9	0.6	4.68
394.352	17.45	20	0	0		1.45	0.5	0.95	4.775	signed rank test	8.85746e-05	0.0220945	0.5	0.95	4.775
545.258	14.1	20	0	0		1.55	0.85	0.7	5.29	signed rank test	8.85746e-05	0.0220945	0.85	0.7	5.29
229.141	8.91	19	0	1		1.35	0.45	0.9	4.055	signed rank test	0.000253595	0.0220945	0.45	0.9	4.055
253.14	7.92	19	0	1		1.45	0.55	0.9	3.375	signed rank test	0.000516715	0.0252051	0.55	0.9	3.375
336.269	16.99	19	0	1		1.55	0.75	0.8	4.09	signed rank test	0.000293162	0.0220945	0.75	0.8	4.09
346.276	17.51	19	0	1		1.45	0.95	0.5	4.435	paired t test	3.62867e-05	0.0220945	0.95	0.5	4.435
363.268	16.96	19	0	1		1.55	0.6	0.95	4.62	signed rank test	0.00021908	0.0220945	0.6	0.95	4.62
363.308	16.96	19	0	1		1.45	0.55	0.9	4.47	signed rank test	0.000338455	0.0220945	0.55	0.9	4.47
367.267	10.92	19	0	1		1.25	0.85	0.4	4.95	signed rank test	0.000338455	0.0220945	0.4	0.85	4.28
424.361	16.94	19	0	1		1.5	0.6	0.9	4.49	signed rank test	0.000189012	0.0220945	0.6	0.9	4.49
429.318	16.88	19	0	1		1.6	0.9	0.7	4.53	paired t test	9.103e-05	0.0220945	0.9	0.7	4.53
439.377	17.45	19	0	1		1.4	0.45	0.95	4.73	signed rank test	0.000140134	0.0220945	0.45	0.95	4.73
439.381	17.47	19	0	1		1.45	0.45	1	4.71	signed rank test	0.000189012	0.0220945	0.45	1	4.71
468.388	16.92	19	0	1		1.6	0.75	0.85	4.61	signed rank test	0.000162856	0.0220945	0.75	0.85	4.61
482.399	17.24	19	0	1		1.35	0.95	0.4	5.345	paired t test	0.000103029	0.0220945	0.35	1	4.33
483.406	17.32	19	0	1		1.3	0.85	0.45	5.06	signed rank test	0.000120422	0.0220945	0.3	1	4.11
490.803	21.52	19	0	1		1.5	1	0.5	4.245	signed rank test	0.000140134	0.0220945	1	0.5	4.245
512.414	16.91	19	0	1		1.5	0.55	0.95	4.61	signed rank test	0.000293162	0.0220945	0.55	0.95	4.61
543.258	14.08	19	0	1		1.6	0.9	0.7	4.8	signed rank test	0.000120422	0.0220945	0.9	0.7	4.8
543.26	14.1	19	0	1		1.55	0.85	0.7	5.495	paired t test	2.00487e-05	0.0220945	0.85	0.7	5.495
544.254	14.1	19	0	1		1.5	0.7	0.8	3.98	signed rank test	0.000103347	0.0220945	0.7	0.8	3.98
544.263	14.08	19	0	1		1.65	0.9	0.75	4.38	signed rank test	0.000140134	0.0220945	0.85	0.8	4.325
544.264	14.13	19	0	1		1.55	0.9	0.65	5.195	paired t test	9.11521e-06	0.021676	0.9	0.65	5.195
546.259	14.08	19	0	1		1.55	0.8	0.75	3.835	signed rank test	0.000338455	0.0220945	0.8	0.75	3.835
547.253	14.13	19	0	1		1.55	1	0.55	4.655	paired t test	5.46935e-05	0.0220945	0.9	0.65	4.61
556.392	16.87	19	0	1		1.45	0.8	0.65	4.955	signed rank test	0.000253595	0.0220945	0.8	0.65	4.955
571.455	17.21	19	0	1		1.3	0.5	0.8	4.115	paired t test	0.000132687	0.0220945	0.5	0.8	4.115
601.468	16.81	19	0	1		1.6	0.85	0.75	3.85	signed rank test	0.000189012	0.0220945	0.8	0.8	3.83
615.482	17.21	19	0	1		1.35	0.4	0.95	3.835	signed rank test	0.00132454	0.0327411	0.4	0.95	3.835
663.404	17.15	19	0	1		1.45	0.45	1	3.66	signed rank test	0.00068061	0.0264024	0.45	1	3.66
663.457	17.01	19	0	1		1.45	0.5	0.95	3.16	signed rank test	0.000779593	0.0264024	0.5	0.95	3.16
664.464	17.16	19	0	1		1.4	0.5	0.9	2.88	signed rank test	0.000779593	0.0264024	0.45	0.95	2.72
784.43	13.99	19	0	1		1.45	0.7	0.75	3.27	signed rank test	0.00021908	0.0220945	0.7	0.75	3.27
183.061	5.28	18	0	2		1.45	0.9	0.55	4.55	signed rank test	0.000779593	0.0264024	0.9	0.55	4.55
207.112	5.92	18	0	2		1.45	0.8	0.65	4.13	paired t test	6.70787e-05	0.0220945	0.8	0.65	4.13
224.021	12.86	18	0	2		1.3	0.45	0.85	3.58	signed rank test	0.000593417	0.0261516	0.4	0.9	3.54
241.174	13.99	18	0	2		1.5	0.6	0.9	5.36	signed rank test	0.000390231	0.0220945	0.6	0.9	5.36
243.172	14.09	18	0	2		1.6	0.7	0.9	4.475	signed rank test	0.000516715	0.0252051	0.7	0.9	4.475
244.169	14.08	18	0	2		1.45	0.5	0.95	3.48	signed rank test	0.000189012	0.0220945	0.5	0.95	3.48
244.171	14.07	18	0	2		1.45	0.65	0.8	3.285	signed rank test	0.000779593	0.0264024	0.55	0.9	3.255
258.013	7.63	18	0	2		1.45	0.9	0.55	2.905	signed rank test	0.0137413	0.0901047	0.9	0.55	2.905
273.095	7.91	18	0	2		1.45	0.65	0.8	3.165	paired t test	0.00421841	0.0511805	0.55	0.9	3.135
275.259	16.97	18	0	2		1.45	0.95	0.5	4.42	signed rank test	0.00150729	0.0334984	0.95	0.5	4.42
291.124	7.91	18	0	2		1.55	0.85	0.7	3.155	signed rank test	0.00116243	0.0307995	0.85	0.7	3.155
305.157	6.65	18	0	2		1.45	0.65	0.8	4.715	signed rank test	0.00021908	0.0220945	0.65	0.8	4.715
309.127	14.08	18	0	2		1.45	0.9	0.55	4.18	paired t test	0.000622277	0.0264024	0.9	0.55	4.18
319.282	16.98	18	0	2		1.5	0.95	0.55	4.76	signed rank test	0.000189012	0.0220945	0.95	0.55	4.76
328.32	17.5	18	0	2		1.35	0.6	0.75	3.53	signed rank test	0.0019443	0.0375897	0.6	0.75	3.53
329.269	17.53	18	0	2		1.5	1	0.5	5.45	signed rank test	0.00249501	0.0418563	1	0.5	5.45
337.162	9.33	18	0	2		1.45	0.75	0.7	4.76	signed rank test	0.000140134	0.0220945	0.75	0.7	4.76
340.289	16.73	18	0	2		1.5	0.8	0.7	3.91	signed rank test	0.00318514	0.0442293	0.75	0.75	3.9
369.263	17.52	18	0	2		1.5	1	0.5	5.245	paired t test	2.27591e-05	0.0220945	0.95	0.55	5.19
370.256	17.52	18	0	2		1.4	1	0.4	4.585	paired t test	0.000343499	0.0220945	0.9	0.5	4.49
376.316	16.85	18	0	2		1.45	0.55	0.9	4.015	signed rank test	0.00116243	0.0307995	0.55	0.9	4.015
378.325	17.03	18	0	2		1.35	0.5	0.85	4.035	signed rank test	0.00150729	0.0334984	0.4	0.95	4
378.821	21.52	18	0	2		1.5	1	0.5	4.34	signed rank test	0.0040452	0.0494575	1	0.5	4.34
380.336	16.97	18	0	2		1.5	0.6	0.9	4.2	signed rank test	0.000189012	0.0220945	0.6	0.9	4.2
384.813	21.56	18	0	2		1.5	1	0.5	4.45	signed rank test	0.0040452	0.0494575	1	0.5	4.45
394.319	17.16	18	0	2		1.6	0.9	0.7	4.47	signed rank test	0.000449337	0.0240118	0.9	0.7	4.47
394.349	17.41	18	0	2		1.4	0.5	0.9	4.285	paired t test	0.000268577	0.0220945	0.5	0.9	4.285
397.33	17.03	18	0	2		1.4	0.4	1	3.83	signed rank test	0.00101883	0.0291901	0.4	1	3.83
437.207	15.8	18	0	2		1.45	0.9	0.55	4.315	paired t test	0.00138209	0.0334984	0.9	0.55	4.315
438.331	17.43	18	0	2		1.35	0.9	0.45	5.47	paired t test	0.000423079	0.0236725	0.35	1	4.67
439.338	17.47	18	0	2		1.4	0.8	0.6	5	signed rank test	0.000338455	0.0220945	0.4	1	4.74
468.342	16.92	18	0	2		1.35	0.45	0.9	4.055	signed rank test	0.00116243	0.0307995	0.4	0.95	4.03
468.343	17.03	18	0	2		1.25	0.25	1	4.38	signed rank test	0.00249501	0.0418563	0.25	1	4.38
473.342	17.04	18	0	2		1.4	0.45	0.95	4.72	paired t test	0.00106964	0.0302749	0.45	0.95	4.72
473.344	16.86	18	0	2		1.4	0.45	0.95	4.64	paired t test	0.00171504	0.0353079	0.45	0.95	4.64
483.406	17.52	18	0	2		1.55	0.85	0.7	4.89	signed rank test	0.000253595	0.0220945	0.85	0.7	4.89
499.49	17.55	18	0	2		1.6	1	0.6	3.63	signed rank test	0.000338455	0.0220945	1	0.6	3.63
500.492	18.63	18	0	2		1.6	1	0.6	2.945	signed rank test	0.000390231	0.0220945	1	0.6	2.945
510.399	17.44	18	0	2		1.4	0.45	0.95	3.5	signed rank test	0.000449337	0.0240118	0.45	0.95	3.5
512.371	16.9	18	0	2		1.5	0.75	0.75	4.72	signed rank test	0.000338455	0.0220945	0.75	0.75	4.72
513.417	16.88	18	0	2		1.55	0.75	0.8	4.15	signed rank test	0.000593417	0.0261516	0.75	0.8	4.15
526.428	17.21	18	0	2		1.35	0.35	1	4.135	paired t test	0.00123007	0.0323217	0.35	1	4.135
535.258	14.13	18	0	2		1.45	0.8	0.65	3.71	signed rank test	0.000293162	0.0220945	0.8	0.65	3.71
545.254	14.08	18	0	2		1.55	0.7	0.85	4.055	signed rank test	0.000162856	0.0220945	0.7	0.85	4.055
545.255	14.08	18	0	2		1.6	0.9	0.7	4.625	signed rank test	0.000338455	0.0220945	0.75	0.85	4.415
545.256	14	18	0	2		1.6	0.75	0.85	4.195	signed rank test	0.000390231	0.0220945	0.75	0.85	4.195
546.255	14.12	18	0	2		1.5	0.85	0.65	4.93	paired t test	3.12082e-05	0.0220945	0.8	0.7	4.85
554.433	17.28	18	0	2		1.4	0.5	0.9	3.85	signed rank test	0.000779593	0.0264024	0.5	0.9	3.85
570.451	17.19	18	0	2		1.4	0.4	1	3.955	paired t test	0.000559491	0.0261516	0.4	1	3.955
570.461	17.16	18	0	2		1.35	0.45	0.9	3.94	signed rank test	0.000516715	0.0252051	0.35	1	3.79
572.926	13.6	18	0	2		1.5	1	0.5	4.975	signed rank test	0.00282086	0.0427261	1	0.5	4.975
582.22	14.12	18	0	2		1.3	0.9	0.4	4.07	signed rank test	0.00068061	0.0264024	0.9	0.4	4.07
583.22	14.13	18	0	2		1.4	0.95	0.45	3.99	paired t test	8.6866e-05	0.0220945	0.95	0.45	3.99
592.467	21.63	18	0	2		1.4	0.5	0.9	2.835	paired t test	0.00742172	0.065977	0.5	0.9	2.835
604.327	21.57	18	0	2		1.4	0.45	0.95	2.91	signed rank test	0.0040452	0.0494575	0.45	0.95	2.91
644.494	16.77	18	0	2		1.4	0.75	0.65	4.19	signed rank test	0.000390231	0.0220945	0.5	0.9	4.07
659.511	17.19	18	0	2		1.3	0.45	0.85	3.915	signed rank test	0.000449337	0.0240118	0.4	0.9	3.785
663.41	17.11	18	0	2		1.5	0.5	1	3.625	signed rank test	0.00116243	0.0307995	0.5	1	3.625
663.454	17.09	18	0	2		1.5	0.5	1	3.45	signed rank test	0.000779593	0.0264024	0.5	1	3.45
663.465	17.19	18	0	2		1.35	0.4	0.95	2.825	signed rank test	0.00511105	0.0545637	0.4	0.95	2.825
664.402	17.09	18	0	2		1.5	0.5	1	3.26	signed rank test	0.00116243	0.0307995	0.5	1	3.26
664.409	16.75	18	0	2		1.35	0.5	0.85	3.165	signed rank test	0.000593417	0.0261516	0.45	0.9	2.955
664.475	17	18	0	2		1.45	0.5	0.95	1.975	paired t test	0.00424454	0.0513454	0.5	0.95	1.975
685.434	20.34	18	0	2		1.4	0.6	0.8	4.075	signed rank test	0.0019443	0.0375897	0.6	0.8	4.075
685.437	17.04	18	0	2		1.45	0.5	0.95	3.345	signed rank test	0.0019443	0.0375897	0.45	1	3.205
688.515	16.73	18	0	2		1.5	0.85	0.65	3.97	signed rank test	0.000293162	0.0220945	0.85	0.65	3.97
783.423	14.03	18	0	2		1.45	0.8	0.65	4.01	signed rank test	0.000390231	0.0220945	0.8	0.65	4.01
84.9599	1.57	17	0	3		1.3	0.4	0.9	3.755	signed rank test	0.00573399	0.0571716	0.4	0.9	3.755
88.0759	4.66	17	0	3		1.35	0.75	0.6	3.995	paired t test	0.0027719	0.0427261	0.75	0.6	3.995
118.921	2.72	17	0	3		1.4	0.55	0.85	4.32	signed rank test	0.0089676	0.0716805	0.55	0.85	4.32
130.049	1.96	17	0	3		1.45	0.95	0.5	3.72	paired t test	0.00250715	0.0419183	0.95	0.5	3.72
141.958	27.47	17	0	3		1.35	0.9	0.45	4.45	signed rank test	0.0333402	0.143889	0.9	0.45	4.45
167.992	11.04	17	0	3		1.45	0.95	0.5	4.37	signed rank test	0.00150729	0.0334984	0.85	0.6	4.19
178.133	6.34	17	0	3		1.5	0.7	0.8	3.7	signed rank test	0.00454993	0.0520805	0.65	0.85	3.675
195.121	5.6	17	0	3		1.35	0.9	0.45	4.365	signed rank test	0.00171302	0.0353079	0.9	0.45	4.365
211.095	7.91	17	0	3		1.6	0.6	1	4.075	signed rank test	0.000338455	0.0220945	0.6	1	4.075
217.104	6.45	17	0	3		1.3	0.3	1	3.61	signed rank test	0.00249501	0.0418563	0.3	1	3.61
221.083	15.07	17	0	3		1.45	0.75	0.7	3.58	signed rank test	0.00803443	0.0677513	0.75	0.7	3.58
223.092	7.75	17	0	3		1.6	0.95	0.65	4.78	signed rank test	0.00359182	0.0468661	0.85	0.75	4.75
227.093	9.3	17	0	3		1.4	0.6	0.8	3.33	signed rank test	0.011129	0.080994	0.6	0.8	3.33
227.128	9.27	17	0	3		1.5	0.85	0.65	3.67	signed rank test	0.0040452	0.0494575	0.7	0.8	3.62
229.143	9.66	17	0	3		1.45	0.85	0.6	4.05	signed rank test	0.00511105	0.0545637	0.85	0.6	4.05
240.428	14.08	17	0	3		1.5	0.55	0.95	3.13	signed rank test	0.00021908	0.0220945	0.55	0.95	3.13
241.172	14.11	17	0	3		1.55	0.6	0.95	5.68	signed rank test	0.00116243	0.0307995	0.6	0.95	5.68
241.174	14.09	17	0	3		1.5	0.65	0.85	5.51	signed rank test	0.00249501	0.0418563	0.55	0.95	5.475
242.176	14.09	17	0	3		1.55	0.65	0.9	4.795	signed rank test	0.000779593	0.0264024	0.65	0.9	4.795
247.166	20.63	17	0	3		1.25	0.75	0.5	5.25	signed rank test	0.0206334	0.112408	0.45	0.8	4.875
247.166	20.37	17	0	3		1.5	0.9	0.6	5.18	signed rank test	0.00718917	0.0646346	0.9	0.6	5.18
247.166	20.4	17	0	3		1.35	0.7	0.65	5.42	signed rank test	0.0064246	0.0606654	0.5	0.85	5.12
247.167	18.93	17	0	3		1.35	0.85	0.5	4.985	signed rank test	0.00318514	0.0442293	0.5	0.85	4.725
252.051	17.3	17	0	3		1.4	0.95	0.45	4.23	signed rank test	0.0227687	0.117322	0.95	0.45	4.23
257.137	9.33	17	0	3		1.45	0.55	0.9	4.11	signed rank test	0.000516715	0.0252051	0.55	0.9	4.11
257.167	13.89	17	0	3		1.5	0.9	0.6	4.535	paired t test	0.000634845	0.0264024	0.85	0.65	4.41
257.169	13.97	17	0	3		1.55	0.9	0.65	4.475	paired t test	0.000456862	0.0241427	0.9	0.65	4.475
257.171	14.08	17	0	3		1.55	0.9	0.65	4.48	paired t test	7.61151e-05	0.0220945	0.9	0.65	4.48
258.11	1.01	17	0	3		1.6	0.9	0.7	3.57	paired t test	0.000372376	0.0220945	0.75	0.85	3.445
267.268	17.18	17	0	3		1.4	1	0.4	4.78	paired t test	0.0182328	0.10672	1	0.4	4.78
272.205	15.06	17	0	3		1.45	1	0.45	4.905	signed rank test	0.000593417	0.0261516	1	0.45	4.905
273.145	12.76	17	0	3		1.35	0.85	0.5	4.045	paired t test	0.00264371	0.0427261	0.85	0.5	4.045
275.257	16.94	17	0	3		1.45	0.6	0.85	3.355	signed rank test	0.00511105	0.0545637	0.6	0.85	3.355
280.092	1.01	17	0	3		1.35	1	0.35	4.47	paired t test	0.000266356	0.0220945	0.5	0.85	3.505
282.118	2.06	17	0	3		1.35	0.65	0.7	2.85	signed rank test	0.00282086	0.0427261	0.4	0.95	2.64
286.219	17.64	17	0	3		1.45	0.95	0.5	4.05	paired t test	9.58e-05	0.0220945	0.95	0.5	4.05
298.243	17.1	17	0	3		1.35	1	0.35	4.7	signed rank test	0.0040452	0.0494575	0.4	0.95	4.43
305.244	17.19	17	0	3		1.4	1	0.4	4.99	paired t test	0.00919128	0.0734068	1	0.4	4.99
310.31	19.5	17	0	3		1.3	0.65	0.65	4.51	signed rank test	0.0168809	0.100169	0.45	0.85	4.4
311.292	17.56	17	0	3		1.45	0.8	0.65	4.67	signed rank test	0.000891803	0.0279387	0.8	0.65	4.67
314.237	15.61	17	0	3		1.45	0.85	0.6	4.515	signed rank test	0.00101883	0.0291901	0.85	0.6	4.515
314.266	15.19	17	0	3		1.35	0.5	0.85	3.96	signed rank test	0.00220394	0.0397043	0.45	0.9	3.93
316.928	13.33	17	0	3		1.5	1	0.5	4.35	signed rank test	0.00318514	0.0442293	1	0.5	4.35
322.236	15.47	17	0	3		1.4	0.8	0.6	4.25	signed rank test	0.00150729	0.0334984	0.75	0.65	4.24
325.12	12.74	17	0	3		1.4	0.95	0.45	4.03	paired t test	0.000272104	0.0220945	0.9	0.5	3.94
328.267	17.52	17	0	3		1.45	1	0.45	5.83	signed rank test	0.00249501	0.0418563	0.95	0.5	5.795
329.003	13.45	17	0	3		1.45	0.55	0.9	3.93	signed rank test	0.00318514	0.0442293	0.55	0.9	3.93
330.233	16.61	17	0	3		1.4	0.5	0.9	3.43	signed rank test	0.0137413	0.0901047	0.5	0.9	3.43
330.271	17.52	17	0	3		1.45	0.8	0.65	4.66	paired t test	0.00430506	0.0519667	0.8	0.65	4.66
332.33	13.26	17	0	3		1.4	0.5	0.9	2.835	signed rank test	0.0206334	0.112408	0.5	0.9	2.835
336.326	17.07	17	0	3		1.4	0.5	0.9	4.355	signed rank test	0.00132454	0.0327411	0.45	0.95	4.29
344.121	14.24	17	0	3		1.55	0.9	0.65	4.42	paired t test	0.000145657	0.0220945	0.9	0.65	4.42
356.274	16.75	17	0	3		1.35	0.8	0.55	4.165	signed rank test	0.0137413	0.0901047	0.8	0.55	4.165
356.351	17.48	17	0	3		1.35	0.4	0.95	2.94	signed rank test	0.0019443	0.0375897	0.35	1	2.905
374.303	17.16	17	0	3		1.5	0.9	0.6	4.19	signed rank test	0.000779593	0.0264024	0.9	0.6	4.19
376.319	17.06	17	0	3		1.4	0.6	0.8	4.305	signed rank test	0.011129	0.080994	0.6	0.8	4.305
377.324	17.4	17	0	3		1.35	0.45	0.9	4.53	paired t test	0.000733334	0.0264024	0.45	0.9	4.53
377.325	17.35	17	0	3		1.3	0.45	0.85	4.58	signed rank test	0.00150729	0.0334984	0.3	1	4.5
380.295	16.96	17	0	3		1.4	0.5	0.9	3.76	signed rank test	0.00068061	0.0264024	0.4	1	3.66
383.316	14.54	17	0	3		1.4	0.9	0.5	4.325	paired t test	0.000494722	0.0252051	0.9	0.5	4.325
385.292	16.93	17	0	3		1.45	0.7	0.75	4.89	signed rank test	0.000593417	0.0261516	0.7	0.75	4.89
389.19	16.22	17	0	3		1.35	0.9	0.45	4.455	paired t test	0.00188698	0.0375897	0.9	0.45	4.455
394.352	17.47	17	0	3		1.45	0.5	0.95	4.785	signed rank test	0.000338455	0.0220945	0.5	0.95	4.785
394.353	17.49	17	0	3		1.35	0.75	0.6	5.17	signed rank test	0.000891803	0.0279387	0.4	0.95	4.81
397.286	17.09	17	0	3		1.35	0.5	0.85	3.85	signed rank test	0.00220394	0.0397043	0.4	0.95	3.745
399.251	15.8	17	0	3		1.35	0.9	0.45	5.465	signed rank test	0.0123742	0.085169	0.9	0.45	5.465
400.255	15.8	17	0	3		1.35	0.85	0.5	4.9	paired t test	0.00106503	0.0302406	0.75	0.6	4.86
407.293	16.96	17	0	3		1.35	0.45	0.9	3.69	signed rank test	0.000779593	0.0264024	0.45	0.9	3.69
424.322	16.81	17	0	3		1.5	0.7	0.8	3.775	signed rank test	0.000593417	0.0261516	0.7	0.8	3.775
425.212	16.94	17	0	3		1.5	0.55	0.95	4.45	signed rank test	0.000516715	0.0252051	0.55	0.95	4.45
425.32	16.94	17	0	3		1.4	0.5	0.9	3.385	signed rank test	0.000593417	0.0261516	0.45	0.95	3.345
428.889	14.84	17	0	3		1.35	1	0.35	4.595	signed rank test	0.0152401	0.0956855	1	0.35	4.595
429.318	16.9	17	0	3		1.6	0.95	0.65	5.08	paired t test	0.00652772	0.0612949	0.95	0.65	5.08
430.886	14.84	17	0	3		1.35	1	0.35	4.85	signed rank test	0.00454993	0.0520805	1	0.35	4.85
434.881	14.85	17	0	3		1.3	0.8	0.5	4.365	signed rank test	0.0137413	0.0901047	0.8	0.5	4.365
435.165	11.75	17	0	3		1.5	0.8	0.7	4.19	signed rank test	0.00220394	0.0397043	0.8	0.7	4.19
438.331	17.5	17	0	3		1.35	0.7	0.65	5.53	paired t test	0.000193126	0.0220945	0.35	1	5.37
438.334	17.47	17	0	3		1.4	0.4	1	5.38	paired t test	0.000352237	0.0220945	0.4	1	5.38
438.376	17.45	17	0	3		1.4	0.9	0.5	5.46	paired t test	0.00110361	0.0307995	0.9	0.5	5.46
438.379	17.63	17	0	3		1.35	0.85	0.5	5.52	paired t test	0.0007912	0.0266876	0.85	0.5	5.52
439.384	17.48	17	0	3		1.35	0.75	0.6	5.015	signed rank test	0.00101883	0.0291901	0.45	0.9	4.725
441.329	16.99	17	0	3		1.35	0.5	0.85	3.96	signed rank test	0.00132454	0.0327411	0.5	0.85	3.96
460.31	18.65	17	0	3		1.3	0.45	0.85	2.5	paired t test	0.00132832	0.0327411	0.4	0.9	2.49
481.315	10.62	17	0	3		1.35	0.45	0.9	2.53	signed rank test	0.0123742	0.085169	0.45	0.9	2.53
482.405	17.54	17	0	3		1.6	0.75	0.85	5.43	signed rank test	0.000891803	0.0279387	0.75	0.85	5.43
482.405	17.27	17	0	3		1.35	0.45	0.9	4.53	paired t test	0.000209907	0.0220945	0.35	1	4.375
496.326	17.16	17	0	3		1.4	0.45	0.95	3.885	paired t test	0.0213678	0.115944	0.45	0.95	3.885
497.451	16.86	17	0	3		1.45	0.5	0.95	2.97	paired t test	0.000372295	0.0220945	0.5	0.95	2.97
499.489	18.59	17	0	3		1.6	1	0.6	3.36	paired t test	0.000495627	0.0252051	1	0.6	3.36
504.355	16.85	17	0	3		1.3	0.4	0.9	2.595	signed rank test	0.00282086	0.0427261	0.4	0.9	2.595
504.356	19.36	17	0	3		1.4	0.45	0.95	3.23	paired t test	0.00600278	0.0594157	0.45	0.95	3.23
508.775	21.52	17	0	3		1.5	1	0.5	3.99	signed rank test	0.00718917	0.0646346	1	0.5	3.99
510.776	21.52	17	0	3		1.5	1	0.5	4.39	signed rank test	0.0365613	0.151799	1	0.5	4.39
521.472	18.35	17	0	3		1.6	0.9	0.7	3.435	signed rank test	0.00068061	0.0264024	0.85	0.75	3.205
521.473	20.2	17	0	3		1.55	0.85	0.7	3.24	signed rank test	0.00116243	0.0307995	0.85	0.7	3.24
526.429	17.22	17	0	3		1.35	0.35	1	4.135	paired t test	0.000663762	0.0264024	0.35	1	4.135
526.438	17.24	17	0	3		1.35	0.35	1	4.165	paired t test	0.00111498	0.0307995	0.35	1	4.165
527.43	17.31	17	0	3		1.4	0.45	0.95	3.775	paired t test	0.00504952	0.0545637	0.45	0.95	3.775
529.382	16.95	17	0	3		1.35	0.45	0.9	3.02	signed rank test	0.0064246	0.0606654	0.4	0.95	3
533.453	17.27	17	0	3		1.45	0.6	0.85	3.92	signed rank test	0.0040452	0.0494575	0.5	0.95	3.67
533.456	16.78	17	0	3		1.4	0.5	0.9	3.33	signed rank test	0.00150729	0.0334984	0.5	0.9	3.33
542.204	14.02	17	0	3		1.35	0.75	0.6	4.75	paired t test	0.00411721	0.0501446	0.7	0.65	4.72
542.253	14	17	0	3		1.55	0.7	0.85	3.65	signed rank test	0.000390231	0.0220945	0.7	0.85	3.65
543.259	14.13	17	0	3		1.55	0.95	0.6	5.315	paired t test	0.000124481	0.0220945	0.95	0.6	5.315
544.262	13.95	17	0	3		1.65	0.9	0.75	3.97	signed rank test	0.000338455	0.0220945	0.9	0.75	3.97
547.255	14.09	17	0	3		1.5	0.9	0.6	4.105	signed rank test	0.000390231	0.0220945	0.8	0.7	4.02
550.63	21.4	17	0	3		1.5	1	0.5	4.855	paired t test	0.00139288	0.0334984	1	0.5	4.855
556.439	16.57	17	0	3		1.3	0.85	0.45	5.09	signed rank test	0.00150729	0.0334984	0.85	0.45	5.09
556.44	16.95	17	0	3		1.25	0.85	0.4	4.685	signed rank test	0.0019443	0.0375897	0.25	1	4.135
557.394	16.85	17	0	3		1.5	0.85	0.65	4.625	signed rank test	0.000293162	0.0220945	0.85	0.65	4.625
563.481	21.43	17	0	3		1.4	0.5	0.9	3.265	signed rank test	0.00150729	0.0334984	0.45	0.95	3.225
568.242	7.91	17	0	3		1.35	0.7	0.65	2.73	signed rank test	0.00718917	0.0646346	0.4	0.95	2.38
570.456	17.22	17	0	3		1.4	0.4	1	3.87	paired t test	0.00288296	0.0435504	0.4	1	3.87
570.928	13.6	17	0	3		1.5	1	0.5	5.085	signed rank test	0.0040452	0.0494575	1	0.5	5.085
600.415	16.81	17	0	3		1.4	0.7	0.7	4.385	signed rank test	0.000593417	0.0261516	0.4	1	4.21
600.465	16.81	17	0	3		1.5	0.85	0.65	4.36	signed rank test	0.000293162	0.0220945	0.75	0.75	4.28
602.548	21.41	17	0	3		1.3	0.3	1	2.945	paired t test	0.0139628	0.0910568	0.3	1	2.945
609.453	18.57	17	0	3		1.45	0.45	1	3.785	signed rank test	0.0019443	0.0375897	0.45	1	3.785
610.182	17.5	17	0	3		1.5	0.75	0.75	4.37	paired t test	0.000104181	0.0220945	0.75	0.75	4.37
610.183	17.38	17	0	3		1.45	0.65	0.8	4.105	paired t test	0.000225648	0.0220945	0.65	0.8	4.105
612.18	18.47	17	0	3		1.5	0.75	0.75	3.875	paired t test	0.000295445	0.0220945	0.65	0.85	3.76
612.181	17.5	17	0	3		1.5	0.7	0.8	3.985	paired t test	0.000110651	0.0220945	0.65	0.85	3.92
619.499	18.5	17	0	3		1.6	0.9	0.7	3.565	paired t test	0.000892909	0.0279387	0.9	0.7	3.565
622.566	21.41	17	0	3		1.45	0.45	1	2.625	signed rank test	0.000779593	0.0264024	0.45	1	2.625
623.699	8.49	17	0	3		1.4	0.5	0.9	1.495	signed rank test	0.00318514	0.0442293	0.5	0.9	1.495
628.451	18.25	17	0	3		1.35	0.35	1	2.58	signed rank test	0.00171302	0.0353079	0.35	1	2.58
652.526	21.43	17	0	3		1.4	0.45	0.95	2.455	paired t test	0.01899	0.108228	0.4	1	2.44
658.506	17.12	17	0	3		1.35	0.45	0.9	3.76	signed rank test	0.000516715	0.0252051	0.35	1	3.665
658.508	17.09	17	0	3		1.35	0.4	0.95	3.5	signed rank test	0.00116243	0.0307995	0.4	0.95	3.5
663.399	16.96	17	0	3		1.35	0.5	0.85	3.295	signed rank test	0.00249501	0.0418563	0.4	0.95	3.015
663.409	17.18	17	0	3		1.35	0.5	0.85	3.805	signed rank test	0.00282086	0.0427261	0.4	0.95	3.495
663.412	17.19	17	0	3		1.4	0.45	0.95	3.56	signed rank test	0.00132454	0.0327411	0.45	0.95	3.56
663.413	16.75	17	0	3		1.4	0.45	0.95	3.06	signed rank test	0.00101883	0.0291901	0.45	0.95	3.06
664.404	17.18	17	0	3		1.45	0.5	0.95	2.94	signed rank test	0.00220394	0.0397043	0.5	0.95	2.94
682.807	0.91	17	0	3		1.55	0.65	0.9	3.3	signed rank test	0.00116243	0.0307995	0.65	0.9	3.3
685.401	21.33	17	0	3		1.45	0.5	0.95	2.38	signed rank test	0.00318514	0.0442293	0.45	1	2.36
685.434	17.16	17	0	3		1.5	0.5	1	3.135	signed rank test	0.00249501	0.0418563	0.5	1	3.135
686.438	16.97	17	0	3		1.45	0.5	0.95	2.82	signed rank test	0.00249501	0.0418563	0.5	0.95	2.82
708.456	17.09	17	0	3		1.4	0.4	1	3.095	paired t test	0.00929907	0.074019	0.4	1	3.095
708.465	16.89	17	0	3		1.35	0.5	0.85	2.645	signed rank test	0.00171302	0.0353079	0.4	0.95	2.48
714.536	16.89	17	0	3		1.45	0.5	0.95	3.25	paired t test	0.000525974	0.025268	0.5	0.95	3.25
719.489	16.89	17	0	3		1.45	0.45	1	3.19	paired t test	0.0162166	0.100169	0.45	1	3.19
732.545	16.7	17	0	3		1.55	0.65	0.9	3.49	signed rank test	0.00101883	0.0291901	0.65	0.9	3.49
733.493	16.72	17	0	3		1.5	0.7	0.8	3.375	signed rank test	0.00171302	0.0353079	0.7	0.8	3.375
746.551	17.06	17	0	3		1.4	0.4	1	3.34	signed rank test	0.00150729	0.0334984	0.4	1	3.34
772.58	17.4	17	0	3		1.25	0.95	0.3	4.82	signed rank test	0.0365613	0.151799	0.45	0.8	3.145
777.448	14.12	17	0	3		1.6	0.75	0.85	4.135	paired t test	0.000480136	0.0252051	0.75	0.85	4.135
779.436	14.12	17	0	3		1.55	0.75	0.8	3.72	paired t test	0.000914677	0.0284717	0.75	0.8	3.72
785.422	13.97	17	0	3		1.45	0.8	0.65	3.67	signed rank test	0.00150729	0.0334984	0.8	0.65	3.67
72.9381	27.29	16	0	4		1.45	0.65	0.8	3.93	signed rank test	0.0333402	0.143889	0.65	0.8	3.93
79.021	16.28	16	0	4		1.4	0.9	0.5	4.655	signed rank test	0.00282086	0.0427261	0.9	0.5	4.655
79.0221	15.88	16	0	4		1.4	0.9	0.5	4.505	paired t test	0.00483874	0.0545637	0.9	0.5	4.505
81.9379	13.89	16	0	4		1.5	1	0.5	4.255	paired t test	0.0248921	0.12393	1	0.5	4.255
87.9375	21.61	16	0	4		1.5	1	0.5	4.675	signed rank test	0.00999639	0.0762515	1	0.5	4.675
90.9471	27.17	16	0	4		1.45	1	0.45	3.69	signed rank test	0.011129	0.080994	0.95	0.5	3.66
106.942	29.17	16	0	4		1.4	1	0.4	4.1	signed rank test	0.0227687	0.117322	0.9	0.5	4.055
106.943	2.81	16	0	4		1.35	0.75	0.6	3.85	signed rank test	0.0064246	0.0606654	0.7	0.65	3.82
107.085	1.52	16	0	4		1.3	0.65	0.65	4.79	paired t test	0.0325222	0.143889	0.65	0.65	4.79
113.964	12.94	16	0	4		1.4	1	0.4	4.235	signed rank test	0.0089676	0.0716805	0.95	0.45	4.15
122.095	5.53	16	0	4		1.35	0.65	0.7	3.91	signed rank test	0.0227687	0.117322	0.5	0.85	3.86
122.964	14.31	16	0	4		1.45	1	0.45	4.605	signed rank test	0.00999639	0.0762515	0.95	0.5	4.465
122.964	12.96	16	0	4		1.45	0.95	0.5	4.615	signed rank test	0.00573399	0.0571716	0.95	0.5	4.615
130.159	6.87	16	0	4		1.5	0.9	0.6	4.82	signed rank test	0.0040452	0.0494575	0.9	0.6	4.82
130.159	6.7	16	0	4		1.3	0.8	0.5	4.86	signed rank test	0.00220394	0.0397043	0.8	0.5	4.86
137.045	2.24	16	0	4		1.4	0.9	0.5	4.67	signed rank test	0.0137413	0.0901047	0.9	0.5	4.67
139.076	6.72	16	0	4		1.35	0.95	0.4	4.04	signed rank test	0.00511105	0.0545637	0.95	0.4	4.04
141.958	23.27	16	0	4		1.5	1	0.5	4.94	signed rank test	0.0250935	0.12393	1	0.5	4.94
141.958	23.03	16	0	4		1.35	0.55	0.8	4.915	signed rank test	0.0123742	0.085169	0.55	0.8	4.915
141.958	5.15	16	0	4		1.4	0.75	0.65	3.95	signed rank test	0.0227687	0.117322	0.6	0.8	3.85
153.066	4.55	16	0	4		1.3	0.85	0.45	4.305	signed rank test	0.00454993	0.0520805	0.8	0.5	4.23
154.083	1.5	16	0	4		1.45	0.8	0.65	3.135	signed rank test	0.027621	0.130123	0.8	0.65	3.135
167.962	11.06	16	0	4		1.4	0.9	0.5	2.84	paired t test	0.0102037	0.0774601	0.85	0.55	2.83
167.994	11.16	16	0	4		1.35	0.8	0.55	4.985	signed rank test	0.00803443	0.0677513	0.8	0.55	4.985
169.016	6.42	16	0	4		1.5	0.65	0.85	4.24	signed rank test	0.00454993	0.0520805	0.65	0.85	4.24
169.055	7.14	16	0	4		1.5	0.95	0.55	3.53	paired t test	0.000669719	0.0264024	0.95	0.55	3.53
170.066	0.75	16	0	4		1.3	0.8	0.5	4.19	paired t test	0.00800103	0.0677513	0.75	0.55	4.13
183.062	5.33	16	0	4		1.45	0.95	0.5	4.58	paired t test	0.00188396	0.0375897	0.85	0.6	4.56
183.1	7.72	16	0	4		1.45	0.9	0.55	4.66	signed rank test	0.00359182	0.0468661	0.9	0.55	4.66
185.128	5.89	16	0	4		1.45	0.95	0.5	4.36	paired t test	0.00186969	0.0375897	0.75	0.7	4.28
186.222	16.75	16	0	4		1.3	0.35	0.95	3.94	signed rank test	0.0137413	0.0901047	0.35	0.95	3.94
186.901	21.52	16	0	4		1.5	1	0.5	4.21	signed rank test	0.0186749	0.10672	1	0.5	4.21
192.139	6.34	16	0	4		1.35	0.4	0.95	3.36	signed rank test	0.0152401	0.0956855	0.4	0.95	3.36
195.069	7.93	16	0	4		1.3	0.85	0.45	4.335	signed rank test	0.0089676	0.0716805	0.8	0.5	4.315
195.101	8.01	16	0	4		1.35	0.85	0.5	4.625	signed rank test	0.00511105	0.0545637	0.85	0.5	4.625
205.092	1.8	16	0	4		1.2	0.5	0.7	3.01	signed rank test	0.0859239	0.244483	0.45	0.75	2.98
207.109	6.63	16	0	4		1.5	0.95	0.55	3.41	signed rank test	0.0064246	0.0606654	0.95	0.55	3.41
207.11	5.99	16	0	4		1.35	0.65	0.7	4.185	signed rank test	0.0478575	0.176305	0.55	0.8	4.09
209.059	6.33	16	0	4		1.35	0.35	1	2.945	signed rank test	0.0152401	0.0956855	0.35	1	2.945
209.077	7.61	16	0	4		1.45	0.65	0.8	4.14	signed rank test	0.0152401	0.0956855	0.65	0.8	4.14
213.077	8.02	16	0	4		1.4	0.5	0.9	3.86	signed rank test	0.0137413	0.0901047	0.5	0.9	3.86
213.11	7.9	16	0	4		1.3	0.5	0.8	4.2	signed rank test	0.0400438	0.159638	0.45	0.85	4.19
215.015	1.23	16	0	4		1.25	0.95	0.3	4.535	paired t test	0.0428201	0.167603	0.8	0.45	4.34
215.124	7.27	16	0	4		1.35	0.5	0.85	4.28	paired t test	0.000949476	0.0291901	0.45	0.9	4.27
220.866	21.52	16	0	4		1.5	1	0.5	4.195	signed rank test	0.0064246	0.0606654	1	0.5	4.195
223.094	7.72	16	0	4		1.4	0.65	0.75	4.57	paired t test	0.000274368	0.0220945	0.55	0.85	4.54
224.018	12.86	16	0	4		1.25	0.65	0.6	3.705	signed rank test	0.00573399	0.0571716	0.35	0.9	3.425
225.195	9.57	16	0	4		1.45	1	0.45	3.34	signed rank test	0.000779593	0.0264024	0.95	0.5	3.235
228.233	16.8	16	0	4		1.3	0.5	0.8	3.51	signed rank test	0.00249501	0.0418563	0.4	0.9	3.485
228.893	21.53	16	0	4		1.5	1	0.5	4.19	paired t test	0.00153163	0.033881	1	0.5	4.19
232.005	10.84	16	0	4		1.4	0.95	0.45	4.4	signed rank test	0.0206334	0.112408	0.95	0.45	4.4
234.909	2.71	16	0	4		1.4	0.6	0.8	3.77	signed rank test	0.0227687	0.117322	0.6	0.8	3.77
239.161	14	16	0	4		1.35	0.6	0.75	4.48	paired t test	0.00627648	0.0606654	0.6	0.75	4.48
241.969	14.12	16	0	4		1.4	0.65	0.75	3.605	paired t test	0.00191385	0.0375897	0.65	0.75	3.605
242.08	14.11	16	0	4		1.45	0.8	0.65	3.455	paired t test	0.00100775	0.0291901	0.8	0.65	3.455
242.142	14.02	16	0	4		1.25	0.85	0.4	4.165	signed rank test	0.0168809	0.100169	0.85	0.4	4.165
242.17	14.09	16	0	4		1.4	0.5	0.9	4.06	signed rank test	0.00282086	0.0427261	0.5	0.9	4.06
243.165	14.08	16	0	4		1.3	0.5	0.8	3.965	signed rank test	0.00318514	0.0442293	0.5	0.8	3.965
247.165	18.86	16	0	4		1.4	0.55	0.85	4.915	signed rank test	0.027621	0.130123	0.55	0.85	4.915
247.166	20.43	16	0	4		1.4	0.55	0.85	4.86	signed rank test	0.0227687	0.117322	0.55	0.85	4.86
247.166	16.91	16	0	4		1.35	0.55	0.8	4.51	signed rank test	0.00318514	0.0442293	0.55	0.8	4.51
247.166	16.75	16	0	4		1.35	0.6	0.75	4.675	signed rank test	0.00511105	0.0545637	0.6	0.75	4.675
247.167	16.81	16	0	4		1.35	0.6	0.75	4.61	signed rank test	0.0152401	0.0956855	0.6	0.75	4.61
251.046	17.26	16	0	4		1.45	0.9	0.55	4.295	signed rank test	0.0152401	0.0956855	0.9	0.55	4.295
251.125	8.93	16	0	4		1.3	0.4	0.9	4.56	paired t test	0.00974027	0.0762515	0.4	0.9	4.56
251.149	8.85	16	0	4		1.45	0.5	0.95	4.265	signed rank test	0.00511105	0.0545637	0.5	0.95	4.265
253.103	7.93	16	0	4		1.35	0.95	0.4	4.43	paired t test	0.00688927	0.0643088	0.95	0.4	4.43
254.084	13.85	16	0	4		1.45	1	0.45	4.32	paired t test	0.0121508	0.085169	1	0.45	4.32
258.169	10.9	16	0	4		1.45	0.8	0.65	3.81	signed rank test	0.00282086	0.0427261	0.8	0.65	3.81
264.195	7.84	16	0	4		1.4	0.7	0.7	2.755	signed rank test	0.000891803	0.0279387	0.45	0.95	2.67
265.2	7.84	16	0	4		1.5	0.5	1	2.77	paired t test	0.00260225	0.0427261	0.5	1	2.77
267.119	7.25	16	0	4		1.35	0.4	0.95	3.97	signed rank test	0.0123742	0.085169	0.4	0.95	3.97
267.119	7.23	16	0	4		1.4	0.45	0.95	4.225	signed rank test	0.0089676	0.0716805	0.45	0.95	4.225
267.121	7.87	16	0	4		1.6	0.6	1	4.095	signed rank test	0.000779593	0.0264024	0.6	1	4.095
267.122	7.88	16	0	4		1.25	0.7	0.55	3.87	paired t test	0.0176764	0.104629	0.5	0.75	3.81
267.268	17.1	16	0	4		1.4	1	0.4	4.625	paired t test	0.0501362	0.183633	0.95	0.45	4.555
267.83	22.13	16	0	4		1.5	1	0.5	4.245	signed rank test	0.00999639	0.0762515	1	0.5	4.245
269.209	15.95	16	0	4		1.35	0.75	0.6	4.27	signed rank test	0.0123742	0.085169	0.55	0.8	4.22
269.283	16.98	16	0	4		1.35	1	0.35	4.37	paired t test	0.0255527	0.126036	0.9	0.45	4.27
271.04	6.33	16	0	4		1.2	0.8	0.4	3.03	paired t test	0.0315894	0.141401	0.55	0.65	2.79
271.916	21.55	16	0	4		1.55	0.8	0.75	3.95	paired t test	0.0137173	0.0901047	0.8	0.75	3.95
272.943	0.8	16	0	4		1.3	0.45	0.85	4.735	signed rank test	0.027621	0.130123	0.45	0.85	4.735
273.167	8.93	16	0	4		1.35	0.85	0.5	5.19	paired t test	0.0138648	0.0906201	0.7	0.65	5.17
273.168	8.9	16	0	4		1.35	0.6	0.75	5	paired t test	0.00289572	0.0436514	0.6	0.75	5
274.162	8.91	16	0	4		1.4	0.85	0.55	4.345	paired t test	0.00555985	0.0571716	0.8	0.6	4.33
274.941	0.77	16	0	4		1.3	0.45	0.85	4.16	signed rank test	0.00511105	0.0545637	0.45	0.85	4.16
275.219	16.97	16	0	4		1.45	0.85	0.6	3.69	signed rank test	0.0089676	0.0716805	0.85	0.6	3.69
281.141	7.72	16	0	4		1.4	0.45	0.95	4.25	signed rank test	0.00318514	0.0442293	0.45	0.95	4.25
282.171	7.14	16	0	4		1.35	0.4	0.95	2.615	signed rank test	0.0089676	0.0716805	0.4	0.95	2.615
283.139	6.61	16	0	4		1.5	0.7	0.8	3.85	signed rank test	0.00150729	0.0334984	0.6	0.9	3.82
291.119	9.27	16	0	4		1.4	1	0.4	4.81	paired t test	0.00303744	0.0442293	1	0.4	4.81
293.126	4.85	16	0	4		1.35	0.5	0.85	2.815	signed rank test	0.027621	0.130123	0.5	0.85	2.815
293.136	8.93	16	0	4		1.4	0.95	0.45	4.65	signed rank test	0.0168809	0.100169	0.95	0.45	4.65
295.077	7.91	16	0	4		1.45	0.5	0.95	3.495	paired t test	0.00349083	0.0468661	0.5	0.95	3.495
297.24	16.92	16	0	4		1.45	0.85	0.6	4.41	signed rank test	0.00573399	0.0571716	0.85	0.6	4.41
297.24	17.08	16	0	4		1.45	0.8	0.65	4.48	signed rank test	0.00718917	0.0646346	0.8	0.65	4.48
297.241	17.1	16	0	4		1.35	1	0.35	5.41	signed rank test	0.0303651	0.136693	0.95	0.4	5.38
300.162	6.6	16	0	4		1.45	0.5	0.95	3.115	signed rank test	0.00150729	0.0334984	0.5	0.95	3.115
300.202	6.61	16	0	4		1.35	0.45	0.9	3.49	signed rank test	0.00359182	0.0468661	0.4	0.95	3.39
305.158	7.08	16	0	4		1.5	0.6	0.9	3.45	signed rank test	0.00454993	0.0520805	0.55	0.95	3.44
305.244	17.75	16	0	4		1.45	0.95	0.5	4.68	paired t test	0.000339866	0.0220945	0.95	0.5	4.68
305.246	17.27	16	0	4		1.35	1	0.35	4.935	paired t test	0.0180389	0.106443	0.95	0.4	4.825
305.246	17.38	16	0	4		1.35	1	0.35	4.65	signed rank test	0.011129	0.080994	1	0.35	4.65
306.161	6.65	16	0	4		1.5	0.7	0.8	4.15	signed rank test	0.00068061	0.0264024	0.55	0.95	4.11
307.246	13.68	16	0	4		1.25	0.9	0.35	4.815	signed rank test	0.0303651	0.136693	0.75	0.5	4.75
307.249	13.74	16	0	4		1.3	0.85	0.45	4.99	signed rank test	0.0019443	0.0375897	0.8	0.5	4.975
309.127	1	16	0	4		1.25	0.95	0.3	3.865	paired t test	0.0116816	0.084173	0.25	1	2.745
309.13	7.91	16	0	4		1.35	1	0.35	4.845	paired t test	0.00174848	0.0357668	0.95	0.4	4.83
311.085	7.91	16	0	4		1.45	0.55	0.9	3.64	signed rank test	0.00150729	0.0334984	0.55	0.9	3.64
311.255	17.15	16	0	4		1.4	1	0.4	5.165	paired t test	0.00741048	0.0659387	1	0.4	5.165
311.256	17.57	16	0	4		1.35	0.85	0.5	4.95	signed rank test	0.0168809	0.100169	0.85	0.5	4.95
311.295	17.48	16	0	4		1.5	0.9	0.6	4.675	signed rank test	0.00171302	0.0353079	0.9	0.6	4.675
311.295	17.51	16	0	4		1.5	0.9	0.6	4.59	signed rank test	0.00318514	0.0442293	0.9	0.6	4.59
311.312	19.52	16	0	4		1.35	0.9	0.45	4.45	signed rank test	0.00282086	0.0427261	0.5	0.85	4.26
313.233	15.14	16	0	4		1.35	0.5	0.85	4.945	paired t test	0.00260299	0.0427261	0.4	0.95	4.88
315.177	10.91	16	0	4		1.3	1	0.3	5.03	signed rank test	0.00511105	0.0545637	1	0.3	5.03
316.93	13.59	16	0	4		1.5	1	0.5	4.77	signed rank test	0.00999639	0.0762515	1	0.5	4.77
318.151	7.89	16	0	4		1.35	0.9	0.45	4.335	signed rank test	0.00511105	0.0545637	0.75	0.6	4.235
319.245	16.96	16	0	4		1.5	0.55	0.95	4.22	paired t test	0.00332459	0.0456988	0.55	0.95	4.22
319.298	19.94	16	0	4		1.45	0.5	0.95	3.57	signed rank test	0.00999639	0.0762515	0.5	0.95	3.57
320.286	16.95	16	0	4		1.35	0.4	0.95	3.48	signed rank test	0.00249501	0.0418563	0.4	0.95	3.48
321.239	15.58	16	0	4		1.45	0.9	0.55	4.625	signed rank test	0.00803443	0.0677513	0.9	0.55	4.625
327.077	15.18	16	0	4		1.25	0.95	0.3	4.67	paired t test	0.0226931	0.117322	0.8	0.45	4.64
328.266	17.53	16	0	4		1.4	1	0.4	5.815	paired t test	0.00336491	0.0461861	0.9	0.5	5.725
333.277	17.61	16	0	4		1.3	0.9	0.4	5.37	paired t test	0.00081251	0.0269289	0.8	0.5	5.31
334.176	11.39	16	0	4		1.35	0.8	0.55	4.13	signed rank test	0.0619528	0.203838	0.75	0.6	4.11
335.295	17.35	16	0	4		1.45	0.9	0.55	4.045	signed rank test	0.00573399	0.0571716	0.9	0.55	4.045
336.325	17.06	16	0	4		1.35	0.4	0.95	4.01	signed rank test	0.00068061	0.0264024	0.4	0.95	4.01
336.326	17.03	16	0	4		1.35	0.45	0.9	4.18	signed rank test	0.00171302	0.0353079	0.45	0.9	4.18
338.341	16.21	16	0	4		1.35	0.55	0.8	5.04	signed rank test	0.052222	0.185626	0.5	0.85	5.025
340.347	16.3	16	0	4		1.35	0.6	0.75	4.01	signed rank test	0.00999639	0.0762515	0.6	0.75	4.01
343.245	14.79	16	0	4		1.25	0.85	0.4	4.46	signed rank test	0.0250935	0.12393	0.75	0.5	4.44
347.123	15.2	16	0	4		1.2	0.55	0.65	4.62	signed rank test	0.0569146	0.194738	0.55	0.65	4.62
350.898	14.49	16	0	4		1.3	1	0.3	4.725	signed rank test	0.0089676	0.0716805	0.8	0.5	4.395
352.321	17.32	16	0	4		1.5	0.95	0.55	4.77	signed rank test	0.00220394	0.0397043	0.95	0.55	4.77
353.156	8.24	16	0	4		1.3	0.5	0.8	4.83	signed rank test	0.0227687	0.117322	0.5	0.8	4.83
353.322	17.35	16	0	4		1.45	0.6	0.85	4.38	signed rank test	0.00150729	0.0334984	0.6	0.85	4.38
354.106	12.72	16	0	4		1.35	0.85	0.5	4.335	signed rank test	0.00282086	0.0427261	0.85	0.5	4.335
354.286	14.66	16	0	4		1.35	0.9	0.45	5.105	paired t test	0.00217272	0.0397043	0.9	0.45	5.105
354.335	17.96	16	0	4		1.4	0.55	0.85	4.02	signed rank test	0.0040452	0.0494575	0.55	0.85	4.02
354.335	18.18	16	0	4		1.35	0.4	0.95	3.53	signed rank test	0.0365613	0.151799	0.4	0.95	3.53
360.245	14.66	16	0	4		1.4	0.9	0.5	4.66	signed rank test	0.0123742	0.085169	0.8	0.6	4.63
363.287	17.19	16	0	4		1.35	0.8	0.55	5.035	signed rank test	0.0793217	0.23483	0.75	0.6	5.02
368.257	17.55	16	0	4		1.45	0.95	0.5	5.635	signed rank test	0.0064246	0.0606654	0.95	0.5	5.635
368.258	17.52	16	0	4		1.45	1	0.45	5.795	paired t test	0.00268461	0.0427261	0.95	0.5	5.76
368.265	11.72	16	0	4		1.35	0.9	0.45	3.64	signed rank test	0.0168809	0.100169	0.9	0.45	3.64
373.219	11.86	16	0	4		1.25	0.8	0.45	5.1	signed rank test	0.00803443	0.0677513	0.3	0.95	4.615
377.085	12.77	16	0	4		1.3	0.85	0.45	4.925	signed rank test	0.00282086	0.0427261	0.85	0.45	4.925
377.322	17.03	16	0	4		1.35	0.45	0.9	4.575	signed rank test	0.00132454	0.0327411	0.45	0.9	4.575
377.325	17.63	16	0	4		1.3	0.85	0.45	5.27	paired t test	0.00107261	0.0302749	0.4	0.9	5.015
378.32	17.48	16	0	4		1.25	0.9	0.35	4.66	signed rank test	0.0123742	0.085169	0.35	0.9	4.44
383.073	1	16	0	4		1.3	0.4	0.9	4.905	paired t test	0.013435	0.0901047	0.4	0.9	4.905
383.114	1.04	16	0	4		1.25	0.4	0.85	4.88	paired t test	0.0143588	0.0932932	0.4	0.85	4.88
385.088	1.01	16	0	4		1.2	0.4	0.8	3.955	signed rank test	0.0206334	0.112408	0.4	0.8	3.955
385.156	17.31	16	0	4		1.5	0.95	0.55	5.42	signed rank test	0.0168809	0.100169	0.95	0.55	5.42
387.271	14.53	16	0	4		1.25	0.45	0.8	5.27	signed rank test	0.0859239	0.244483	0.45	0.8	5.27
389.268	17.75	16	0	4		1.45	0.9	0.55	4.45	signed rank test	0.00999639	0.0762515	0.9	0.55	4.45
391.28	18.45	16	0	4		1.45	0.8	0.65	4.14	paired t test	0.00620339	0.0606654	0.8	0.65	4.14
392.291	18.18	16	0	4		1.5	0.9	0.6	3.88	signed rank test	0.00132454	0.0327411	0.9	0.6	3.88
394.352	17.47	16	0	4		1.35	0.45	0.9	4.88	signed rank test	0.00718917	0.0646346	0.45	0.9	4.88
395.311	17.49	16	0	4		1.4	0.65	0.75	4.03	signed rank test	0.00999639	0.0762515	0.65	0.75	4.03
398.359	18.16	16	0	4		1.35	0.55	0.8	3.105	signed rank test	0.00803443	0.0677513	0.55	0.8	3.105
399.252	15.75	16	0	4		1.3	0.65	0.65	4.14	signed rank test	0.00573399	0.0571716	0.65	0.65	4.14
399.305	17.29	16	0	4		1.35	0.4	0.95	5.085	signed rank test	0.00803443	0.0677513	0.35	1	5.06
399.308	17.35	16	0	4		1.4	0.45	0.95	5.18	signed rank test	0.00511105	0.0545637	0.4	1	5.14
402.332	18.55	16	0	4		1.45	0.65	0.8	3.32	signed rank test	0.00150729	0.0334984	0.65	0.8	3.32
407.233	17.19	16	0	4		1.45	0.5	0.95	3.69	signed rank test	0.00454993	0.0520805	0.5	0.95	3.69
408.238	17.19	16	0	4		1.4	0.7	0.7	3.65	signed rank test	0.000891803	0.0279387	0.7	0.7	3.65
409.409	5.4	16	0	4		1.45	0.75	0.7	2.2	signed rank test	0.0123742	0.085169	0.75	0.7	2.2
421.35	17.62	16	0	4		1.3	0.7	0.6	4.75	paired t test	0.0072835	0.0653096	0.7	0.6	4.75
421.35	17.64	16	0	4		1.35	0.65	0.7	4.86	paired t test	0.01297	0.0885013	0.55	0.8	4.85
422.237	15.81	16	0	4		1.3	0.9	0.4	5.045	paired t test	0.101245	0.267585	0.85	0.45	5.02
422.265	17.11	16	0	4		1.35	0.5	0.85	3.97	signed rank test	0.00718917	0.0646346	0.45	0.9	3.94
424.32	16.75	16	0	4		1.3	0.3	1	3.545	signed rank test	0.00511105	0.0545637	0.3	1	3.545
424.361	16.74	16	0	4		1.5	0.55	0.95	3.56	signed rank test	0.00101883	0.0291901	0.55	0.95	3.56
432.885	14.84	16	0	4		1.35	1	0.35	4.765	signed rank test	0.0089676	0.0716805	1	0.35	4.765
436.295	21.46	16	0	4		1.45	0.5	0.95	4.02	paired t test	0.00064088	0.0264024	0.45	1	3.98
438.378	17.34	16	0	4		1.35	0.35	1	4.425	paired t test	0.00278483	0.0427261	0.35	1	4.425
438.378	17.29	16	0	4		1.35	0.4	0.95	4.525	paired t test	0.000727471	0.0264024	0.4	0.95	4.525
438.379	17.28	16	0	4		1.35	0.4	0.95	4.435	paired t test	0.00056351	0.0261516	0.35	1	4.38
444.339	17.27	16	0	4		1.3	0.4	0.9	4.25	signed rank test	0.00803443	0.0677513	0.4	0.9	4.25
445.269	21.44	16	0	4		1.45	0.5	0.95	4.08	paired t test	0.00980952	0.0762515	0.45	1	4.04
451.029	1.06	16	0	4		1.45	0.8	0.65	3.69	signed rank test	0.0250935	0.12393	0.8	0.65	3.69
466.334	17.04	16	0	4		1.25	0.85	0.4	4.13	signed rank test	0.0731381	0.224271	0.85	0.4	4.13
469.348	16.94	16	0	4		1.6	0.8	0.8	4.36	signed rank test	0.00068061	0.0264024	0.7	0.9	4.35
476.142	21.42	16	0	4		1.3	1	0.3	4.535	signed rank test	0.0303651	0.136693	0.8	0.5	4.365
480.33	14.13	16	0	4		1.5	0.85	0.65	5.11	paired t test	0.00247233	0.0418563	0.85	0.65	5.11
481.336	14.13	16	0	4		1.45	0.9	0.55	4.86	paired t test	0.000745951	0.0264024	0.9	0.55	4.86
482.29	17.82	16	0	4		1.2	0.25	0.95	2.495	signed rank test	0.178956	0.374281	0.25	0.95	2.495
482.33	14.13	16	0	4		1.45	0.5	0.95	4.185	paired t test	0.000614303	0.0264024	0.45	1	4.13
482.406	17.29	16	0	4		1.35	0.4	0.95	4.41	paired t test	0.00114406	0.0307995	0.35	1	4.32
482.408	17.32	16	0	4		1.35	0.4	0.95	4.67	paired t test	0.000659477	0.0264024	0.35	1	4.595
482.409	17.27	16	0	4		1.35	0.95	0.4	5.405	paired t test	0.000319426	0.0220945	0.35	1	4.345
482.421	17.56	16	0	4		1.35	0.45	0.9	3.685	signed rank test	0.0333402	0.143889	0.4	0.95	3.585
485.707	8.17	16	0	4		1.2	0.9	0.3	4.13	signed rank test	0.0227687	0.117322	0.5	0.7	2.11
496.373	18.16	16	0	4		1.3	0.9	0.4	4.19	signed rank test	0.00282086	0.0427261	0.4	0.9	3.855
499.489	17.05	16	0	4		1.55	0.95	0.6	3.235	signed rank test	0.00171302	0.0353079	0.95	0.6	3.235
499.49	18.67	16	0	4		1.5	1	0.5	3.365	paired t test	0.000878669	0.0279387	1	0.5	3.365
500.495	17.52	16	0	4		1.55	0.95	0.6	3.215	signed rank test	0.00101883	0.0291901	0.95	0.6	3.215
511.465	16.86	16	0	4		1.5	0.5	1	2.915	signed rank test	0.00116243	0.0307995	0.5	1	2.915
511.473	17.27	16	0	4		1.45	0.45	1	3.325	signed rank test	0.00171302	0.0353079	0.45	1	3.325
519.43	16.66	16	0	4		1.35	0.65	0.7	3.62	signed rank test	0.011129	0.080994	0.6	0.75	3.595
521.471	18.7	16	0	4		1.65	0.9	0.75	3.66	signed rank test	0.00101883	0.0291901	0.9	0.75	3.66
521.472	17.55	16	0	4		1.6	0.9	0.7	3.56	signed rank test	0.00116243	0.0307995	0.9	0.7	3.56
521.472	20.62	16	0	4		1.55	0.9	0.65	3.1	signed rank test	0.00318514	0.0442293	0.65	0.9	3.01
525.705	21.6	16	0	4		1.2	0.5	0.7	2.795	signed rank test	0.0250935	0.12393	0.5	0.7	2.795
527.435	17.22	16	0	4		1.4	0.4	1	3.63	signed rank test	0.00116243	0.0307995	0.4	1	3.63
531.384	17.27	16	0	4		1.4	0.45	0.95	4.555	signed rank test	0.0400438	0.159638	0.45	0.95	4.555
531.386	17.22	16	0	4		1.35	0.45	0.9	4.315	paired t test	0.0156113	0.0973733	0.35	1	4.2
531.387	17.19	16	0	4		1.35	0.45	0.9	4.375	paired t test	0.0155515	0.097115	0.45	0.9	4.375
533.452	16.66	16	0	4		1.45	0.5	0.95	3.44	signed rank test	0.00116243	0.0307995	0.5	0.95	3.44
538.259	14.12	16	0	4		1.5	0.65	0.85	3.45	paired t test	0.00178193	0.0362949	0.65	0.85	3.45
542.253	14.12	16	0	4		1.5	0.95	0.55	4.51	signed rank test	0.000779593	0.0264024	0.95	0.55	4.51
546.209	14.02	16	0	4		1.45	0.55	0.9	3.3	signed rank test	0.00171302	0.0353079	0.55	0.9	3.3
551.63	21.4	16	0	4		1.5	1	0.5	4.405	signed rank test	0.0019443	0.0375897	1	0.5	4.405
556.389	16.94	16	0	4		1.25	0.8	0.45	4.66	signed rank test	0.0089676	0.0716805	0.25	1	4.14
559.442	21.45	16	0	4		1.5	0.5	1	3.54	paired t test	0.00126464	0.032719	0.5	1	3.54
559.598	21.63	16	0	4		1.4	0.45	0.95	2.47	signed rank test	0.0227687	0.117322	0.45	0.95	2.47
565.319	21.59	16	0	4		1.2	1	0.2	4.1	signed rank test	0.0303651	0.136693	0.95	0.25	4.045
566.496	21.41	16	0	4		1.35	0.5	0.85	3.14	signed rank test	0.00454993	0.0520805	0.5	0.85	3.14
570.455	17.24	16	0	4		1.4	0.4	1	3.97	paired t test	0.00593831	0.0589001	0.4	1	3.97
570.458	17.28	16	0	4		1.4	0.4	1	4.195	paired t test	0.00514203	0.0548329	0.4	1	4.195
571.459	17.22	16	0	4		1.25	1	0.25	5.35	paired t test	0.0499011	0.182913	0.25	1	4.18
575.413	17.15	16	0	4		1.3	0.45	0.85	3.78	signed rank test	0.0152401	0.0956855	0.4	0.9	3.73
575.413	17.24	16	0	4		1.3	0.4	0.9	4.03	paired t test	0.177515	0.374281	0.4	0.9	4.03
575.414	17.27	16	0	4		1.35	0.4	0.95	4.19	signed rank test	0.0303651	0.136693	0.4	0.95	4.19
576.408	17.24	16	0	4		1.35	0.35	1	3.61	signed rank test	0.0303651	0.136693	0.35	1	3.61
579.235	14.12	16	0	4		1.3	1	0.3	4.34	paired t test	0.00253274	0.0421916	0.85	0.45	4.275
580.226	14.17	16	0	4		1.3	0.65	0.65	4.295	paired t test	0.00650775	0.0611677	0.65	0.65	4.295
587.468	18.68	16	0	4		1.4	0.4	1	3.22	paired t test	0.000525624	0.025268	0.4	1	3.22
604.321	21.62	16	0	4		1.45	0.45	1	2.815	signed rank test	0.0064246	0.0606654	0.45	1	2.815
604.609	21.63	16	0	4		1.3	0.5	0.8	3.335	paired t test	0.0471731	0.176305	0.5	0.8	3.335
609.46	18.76	16	0	4		1.35	0.5	0.85	1.97	signed rank test	0.00318514	0.0442293	0.45	0.9	1.87
610.182	18.47	16	0	4		1.45	0.85	0.6	4.52	paired t test	0.000273262	0.0220945	0.7	0.75	4.28
610.182	17.22	16	0	4		1.5	0.95	0.55	3.995	paired t test	0.000455815	0.0241427	0.65	0.85	3.775
610.184	20.33	16	0	4		1.45	0.95	0.5	4.2	paired t test	0.00097505	0.0291901	0.95	0.5	4.2
610.456	18.47	16	0	4		1.35	0.35	1	2.62	signed rank test	0.00150729	0.0334984	0.35	1	2.62
611.183	17.52	16	0	4		1.45	0.8	0.65	4.25	paired t test	0.000244326	0.0220945	0.65	0.8	4.1
611.183	18.68	16	0	4		1.45	0.8	0.65	4.175	paired t test	0.00164073	0.0353079	0.8	0.65	4.175
612.181	17.22	16	0	4		1.55	0.95	0.6	3.86	paired t test	0.000794563	0.0266973	0.95	0.6	3.86
612.182	18.75	16	0	4		1.55	0.9	0.65	4.13	paired t test	0.00178151	0.0362949	0.9	0.65	4.13
614.485	17.03	16	0	4		1.25	1	0.25	5.2	paired t test	0.0118071	0.0847355	0.35	0.9	4.235
614.818	0.94	16	0	4		1.4	0.9	0.5	4.365	signed rank test	0.0064246	0.0606654	0.9	0.5	4.365
623.506	21.42	16	0	4		1.3	0.5	0.8	3.15	signed rank test	0.0089676	0.0716805	0.4	0.9	2.895
625.242	12.76	16	0	4		1.3	1	0.3	4.005	paired t test	0.00293442	0.0441245	1	0.3	4.005
656.487	16.34	16	0	4		1.3	1	0.3	4.97	paired t test	0.0994649	0.265875	0.4	0.9	3.27
663.401	17.24	16	0	4		1.4	0.5	0.9	3.395	signed rank test	0.00454993	0.0520805	0.45	0.95	3.215
663.402	21.48	16	0	4		1.3	0.5	0.8	2.58	signed rank test	0.00359182	0.0468661	0.45	0.85	2.485
663.412	17.22	16	0	4		1.4	0.45	0.95	3.725	signed rank test	0.00573399	0.0571716	0.45	0.95	3.725
663.414	16.99	16	0	4		1.45	0.5	0.95	3.32	signed rank test	0.00171302	0.0353079	0.5	0.95	3.32
663.454	17.19	16	0	4		1.4	0.5	0.9	3.895	signed rank test	0.00220394	0.0397043	0.5	0.9	3.895
663.457	18.42	16	0	4		1.5	0.5	1	4.175	paired t test	0.000964385	0.0291901	0.5	1	4.175
663.457	21.44	16	0	4		1.45	0.5	0.95	2.15	signed rank test	0.00249501	0.0418563	0.5	0.95	2.15
664.419	17.18	16	0	4		1.5	0.5	1	3.16	signed rank test	0.00132454	0.0327411	0.5	1	3.16
664.457	17.04	16	0	4		1.5	0.5	1	3.01	signed rank test	0.00150729	0.0334984	0.5	1	3.01
679.397	21.44	16	0	4		1.4	0.5	0.9	3.1	signed rank test	0.0089676	0.0716805	0.45	0.95	2.98
680.426	17	16	0	4		1.35	0.45	0.9	2.835	signed rank test	0.00573399	0.0571716	0.45	0.9	2.835
682.429	17.2	16	0	4		1.3	0.45	0.85	2.53	signed rank test	0.00573399	0.0571716	0.3	1	2.17
685.384	19	16	0	4		1.4	0.5	0.9	2.45	paired t test	0.00893598	0.0716805	0.45	0.95	2.24
685.4	21.44	16	0	4		1.4	0.5	0.9	2.49	signed rank test	0.00359182	0.0468661	0.45	0.95	2.455
685.408	21.32	16	0	4		1.45	0.5	0.95	2.655	signed rank test	0.0089676	0.0716805	0.45	1	2.605
685.43	20.55	16	0	4		1.4	0.6	0.8	3.93	signed rank test	0.011129	0.080994	0.55	0.85	3.8
685.437	17.66	16	0	4		1.5	0.55	0.95	3.93	paired t test	0.013351	0.0901047	0.5	1	3.86
685.442	16.98	16	0	4		1.45	0.5	0.95	2.915	paired t test	0.00377886	0.0486394	0.45	1	2.815
685.474	21.44	16	0	4		1.4	0.5	0.9	2.395	signed rank test	0.00718917	0.0646346	0.4	1	2.13
686.438	21.29	16	0	4		1.45	0.5	0.95	3.14	paired t test	0.0117058	0.0842251	0.45	1	3.07
686.445	21.13	16	0	4		1.4	0.5	0.9	2.725	paired t test	0.0114862	0.0832057	0.45	0.95	2.61
687.436	21.5	16	0	4		1.3	0.5	0.8	2.78	signed rank test	0.00999639	0.0762515	0.4	0.9	2.66
689.471	16.75	16	0	4		1.6	0.9	0.7	3.605	signed rank test	0.000779593	0.0264024	0.9	0.7	3.605
689.522	16.76	16	0	4		1.65	0.9	0.75	3.41	signed rank test	0.00132454	0.0327411	0.9	0.75	3.41
702.43	21.13	16	0	4		1.4	0.5	0.9	2.1	signed rank test	0.0089676	0.0716805	0.45	0.95	1.94
704.876	21.41	16	0	4		1.3	0.55	0.75	3	signed rank test	0.00511105	0.0545637	0.5	0.8	2.955
708.457	16.96	16	0	4		1.35	0.5	0.85	3.24	signed rank test	0.000891803	0.0279387	0.5	0.85	3.24
708.459	21.44	16	0	4		1.3	0.5	0.8	2.3	paired t test	0.0109763	0.080994	0.5	0.8	2.3
708.529	18.94	16	0	4		1.25	0.5	0.75	2.345	signed rank test	0.0064246	0.0606654	0.45	0.8	2.1
716.405	21.42	16	0	4		1.25	0.5	0.75	2.625	signed rank test	0.0478575	0.176305	0.35	0.9	2.4
718.808	21.44	16	0	4		1.35	0.6	0.75	4.355	signed rank test	0.0168809	0.100169	0.55	0.8	4.34
720.488	16.94	16	0	4		1.3	0.45	0.85	2.88	signed rank test	0.0438037	0.167603	0.45	0.85	2.88
733.543	17.02	16	0	4		1.45	0.75	0.7	2.63	signed rank test	0.0040452	0.0494575	0.75	0.7	2.63
750.79	0.91	16	0	4		1.55	0.75	0.8	3.405	signed rank test	0.00282086	0.0427261	0.75	0.8	3.405
776.515	17	16	0	4		1.55	0.9	0.65	3.115	paired t test	0.000491793	0.0252051	0.9	0.65	3.115
777.453	21.47	16	0	4		1.35	0.4	0.95	3.22	signed rank test	0.0168809	0.100169	0.35	1	3.165
777.518	17.43	16	0	4		1.4	0.45	0.95	3.245	signed rank test	0.0089676	0.0716805	0.45	0.95	3.245
777.538	17.53	16	0	4		1.4	0.45	0.95	3.235	paired t test	0.0395671	0.159638	0.45	0.95	3.235
778.426	14.16	16	0	4		1.6	0.75	0.85	3.715	paired t test	0.000682955	0.0264024	0.7	0.9	3.575
786.411	13.98	16	0	4		1.5	0.7	0.8	3.16	signed rank test	0.00318514	0.0442293	0.65	0.85	3.12
810.562	16.32	16	0	4		1.3	0.4	0.9	2.8	signed rank test	0.0227687	0.117322	0.4	0.9	2.8
815.624	16.35	16	0	4		1.25	0.25	1	2.48	signed rank test	0.0731381	0.224271	0.25	1	2.48
895.825	0.81	16	0	4		1.2	0.8	0.4	4.42	paired t test	0.0748868	0.229043	0.8	0.4	4.42
911.637	16.6	16	0	4		1.3	0.5	0.8	2.325	signed rank test	0.0731381	0.224271	0.5	0.8	2.325
929.766	0.88	16	0	4		1.2	0.75	0.45	3.92	paired t test	0.0456891	0.173491	0.2	1	3.715
376.319	17.03	16	1	3		1.35	0.55	0.8	4.43	signed rank test	0.00890339	0.0716805	0.4	0.95	4.38

## Sheet: spinal LM, metabolite
mass value (m/z)	retention time (min)	sensitivity + specificity	sensitivity LMC(+)	specificity LMC(-)	threshold	Overall pattern	two-sided rank sum test p value	FDR corrected p value		mass value (m/z)	retention time (min)	sensitivity + specificity	sensitivity LMC(+)	specificity LMC(-)	threshold	Overall pattern	two-sided rank sum test p value	FDR corrected p value
509.298	14.14	1.91667	0.916667	1	3.43	LMC(+)>LMC(-)	0.00119076	1		166.096	17.95	1.77381	0.916667	0.857143	4.725	LMC(+)<LMC(-)	0.00261967	1
836.404	14	1.85714	1	0.857143	2.285	LMC(+)>LMC(-)	0.000476304	1		455.038	11.22	1.75	0.75	1	3.265	LMC(+)<LMC(-)	0.0358419	1
302.305	13.31	1.83333	0.833333	1	2.675	LMC(+)>LMC(-)	0.00718425	1		133.105	1.5	1.71429	1	0.714286	3.2	LMC(+)<LMC(-)	0.00523934	1
376.01	14.09	1.83333	0.833333	1	2.38	LMC(+)>LMC(-)	0.00976423	1		318.044	11.25	1.71429	1	0.714286	2.605	LMC(+)<LMC(-)	0.0358419	1
377.265	15.55	1.83333	0.833333	1	3.98	LMC(+)>LMC(-)	0.000277844	1		558.633	5.13	1.71429	1	0.714286	1.955	LMC(+)<LMC(-)	0.0170676	1
525.372	16.52	1.83333	0.833333	1	3.27	LMC(+)>LMC(-)	0.00976423	1		165.113	20.62	1.69048	0.833333	0.857143	5.02	LMC(+)<LMC(-)	0.0283401	1
166.055	2.22	1.77381	0.916667	0.857143	2.9	LMC(+)>LMC(-)	0.00119076	1		193.369	6.33	1.69048	0.833333	0.857143	0.895	LMC(+)<LMC(-)	0.0153211	1
229.156	1.96	1.75	0.75	1	4.04	LMC(+)>LMC(-)	0.0283401	1		207.122	18.58	1.69048	0.833333	0.857143	4.44	LMC(+)<LMC(-)	0.0129793	1
241.106	8.26	1.75	0.75	1	3.775	LMC(+)>LMC(-)	0.0221084	1		271.168	21.34	1.69048	0.833333	0.857143	5.14	LMC(+)<LMC(-)	0.0358419	1
400.339	15.57	1.75	0.75	1	2.91	LMC(+)>LMC(-)	0.00119076	1		998.721	0.91	1.69048	0.833333	0.857143	3.44	LMC(+)<LMC(-)	0.142216	1
432.316	15.4	1.75	0.75	1	3.655	LMC(+)>LMC(-)	0.00178614	1		118.921	2.72	1.66667	0.666667	1	4.29	LMC(+)<LMC(-)	0.0449313	1
468.199	17.35	1.75	0.75	1	3.095	LMC(+)>LMC(-)	0.0283401	1		128.951	22.62	1.66667	0.666667	1	4.43	LMC(+)<LMC(-)	0.0283401	1
497.341	14.82	1.75	0.75	1	3.41	LMC(+)>LMC(-)	0.00523934	1		141.958	1.45	1.66667	0.666667	1	4.635	LMC(+)<LMC(-)	0.083115	1
604.524	0.93	1.75	0.75	1	2.23	LMC(+)>LMC(-)	0.00178614	1		141.958	1.37	1.66667	0.666667	1	4.51	LMC(+)<LMC(-)	0.100262	1
371.248	13.02	1.71429	1	0.714286	4.72	LMC(+)>LMC(-)	0.000754148	1		152.071	5.98	1.66667	0.666667	1	3.11	LMC(+)<LMC(-)	0.00718425	1
397.307	16.11	1.71429	1	0.714286	3.445	LMC(+)>LMC(-)	0.00976423	1		156.98	2.96	1.66667	0.666667	1	4.06	LMC(+)<LMC(-)	0.0283401	1
576.408	15.71	1.71429	1	0.714286	3.22	LMC(+)>LMC(-)	0.0683496	1		166.095	20.68	1.66667	0.666667	1	4.79	LMC(+)<LMC(-)	0.0358419	1
139.002	1.93	1.69048	0.833333	0.857143	3.33	LMC(+)>LMC(-)	0.0129793	1		173.012	2.04	1.66667	0.666667	1	4.02	LMC(+)<LMC(-)	0.100262	1
323.239	15.47	1.69048	0.833333	0.857143	4.1	LMC(+)>LMC(-)	0.0683496	1		174.992	1.96	1.66667	0.666667	1	4.785	LMC(+)<LMC(-)	0.0556482	1
332.165	7.63	1.69048	0.833333	0.857143	3.245	LMC(+)>LMC(-)	0.0449313	1		174.992	2.13	1.66667	0.666667	1	4.52	LMC(+)<LMC(-)	0.0358419	1
377.221	15.58	1.69048	0.833333	0.857143	4.16	LMC(+)>LMC(-)	0.00718425	1		179.03	2	1.66667	0.666667	1	3.635	LMC(+)<LMC(-)	0.100262	1
778.43	14.08	1.69048	0.833333	0.857143	2.77	LMC(+)>LMC(-)	0.0358419	1		188.985	2	1.66667	0.666667	1	4.25	LMC(+)<LMC(-)	0.0683496	1
813.401	14.02	1.69048	0.833333	0.857143	2.71	LMC(+)>LMC(-)	0.00718425	1		202.061	1.03	1.66667	0.666667	1	2.83	LMC(+)<LMC(-)	0.167341	1
879.211	17.38	1.69048	0.833333	0.857143	1.29	LMC(+)>LMC(-)	0.00257998	1		207.12	19.97	1.66667	0.666667	1	4.43	LMC(+)<LMC(-)	0.083115	1
72.0832	1.44	1.66667	0.666667	1	4.64	LMC(+)>LMC(-)	0.0358419	1		207.122	20.77	1.66667	0.666667	1	4.585	LMC(+)<LMC(-)	0.00976423	1
86.0965	2.74	1.66667	0.666667	1	4.59	LMC(+)>LMC(-)	0.142216	1		234.989	2	1.66667	0.666667	1	3.8	LMC(+)<LMC(-)	0.0683496	1
114.091	6.79	1.66667	0.666667	1	4.45	LMC(+)>LMC(-)	0.100262	1		240.999	1.94	1.66667	0.666667	1	3.885	LMC(+)<LMC(-)	0.100262	1
119.063	1	1.66667	0.666667	1	2.37	LMC(+)>LMC(-)	0.0449313	1		247.166	16.91	1.66667	0.666667	1	4.33	LMC(+)<LMC(-)	0.100262	1
138.091	5.2	1.66667	0.666667	1	3.045	LMC(+)>LMC(-)	0.0556482	1		250.176	21.39	1.66667	0.666667	1	3.88	LMC(+)<LMC(-)	0.083115	1
144.102	1.21	1.66667	0.666667	1	4.35	LMC(+)>LMC(-)	0.0556482	1		338.338	17.22	1.66667	0.666667	1	3.97	LMC(+)<LMC(-)	0.0358419	1
209.2	10.68	1.66667	0.666667	1	4.23	LMC(+)>LMC(-)	0.142216	1		338.341	16.51	1.66667	0.666667	1	4.9	LMC(+)<LMC(-)	0.11983	1
253.215	15.26	1.66667	0.666667	1	4.345	LMC(+)>LMC(-)	0.0170676	1		470.889	0.75	1.66667	0.666667	1	4.345	LMC(+)<LMC(-)	0.0556482	1
257.131	14.01	1.66667	0.666667	1	3.715	LMC(+)>LMC(-)	0.083115	1		566.821	21.41	1.66667	0.666667	1	3.65	LMC(+)<LMC(-)	0.0358419	1
281.245	15.58	1.66667	0.666667	1	4.1	LMC(+)>LMC(-)	0.0170676	1		592.201	21.55	1.66667	0.666667	1	2.665	LMC(+)<LMC(-)	0.0449313	1
295.113	7.95	1.66667	0.666667	1	4.9	LMC(+)>LMC(-)	0.100262	1		747.807	21.44	1.66667	0.666667	1	3.21	LMC(+)<LMC(-)	0.0556482	1
307.225	12.82	1.66667	0.666667	1	3.92	LMC(+)>LMC(-)	0.142216	1		964.727	0.91	1.66667	0.666667	1	3.85	LMC(+)<LMC(-)	0.0358419	1
319.223	15.32	1.66667	0.666667	1	5	LMC(+)>LMC(-)	0.083115	1		105.935	22.6	1.63095	0.916667	0.714286	5.14	LMC(+)<LMC(-)	0.0556482	1
325.237	14.55	1.66667	0.666667	1	4.025	LMC(+)>LMC(-)	0.0683496	1		141.958	24.85	1.63095	0.916667	0.714286	4.71	LMC(+)<LMC(-)	0.0283401	1
329.223	13.22	1.66667	0.666667	1	4.36	LMC(+)>LMC(-)	0.0683496	1		166.094	21.02	1.63095	0.916667	0.714286	4.22	LMC(+)<LMC(-)	0.0556482	1
334.959	16.8	1.66667	0.666667	1	3.38	LMC(+)>LMC(-)	0.100262	1		237.069	5.6	1.63095	0.916667	0.714286	3.275	LMC(+)<LMC(-)	0.0283401	1
336.956	16.82	1.66667	0.666667	1	2.58	LMC(+)>LMC(-)	0.0449313	1		317.041	11.25	1.63095	0.916667	0.714286	3.48	LMC(+)<LMC(-)	0.0683496	1
342.299	15.2	1.66667	0.666667	1	3.46	LMC(+)>LMC(-)	0.142216	1		337.17	0.96	1.63095	0.916667	0.714286	2.895	LMC(+)<LMC(-)	0.0170676	1
355.242	15.59	1.66667	0.666667	1	4	LMC(+)>LMC(-)	0.00523934	1		445.12	3.75	1.63095	0.916667	0.714286	3.925	LMC(+)<LMC(-)	0.0683496	1
357.278	14.3	1.66667	0.666667	1	3.815	LMC(+)>LMC(-)	0.0556482	1		446.123	3.72	1.63095	0.916667	0.714286	3.41	LMC(+)<LMC(-)	0.0556482	1
358.216	12.86	1.66667	0.666667	1	3.445	LMC(+)>LMC(-)	0.0358419	1		72.9381	26.34	1.60714	0.75	0.857143	4.06	LMC(+)<LMC(-)	0.0283401	1
358.296	13.92	1.66667	0.666667	1	3.495	LMC(+)>LMC(-)	0.0283401	1		72.9385	22.65	1.60714	0.75	0.857143	5.035	LMC(+)<LMC(-)	0.00976423	1
367.281	15.37	1.66667	0.666667	1	4.49	LMC(+)>LMC(-)	0.100262	1		84.9603	22.31	1.60714	0.75	0.857143	4.71	LMC(+)<LMC(-)	0.22684	1
383.202	16.15	1.66667	0.666667	1	4.55	LMC(+)>LMC(-)	0.0221084	1		88.9323	23.59	1.60714	0.75	0.857143	4.58	LMC(+)<LMC(-)	0.0283401	1
397.341	14.66	1.66667	0.666667	1	2.73	LMC(+)>LMC(-)	0.195562	1		127.022	0.78	1.60714	0.75	0.857143	4.6	LMC(+)<LMC(-)	0.167341	1
402.356	14.85	1.66667	0.666667	1	2.845	LMC(+)>LMC(-)	0.0358419	1		133.105	1.43	1.60714	0.75	0.857143	3.29	LMC(+)<LMC(-)	0.00718425	1
407.276	15.4	1.66667	0.666667	1	4.525	LMC(+)>LMC(-)	0.11983	1		148.041	11	1.60714	0.75	0.857143	3.32	LMC(+)<LMC(-)	0.100262	1
415.303	12.91	1.66667	0.666667	1	3.81	LMC(+)>LMC(-)	0.0683496	1		152.07	5.95	1.60714	0.75	0.857143	3.34	LMC(+)<LMC(-)	0.00976423	1
431.314	15.37	1.66667	0.666667	1	4.045	LMC(+)>LMC(-)	0.00373105	1		165.111	20.77	1.60714	0.75	0.857143	5.045	LMC(+)<LMC(-)	0.0449313	1
433.311	12.91	1.66667	0.666667	1	3.175	LMC(+)>LMC(-)	0.0358419	1		175.048	4.63	1.60714	0.75	0.857143	3.625	LMC(+)<LMC(-)	0.0683496	1
441.83	17.03	1.66667	0.666667	1	3.71	LMC(+)>LMC(-)	0.083115	1		382.06	1.24	1.60714	0.75	0.857143	3.015	LMC(+)<LMC(-)	0.083115	1
446.315	15.26	1.66667	0.666667	1	4.89	LMC(+)>LMC(-)	0.0449313	1		408.407	6.33	1.60714	0.75	0.857143	1.83	LMC(+)<LMC(-)	0.0449313	1
447.31	13.26	1.66667	0.666667	1	4.155	LMC(+)>LMC(-)	0.083115	1		455.035	11.33	1.60714	0.75	0.857143	3.35	LMC(+)<LMC(-)	0.0683496	1
489.311	9.54	1.66667	0.666667	1	3.32	LMC(+)>LMC(-)	0.0683496	1
496.338	14.82	1.66667	0.666667	1	3.29	LMC(+)>LMC(-)	0.00373105	1
497.341	15.08	1.66667	0.666667	1	3.165	LMC(+)>LMC(-)	0.100262	1
515.997	17.09	1.66667	0.666667	1	2.01	LMC(+)>LMC(-)	0.083115	1
520.337	14.62	1.66667	0.666667	1	3.19	LMC(+)>LMC(-)	0.100262	1
521.342	14.62	1.66667	0.666667	1	3.65	LMC(+)>LMC(-)	0.0556482	1
544.338	14.64	1.66667	0.666667	1	3.135	LMC(+)>LMC(-)	0.0358419	1
570.134	17.94	1.66667	0.666667	1	2.29	LMC(+)>LMC(-)	0.00523934	1
583.876	17.36	1.66667	0.666667	1	2.535	LMC(+)>LMC(-)	0.0283401	1
814.341	14.01	1.66667	0.666667	1	2.63	LMC(+)>LMC(-)	0.0129793	1
814.406	14.04	1.66667	0.666667	1	2.665	LMC(+)>LMC(-)	0.0129793	1
821.34	14.04	1.66667	0.666667	1	2.93	LMC(+)>LMC(-)	0.0221084	1
821.427	14	1.66667	0.666667	1	2.79	LMC(+)>LMC(-)	0.0170676	1
146.061	6.07	1.63095	0.916667	0.714286	3.275	LMC(+)>LMC(-)	0.11983	1
152.041	1.91	1.63095	0.916667	0.714286	3.055	LMC(+)>LMC(-)	0.0221084	1
196.091	7.08	1.63095	0.916667	0.714286	3.345	LMC(+)>LMC(-)	0.0129793	1
211.095	7.85	1.63095	0.916667	0.714286	4.06	LMC(+)>LMC(-)	0.083115	1
302.266	13.31	1.63095	0.916667	0.714286	2.58	LMC(+)>LMC(-)	0.0170676	1
399.315	14.8	1.63095	0.916667	0.714286	3.66	LMC(+)>LMC(-)	0.0221084	1
494.322	14.17	1.63095	0.916667	0.714286	3.155	LMC(+)>LMC(-)	0.0221084	1
496.338	15.08	1.63095	0.916667	0.714286	3.08	LMC(+)>LMC(-)	0.00373105	1
628.141	20.9	1.63095	0.916667	0.714286	1.84	LMC(+)>LMC(-)	0.0162737	1
130.05	2.03	1.60714	0.75	0.857143	3.515	LMC(+)>LMC(-)	0.100262	1
142.123	6.06	1.60714	0.75	0.857143	2.905	LMC(+)>LMC(-)	0.0221084	1
148.111	5.75	1.60714	0.75	0.857143	3.195	LMC(+)>LMC(-)	0.0683496	1
155.071	6.88	1.60714	0.75	0.857143	3.765	LMC(+)>LMC(-)	0.142216	1
171.065	6.32	1.60714	0.75	0.857143	3.595	LMC(+)>LMC(-)	0.0358419	1
172.095	7.8	1.60714	0.75	0.857143	3.49	LMC(+)>LMC(-)	0.100262	1
200.043	0.98	1.60714	0.75	0.857143	3.915	LMC(+)>LMC(-)	0.100262	1
210.076	1.85	1.60714	0.75	0.857143	3.32	LMC(+)>LMC(-)	0.00976423	1
257.1	7.41	1.60714	0.75	0.857143	3.73	LMC(+)>LMC(-)	0.167341	1
288.179	9.37	1.60714	0.75	0.857143	3.25	LMC(+)>LMC(-)	0.0449313	1
330.223	13.36	1.60714	0.75	0.857143	4.495	LMC(+)>LMC(-)	0.0358419	1
333.222	16.15	1.60714	0.75	0.857143	4.195	LMC(+)>LMC(-)	0.0221084	1
350.185	7.09	1.60714	0.75	0.857143	3.33	LMC(+)>LMC(-)	0.0556482	1
372.311	14.88	1.60714	0.75	0.857143	3.585	LMC(+)>LMC(-)	0.0283401	1
382.309	18.49	1.60714	0.75	0.857143	4.015	LMC(+)>LMC(-)	0.0170676	1
397.271	17.56	1.60714	0.75	0.857143	3.9	LMC(+)>LMC(-)	0.0283401	1
449.32	16.8	1.60714	0.75	0.857143	3.365	LMC(+)>LMC(-)	0.0170676	1
494.014	17.08	1.60714	0.75	0.857143	2.195	LMC(+)>LMC(-)	0.083115	1
539.258	14.09	1.60714	0.75	0.857143	3.875	LMC(+)>LMC(-)	0.0283401	1
544.173	17.94	1.60714	0.75	0.857143	2.87	LMC(+)>LMC(-)	0.0556482	1
580.175	14.05	1.60714	0.75	0.857143	2.52	LMC(+)>LMC(-)	0.100262	1
752.658	0.95	1.60714	0.75	0.857143	2.76	LMC(+)>LMC(-)	0.167341	1
777.415	14.08	1.60714	0.75	0.857143	3.105	LMC(+)>LMC(-)	0.0449313	1
779.414	14.08	1.60714	0.75	0.857143	2.915	LMC(+)>LMC(-)	0.0683496	1
791.454	14	1.60714	0.75	0.857143	2.335	LMC(+)>LMC(-)	0.00976423	1
816.41	13.98	1.60714	0.75	0.857143	2.745	LMC(+)>LMC(-)	0.00523934	1
