# Supplementary material for: Different Metabolomic and Proteomic Profiles of Cerebrospinal Fluid in Ventricular and Lumbar Compartments in Relation to Leptomeningeal Metastases
Source: Metabolites. 2022 Jan 14;12(1):80. doi: 10.3390/metabo12010080 (PMC8778711; doi:10.3390/metabo12010080)
Supplement: Supplementary file 1 [file metabolites-12-00080-s001.zip › Supplementary Table 2_LMI with KEGG pathway.xlsx]

## Sheet: L>>V metabolite
Low-mass ion candidate search result
ID	row no.	mass value (m/z)	retention time (min)	# of samples showing lumbar<ventricular in peak area	# of samples showing lumbar=ventricular in peak area	# of samples showing lumbar>ventricular in peak area	compound_id	compound_name	kegg_id	formula	monoisotopic_mass	adduct	adduct_type	adduct_m/z	delta(ppm)
1	2520	179.105	13.32	0	0	20	HMDB0062273	1,2-dihydroxy-3,4-epoxy-1,2,3,4-tetrahydronaphthalene	C14784	C10H10O3	178.063	M+H	+	179.07	195
2	3312	213.888	22.32	0	0	20	HMDB0012250	L-Aspartyl-4-phosphate	C03082	C4H8NO7P	213.004	M+H	+	214.011	577
3	3853	241.883	22.32	0	0	20	HMDB0002224	5-Methyldeoxycytidine	C03592	C10H15N3O4	241.106	M+H	+	242.114	951
4	5950	378.904	0.88	0	0	20	HMDB0031806	(±)-Naled	C18749	C4H7Br2Cl2O4P	377.783	M+H	+	378.79	302
5	6758	446.888	0.89	0	0	20	HMDB0004483	Estrone glucuronide	C11133	C24H30O8	446.194	M+H	+	447.201	701
6	7026	473.201	10.22	0	0	20	HMDB0001534	5-Formiminotetrahydrofolic acid	C00664	C20H24N8O6	472.182	M+H	+	473.189	25
7	8276	650.855	0.89	0	0	20	HMDB0004956	Ceramide (d18:1/24:0)	C00195	C42H83NO3	649.637	M+H	+	650.645	323
8	2195	156.889	21.62	1	0	19	HMDB0000816	Phosphoglycolic acid	C00988	C2H5O6P	155.982	M+H	+	156.99	644
9	2523	179.106	13.23	1	0	19	HMDB0062273	1,2-dihydroxy-3,4-epoxy-1,2,3,4-tetrahydronaphthalene	C14784	C10H10O3	178.063	M+H	+	179.07	201
10	2684	184.094	0.98	1	0	19	HMDB0000068	Epinephrine	C00788	C9H13NO3	183.09	M+H	+	184.097	14
							HMDB0002832	Methylnoradrenaline	C17925	C9H13NO3	183.09	M+H	+	184.097	14
							HMDB0000819	Normetanephrine	C05589	C9H13NO3	183.09	M+H	+	184.097	14
							HMDB0011657	2,6-Diamino-4-hydroxy-5-N-methylformamidopyrimidine	C04744	C6H9N5O2	183.076	M+H	+	184.083	62
11	2839	189.112	19.92	1	0	19	HMDB0015503	Antipyrine	C13244	C11H12N2O	188.095	M+H	+	189.102	51
							HMDB0000759	Glycylleucine	C02155	C8H16N2O3	188.116	M+H	+	189.123	61
							HMDB0000206	N6-Acetyl-L-lysine	C02727	C8H16N2O3	188.116	M+H	+	189.123	61
							HMDB0000446	N-alpha-Acetyl-L-lysine	C12989	C8H16N2O3	188.116	M+H	+	189.123	61
12	2847	189.112	19.86	1	0	19	HMDB0015503	Antipyrine	C13244	C11H12N2O	188.095	M+H	+	189.102	52
							HMDB0000759	Glycylleucine	C02155	C8H16N2O3	188.116	M+H	+	189.123	60
							HMDB0000206	N6-Acetyl-L-lysine	C02727	C8H16N2O3	188.116	M+H	+	189.123	60
							HMDB0000446	N-alpha-Acetyl-L-lysine	C12989	C8H16N2O3	188.116	M+H	+	189.123	60
13	2867	189.113	17.86	1	0	19	HMDB0000206	N6-Acetyl-L-lysine	C02727	C8H16N2O3	188.116	M+H	+	189.123	55
							HMDB0000446	N-alpha-Acetyl-L-lysine	C12989	C8H16N2O3	188.116	M+H	+	189.123	55
							HMDB0000759	Glycylleucine	C02155	C8H16N2O3	188.116	M+H	+	189.123	55
							HMDB0015503	Antipyrine	C13244	C11H12N2O	188.095	M+H	+	189.102	56
14	3157	207.122	21.35	1	0	19	HMDB0135898	4-hydroxy-3-(3-methylbut-2-en-1-yl)benzoic acid	C12458	C12H14O3	206.094	M+H	+	207.102	100
15	3350	215.919	21.75	1	0	19	HMDB0006802	O-Phospho-4-hydroxy-L-threonine	C06055	C4H10NO7P	215.019	M+H	+	216.027	500
16	4626	288.214	11.63	1	0	19	HMDB0000791	L-Octanoylcarnitine	C02838	C15H29NO4	287.21	M+H	+	288.217	9
	5962	380.895	0.9	1	0	19	N/A
	6627	439.253	10.15	1	0	19	N/A
17	7036	474.202	10.23	1	0	19	HMDB0002140	Pteroyl-D-glutamic acid	D01211	C20H23N7O7	473.166	M+H	+	474.173	60
							HMDB0000972	10-Formyltetrahydrofolate	C00234	C20H23N7O7	473.166	M+H	+	474.173	60
							HMDB0001562	Folinic acid	C03479	C20H23N7O7	473.166	M+H	+	474.173	60
18	7441	514.876	0.88	1	0	19	HMDB0035772	Nomilin	C08773	C28H34O9	514.22	M+H	+	515.228	683
	7917	582.853	0.87	1	0	19	N/A
19	9170	854.808	0.87	1	0	19	HMDB0009376	PE(20:3(8Z,11Z,14Z)/24:0)	C00350	C49H92NO8P	853.656	M+H	+	854.663	170
20	9404	1058.78	0.88	1	0	19	HMDB0060377	3-Oxo-OPC8-CoA	C16330	C39H62N7O19P3S	1057.3	M+H	+	1058.31	439
	9446	1126.77	0.89	1	0	19	N/A
21	306	59.0522	21.86	2	0	18	HMDB0031652	Allyl alcohol	C02001	C3H6O	58.0419	M+H	+	59.0491	52
							HMDB0001659	Acetone	C00207	C3H6O	58.0419	M+H	+	59.0491	52
							HMDB0003366	Propanal	C00479	C3H6O	58.0419	M+H	+	59.0491	52
22	389	60.0463	17.53	2	0	18	HMDB0003656	Acetaldehyde oxime	C02658	C2H5NO	59.0371	M+H	+	60.0444	32
23	418	61.041	1	2	0	18	HMDB0000294	Urea	C00086	CH4N2O	60.0324	M+H	+	61.0396	22
							HMDB0062508	Methylnitrosamine	C20306	CH4N2O	60.0324	M+H	+	61.0396	22
24	440	70.0677	1.12	2	0	18	HMDB0012497	1-Pyrroline	C15668	C4H7N	69.0578	M+H	+	70.0651	37
25	449	71.9525	21.7	2	0	18	HMDB0004296	Acrylamide	C01659	C3H5NO	71.0371	M+H	+	72.0444	1275
26	1140	100.956	21.36	2	0	18	HMDB0032523	Succinic anhydride	C19524	C4H4O3	100.016	M+H	+	101.023	666
	1142	100.957	21.55	2	0	18	HMDB0032523	Succinic anhydride	C19524	C4H4O3	100.016	M+H	+	101.023	654
27	1389	116.044	1.1	2	0	18	HMDB0012880	Acetamidopropanal	C18170	C5H9NO2	115.063	M+H	+	116.071	232
							HMDB0000162	L-Proline	C00148	C5H9NO2	115.063	M+H	+	116.071	232
							HMDB0003411	D-Proline	C00763	C5H9NO2	115.063	M+H	+	116.071	232
28	1420	120.065	1.02	2	0	18	HMDB0061877	4-Amino-3-hydroxybutyrate	C03678	C4H9NO3	119.058	M+H	+	120.066	1
							HMDB0000719	L-Homoserine	C00263	C4H9NO3	119.058	M+H	+	120.066	1
							HMDB0000167	L-Threonine	C00188	C4H9NO3	119.058	M+H	+	120.066	1
29	1529	124.086	13.64	2	0	18	HMDB0001488	Nicotinic acid	C00253	C6H5NO2	123.032	M+H	+	124.039	376
							HMDB0060665	Isonicotinic acid	C07446	C6H5NO2	123.032	M+H	+	124.039	376
							HMDB0002243	Picolinic acid	C10164	C6H5NO2	123.032	M+H	+	124.039	376
	1588	124.087	21.19	2	0	18	HMDB0001488	Nicotinic acid	C00253	C6H5NO2	123.032	M+H	+	124.039	386
							HMDB0060665	Isonicotinic acid	C07446	C6H5NO2	123.032	M+H	+	124.039	386
							HMDB0002243	Picolinic acid	C10164	C6H5NO2	123.032	M+H	+	124.039	386
30	1845	134.019	0.96	2	0	18	HMDB0000191	L-Aspartic acid	C00049	C4H7NO4	133.038	M+H	+	134.045	191
							HMDB0006483	D-Aspartic acid	C00402	C4H7NO4	133.038	M+H	+	134.045	191
31	2037	144.174	6.95	2	0	18	HMDB0012925	Dehydrospermidine	C15853	C7H17N3	143.142	M+H	+	144.15	169
	2038	144.174	6.99	2	0	18	HMDB0012925	Dehydrospermidine	C15853	C7H17N3	143.142	M+H	+	144.15	169
32	2066	148.085	21.33	2	0	18	HMDB0000148	L-Glutamic acid	C00025	C5H9NO4	147.053	M+H	+	148.06	169
							HMDB0060475	DL-Glutamate	C00302	C5H9NO4	147.053	M+H	+	148.06	169
							HMDB0006556	L-4-Hydroxyglutamate semialdehyde	C05938	C5H9NO4	147.053	M+H	+	148.06	169
							HMDB0002393	N-Methyl-D-aspartic acid	C12269	C5H9NO4	147.053	M+H	+	148.06	169
33	2143	154.058	1.05	2	0	18	HMDB0001476	3-Hydroxyanthranilic acid	C00632	C7H7NO3	153.043	M+H	+	154.05	50
							HMDB0004816	FAPy-adenine	C06502	C5H7N5O	153.065	M+H	+	154.072	96
34	2160	155.07	7.44	2	0	18	HMDB0012209	Diethylphosphate	C06608	C4H11O4P	154.039	M+H	+	155.047	147
35	2184	156.075	0.93	2	0	18	HMDB0000177	L-Histidine	C00135	C6H9N3O2	155.069	M+H	+	156.077	11
36	2223	160.134	1.39	2	0	18	HMDB0012175	5-Acetamidovalerate	C03087	C7H13NO3	159.09	M+H	+	160.097	233
							HMDB0012154	3-Dehydrocarnitine	C02636	C7H13NO3	159.09	M+H	+	160.097	233
37	2229	161.095	13.21	2	0	18	HMDB0003459	D-Alanyl-D-alanine	C00993	C6H12N2O3	160.085	M+H	+	161.092	18
							HMDB0031411	4-Acetamido-2-aminobutanoic acid	C06442	C6H12N2O3	160.085	M+H	+	161.092	18
							HMDB0000857	Pimelic acid	C02656	C7H12O4	160.074	M+H	+	161.081	87
38	2234	162.113	1.02	2	0	18	HMDB0000062	L-Carnitine	C00318	C7H15NO3	161.105	M+H	+	162.112	3
39	2243	163.115	1.02	2	0	18	HMDB0000450	5-Hydroxylysine	C16741	C6H14N2O3	162.1	M+H	+	163.108	43
40	2302	165.113	17.87	2	0	18	HMDB0035268	4-Isopropylbenzoic acid	C06578	C10H12O2	164.084	M+H	+	165.091	133
41	2342	166.096	21.36	2	0	18	HMDB0062407	5-(3-Pyridyl)-2-hydroxytetrahydrofuran	C19578	C9H11NO2	165.079	M+H	+	166.086	60
							HMDB0062402	4-Hydroxy-1-(3-pyridinyl)-1-butanone	C19565	C9H11NO2	165.079	M+H	+	166.086	60
							HMDB0000159	L-Phenylalanine	C00079	C9H11NO2	165.079	M+H	+	166.086	60
42	2432	171.149	10.16	2	0	18	HMDB0012183	8-Methylnonenoate	C18202	C10H18O2	170.131	M+H	+	171.138	63
							HMDB0035837	Citronellic acid	C16462	C10H18O2	170.131	M+H	+	171.138	63
43	2479	174.936	0.88	2	0	18	HMDB0060015	Phenol sulphate	C02180	C6H6O4S	173.999	M+H	+	175.006	398
							HMDB0000072	cis-Aconitic acid	C00417	C6H6O6	174.016	M+H	+	175.024	499
							HMDB0000958	trans-Aconitic acid	C02341	C6H6O6	174.016	M+H	+	175.024	499
44	2649	182.902	0.75	2	0	18	HMDB0060490	Methylselenopyruvate	C18904	C4H6O3Se	181.948	M+H	+	182.955	293
45	2690	185.114	9.67	2	0	18	HMDB0041835	Benzidine	C16444	C12H12N2	184.1	M+H	+	185.107	34
							HMDB0036470	1,4-Dimethyl-7-ethylazulene	C09633	C14H16	184.125	M+H	+	185.132	101
46	2831	189.112	16.35	2	0	18	HMDB0015503	Antipyrine	C13244	C11H12N2O	188.095	M+H	+	189.102	49
							HMDB0000759	Glycylleucine	C02155	C8H16N2O3	188.116	M+H	+	189.123	63
							HMDB0000206	N6-Acetyl-L-lysine	C02727	C8H16N2O3	188.116	M+H	+	189.123	63
							HMDB0000446	N-alpha-Acetyl-L-lysine	C12989	C8H16N2O3	188.116	M+H	+	189.123	63
	2853	189.112	20.84	2	0	18	HMDB0015503	Antipyrine	C13244	C11H12N2O	188.095	M+H	+	189.102	52
							HMDB0000759	Glycylleucine	C02155	C8H16N2O3	188.116	M+H	+	189.123	60
							HMDB0000206	N6-Acetyl-L-lysine	C02727	C8H16N2O3	188.116	M+H	+	189.123	60
							HMDB0000446	N-alpha-Acetyl-L-lysine	C12989	C8H16N2O3	188.116	M+H	+	189.123	60
	2875	189.113	16.77	2	0	18	HMDB0000206	N6-Acetyl-L-lysine	C02727	C8H16N2O3	188.116	M+H	+	189.123	55
							HMDB0000446	N-alpha-Acetyl-L-lysine	C12989	C8H16N2O3	188.116	M+H	+	189.123	55
							HMDB0000759	Glycylleucine	C02155	C8H16N2O3	188.116	M+H	+	189.123	55
							HMDB0015503	Antipyrine	C13244	C11H12N2O	188.095	M+H	+	189.102	57
	2884	189.113	21.01	2	0	18	HMDB0000759	Glycylleucine	C02155	C8H16N2O3	188.116	M+H	+	189.123	53
							HMDB0000446	N-alpha-Acetyl-L-lysine	C12989	C8H16N2O3	188.116	M+H	+	189.123	53
							HMDB0000206	N6-Acetyl-L-lysine	C02727	C8H16N2O3	188.116	M+H	+	189.123	53
							HMDB0015503	Antipyrine	C13244	C11H12N2O	188.095	M+H	+	189.102	58
	2904	189.114	20.64	2	0	18	HMDB0000759	Glycylleucine	C02155	C8H16N2O3	188.116	M+H	+	189.123	51
							HMDB0000446	N-alpha-Acetyl-L-lysine	C12989	C8H16N2O3	188.116	M+H	+	189.123	51
							HMDB0000206	N6-Acetyl-L-lysine	C02727	C8H16N2O3	188.116	M+H	+	189.123	51
							HMDB0015503	Antipyrine	C13244	C11H12N2O	188.095	M+H	+	189.102	61
47	3095	204.122	1.76	2	0	18	HMDB0000201	L-Acetylcarnitine	C02571	C9H17NO4	203.116	M+H	+	204.123	4
							HMDB0013318	Tryptophanamide	C00977	C11H13N3O	203.106	M+H	+	204.113	44
							HMDB0002096	3-Indolebutyric acid	C11284	C12H13NO2	203.095	M+H	+	204.102	99
	3096	204.122	1.75	2	0	18	HMDB0000201	L-Acetylcarnitine	C02571	C9H17NO4	203.116	M+H	+	204.123	3
							HMDB0013318	Tryptophanamide	C00977	C11H13N3O	203.106	M+H	+	204.113	45
							HMDB0002096	3-Indolebutyric acid	C11284	C12H13NO2	203.095	M+H	+	204.102	100
48	3294	213.112	21.34	2	0	18	HMDB0034493	Valtrate	C09801	C10H12O5	212.068	M+H	+	213.076	170
49	3399	219.018	1.91	2	0	18	HMDB0011725	5-Sulfosalicylic acid	C16199	C7H6O6S	217.989	M+H	+	218.996	103
50	3679	230.247	11.47	2	0	18	HMDB0001128	5-Phosphoribosylamine	C03090	C5H12NO7P	229.035	M+H	+	230.042	890
51	3886	242.925	0.93	2	0	18	HMDB0060360	2,3,5-Trichlorodienelactone	C18242	C6HCl3O4	241.894	M+H	+	242.901	98
52	3936	246.242	10.52	2	0	18	HMDB0060441	beta-Alanyl-L-arginine	C05340	C9H19N5O3	245.149	M+H	+	246.156	348
53	4883	309.049	1.91	2	0	18	HMDB0001409	dUMP	C00365	C9H13N2O8P	308.041	M+H	+	309.048	2
54	4966	314.231	10.67	2	0	18	HMDB0010328	Tyramine glucuronide	C03033	C14H19NO7	313.116	M+H	+	314.123	341
55	5130	327.023	0.93	2	0	18	HMDB0060394	5-Fluorodeoxyuridine monophosphate	C04242	C9H12FN2O8P	326.032	M+H	+	327.039	49
	5132	327.049	0.91	2	0	18	HMDB0060394	5-Fluorodeoxyuridine monophosphate	C04242	C9H12FN2O8P	326.032	M+H	+	327.039	30
56	5203	330.261	13.36	2	0	18	HMDB0006752	Dihydroceramide	C12126	C19H39NO3	329.293	M+H	+	330.3	119
	5680	360.194	10.23	2	0	18	N/A
57	5903	376.204	10.62	2	0	18	HMDB0013626	Adrenoyl ethanolamide	C13829	C24H41NO2	375.314	M+H	+	376.321	311
58	6279	411.118	10.2	2	0	18	HMDB0031789	(Acetyloxy)triphenylstannane	C18728	C20H18O2Sn	410.033	M+H	+	411.04	189
	6358	418.073	1.04	2	0	18	N/A
59	6404	423.009	4.24	2	0	18	HMDB0006789	Lactose 6-phosphate	C05396	C12H23O14P	422.083	M+H	+	423.09	190
60	6591	438.98	2.18	2	0	18	HMDB0059614	Riboflavin cyclic-4',5'-phosphate	C16071	C17H19N4O8P	438.094	M+H	+	439.101	276
61	7074	477.154	6.86	2	0	18	HMDB0004482	2-Methoxyestrone 3-glucuronide	C11132	C25H32O9	476.205	M+H	+	477.212	121
	7921	583.866	0.9	2	0	18	N/A
	8019	598.967	0.93	2	0	18	N/A
	8236	640.823	0.93	2	0	18	N/A
62	8277	651.866	0.87	2	0	18	HMDB0000265	Liothyronine	C02465	C15H12I3NO4	650.79	M+H	+	651.797	106
	8716	710.85	0.88	2	0	18	N/A
63	8727	718.828	0.89	2	0	18	HMDB0007936	PC(15:0/16:1(9Z))	C00157	C39H76NO8P	717.531	M+H	+	718.538	403
	8729	718.835	0.89	2	0	18	HMDB0007936	PC(15:0/16:1(9Z))	C00157	C39H76NO8P	717.531	M+H	+	718.538	413
64	8740	720.832	0.88	2	0	18	HMDB0007967	PC(16:0/15:0)	C00157	C39H78NO8P	719.547	M+H	+	720.554	387
65	8790	744.794	0.88	2	0	18	HMDB0000770	N-Glycoloylganglioside GM2	C01808	C43H85NO8	743.628	M+H	+	744.635	213
	8972	779.429	0.93	2	0	18	N/A
66	9007	786.818	0.88	2	0	18	HMDB0009774	PE(24:1(15Z)/P-16:0)	C00350	C45H88NO7P	785.63	M+H	+	786.637	230
67	9091	826.809	0.77	2	0	18	HMDB0004979	GlcCer(d18:1/25:0)	C01190	C49H95NO8	825.706	M+H	+	826.713	116
68	9171	855.803	0.89	2	0	18	HMDB0005440	TG(16:1(9Z)/18:1(9Z)/18:2(9Z,12Z))	C00422	C55H98O6	854.736	M+H	+	855.744	69
	9269	914.751	0.89	2	0	18	N/A
	9347	990.787	0.89	2	0	18	N/A
69	9353	1002.8	0.89	2	0	18	HMDB0004839	Galabiosylceramide (d18:1/26:0)	C06126	C56H107NO13	1001.77	M+H	+	1002.78	17
	9388	1036.79	0.83	2	0	18	N/A

## Sheet: pathway_results_LV
Pathway name	Total	Expected	Hits	Raw p	Holm adjust	FDR	Impact
One carbon pool by folate	9	0.93484	3	0.057757	1	1	0
Sphingolipid metabolism	21	2.1813	5	0.058487	1	1	0.51116
Alanine, aspartate and glutamate metabolism	28	2.9084	6	0.062305	1	1	0.50722
Histidine metabolism	16	1.6619	4	0.075597	1	1	0.27049
Arginine and proline metabolism	38	3.9471	7	0.091035	1	1	0.26896
Arginine biosynthesis	14	1.4542	3	0.17107	1	1	0.11675
Aminoacyl-tRNA biosynthesis	48	4.9858	7	0.22459	1	1	0.02778
Ubiquinone and other terpenoid-quinone biosynthesis	9	0.93484	2	0.23835	1	1	0
Vitamin B6 metabolism	9	0.93484	2	0.23835	1	1	0.04902
Tyrosine metabolism	42	4.3626	6	0.26577	1	1	0.03465
Selenocompound metabolism	20	2.0774	3	0.34513	1	1	0
Phenylalanine, tyrosine and tryptophan biosynthesis	4	0.41548	1	0.3554	1	1	0.5
beta-Alanine metabolism	21	2.1813	3	0.37491	1	1	0
alpha-Linolenic acid metabolism	13	1.3503	2	0.39791	1	1	0
Linoleic acid metabolism	5	0.51935	1	0.42253	1	1	0
Nicotinate and nicotinamide metabolism	15	1.5581	2	0.47221	1	1	0
Butanoate metabolism	15	1.5581	2	0.47221	1	1	0.03175
Nitrogen metabolism	6	0.62323	1	0.48271	1	1	0
Phosphonate and phosphinate metabolism	6	0.62323	1	0.48271	1	1	0.5
D-Glutamine and D-glutamate metabolism	6	0.62323	1	0.48271	1	1	0.5
Valine, leucine and isoleucine biosynthesis	8	0.83097	1	0.585	1	1	0
Sulfur metabolism	8	0.83097	1	0.585	1	1	0.21277
Fructose and mannose metabolism	20	2.0774	2	0.63164	1	1	0.0635
Glyoxylate and dicarboxylate metabolism	32	3.3239	3	0.66245	1	1	0.02381
Phenylalanine metabolism	10	1.0387	1	0.66716	1	1	0.35714
Glycerophospholipid metabolism	36	3.7394	3	0.74024	1	1	0.21631
Lysine degradation	25	2.5968	2	0.75119	1	1	0
Glycosylphosphatidylinositol (GPI)-anchor biosynthesis	14	1.4542	1	0.7861	1	1	0.00399
Pyrimidine metabolism	39	4.051	3	0.78878	1	1	0.20256
Glycerolipid metabolism	16	1.6619	1	0.8286	1	1	0.01402
Porphyrin and chlorophyll metabolism	30	3.1161	2	0.83596	1	1	0.05288
Retinol metabolism	17	1.7658	1	0.84659	1	1	0
Pentose and glucuronate interconversions	18	1.8697	1	0.8627	1	1	0.14062
Glycine, serine and threonine metabolism	33	3.4277	2	0.87342	1	1	0.0726
Pantothenate and CoA biosynthesis	19	1.9735	1	0.87713	1	1	0
Citrate cycle (TCA cycle)	20	2.0774	1	0.89005	1	1	0.05003
Pyruvate metabolism	22	2.2852	1	0.91198	1	1	0
Purine metabolism	65	6.7516	4	0.92067	1	1	0.03436
Drug metabolism - other enzymes	39	4.051	2	0.9259	1	1	0.04212
Galactose metabolism	27	2.8045	1	0.9496	1	1	0
Folate biosynthesis	27	2.8045	1	0.9496	1	1	0.0743
Steroid hormone biosynthesis	85	8.829	5	0.9528	1	1	0.00618
Glutathione metabolism	28	2.9084	1	0.95492	1	1	0.01966
Cysteine and methionine metabolism	33	3.4277	1	0.97425	1	1	0.04179
Arachidonic acid metabolism	36	3.7394	1	0.98161	1	1	0
Amino sugar and nucleotide sugar metabolism	37	3.8432	1	0.98357	1	1	0.01991
Fatty acid elongation	39	4.051	1	0.98688	1	1	0.00274
Fatty acid degradation	39	4.051	1	0.98688	1	1	0.00335
Valine, leucine and isoleucine degradation	40	4.1548	1	0.98828	1	1	0
Tryptophan metabolism	41	4.2587	1	0.98953	1	1	0.05157
Fatty acid biosynthesis	47	4.8819	1	0.99468	1	1	0
Drug metabolism - cytochrome P450	55	5.7129	1	0.99786	1	1	0.01449
Metabolism of xenobiotics by cytochrome P450	68	7.0632	1	0.99952	1	1	0

## Sheet: V>>L metabolite
ID	row no.	mass value (m/z)	retention time (min)	# of samples showing lumber<ventricular in peak area	# of samples showing lumber=ventricular in peak area	# of samples showing lumber>ventricular in peak area	compound_id	compound_name	kegg_id	formula	monoisotopic_mass	adduct	adduct_type	adduct_m/z	delta(ppm)
1	5053	319.282	17.01	20	0	0	HMDB0001449	Allopregnanolone	C13712	C21H34O2	318.256	M+H	+	319.263	60
							HMDB0001455	Alloepipregnanolone	C15484	C21H34O2	318.256	M+H	+	319.263	60
							HMDB0001471	Epipregnanolone	C11825	C21H34O2	318.256	M+H	+	319.263	60
							HMDB0006759	3a-Hydroxy-5b-pregnane-20-one	C05480	C21H34O2	318.256	M+H	+	319.263	60
							HMDB0060408	5alpha-Pregnan-20alpha-ol-3-one	C18041	C21H34O2	318.256	M+H	+	319.263	60
2	6097	394.352	17.45	20	0	0	HMDB0060413	6-Methylthioguanosine monophosphate	C16620	C11H16N5O7PS	393.051	M+H	+	394.058	746
3	7633	545.258	14.1	20	0	0	HMDB0002181	Phytoene	C05413	C40H64	544.501	M+H	+	545.508	458
4	3584	229.141	8.91	19	0	1	HMDB0032133	Bisphenol A	C13624	C15H16O2	228.115	M+H	+	229.122	82
5	4145	253.14	7.92	19	0	1	HMDB0000071	Deoxyinosine	C05512	C10H12N4O4	252.086	M+H	+	253.093	186
6	5306	336.269	16.99	19	0	1	HMDB0000489	Aspartylglycosamine	C04540	C12H21N3O8	335.133	M+H	+	336.14	385
7	5464	346.276	17.51	19	0	1	HMDB0001314	Cyclic GMP	C00942	C10H12N5O7P	345.047	M+H	+	346.055	639
8	5721	363.268	16.96	19	0	1	HMDB0014879	Cortisol	C00735	C21H30O5	362.209	M+H	+	363.217	141
							HMDB0000319	18-Hydroxycorticosterone	C01124	C21H30O5	362.209	M+H	+	363.217	141
							HMDB0006758	17a,21-Dihydroxy-5b-pregnane-3,11,20-trione	C05469	C21H30O5	362.209	M+H	+	363.217	141
9	5728	363.308	16.96	19	0	1	HMDB0014879	Cortisol	C00735	C21H30O5	362.209	M+H	+	363.217	252
							HMDB0000319	18-Hydroxycorticosterone	C01124	C21H30O5	362.209	M+H	+	363.217	252
							HMDB0006758	17a,21-Dihydroxy-5b-pregnane-3,11,20-trione	C05469	C21H30O5	362.209	M+H	+	363.217	252
10	5778	367.267	10.92	19	0	1	HMDB0000949	Taurochenodesoxycholic acid	C05465	C21H34O5	366.241	M+H	+	367.248	53
							HMDB0003128	Cortolone	C05481	C21H34O5	366.241	M+H	+	367.248	53
							HMDB0006059	20-Carboxy-leukotriene B4	C05950	C20H30O6	366.204	M+H	+	367.212	152
	6424	424.361	16.94	19	0	1	N/A
11	6479	429.318	16.88	19	0	1	HMDB0006839	24,25-Dihydrolanosterol	C05109	C30H52O	428.402	M+H	+	429.409	211
							HMDB0006836	Tetrahymanol	C06083	C30H52O	428.402	M+H	+	429.409	211
12	6657	439.377	17.45	19	0	1	HMDB0059614	Riboflavin cyclic-4',5'-phosphate	C16071	C17H19N4O8P	438.094	M+H	+	439.101	629
	6659	439.381	17.47	19	0	1	HMDB0059614	Riboflavin cyclic-4',5'-phosphate	C16071	C17H19N4O8P	438.094	M+H	+	439.101	638
13	6993	468.388	16.92	19	0	1	HMDB0000998	dCTP	C00458	C9H16N3O13P3	466.99	M+H	+	467.997	836
13	7162	482.399	17.24	19	0	1	HMDB0004947	Ceramide (d18:1/12:0)	C00195	C30H59NO3	481.449	M+H	+	482.457	121
14	7184	483.406	17.32	19	0	1	HMDB0010351	6-Hydroxymelatonin	C05643	C25H38O9	482.252	M+H	+	483.259	305
15	7240	490.803	21.52	19	0	1	HMDB0006941	L-2-Aminoadipate adenylate	C05560	C16H23N6O10P	490.121	M+H	+	491.129	663
	7423	512.414	16.91	19	0	1	N/A
16	7603	543.258	14.08	19	0	1	HMDB0002272	all-trans-Phytofluene	C05414	C40H62	542.485	M+H	+	543.492	432
	7607	543.26	14.1	19	0	1	HMDB0002272	all-trans-Phytofluene	C05414	C40H62	542.485	M+H	+	543.492	427
17	7618	544.254	14.1	19	0	1	HMDB0010395	LysoPC(20:4(5Z,8Z,11Z,14Z)/0:0)	C04230	C28H50NO7P	543.332	M+H	+	544.34	158
							HMDB0010396	LysoPC(20:4(8Z,11Z,14Z,17Z)/0:0)	C04230	C28H50NO7P	543.332	M+H	+	544.34	158
	7620	544.263	14.08	19	0	1	HMDB0010396	LysoPC(20:4(8Z,11Z,14Z,17Z)/0:0)	C04230	C28H50NO7P	543.332	M+H	+	544.34	141
							HMDB0010395	LysoPC(20:4(5Z,8Z,11Z,14Z)/0:0)	C04230	C28H50NO7P	543.332	M+H	+	544.34	141
	7621	544.264	14.13	19	0	1	HMDB0010396	LysoPC(20:4(8Z,11Z,14Z,17Z)/0:0)	C04230	C28H50NO7P	543.332	M+H	+	544.34	139
							HMDB0010395	LysoPC(20:4(5Z,8Z,11Z,14Z)/0:0)	C04230	C28H50NO7P	543.332	M+H	+	544.34	139
	7645	546.259	14.08	19	0	1	N/A
18	7668	547.253	14.13	19	0	1	HMDB0006818	2-Hexaprenyl-6-methoxy-1,4-benzoquinone	C05803	C37H54O3	546.407	M+H	+	547.415	296
							HMDB0006816	3-Hexaprenyl-4-hydroxybenzoic acid	C13425	C37H54O3	546.407	M+H	+	547.415	296
19	7709	556.392	16.87	19	0	1	HMDB0011104	3-Phosphoadenylylselenate	C05696	C10H15N5O13P2Se	554.931	M+H	+	555.938	817
20	7856	571.455	17.21	19	0	1	HMDB0060340	15,15'-Dihydroxy-beta-carotene	C20332	C40H58O2	570.444	M+H	+	571.451	7
21	8043	601.468	16.81	19	0	1	HMDB0036924	Capsorubin	C08585	C40H56O4	600.418	M+H	+	601.425	71
22	8147	615.482	17.21	19	0	1	HMDB0001176	Cytidine 5'-monophosphate-N-acetylneuraminic acid	C00128	C20H31N4O16P	614.147	M+H	+	615.155	532
	8368	663.404	17.15	19	0	1	N/A
	8387	663.457	17.01	19	0	1	N/A
23	8417	664.464	17.16	19	0	1	HMDB0004957	Ceramide (d18:1/25:0)	C00195	C43H85NO3	663.653	M+H	+	664.66	295
24	8996	784.43	13.99	19	0	1	HMDB0007981	PC(16:0/20:3(8Z,11Z,14Z))	C00157	C44H82NO8P	783.578	M+H	+	784.585	197
25	2654	183.061	5.28	18	0	2	HMDB0134042	3-(2,3-Dihydroxyphenyl)propanoate	C04044	C9H10O4	182.058	M+H	+	183.065	21
							HMDB0004061	3-Methoxy-4-hydroxyphenylglycolaldehyde	C05583	C9H10O4	182.058	M+H	+	183.065	21
							HMDB0000118	Homovanillic acid	C05582	C9H10O4	182.058	M+H	+	183.065	21
							HMDB0000755	Hydroxyphenyllactic acid	C03672	C9H10O4	182.058	M+H	+	183.065	21
							HMDB0011107	7-Methyluric acid	C16355	C6H6N4O3	182.044	M+H	+	183.051	55
26	3136	207.112	5.92	18	0	2	HMDB0135898	4-hydroxy-3-(3-methylbut-2-en-1-yl)benzoic acid	C12458	C12H14O3	206.094	M+H	+	207.102	50
27	3460	224.021	12.86	18	0	2	HMDB0004083	4-(2-Amino-3-hydroxyphenyl)-2,4-dioxobutanoic acid	C05645	C10H9NO5	223.048	M+H	+	224.055	154
28	3837	241.174	13.99	18	0	2	HMDB0000745	Homocarnosine	C00884	C10H16N4O3	240.122	M+H	+	241.13	184
29	3902	243.172	14.09	18	0	2	HMDB0000273	Thymidine	C00214	C10H14N2O5	242.09	M+H	+	243.098	305
30	3910	244.169	14.08	18	0	2	HMDB0001458	Biotin amide	C01893	C10H17N3O2S	243.104	M+H	+	244.111	236
	3911	244.171	14.07	18	0	2	HMDB0001458	Biotin amide	C01893	C10H17N3O2S	243.104	M+H	+	244.111	243
31	4239	258.013	7.63	18	0	2	HMDB0000086	Glycerophosphocholine	C00670	C8H20NO6P	257.103	M+H	+	258.11	378
32	4394	273.095	7.91	18	0	2	HMDB0136533	4-[(E)-2-(4-hydroxy-3-methoxyphenyl)ethenyl]-2-methoxyphenol	C04547	C16H16O4	272.105	M+H	+	273.112	62
33	4463	275.259	16.97	18	0	2	HMDB0002725	Nandrolone	C07254	C18H26O2	274.193	M+H	+	275.201	213
34	4666	291.124	7.91	18	0	2	HMDB0012267	N-Succinyl-L,L-2,6-diaminopimelate	C04421	C11H18N2O7	290.111	M+H	+	291.119	19
							HMDB0000052	Argininosuccinic acid	C03406	C10H18N4O6	290.123	M+H	+	291.13	20
							HMDB0060517	trans-3,4-Dihydro-3,4-dihydroxy-7,12-dimethylbenz[a]anthracene	C19490	C20H18O2	290.131	M+H	+	291.138	48
							HMDB0060519	trans-5,6-Dihydro-5,6-dihydroxy-7,12-dimethylbenz[a]anthracene	C19607	C20H18O2	290.131	M+H	+	291.138	48
35	4839	305.157	6.65	18	0	2	HMDB0060352	2-Polyprenyl-3-methyl-5-hydroxy-6-methoxy-1,4-benzoquinone	C17562	C18H24O4	304.167	M+H	+	305.175	59
							HMDB0060379	3-Polyprenyl-4-hydroxy-5-methoxybenzoate	C17559	C18H24O4	304.167	M+H	+	305.175	59
36	4888	309.127	14.08	18	0	2	HMDB0001409	dUMP	C00365	C9H13N2O8P	308.041	M+H	+	309.048	254
37	5052	319.282	16.98	18	0	2	HMDB0001449	Allopregnanolone	C13712	C21H34O2	318.256	M+H	+	319.263	59
							HMDB0001455	Alloepipregnanolone	C15484	C21H34O2	318.256	M+H	+	319.263	59
							HMDB0001471	Epipregnanolone	C11825	C21H34O2	318.256	M+H	+	319.263	59
							HMDB0006759	3a-Hydroxy-5b-pregnane-20-one	C05480	C21H34O2	318.256	M+H	+	319.263	59
							HMDB0060408	5alpha-Pregnan-20alpha-ol-3-one	C18041	C21H34O2	318.256	M+H	+	319.263	59
38	5169	328.32	17.5	18	0	2	HMDB0013645	N,N-Dimethylsphingosine	C13914	C20H41NO2	327.314	M+H	+	328.321	3
39	5186	329.269	17.53	18	0	2	HMDB0002183	Docosahexaenoic acid	C06429	C22H32O2	328.24	M+H	+	329.248	67
40	5325	337.162	9.33	18	0	2	HMDB0062619	hepoxilin A3	C04849	C20H32O4	336.23	M+H	+	337.237	223
							HMDB0005089	12(S)-Leukotriene B4	C04853	C20H32O4	336.23	M+H	+	337.237	223
							HMDB0011135	5-HPETE	C05356	C20H32O4	336.23	M+H	+	337.237	223
							HMDB0005050	15H-11,12-EETA	C14781	C20H32O4	336.23	M+H	+	337.237	223
							HMDB0004699	8(S)-HPETE	C14823	C20H32O4	336.23	M+H	+	337.237	223
							HMDB0001085	Leukotriene B4	C02165	C20H32O4	336.23	M+H	+	337.237	223
							HMDB0001193	5(S)-Hydroperoxyeicosatetraenoic acid	C05356	C20H32O4	336.23	M+H	+	337.237	223
							HMDB0002656	Prostaglandin A1	C04685	C20H32O4	336.23	M+H	+	337.237	223
							HMDB0002982	Prostaglandin B1	C00959	C20H32O4	336.23	M+H	+	337.237	223
							HMDB0004244	15(S)-HPETE	C05966	C20H32O4	336.23	M+H	+	337.237	223
							HMDB0004243	12(S)-HPETE	C05965	C20H32O4	336.23	M+H	+	337.237	223
							HMDB0004688	Hepoxilin A3	C14808	C20H32O4	336.23	M+H	+	337.237	223
							HMDB0004690	Hepoxilin B3	C14810	C20H32O4	336.23	M+H	+	337.237	223
							HMDB0004696	11(R)-HPETE	C14820	C20H32O4	336.23	M+H	+	337.237	223
							HMDB0004693	11H-14,15-EETA	C14813	C20H32O4	336.23	M+H	+	337.237	223
							HMDB0004692	12(R)-HPETE	C14812	C20H32O4	336.23	M+H	+	337.237	223
							HMDB0060104	Prostaglandin C1	C04686	C20H32O4	336.23	M+H	+	337.237	223
41	5399	340.289	16.73	18	0	2	HMDB0010362	6-Hydroxy-5-methoxyindole glucuronide	C03033	C15H17NO8	339.095	M+H	+	340.103	549
42	5794	369.263	17.52	18	0	2	HMDB0003180	Cortol	C05482	C21H36O5	368.256	M+H	+	369.264	1
							HMDB0005821	beta-Cortol	C01235	C21H36O5	368.256	M+H	+	369.264	1
							HMDB0003235	Prostaglandin G2	C05956	C20H32O6	368.22	M+H	+	369.227	97
							HMDB0004241	6-Ketoprostaglandin E1	C05962	C20H32O6	368.22	M+H	+	369.227	97
							HMDB0004242	11-Dehydro-thromboxane B2	C05964	C20H32O6	368.22	M+H	+	369.227	97
							HMDB0012110	5(6)-Epoxy Prostaglandin E1	C04741	C20H32O6	368.22	M+H	+	369.227	97
	5804	370.256	17.52	18	0	2	N/A
43	5910	376.316	16.85	18	0	2	HMDB0013626	Adrenoyl ethanolamide	C13829	C24H41NO2	375.314	M+H	+	376.321	12
	5943	378.325	17.03	18	0	2	N/A
44	5947	378.821	21.52	18	0	2	HMDB0004666	MG(0:0/20:4(5Z,8Z,11Z,14Z)/0:0)	C13856	C23H38O4	378.277	M+H	+	379.284	1223
45	5960	380.336	16.97	18	0	2	HMDB0000277	Sphingosine 1-phosphate	C06124	C18H38NO5P	379.249	M+H	+	380.256	211
46	6000	384.813	21.56	18	0	2	HMDB0000939	S-Adenosylhomocysteine	C00021	C14H20N6O5S	384.122	M+H	+	385.129	820
47	6092	394.319	17.16	18	0	2	HMDB0060413	6-Methylthioguanosine monophosphate	C16620	C11H16N5O7PS	393.051	M+H	+	394.058	661
	6095	394.349	17.41	18	0	2	HMDB0060413	6-Methylthioguanosine monophosphate	C16620	C11H16N5O7PS	393.051	M+H	+	394.058	739
48	6134	397.33	17.03	18	0	2	HMDB0000878	Ergosterol	C01694	C28H44O	396.339	M+H	+	397.346	42
							HMDB0060404	5'-Deoxy-5-fluorocytidine	C16635	C28H44O	396.339	M+H	+	397.346	42
							HMDB0006838	3-Keto-4-methylzymosterol	C15816	C28H44O	396.339	M+H	+	397.346	42
							HMDB0006848	5-Dehydroepisterol	C15780	C28H44O	396.339	M+H	+	397.346	42
							HMDB0000900	Ergocalciferol	C05441	C28H44O	396.339	M+H	+	397.346	42
49	6557	437.207	15.8	18	0	2	HMDB0011133	DHAP(18:0)	C03805	C21H41O7P	436.259	M+H	+	437.266	136
	6578	438.331	17.43	18	0	2	N/A
50	6654	439.338	17.47	18	0	2	HMDB0059614	Riboflavin cyclic-4',5'-phosphate	C16071	C17H19N4O8P	438.094	M+H	+	439.101	539
51	6991	468.342	16.92	18	0	2	HMDB0000998	dCTP	C00458	C9H16N3O13P3	466.99	M+H	+	467.997	738
	6992	468.343	17.03	18	0	2	HMDB0000998	dCTP	C00458	C9H16N3O13P3	466.99	M+H	+	467.997	739
52	7030	473.342	17.04	18	0	2	HMDB0036064	Ubiquinone 6	C17568	C30H48O4	472.355	M+H	+	473.363	43
	7031	473.344	16.86	18	0	2	HMDB0036064	Ubiquinone 6	C17568	C30H48O4	472.355	M+H	+	473.363	39
53	7183	483.406	17.52	18	0	2	HMDB0010351	6-Hydroxymelatonin	C05643	C25H38O9	482.252	M+H	+	483.259	304
	7320	499.49	17.55	18	0	2	N/A
54	7330	500.492	18.63	18	0	2	HMDB0000896	Taurodeoxycholic acid	C05463	C26H45NO6S	499.297	M+H	+	500.304	377
							HMDB0000951	Taurochenodesoxycholic acid	C05465	C26H45NO6S	499.297	M+H	+	500.304	377
55	7399	510.399	17.44	18	0	2	HMDB0011149	LysoPC(O-18:0/0:0)	C04317	C26H56NO6P	509.385	M+H	+	510.392	14
							HMDB0012108	LysoPC(17:0/0:0)	C04230	C25H52NO7P	509.348	M+H	+	510.355	86
	7419	512.371	16.9	18	0	2	N/A
56	7428	513.417	16.88	18	0	2	HMDB0007008	DG(14:0/14:0/0:0)	C16667	C31H60O5	512.444	M+H	+	513.451	67
	7513	526.428	17.21	18	0	2	N/A
	7567	535.258	14.13	18	0	2	N/A
57	7628	545.254	14.08	18	0	2	HMDB0002181	Phytoene	C05413	C40H64	544.501	M+H	+	545.508	466
	7629	545.255	14.08	18	0	2	HMDB0002181	Phytoene	C05413	C40H64	544.501	M+H	+	545.508	463
	7631	545.256	14	18	0	2	HMDB0002181	Phytoene	C05413	C40H64	544.501	M+H	+	545.508	461
	7644	546.255	14.12	18	0	2	N/A
	7703	554.433	17.28	18	0	2	N/A
58	7844	570.451	17.19	18	0	2	HMDB0010403	LysoPC(22:5(7Z,10Z,13Z,16Z,19Z)/0:0)	C04230	C30H52NO7P	569.348	M+H	+	570.355	167
							HMDB0010402	LysoPC(22:5(4Z,7Z,10Z,13Z,16Z)/0:0)	C04230	C30H52NO7P	569.348	M+H	+	570.355	167
	7852	570.461	17.16	18	0	2	HMDB0010402	LysoPC(22:5(4Z,7Z,10Z,13Z,16Z)/0:0)	C04230	C30H52NO7P	569.348	M+H	+	570.355	185
							HMDB0010403	LysoPC(22:5(7Z,10Z,13Z,16Z,19Z)/0:0)	C04230	C30H52NO7P	569.348	M+H	+	570.355	185
	7865	572.926	13.6	18	0	2	N/A
	7914	582.22	14.12	18	0	2	N/A
59	7918	583.22	14.13	18	0	2	HMDB0001008	Biliverdin	C00500	C33H34N4O6	582.248	M+H	+	583.255	61
	7988	592.467	21.63	18	0	2	N/A
60	8056	604.327	21.57	18	0	2	HMDB0059638	Guanosine 3',5'-bis(diphosphate)	C01228	C10H17N5O17P4	602.957	M+H	+	603.964	600
61	8242	644.494	16.77	18	0	2	HMDB0004969	Glucosylceramide (d18:1/12:0)	C01190	C36H69NO8	643.502	M+H	+	644.51	25
							HMDB0012320	Galactosylceramide (d18:1/12:0)	C02686	C36H69NO8	643.502	M+H	+	644.51	25
	8337	659.511	17.19	18	0	2	N/A
	8373	663.41	17.11	18	0	2	N/A
	8384	663.454	17.09	18	0	2	N/A
	8390	663.465	17.19	18	0	2	N/A
62	8396	664.402	17.09	18	0	2	HMDB0004957	Ceramide (d18:1/25:0)	C00195	C43H85NO3	663.653	M+H	+	664.66	389
	8409	664.409	16.75	18	0	2	HMDB0004957	Ceramide (d18:1/25:0)	C00195	C43H85NO3	663.653	M+H	+	664.66	378
	8419	664.475	17	18	0	2	HMDB0004957	Ceramide (d18:1/25:0)	C00195	C43H85NO3	663.653	M+H	+	664.66	278
	8565	685.434	20.34	18	0	2	N/A
	8571	685.437	17.04	18	0	2	N/A
64	8634	688.515	16.73	18	0	2	HMDB0000934	Uridine diphosphate acetylgalactosamine 4-sulfate	C04426	C17H27N3O20P2S	687.038	M+H	+	688.046	682
63	8994	783.423	14.03	18	0	2	N/A

## Sheet: pathway_results_VL
Pathway name	Total	Expected	Hits	Raw p	Holm adjust	FDR	Impact
Arachidonic acid metabolism	36	3.9019	12	0.00021757	0.018276	0.018276	0.69126
Sphingolipid metabolism	21	2.2761	6	0.020096	1	0.84405	0.63692
Steroid biosynthesis	42	4.5523	9	0.031509	1	0.88226	0.24656
Folate biosynthesis	27	2.9265	5	0.16027	1	1	0.09491
Caffeine metabolism	10	1.0839	2	0.29647	1	1	0
Ether lipid metabolism	20	2.1677	3	0.37112	1	1	0.22892
Linoleic acid metabolism	5	0.54194	1	0.43696	1	1	0
Arginine biosynthesis	14	1.5174	2	0.45849	1	1	0.3198
Nitrogen metabolism	6	0.65032	1	0.49818	1	1	0
Phosphonate and phosphinate metabolism	6	0.65032	1	0.49818	1	1	0.5
Glycerophospholipid metabolism	36	3.9019	4	0.55952	1	1	0.26445
Retinol metabolism	17	1.8426	2	0.56509	1	1	0
Terpenoid backbone biosynthesis	18	1.951	2	0.59714	1	1	0.18571
Arginine and proline metabolism	38	4.1187	4	0.6041	1	1	0.05278
Pyrimidine metabolism	39	4.2271	4	0.62535	1	1	0.17994
One carbon pool by folate	9	0.97548	1	0.6449	1	1	0
Cysteine and methionine metabolism	33	3.5768	3	0.7122	1	1	0.25784
Purine metabolism	65	7.0452	6	0.72528	1	1	0.01426
alpha-Linolenic acid metabolism	13	1.409	1	0.77632	1	1	0
Glycolysis / Gluconeogenesis	26	2.8181	2	0.79175	1	1	0.13519
Glycosylphosphatidylinositol (GPI)-anchor biosynthesis	14	1.5174	1	0.80077	1	1	0.00399
Nicotinate and nicotinamide metabolism	15	1.6258	1	0.82256	1	1	0
Alanine, aspartate and glutamate metabolism	28	3.0348	2	0.82527	1	1	0.02163
Tryptophan metabolism	41	4.4439	3	0.83961	1	1	0.13094
Porphyrin and chlorophyll metabolism	30	3.2516	2	0.85389	1	1	0.12753
Pentose and glucuronate interconversions	18	1.951	1	0.87471	1	1	0.14062
Metabolism of xenobiotics by cytochrome P450	68	7.3703	5	0.87837	1	1	0.14285
Fructose and mannose metabolism	20	2.1677	1	0.90069	1	1	0.03037
Steroid hormone biosynthesis	85	9.2129	6	0.9156	1	1	0.05295
Biosynthesis of unsaturated fatty acids	36	3.9019	2	0.91603	1	1	0
Amino sugar and nucleotide sugar metabolism	37	4.0103	2	0.92361	1	1	0
Drug metabolism - other enzymes	39	4.2271	2	0.93688	1	1	0.03804
Tyrosine metabolism	42	4.5523	2	0.95277	1	1	0.00751
Galactose metabolism	27	2.9265	1	0.95608	1	1	0.03577
Glutathione metabolism	28	3.0348	1	0.96093	1	1	0.00709
Primary bile acid biosynthesis	46	4.9858	2	0.96813	1	1	0.044
Glycine, serine and threonine metabolism	33	3.5768	1	0.97824	1	1	0
Fatty acid degradation	39	4.2271	1	0.98926	1	1	0
Valine, leucine and isoleucine degradation	40	4.3355	1	0.99045	1	1	0.02264

## Sheet: Spinal LM (+)
ID	mass value (m/z)	sensitivity LMC(+)	specificity LMC(-)	summed sensitivity & specificity	threshold	Overall pattern	rank sum test p value	compound_id	compound_name	kegg_id	formula	monoisotopic_mass	adduct	adduct_type	adduct_m/z	delta(ppm)
1	509.298	0.916667	1	1.91667	3.43	LMC(+)>LMC(-)	0.00119076	HMDB0000189	Inosine triphosphate	C00081	C10H15N4O14P3	507.98	M+H	+	508.987	611
2	836.404	1	0.857143	1.85714	2.285	LMC(+)>LMC(-)	0.000476304	HMDB0012315	3-O-Sulfogalactosylceramide (d18:1/20:0)	C06125	C44H85NO11S	835.584	M+H	+	836.592	225
3	302.305	0.833333	1	1.83333	2.675	LMC(+)>LMC(-)	0.00718425	HMDB0000269	Sphinganine	C00836	C18H39NO2	301.298	M+H	+	302.305	2
4	376.01	0.833333	1	1.83333	2.38	LMC(+)>LMC(-)	0.00976423	HMDB0062513	omega-COOH-tetranor-LTE3	C11182	C15H16Cl3N3O2	375.031	M+H	+	376.038	75
5	377.265	0.833333	1	1.83333	3.98	LMC(+)>LMC(-)	0.000277844	HMDB0000717	Isolithocholic acid	C17658	C24H40O3	376.298	M+H	+	377.305	106
								HMDB0000761	Lithocholic acid	C03990	C24H40O3	376.298	M+H	+	377.305	106
6	525.372	0.833333	1	1.83333	3.27	LMC(+)>LMC(-)	0.00976423	HMDB0000293	Xanthosine 5-triphosphate	C00700	C10H15N4O15P3	523.975	M+H	+	524.982	743
7	166.055	0.916667	0.857143	1.77381	2.9	LMC(+)>LMC(-)	0.00119076	HMDB0002005	Methionine sulfoxide	C02989	C5H11NO3S	165.046	M+H	+	166.053	12
								HMDB0003454	4-Pyridoxolactone	C00971	C8H7NO3	165.043	M+H	+	166.05	33
								HMDB0004291	5-Pyridoxolactone	C06052	C8H7NO3	165.043	M+H	+	166.05	33
								HMDB0004089	Formylanthranilic acid	C05653	C8H7NO3	165.043	M+H	+	166.05	33
8	229.156	0.75	1	1.75	4.04	LMC(+)>LMC(-)	0.0283401	HMDB0032133	Bisphenol A	C13624	C15H16O2	228.115	M+H	+	229.122	147
9	241.106	0.75	1	1.75	3.775	LMC(+)>LMC(-)	0.0221084	HMDB0032559	(±)-2-(1-Methylpropyl)-4,6-dinitrophenol	C14302	C10H12N2O5	240.075	M+H	+	241.082	99
								HMDB0000745	Homocarnosine	C00884	C10H16N4O3	240.122	M+H	+	241.13	99
10	400.339	0.75	1	1.75	2.91	LMC(+)>LMC(-)	0.00119076	HMDB0000222	palmitoyl L-carnitine	C02990	C23H46NO4	400.342	M+H	+	400.342	8
11	432.316	0.75	1	1.75	3.655	LMC(+)>LMC(-)	0.00178614	N/A
12	468.199	0.75	1	1.75	3.095	LMC(+)>LMC(-)	0.0283401	HMDB0000998	dCTP	C00458	C9H16N3O13P3	466.99	M+H	+	467.997	433
13	497.341	0.75	1	1.75	3.41	LMC(+)>LMC(-)	0.00523934	HMDB0010318	Pregnanediol 3-O-glucuronide	C03033	C27H44O8	496.304	M+H	+	497.311	60
14	604.524	0.75	1	1.75	2.23	LMC(+)>LMC(-)	0.00178614	N/A
15	371.248	1	0.714286	1.71429	4.72	LMC(+)>LMC(-)	0.000754148	HMDB0003252	Thromboxane B2	C05963	C20H34O6	370.236	M+H	+	371.243	15
								HMDB0002886	6-Keto-prostaglandin F1a	C05961	C20H34O6	370.236	M+H	+	371.243	15
16	397.307	1	0.714286	1.71429	3.445	LMC(+)>LMC(-)	0.00976423	HMDB0030008	delta-tocotrienol	C14156	C27H40O2	396.303	M+H	+	397.31	8
								HMDB0000900	Ergocalciferol	C05441	C28H44O	396.339	M+H	+	397.346	99
								HMDB0060404	5'-Deoxy-5-fluorocytidine	C16635	C28H44O	396.339	M+H	+	397.346	99
								HMDB0006838	3-Keto-4-methylzymosterol	C15816	C28H44O	396.339	M+H	+	397.346	99
								HMDB0006848	5-Dehydroepisterol	C15780	C28H44O	396.339	M+H	+	397.346	99
								HMDB0000878	Ergosterol	C01694	C28H44O	396.339	M+H	+	397.346	99
17	576.408	1	0.714286	1.71429	3.22	LMC(+)>LMC(-)	0.0683496	HMDB0010400	LysoPC(22:2(13Z,16Z)/0:0)	C04230	C30H58NO7P	575.395	M+H	+	576.402	10
18	139.002	0.833333	0.857143	1.69048	3.33	LMC(+)>LMC(-)	0.0129793	HMDB0004062	Gentisate aldehyde	C05585	C7H6O3	138.032	M+H	+	139.039	262
19	323.239	0.833333	0.857143	1.69048	4.1	LMC(+)>LMC(-)	0.0683496	HMDB0006834	D-Pantothenoyl-L-cysteine	C04079	C12H22N2O6S	322.12	M+H	+	323.127	347
20	332.165	0.833333	0.857143	1.69048	3.245	LMC(+)>LMC(-)	0.0449313	HMDB0000905	Deoxyadenosine monophosphate	C00360	C10H14N5O6P	331.068	M+H	+	332.075	271
21	377.221	0.833333	0.857143	1.69048	4.16	LMC(+)>LMC(-)	0.00718425	HMDB0000244	Riboflavin	C00255	C17H20N4O6	376.138	M+H	+	377.146	200
22	778.43	0.833333	0.857143	1.69048	2.77	LMC(+)>LMC(-)	0.0358419	HMDB0008690	PC(22:5(7Z,10Z,13Z,16Z,19Z)/14:1(9Z))	C00157	C44H76NO8P	777.531	M+H	+	778.538	139
23	813.401	0.833333	0.857143	1.69048	2.71	LMC(+)>LMC(-)	0.00718425	HMDB0012107	SM(d18:1/24:1(15Z))	C00550	C47H93N2O6P	812.677	M+H	+	813.684	348
24	879.211	0.833333	0.857143	1.69048	1.29	LMC(+)>LMC(-)	0.00257998	N/A
25	72.0832	0.666667	1	1.66667	4.64	LMC(+)>LMC(-)	0.0358419	N/A
26	86.0965	0.666667	1	1.66667	4.59	LMC(+)>LMC(-)	0.142216	HMDB0060427	Acetone cyanohydrin	C02659	C4H7NO	85.0528	M+H	+	86.06	424
								HMDB0002039	2-Pyrrolidinone	C11118	C4H7NO	85.0528	M+H	+	86.06	424
27	114.091	0.666667	1	1.66667	4.45	LMC(+)>LMC(-)	0.100262	HMDB0000562	Creatinine	C00791	C4H7N3O	113.059	M+H	+	114.066	220
28	119.063	0.666667	1	1.66667	2.37	LMC(+)>LMC(-)	0.0449313	HMDB0061927	5-Hydroxypentanoic acid	C02804	C5H10O3	118.063	M+H	+	119.07	64
29	138.091	0.666667	1	1.66667	3.045	LMC(+)>LMC(-)	0.0556482	HMDB0001123	2-Aminobenzoic acid	C00108	C7H7NO2	137.048	M+H	+	138.055	260
								HMDB0000875	Trigonelline	C01004	C7H7NO2	137.048	M+H	+	138.055	260
30	144.102	0.666667	1	1.66667	4.35	LMC(+)>LMC(-)	0.0556482	HMDB0012925	Dehydrospermidine	C15853	C7H17N3	143.142	M+H	+	144.15	332
31	209.2	0.666667	1	1.66667	4.23	LMC(+)>LMC(-)	0.142216	HMDB0032563	2,4-Diphenyl-1-butene	C14562	C16H16	208.125	M+H	+	209.132	325
32	253.215	0.666667	1	1.66667	4.345	LMC(+)>LMC(-)	0.0170676	HMDB0000071	Deoxyinosine	C05512	C10H12N4O4	252.086	M+H	+	253.093	481
33	257.131	0.666667	1	1.66667	3.715	LMC(+)>LMC(-)	0.083115	HMDB0062429	7,12-dimethyltetraphene	C19488	C20H16	256.125	M+H	+	257.132	7
								HMDB0011655	2-(3-Carboxy-3-aminopropyl)-L-histidine	C04441	C10H16N4O4	256.117	M+H	+	257.124	25
								HMDB0130987	4-[(E)-2-(3,5-dimethoxyphenyl)ethenyl]phenol	C10287	C16H16O3	256.11	M+H	+	257.117	53
								HMDB0011648	1-(beta-D-Ribofuranosyl)-1,4-dihydronicotinamide	C15497	C11H16N2O5	256.106	M+H	+	257.113	68
34	281.245	0.666667	1	1.66667	4.1	LMC(+)>LMC(-)	0.0170676	HMDB0000673	Linoleic acid	C01595	C18H32O2	280.24	M+H	+	281.248	7
								HMDB0003797	Bovinic acid	C04056	C18H32O2	280.24	M+H	+	281.248	7
35	295.113	0.666667	1	1.66667	4.9	LMC(+)>LMC(-)	0.100262	HMDB0004669	9-OxoODE	C14766	C18H30O3	294.219	M+H	+	295.227	384
36	307.225	0.666667	1	1.66667	3.92	LMC(+)>LMC(-)	0.142216	HMDB0002984	11-Hydroxyandrosterone	C14606	C19H30O3	306.219	M+H	+	307.227	6
37	319.223	0.666667	1	1.66667	5	LMC(+)>LMC(-)	0.083115	HMDB0001337	Leukotriene A4	C00909	C20H30O3	318.219	M+H	+	319.227	11
								HMDB0010210	15-KETE	C04577	C20H30O3	318.219	M+H	+	319.227	11
								HMDB0010212	17,18-EpETE	C13843	C20H30O3	318.219	M+H	+	319.227	11
								HMDB0010217	5-KETE	C14732	C20H30O3	318.219	M+H	+	319.227	11
								HMDB0013633	12-KETE	C14807	C20H30O3	318.219	M+H	+	319.227	11
								HMDB0062222	18(R)-HEPE	C18177	C20H30O3	318.219	M+H	+	319.227	11
38	325.237	0.666667	1	1.66667	4.025	LMC(+)>LMC(-)	0.0683496	HMDB0060359	2,3-Epoxymenaquinone	C20265	C21H24O3	324.173	M+H	+	325.18	177
39	329.223	0.666667	1	1.66667	4.36	LMC(+)>LMC(-)	0.0683496	HMDB0002183	Docosahexaenoic acid	C06429	C22H32O2	328.24	M+H	+	329.248	75
40	334.959	0.666667	1	1.66667	3.38	LMC(+)>LMC(-)	0.100262	HMDB0000229	beta-nicotinamide D-ribonucleotide	C00455	C11H16N2O8P	335.064	M+H	+	335.064	315
41	336.956	0.666667	1	1.66667	2.58	LMC(+)>LMC(-)	0.0449313	HMDB0004122	Selenocystine	C05704	C6H12N2O4Se2	335.913	M+H	+	336.92	107
42	342.299	0.666667	1	1.66667	3.46	LMC(+)>LMC(-)	0.142216	HMDB0006591	Lactosamine	C00203	C12H23NO10	341.132	M+H	+	342.139	465
43	355.242	0.666667	1	1.66667	4	LMC(+)>LMC(-)	0.00523934	HMDB0001139	Prostaglandin F2a	C00639	C20H34O5	354.241	M+H	+	355.248	18
								HMDB0001483	Prostaglandin F2b	C02314	C20H34O5	354.241	M+H	+	355.248	18
								HMDB0001965	Troxilin B3	C14811	C20H34O5	354.241	M+H	+	355.248	18
								HMDB0001977	Trioxilin A3	C14809	C20H34O5	354.241	M+H	+	355.248	18
								HMDB0004684	11,12,15-THETA	C14782	C20H34O5	354.241	M+H	+	355.248	18
								HMDB0004694	11,14,15-THETA	C14814	C20H34O5	354.241	M+H	+	355.248	18
								HMDB0005083	8-Isoprostaglandin F2a	C13809	C20H34O5	354.241	M+H	+	355.248	18
								HMDB0005102	Prostaglandin D1	C06438	C20H34O5	354.241	M+H	+	355.248	18
								HMDB0010199	11b-PGF2a	C05959	C20H34O5	354.241	M+H	+	355.248	18
								HMDB0011137	11-Epi-PGF2a	C05959	C20H34O5	354.241	M+H	+	355.248	18
								HMDB0001442	Prostaglandin E1	C04741	C20H34O5	354.241	M+H	+	355.248	18
44	357.278	0.666667	1	1.66667	3.815	LMC(+)>LMC(-)	0.0556482	HMDB0002685	Prostaglandin F1a	C06475	C20H36O5	356.256	M+H	+	357.264	41
45	358.216	0.666667	1	1.66667	3.445	LMC(+)>LMC(-)	0.0358419	N/A
46	358.296	0.666667	1	1.66667	3.495	LMC(+)>LMC(-)	0.0283401	N/A
47	367.281	0.666667	1	1.66667	4.49	LMC(+)>LMC(-)	0.100262	HMDB0000949	Taurochenodesoxycholic acid	C05465	C21H34O5	366.241	M+H	+	367.248	91
								HMDB0003128	Cortolone	C05481	C21H34O5	366.241	M+H	+	367.248	91
48	383.202	0.666667	1	1.66667	4.55	LMC(+)>LMC(-)	0.0221084	HMDB0000961	Farnesyl pyrophosphate	C00448	C15H28O7P2	382.131	M+H	+	383.138	167
49	397.341	0.666667	1	1.66667	2.73	LMC(+)>LMC(-)	0.195562	HMDB0000878	Ergosterol	C01694	C28H44O	396.339	M+H	+	397.346	14
								HMDB0060404	5'-Deoxy-5-fluorocytidine	C16635	C28H44O	396.339	M+H	+	397.346	14
								HMDB0006848	5-Dehydroepisterol	C15780	C28H44O	396.339	M+H	+	397.346	14
								HMDB0006838	3-Keto-4-methylzymosterol	C15816	C28H44O	396.339	M+H	+	397.346	14
								HMDB0000900	Ergocalciferol	C05441	C28H44O	396.339	M+H	+	397.346	14
								HMDB0030008	delta-tocotrienol	C14156	C27H40O2	396.303	M+H	+	397.31	78
50	402.356	0.666667	1	1.66667	2.845	LMC(+)>LMC(-)	0.0358419	HMDB0060504	S-(1,2-Dichlorovinyl)glutathione	C14868	C12H17Cl2N3O6S	401.022	M+H	+	402.029	814
51	407.276	0.666667	1	1.66667	4.525	LMC(+)>LMC(-)	0.11983	N/A
52	415.303	0.666667	1	1.66667	3.81	LMC(+)>LMC(-)	0.0683496	HMDB0059641	Guanosine 3',5'-bis(diphosphate)	C01228	C29H50O	414.386	M+H	+	415.393	217
								HMDB0006840	Tetrahydrofolyl-[Glu](n)	C03541	C29H50O	414.386	M+H	+	415.393	217
53	431.314	0.666667	1	1.66667	4.045	LMC(+)>LMC(-)	0.00373105	HMDB0012458	7alpha-Hydroxy-3-oxo-4-cholestenoate	C17337	C27H42O4	430.308	M+H	+	431.316	5
54	433.311	0.666667	1	1.66667	3.175	LMC(+)>LMC(-)	0.0358419	HMDB0012454	3beta,7alpha-Dihydroxy-5-cholestenoate	C17335	C27H44O4	432.324	M+H	+	433.331	47
55	441.83	0.666667	1	1.66667	3.71	LMC(+)>LMC(-)	0.083115	HMDB0000121	Folic acid	C00504	C19H19N7O6	441.14	M+H	+	442.147	718
56	446.315	0.666667	1	1.66667	4.89	LMC(+)>LMC(-)	0.0449313	HMDB0001846	Tetrahydrofolic acid	C00101	C19H23N7O6	445.171	M+H	+	446.178	306
56	447.31	0.666667	1	1.66667	4.155	LMC(+)>LMC(-)	0.083115	HMDB0004483	Estrone glucuronide	C11133	C24H30O8	446.194	M+H	+	447.201	243
57	489.311	0.666667	1	1.66667	3.32	LMC(+)>LMC(-)	0.0683496	HMDB0001413	CDP-Choline	C00307	C14H27N4O11P2	489.115	M+H	+	489.115	400
58	496.338	0.666667	1	1.66667	3.29	LMC(+)>LMC(-)	0.00373105	HMDB0010382	LysoPC(16:0/0:0)	C04230	C24H50NO7P	495.332	M+H	+	496.34	4
59	497.341	0.666667	1	1.66667	3.165	LMC(+)>LMC(-)	0.100262	HMDB0010318	Pregnanediol 3-O-glucuronide	C03033	C27H44O8	496.304	M+H	+	497.311	61
60	515.997	0.666667	1	1.66667	2.01	LMC(+)>LMC(-)	0.083115	HMDB0000036	Taurocholic acid	C05122	C26H45NO7S	515.292	M+H	+	516.299	585
								HMDB0011637	Taurohyocholate	C15516	C26H45NO7S	515.292	M+H	+	516.299	585
61	520.337	0.666667	1	1.66667	3.19	LMC(+)>LMC(-)	0.100262	N/A
62	521.342	0.666667	1	1.66667	3.65	LMC(+)>LMC(-)	0.0556482	N/A
63	544.338	0.666667	1	1.66667	3.135	LMC(+)>LMC(-)	0.0358419	HMDB0010396	LysoPC(20:4(8Z,11Z,14Z,17Z)/0:0)	C04230	C28H50NO7P	543.332	M+H	+	544.34	4
								HMDB0010395	LysoPC(20:4(5Z,8Z,11Z,14Z)/0:0)	C04230	C28H50NO7P	543.332	M+H	+	544.34	4
64	570.134	0.666667	1	1.66667	2.29	LMC(+)>LMC(-)	0.00523934	HMDB0010402	LysoPC(22:5(4Z,7Z,10Z,13Z,16Z)/0:0)	C04230	C30H52NO7P	569.348	M+H	+	570.355	388
65	583.876	0.666667	1	1.66667	2.535	LMC(+)>LMC(-)	0.0283401	N/A
66	814.341	0.666667	1	1.66667	2.63	LMC(+)>LMC(-)	0.0129793	HMDB0009375	PE(20:3(8Z,11Z,14Z)/22:6(4Z,7Z,10Z,13Z,16Z,19Z))	C00350	C47H76NO8P	813.531	M+H	+	814.538	242
	814.406	0.666667	1	1.66667	2.665	LMC(+)>LMC(-)	0.0129793	HMDB0009375	PE(20:3(8Z,11Z,14Z)/22:6(4Z,7Z,10Z,13Z,16Z,19Z))	C00350	C47H76NO8P	813.531	M+H	+	814.538	163
67	821.34	0.666667	1	1.66667	2.93	LMC(+)>LMC(-)	0.0221084	N/A
68	821.427	0.666667	1	1.66667	2.79	LMC(+)>LMC(-)	0.0170676	N/A
69	146.061	0.916667	0.714286	1.63095	3.275	LMC(+)>LMC(-)	0.11983	HMDB0001552	2-Keto-glutaramic acid	C00940	C5H7NO4	145.038	M+H	+	146.045	110
70	152.041	0.916667	0.714286	1.63095	3.055	LMC(+)>LMC(-)	0.0221084	HMDB0000132	Guanine	C00242	C5H5N5O	151.049	M+H	+	152.057	105
71	196.091	0.916667	0.714286	1.63095	3.345	LMC(+)>LMC(-)	0.0129793	HMDB0029217	Tyrosine methylester	C03404	C10H13NO3	195.09	M+H	+	196.097	27
								HMDB0060351	2-Phenyl-1,3-propanediol monocarbamate	C16586	C10H13NO3	195.09	M+H	+	196.097	27
								HMDB0062443	4-(2-hydroxydiazen-1-yl)-1-(pyridin-3-yl)butan-1-ol	C19581	C9H13N3O2	195.101	M+H	+	196.108	84
72	211.095	0.916667	0.714286	1.63095	4.06	LMC(+)>LMC(-)	0.083115	HMDB0002123	1,3,7-Trimethyluric acid	C16361	C8H10N4O3	210.075	M+H	+	211.083	60
								HMDB0029952	D-altro-D-manno-Heptose	C06397	C7H14O7	210.074	M+H	+	211.081	66
								HMDB0029935	?D-manno-2-Heptulose	C08236	C7H14O7	210.074	M+H	+	211.081	66
73	302.266	0.916667	0.714286	1.63095	2.58	LMC(+)>LMC(-)	0.0170676	HMDB0000269	Sphinganine	C00836	C18H39NO2	301.298	M+H	+	302.305	129
74	399.315	0.916667	0.714286	1.63095	3.66	LMC(+)>LMC(-)	0.0221084	HMDB0011606	4-alpha-Methyl-5-alpha-cholest-7-en-3-one	C04453	C28H46O	398.355	M+H	+	399.362	118
								HMDB0006847	episterol	C15777	C28H46O	398.355	M+H	+	399.362	118
								HMDB0011181	brassicasterol	C08813	C28H46O	398.355	M+H	+	399.362	118
								HMDB0006849	24-Methylenecholesterol	C15781	C28H46O	398.355	M+H	+	399.362	118
75	494.322	0.916667	0.714286	1.63095	3.155	LMC(+)>LMC(-)	0.0221084	HMDB0010383	LysoPC(16:1(9Z)/0:0)	C04230	C24H48NO7P	493.317	M+H	+	494.324	4
76	496.338	0.916667	0.714286	1.63095	3.08	LMC(+)>LMC(-)	0.00373105	HMDB0010382	LysoPC(16:0/0:0)	C04230	C24H50NO7P	495.332	M+H	+	496.34	3
77	628.141	0.916667	0.714286	1.63095	1.84	LMC(+)>LMC(-)	0.0162737	N/A
78	130.05	0.75	0.857143	1.60714	3.515	LMC(+)>LMC(-)	0.100262	HMDB0001369	Pyrroline hydroxycarboxylic acid	C04281	C5H7NO3	129.043	M+H	+	130.05	2
								HMDB0002234	1-Pyrroline-4-hydroxy-2-carboxylate	C04282	C5H7NO3	129.043	M+H	+	130.05	2
								HMDB0062585	(3R,5S)-1-pyrroline-3-hydroxy-5-carboxylic acid	C04281	C5H7NO3	129.043	M+H	+	130.05	2
								HMDB0000267	Pyroglutamic acid	C01879	C5H7NO3	129.043	M+H	+	130.05	2
79	142.123	0.75	0.857143	1.60714	2.905	LMC(+)>LMC(-)	0.0221084	HMDB0003431	L-Histidinol	C00860	C6H11N3O	141.09	M+H	+	142.097	176
80	148.111	0.75	0.857143	1.60714	3.195	LMC(+)>LMC(-)	0.0683496	HMDB0002393	N-Methyl-D-aspartic acid	C12269	C5H9NO4	147.053	M+H	+	148.06	344
								HMDB0000148	L-Glutamic acid	C00025	C5H9NO4	147.053	M+H	+	148.06	344
								HMDB0006556	L-4-Hydroxyglutamate semialdehyde	C05938	C5H9NO4	147.053	M+H	+	148.06	344
								HMDB0060475	DL-Glutamate	C00302	C5H9NO4	147.053	M+H	+	148.06	344
								HMDB0003011	O-Acetylserine	C00979	C5H9NO4	147.053	M+H	+	148.06	344
81	155.071	0.75	0.857143	1.60714	3.765	LMC(+)>LMC(-)	0.142216	HMDB0012209	Diethylphosphate	C06608	C4H11O4P	154.039	M+H	+	155.047	153
82	171.065	0.75	0.857143	1.60714	3.595	LMC(+)>LMC(-)	0.0358419	HMDB0000318	3,4-Dihydroxyphenylglycol	C05576	C8H10O4	170.058	M+H	+	171.065	1
83	172.095	0.75	0.857143	1.60714	3.49	LMC(+)>LMC(-)	0.100262	N/A
84	200.043	0.75	0.857143	1.60714	3.915	LMC(+)>LMC(-)	0.100262	HMDB0060483	Iminoerythrose 4-phosphate	C12215	C4H10NO6P	199.025	M+H	+	200.032	57
								HMDB0011185	O-Phosphothreonine	C12147	C4H10NO6P	199.025	M+H	+	200.032	57
								HMDB0062692	O-phosphorylhomoserine	C05702	C4H10NO6P	199.025	M+H	+	200.032	57
85	210.076	0.75	0.857143	1.60714	3.32	LMC(+)>LMC(-)	0.00976423	HMDB0060367	3-Carbamoyl-2-phenylpropionic acid	C16591	C10H11NO4	209.069	M+H	+	210.076	1
								HMDB0000735	Hydroxyphenylacetylglycine	C05596	C10H11NO4	209.069	M+H	+	210.076	1
								HMDB0060384	4-Acetamido-2-amino-6-nitrotoluene	C16420	C9H11N3O3	209.08	M+H	+	210.087	53
86	257.1	0.75	0.857143	1.60714	3.73	LMC(+)>LMC(-)	0.167341	HMDB0011648	1-(beta-D-Ribofuranosyl)-1,4-dihydronicotinamide	C15497	C11H16N2O5	256.106	M+H	+	257.113	52
								HMDB0130987	4-[(E)-2-(3,5-dimethoxyphenyl)ethenyl]phenol	C10287	C16H16O3	256.11	M+H	+	257.117	68
								HMDB0011655	2-(3-Carboxy-3-aminopropyl)-L-histidine	C04441	C10H16N4O4	256.117	M+H	+	257.124	96
87	288.179	0.75	0.857143	1.60714	3.25	LMC(+)>LMC(-)	0.0449313	HMDB0000791	L-Octanoylcarnitine	C02838	C15H29NO4	287.21	M+H	+	288.217	132
88	330.223	0.75	0.857143	1.60714	4.495	LMC(+)>LMC(-)	0.0358419	HMDB0003601	(S)-Reticuline	C02105	C19H23NO4	329.163	M+H	+	330.17	161
89	333.222	0.75	0.857143	1.60714	4.195	LMC(+)>LMC(-)	0.0221084	HMDB0036700	ent-7alpha,12beta-Dihydroxy-16-kauren-19,6beta-olide	C09081	C20H28O4	332.199	M+H	+	333.206	49
								HMDB0062410	4-{3-[(1E,3E,5E,8Z,10E,12R)-12-hydroxytetradeca-1,3,5,8,10-pentaen-1-yl]oxiran-2-yl}butanoic acid	C18175	C20H28O4	332.199	M+H	+	333.206	49
								HMDB0000315	16-a-Hydroxypregnenolone	C06390	C21H32O3	332.235	M+H	+	333.242	61
								HMDB0000363	17a-Hydroxypregnenolone	C05138	C21H32O3	332.235	M+H	+	333.242	61
								HMDB0004026	21-Hydroxypregnenolone	C05485	C21H32O3	332.235	M+H	+	333.242	61
								HMDB0011653	17alpha,20alpha-Dihydroxypregn-4-en-3-one	C04518	C21H32O3	332.235	M+H	+	333.242	61
								HMDB0060407	5alpha-Dihydrodeoxycorticosterone	C18040	C21H32O3	332.235	M+H	+	333.242	61
								HMDB0060424	7alpha-Hydroxypregnenolone	C18038	C21H32O3	332.235	M+H	+	333.242	61
90	350.185	0.75	0.857143	1.60714	3.33	LMC(+)>LMC(-)	0.0556482	HMDB0060507	S-(Formylmethyl)glutathione	C14871	C12H19N3O7S	349.094	M+H	+	350.102	237
91	372.311	0.75	0.857143	1.60714	3.585	LMC(+)>LMC(-)	0.0283401	N/A
92	382.309	0.75	0.857143	1.60714	4.015	LMC(+)>LMC(-)	0.0170676	HMDB0001383	Sphinganine 1-phosphate	C01120	C18H40NO5P	381.264	M+H	+	382.272	97
93	397.271	0.75	0.857143	1.60714	3.9	LMC(+)>LMC(-)	0.0283401	HMDB0059632	(9S,10S)-10-hydroxy-9-(phosphonooxy)octadecanoate	C15989	C18H37O7P	396.228	M+H	+	397.235	89
94	449.32	0.75	0.857143	1.60714	3.365	LMC(+)>LMC(-)	0.0170676	HMDB0006224	17-beta-Estradiol-3-glucuronide	C05503	C24H32O8	448.21	M+H	+	449.217	230
								HMDB0010349	Estradiol-17alpha 3-D-glucuronoside	C04300	C24H32O8	448.21	M+H	+	449.217	230
95	494.014	0.75	0.857143	1.60714	2.195	LMC(+)>LMC(-)	0.083115	HMDB0010383	LysoPC(16:1(9Z)/0:0)	C04230	C24H48NO7P	493.317	M+H	+	494.324	628
96	539.258	0.75	0.857143	1.60714	3.875	LMC(+)>LMC(-)	0.0283401	N/A
97	544.173	0.75	0.857143	1.60714	2.87	LMC(+)>LMC(-)	0.0556482	HMDB0010395	LysoPC(20:4(5Z,8Z,11Z,14Z)/0:0)	C04230	C28H50NO7P	543.332	M+H	+	544.34	307
98	580.175	0.75	0.857143	1.60714	2.52	LMC(+)>LMC(-)	0.100262	HMDB0010398	LysoPC(22:0/0:0)	C04230	C30H62NO7P	579.426	M+H	+	580.434	445
99	752.658	0.75	0.857143	1.60714	2.76	LMC(+)>LMC(-)	0.167341	HMDB0005779	PE(P-18:0/20:4(5Z,8Z,11Z,14Z))	C00350	C43H78NO7P	751.552	M+H	+	752.559	131
100	777.415	0.75	0.857143	1.60714	3.105	LMC(+)>LMC(-)	0.0449313	HMDB0060403	5,6,7,8-Tetrahydromethanopterin	C01217	C30H45N6O16P	776.263	M+H	+	777.27	186
101	779.414	0.75	0.857143	1.60714	2.915	LMC(+)>LMC(-)	0.0683496	N/A
102	791.454	0.75	0.857143	1.60714	2.335	LMC(+)>LMC(-)	0.00976423	HMDB0006796	P1,P4-Bis(5'-uridyl) tetraphosphate	C06198	C18H26N4O23P4	789.994	M+H	+	791.001	572
103	816.41	0.75	0.857143	1.60714	2.745	LMC(+)>LMC(-)	0.00523934	HMDB0009374	PE(20:3(8Z,11Z,14Z)/22:5(7Z,10Z,13Z,16Z,19Z))	C00350	C47H78NO8P	815.547	M+H	+	816.554	176

## Sheet: pathway results_spine lmc
Pathway name	Total	Expected	Hits	Raw p	Holm adjust	FDR	Impact
Linoleic acid metabolism	5	0.39032	2	0.051699	1	1	1
Arachidonic acid metabolism	36	2.8103	6	0.056001	1	1	0.07615
Sphingolipid metabolism	21	1.6394	4	0.074949	1	1	0.1785
One carbon pool by folate	9	0.70258	2	0.15174	1	1	0.79206
Arginine and proline metabolism	38	2.9665	5	0.16959	1	1	0.13878
Steroid biosynthesis	42	3.2787	5	0.22593	1	1	0.09422
Riboflavin metabolism	4	0.31226	1	0.2778	1	1	0.5
Glycerophospholipid metabolism	36	2.8103	4	0.30774	1	1	0.23556
Folate biosynthesis	27	2.1077	3	0.35359	1	1	0.00759
Nitrogen metabolism	6	0.46839	1	0.38645	1	1	0
D-Glutamine and D-glutamate metabolism	6	0.46839	1	0.38645	1	1	0.5
Purine metabolism	65	5.0742	6	0.39746	1	1	0.03439
Taurine and hypotaurine metabolism	8	0.62452	1	0.47888	1	1	0
Primary bile acid biosynthesis	46	3.591	4	0.48968	1	1	0.01798
Steroid hormone biosynthesis	85	6.6355	7	0.50126	1	1	0.05181
Ubiquinone and other terpenoid-quinone biosynthesis	9	0.70258	1	0.51977	1	1	0
alpha-Linolenic acid metabolism	13	1.0148	1	0.65386	1	1	0
Glutathione metabolism	28	2.1858	2	0.65635	1	1	0.02675
Alanine, aspartate and glutamate metabolism	28	2.1858	2	0.65635	1	1	0.19712
Glycosylphosphatidylinositol (GPI)-anchor biosynthesis	14	1.0929	1	0.68111	1	1	0.00399
Arginine biosynthesis	14	1.0929	1	0.68111	1	1	0.11675
Butanoate metabolism	15	1.171	1	0.70623	1	1	0
Nicotinate and nicotinamide metabolism	15	1.171	1	0.70623	1	1	0.03158
Histidine metabolism	16	1.249	1	0.72939	1	1	0
Pentose and glucuronate interconversions	18	1.4052	1	0.77041	1	1	0.14062
Terpenoid backbone biosynthesis	18	1.4052	1	0.77041	1	1	0.18254
Biosynthesis of unsaturated fatty acids	36	2.8103	2	0.78648	1	1	0
Pantothenate and CoA biosynthesis	19	1.4832	1	0.78854	1	1	0
Pyrimidine metabolism	39	3.0445	2	0.82293	1	1	0
Tryptophan metabolism	41	3.2006	2	0.84405	1	1	0.00695
Tyrosine metabolism	42	3.2787	2	0.85374	1	1	0.0127
Aminoacyl-tRNA biosynthesis	48	3.7471	2	0.90126	1	1	0.05556
Metabolism of xenobiotics by cytochrome P450	68	5.3084	3	0.91303	1	1	0.08163
Porphyrin and chlorophyll metabolism	30	2.3419	1	0.91478	1	1	0
Glyoxylate and dicarboxylate metabolism	32	2.4981	1	0.92781	1	1	0
Glycine, serine and threonine metabolism	33	2.5761	1	0.93356	1	1	0.00678
Drug metabolism - cytochrome P450	55	4.2935	2	0.93851	1	1	0
Fatty acid degradation	39	3.0445	1	0.95969	1	1	0
Drug metabolism - other enzymes	39	3.0445	1	0.95969	1	1	0.03804
