# Supplementary material for: Different Metabolomic and Proteomic Profiles of Cerebrospinal Fluid in Ventricular and Lumbar Compartments in Relation to Leptomeningeal Metastases
Source: Metabolites. 2022 Jan 14;12(1):80. doi: 10.3390/metabo12010080 (PMC8778711; doi:10.3390/metabo12010080)
Supplement: Supplementary file 1 [file metabolites-12-00080-s001.zip › Supplementary Table 3_discriminative proteins.xlsx]

## Sheet: L>V, protein
Cerebrospinal fluid Protein analyses
pairwise ciomparison						groupwise comparison
Accession	Description	# of samples showing lumber<ventricular in abundance ratio	# of samples showing lumber=ventricular in abundance ratio	# of samples showing lumber>ventricular in abundance ratio		sensitivity + specificity	sensitivity lumbar	specificity ventricular	threshold	by Shapiro-wilk test	two-sided p value	FDR corrected p value	sensitivity lumbar	specificity ventricular	threshold
P01024	Complement C3 [OS=Homo sapiens]	0	0	14		1.57143	0.857143	0.714286	-0.06	paired t test	1.09132e-05	0.000798223	0.857143	0.714286	-0.06		1. E열 기준으로 12개 이상인 질량이온들을 나열함.
P01009-1	alpha-1-antitrypsin [OS=Homo sapiens]	0	0	14		1.42857	0.928571	0.5	-0.18	signed rank test	0.00012207	0.0015	0.928571	0.5	-0.18		2. threshold를 변경함에 따라 민감도와 특이도를 더한 값이 같으나
Q14624-1	Inter-alpha-trypsin inhibitor heavy chain H4 [OS=Homo sapiens]	0	0	14		1.42857	0.928571	0.5	-0.27	signed rank test	0.00012207	0.0015	0.5	0.928571	0.025		민감도와 특이도는 다른 여러 경우가 나타날 때
P19827-1	Inter-alpha-trypsin inhibitor heavy chain H1 [OS=Homo sapiens]	0	0	14		1.42857	0.928571	0.5	-0.255	signed rank test	0.00012207	0.0015	0.928571	0.5	-0.255		H-J열은 민감도가 최대인 경우
P01042-2	Isoform LMW of Kininogen-1 [OS=Homo sapiens]	0	0	14		1.35714	0.928571	0.428571	-0.165	signed rank test	0.00012207	0.0015	0.928571	0.428571	-0.165		N-P열은 특이도가 최대인 경우를 나타냄.
P19823	Inter-alpha-trypsin inhibitor heavy chain H2 [OS=Homo sapiens]	0	0	14		1.5	0.785714	0.714286	-0.155	paired t test	0.000101763	0.0015	0.785714	0.714286	-0.155		곽 호신 선생님께서 더 적합하다고 생각하신 것을 선택하시고
P02748	complement component C9 [OS=Homo sapiens]	0	0	14		1.57143	0.785714	0.785714	-0.11	signed rank test	0.00012207	0.0015	0.785714	0.785714	-0.11		나머지는 삭제하시면 될 것 같습니다.
P01834	immunoglobulin kappa constant [OS=Homo sapiens]	0	0	14		1.35714	0.428571	0.928571	0.08	signed rank test	0.00012207	0.0015	0.428571	0.928571	0.08
Q96PD5	N-acetylmuramoyl-L-alanine amidase [OS=Homo sapiens]	0	0	14		1.5	0.642857	0.857143	0.01	signed rank test	0.00012207	0.0015	0.642857	0.857143	0.01
P07357	Complement component C8 alpha chain [OS=Homo sapiens]	0	0	14		1.42857	0.785714	0.642857	-0.135	paired t test	9.3474e-06	0.000798223	0.714286	0.714286	-0.105
P07358	Complement component C8 beta chain [OS=Homo sapiens]	0	0	14		1.42857	0.642857	0.785714	-0.04	signed rank test	0.00012207	0.0015	0.642857	0.785714	-0.04
P07360	Complement component C8 gamma chain [OS=Homo sapiens]	0	0	14		1.5	0.857143	0.642857	-0.145	signed rank test	0.00012207	0.0015	0.857143	0.642857	-0.145
P35542	Serum amyloid A-4 protein [OS=Homo sapiens]	0	0	14		1.5	0.928571	0.571429	-0.355	paired t test	6.16121e-07	0.000118295	0.928571	0.571429	-0.355
Q4LDE5	Sushi, von Willebrand factor type A, EGF and pentraxin domain-containing protein 1 [OS=Homo sapiens]	0	0	14		1.71429	0.857143	0.857143	-0.095	signed rank test	0.00012207	0.0015	0.857143	0.857143	-0.095
P01700	Immunoglobulin lambda variable 1-47 [OS=Homo sapiens]	0	0	14		1.35714	0.928571	0.428571	-0.3	signed rank test	0.00012207	0.0015	0.928571	0.428571	-0.3
Q9HDC9	Adipocyte plasma membrane-associated protein [OS=Homo sapiens]	0	0	14		1.5	0.928571	0.571429	-0.32	paired t test	0.00022108	0.00224842	0.857143	0.642857	-0.245
A0A0C4DH68	immunoglobulin kappa variable 2-24 [OS=Homo sapiens]	0	0	14		1.57143	0.928571	0.642857	-0.08	signed rank test	0.00012207	0.0015	0.928571	0.642857	-0.08
A0A0B4J1Y8	immunoglobulin lambda variable 9-49 [OS=Homo sapiens]	0	0	14		1.42857	0.714286	0.714286	-0.175	signed rank test	0.00012207	0.0015	0.5	0.928571	0.015
P01023	alpha-2-macroglobulin [OS=Homo sapiens]	1	0	13		1.5	0.857143	0.642857	-0.06	paired t test	0.000885798	0.00548623	0.785714	0.714286	-0.05
P08603-1	complement factor H [OS=Homo sapiens]	1	0	13		1.64286	0.785714	0.857143	-0.02	paired t test	0.000160431	0.00192517	0.714286	0.928571	0
P01008	Antithrombin-III [OS=Homo sapiens]	1	0	13		1.57143	0.928571	0.642857	-0.085	paired t test	7.37125e-05	0.0015	0.928571	0.642857	-0.085
P01031	Complement C5 [OS=Homo sapiens]	1	0	13		1.5	0.857143	0.642857	-0.155	signed rank test	0.000244141	0.00224842	0.857143	0.642857	-0.155
P00747	Plasminogen [OS=Homo sapiens]	1	0	13		1.28571	0.928571	0.357143	-0.2	signed rank test	0.000244141	0.00224842	0.642857	0.642857	-0.08
P02647	Apolipoprotein A-I [OS=Homo sapiens]	1	0	13		1.42857	0.928571	0.5	-0.19	paired t test	4.38636e-05	0.0015	0.785714	0.642857	-0.11
P00734	Prothrombin [OS=Homo sapiens]	1	0	13		1.5	0.642857	0.857143	0	signed rank test	0.000366211	0.00296716	0.571429	0.928571	0.01
P02671-1	Fibrinogen alpha chain [OS=Homo sapiens]	1	0	13		1.35714	1	0.357143	-0.67	signed rank test	0.000366211	0.00296716	0.428571	0.928571	-0.045
P06396	Gelsolin [OS=Homo sapiens]	1	0	13		1.57143	0.785714	0.785714	-0.01	paired t test	0.00251684	0.0111088	0.785714	0.785714	-0.01
P0DOX5	immunoglobulin gamma-1 heavy chain [OS=Homo sapiens]	1	0	13		1.5	0.642857	0.857143	0.03	paired t test	0.00011924	0.0015	0.642857	0.857143	0.03
P05155	Plasma protease C1 inhibitor [OS=Homo sapiens]	1	0	13		1.57143	0.642857	0.928571	0.005	paired t test	4.4349e-05	0.0015	0.642857	0.928571	0.005
P01871	immunoglobulin heavy constant mu [OS=Homo sapiens]	1	0	13		1.42857	0.785714	0.642857	-0.21	paired t test	0.00397637	0.0153846	0.785714	0.642857	-0.21
P01876	immunoglobulin heavy constant alpha 1 [OS=Homo sapiens]	1	0	13		1.28571	0.928571	0.357143	-0.295	signed rank test	0.000244141	0.00224842	0.928571	0.357143	-0.295
P0DOX7	immunoglobulin kappa light chain [OS=Homo sapiens]	1	0	13		1.35714	0.571429	0.785714	0.02	paired t test	0.00110025	0.00640144	0.5	0.857143	0.03
P0DOX2	Immunoglobulin alpha-2 heavy chain [OS=Homo sapiens]	1	0	13		1.42857	0.928571	0.5	-0.16	signed rank test	0.000244141	0.00224842	0.428571	1	0.065
P02760	Protein AMBP [OS=Homo sapiens]	1	0	13		1.35714	0.785714	0.571429	-0.05	paired t test	3.59555e-05	0.00146013	0.5	0.857143	0.04
P20774	Mimecan [OS=Homo sapiens]	1	0	13		1.5	0.642857	0.857143	0.01	paired t test	3.98013e-05	0.0015	0.5	1	0.125
P03952	Plasma kallikrein [OS=Homo sapiens]	1	0	13		1.35714	0.928571	0.428571	-0.17	paired t test	0.000196272	0.00224842	0.785714	0.571429	-0.1
P22792	Carboxypeptidase n subunit 2 [OS=Homo sapiens]	1	0	13		1.5	0.928571	0.571429	-0.18	signed rank test	0.000244141	0.00224842	0.857143	0.642857	-0.105
P27169	Serum paraoxonase/arylesterase 1 [OS=Homo sapiens]	1	0	13		1.42857	0.928571	0.5	-0.285	paired t test	4.22367e-05	0.0015	0.928571	0.5	-0.285
Q15063-1	Periostin [OS=Homo sapiens]	1	0	13		1.35714	0.714286	0.642857	-0.215	paired t test	0.00182058	0.0089081	0.714286	0.642857	-0.215
Q92954-1	Proteoglycan 4 [OS=Homo sapiens]	1	0	13		1.5	0.785714	0.714286	-0.165	paired t test	0.000236563	0.00224842	0.642857	0.857143	-0.085
O14498	Immunoglobulin superfamily containing leucine-rich repeat protein [OS=Homo sapiens]	1	0	13		1.57143	0.785714	0.785714	-0.09	paired t test	0.000253769	0.00232017	0.785714	0.785714	-0.09
P02743	Serum amyloid P-component [OS=Homo sapiens]	1	0	13		1.5	0.714286	0.785714	-0.275	paired t test	0.000866048	0.00538563	0.714286	0.785714	-0.275
O14791	Apolipoprotein L1 [OS=Homo sapiens]	1	0	13		1.35714	0.857143	0.5	-0.405	paired t test	0.00096406	0.00585295	0.714286	0.642857	-0.195
A0A0C4DH38	immunoglobulin heavy variable 5-51 [OS=Homo sapiens]	1	0	13		1.42857	0.928571	0.5	-0.095	paired t test	0.000101743	0.0015	0.785714	0.642857	-0.025
Q14520-1	Hyaluronan-binding protein 2 [OS=Homo sapiens]	1	0	13		1.71429	0.857143	0.857143	-0.07	paired t test	7.26613e-05	0.0015	0.857143	0.857143	-0.07
P04278-1	Sex hormone-binding globulin [OS=Homo sapiens]	1	0	13		1.42857	0.714286	0.714286	-0.055	paired t test	0.000169549	0.00201882	0.714286	0.714286	-0.055
Q9NZP8	Complement C1r subcomponent-like protein [OS=Homo sapiens]	1	0	13		1.42857	0.928571	0.5	-0.07	paired t test	6.77547e-05	0.0015	0.928571	0.5	-0.07
Q93063	exostosin-2 [OS=Homo sapiens]	1	0	13		1.57143	0.714286	0.857143	0	signed rank test	0.0107422	0.0315488	0.714286	0.857143	0
P01619	Immunoglobulin kappa variable 3-20 [OS=Homo sapiens]	1	0	13		1.28571	0.642857	0.642857	0.01	signed rank test	0.000610352	0.00414823	0.357143	0.928571	0.115
P29762	Cellular retinoic acid-binding protein 1 [OS=Homo sapiens]	1	0	13		1.5	0.714286	0.785714	-0.27	paired t test	0.00230543	0.0103561	0.714286	0.785714	-0.27
Q6FHJ7	secreted frizzled-related protein 4 [OS=Homo sapiens]	1	0	13		1.5	0.928571	0.571429	-0.225	paired t test	0.000454747	0.00354564	0.642857	0.857143	-0.025
P01742	Immunoglobulin heavy variable 1-69 [OS=Homo sapiens]	1	0	13		1.35714	0.642857	0.714286	-0.095	paired t test	0.000209533	0.00224842	0.357143	1	0.085
A0A075B6S5	immunoglobulin kappa variable 1-27 [OS=Homo sapiens]	1	0	13		1.42857	0.5	0.928571	0.09	signed rank test	0.000610352	0.00414823	0.5	0.928571	0.09
Q9NY15-1	Stabilin-1 [OS=Homo sapiens]	1	0	13		1.78571	1	0.785714	0.08	paired t test	0.000575745	0.00414823	1	0.785714	0.08
P52823	Stanniocalcin-1 [OS=Homo sapiens]	1	0	13		1.57143	0.928571	0.642857	-0.28	signed rank test	0.000366211	0.00296716	0.928571	0.642857	-0.28
Q9UBE0-1	SUMO-activating enzyme subunit 1 [OS=Homo sapiens]	1	0	13		1.57143	0.571429	1	0.08	paired t test	0.000310441	0.00272478	0.571429	1	0.08
A0A075B6I9	Immunoglobulin lambda variable 7-46 [OS=Homo sapiens]	1	0	13		1.42857	0.785714	0.642857	-0.21	signed rank test	0.0134277	0.0375	0.642857	0.785714	-0.155
P06331	immunoglobulin heavy variable 4-34 [OS=Homo sapiens]	0	1	13		1.35714	0.857143	0.5	-0.13	paired t test	5.12094e-05	0.0015	0.642857	0.714286	-0.05
A0A0B4J1X8	Immunoglobulin heavy variable 3-43 [OS=Homo sapiens]	0	1	13		1.57143	0.928571	0.642857	-0.21	signed rank test	0.000244141	0.00224842	0.928571	0.642857	-0.21
P04114	apolipoprotein B-100 [OS=Homo sapiens]	2	0	12		1.42857	0.5	0.928571	0.055	paired t test	0.00528943	0.0190271	0.5	0.928571	0.055
P0C0L4-1	Complement C4-A [OS=Homo sapiens]	2	0	12		1.42857	0.785714	0.642857	-0.035	paired t test	0.00112164	0.00647683	0.785714	0.642857	-0.035
P02751-10	Isoform 10 of Fibronectin [OS=Homo sapiens]	2	0	12		1.42857	0.714286	0.714286	0.015	signed rank test	0.118896	0.204138	0.714286	0.714286	0.015
P02751-15	Isoform 15 of Fibronectin [OS=Homo sapiens]	2	0	12		1.42857	0.714286	0.714286	-0.01	paired t test	0.0290272	0.0690183	0.642857	0.785714	0.025
Q9Y6R7	IgGFc-binding protein [OS=Homo sapiens]	2	0	12		1.28571	0.642857	0.642857	-0.025	paired t test	0.00178143	0.0087983	0.642857	0.642857	-0.025
P12111	Collagen alpha-3(VI) chain [OS=Homo sapiens]	2	0	12		1.5	0.642857	0.857143	0.01	paired t test	0.0129383	0.036939	0.642857	0.857143	0.01
P00738	Haptoglobin [OS=Homo sapiens]	2	0	12		1.42857	0.642857	0.785714	-0.09	paired t test	0.00553004	0.019708	0.642857	0.785714	-0.09
P02679	Fibrinogen gamma chain [OS=Homo sapiens]	2	0	12		1.35714	1	0.357143	-0.83	paired t test	0.000278451	0.00248663	0.428571	0.928571	-0.14
P02675	Fibrinogen beta chain [OS=Homo sapiens]	2	0	12		1.35714	0.5	0.857143	-0.135	signed rank test	0.000610352	0.00414823	0.428571	0.928571	-0.08
P06681-1	complement C2 [OS=Homo sapiens]	2	0	12		1.42857	0.785714	0.642857	-0.09	paired t test	0.00162505	0.00832026	0.785714	0.642857	-0.09
P01860	Immunoglobulin heavy constant gamma 3 [OS=Homo sapiens]	2	0	12		1.28571	0.642857	0.642857	0.01	paired t test	0.0192797	0.0501076	0.357143	0.928571	0.15
P05156	Complement factor I [OS=Homo sapiens]	2	0	12		1.35714	0.785714	0.571429	-0.01	signed rank test	0.00170898	0.00855049	0.785714	0.571429	-0.01
Q15582	Transforming growth factor-beta-induced protein ig-h3 [OS=Homo sapiens]	2	0	12		1.5	0.785714	0.714286	-0.055	paired t test	0.00107026	0.00627449	0.785714	0.714286	-0.055
P29622	Kallistatin [OS=Homo sapiens]	2	0	12		1.42857	0.571429	0.857143	0.025	paired t test	0.000259687	0.00236023	0.571429	0.857143	0.025
P04275	Von Willebrand factor [OS=Homo sapiens]	2	0	12		1.42857	0.928571	0.5	-0.08	paired t test	0.00667075	0.0225656	0.928571	0.5	-0.08
P08697-1	Alpha-2-antiplasmin [OS=Homo sapiens]	2	0	12		1.35714	0.928571	0.428571	-0.17	paired t test	0.000661195	0.00443618	0.857143	0.5	-0.12
P04003	C4b-binding protein alpha chain [OS=Homo sapiens]	2	0	12		1.35714	0.857143	0.5	-0.315	paired t test	0.00143075	0.00757801	0.5	0.857143	0.01
P51884	Lumican [OS=Homo sapiens]	2	0	12		1.5	0.857143	0.642857	-0.045	paired t test	8.11773e-05	0.0015	0.642857	0.857143	-0.01
P68133	Actin, alpha skeletal muscle [OS=Homo sapiens]	2	0	12		1.64286	0.785714	0.857143	-0.055	paired t test	0.0103516	0.0315488	0.714286	0.928571	-0.04
P01033	Metalloproteinase inhibitor 1 [OS=Homo sapiens]	2	0	12		1.42857	0.428571	1	0.13	paired t test	0.00187952	0.00912271	0.428571	1	0.13
Q14767	Latent-transforming growth factor beta-binding protein 2 [OS=Homo sapiens]	2	0	12		1.28571	0.285714	1	0.285	paired t test	0.00368096	0.0143867	0.285714	1	0.285
Q9UGM5-1	Fetuin-B [OS=Homo sapiens]	2	0	12		1.42857	0.5	0.928571	0.105	signed rank test	0.00305176	0.0125	0.5	0.928571	0.105
P17936	Insulin-like growth factor-binding protein 3 [OS=Homo sapiens]	2	0	12		1.35714	0.642857	0.714286	-0.03	paired t test	0.000940784	0.00575715	0.571429	0.785714	0.015
P02652	Apolipoprotein A-II [OS=Homo sapiens]	2	0	12		1.35714	0.928571	0.428571	-0.235	paired t test	0.000460911	0.00357555	0.785714	0.571429	-0.165
P0DJI8	Serum amyloid A-1 protein [OS=Homo sapiens]	2	0	12		1.42857	0.785714	0.642857	-0.61	paired t test	0.00552146	0.019708	0.642857	0.785714	-0.48
P80108	Phosphatidylinositol-glycan-specific phospholipase D [OS=Homo sapiens]	2	0	12		1.35714	0.642857	0.714286	-0.045	paired t test	0.000378413	0.00304315	0.642857	0.714286	-0.045
P02745	Complement C1q subcomponent subunit A [OS=Homo sapiens]	2	0	12		1.57143	0.714286	0.857143	0.01	signed rank test	0.000610352	0.00414823	0.571429	1	0.04
P18428	lipopolysaccharide-binding protein [OS=Homo sapiens]	2	0	12		1.5	0.857143	0.642857	-0.14	signed rank test	0.000610352	0.00414823	0.857143	0.642857	-0.14
P02655	Apolipoprotein C-II [OS=Homo sapiens]	2	0	12		1.35714	0.785714	0.571429	-0.28	signed rank test	0.00854492	0.0268955	0.642857	0.714286	-0.125
Q86UD1	Out at first protein homolog [OS=Homo sapiens]	2	0	12		1.35714	0.857143	0.5	0	paired t test	0.000201143	0.00224842	0.571429	0.785714	0.07
P15291	Beta-1,4-galactosyltransferase 1 [OS=Homo sapiens]	2	0	12		1.28571	0.857143	0.428571	-0.21	paired t test	0.0100282	0.0308068	0.857143	0.428571	-0.21
P15941	mucin-1 [OS=Homo sapiens]	2	0	12		1.21429	0.357143	0.857143	-0.095	paired t test	0.0205623	0.0521182	0.357143	0.857143	-0.095
P01768	Immunoglobulin heavy variable 3-30 [OS=Homo sapiens]	2	0	12		1.35714	0.785714	0.571429	-0.13	paired t test	0.00147177	0.00768924	0.357143	1	0.07
Q9BXR6	Complement factor H-related protein 5 [OS=Homo sapiens]	2	0	12		1.35714	0.571429	0.785714	0.03	paired t test	0.00549139	0.0197069	0.571429	0.785714	0.03
P01780	Immunoglobulin heavy variable 3-7 [OS=Homo sapiens]	2	0	12		1.42857	0.714286	0.714286	-0.03	paired t test	0.00132425	0.00708727	0.714286	0.714286	-0.03
O95445-1	apolipoprotein M [OS=Homo sapiens]	2	0	12		1.42857	0.785714	0.642857	-0.18	paired t test	0.00269865	0.0116239	0.785714	0.642857	-0.18
Q9Y240	C-type lectin domain family 11 member A [OS=Homo sapiens]	2	0	12		1.28571	0.642857	0.642857	0.06	paired t test	0.0025467	0.0111445	0.357143	0.928571	0.19
Q96RW7-1	Hemicentin-1 [OS=Homo sapiens]	2	0	12		1.5	0.785714	0.714286	-0.2	signed rank test	0.0107422	0.0315488	0.785714	0.714286	-0.2
P20851	C4b-binding protein beta chain [OS=Homo sapiens]	2	0	12		1.42857	0.642857	0.785714	-0.12	signed rank test	0.0012207	0.0066726	0.642857	0.785714	-0.12
Q8TDL5-1	BPI fold-containing family B member 1 [OS=Homo sapiens]	2	0	12		1.28571	0.928571	0.357143	-0.125	signed rank test	0.00524902	0.0189261	0.928571	0.357143	-0.125
Q13790	Apolipoprotein F [OS=Homo sapiens]	2	0	12		1.5	0.928571	0.571429	-0.42	signed rank test	0.0245361	0.0596321	0.928571	0.571429	-0.42
A0A0C4DH34	immunoglobulin heavy variable 4-28 [OS=Homo sapiens]	2	0	12		1.5	0.857143	0.642857	-0.22	paired t test	0.000203711	0.00224842	0.642857	0.857143	-0.11
P23083	Immunoglobulin heavy variable 1-2 [OS=Homo sapiens]	2	0	12		1.42857	0.928571	0.5	-0.295	paired t test	0.00103309	0.00612676	0.928571	0.5	-0.295
A0A0B4J1V2	Immunoglobulin heavy variable 2-26 [OS=Homo sapiens]	2	0	12		1.5	1	0.5	-0.2	paired t test	0.00613495	0.0212715	1	0.5	-0.2
P17813	Endoglin [OS=Homo sapiens]	2	0	12		1.42857	1	0.428571	-0.125	paired t test	0.0116483	0.0337582	1	0.428571	-0.125
Q16674-1	Melanoma-derived growth regulatory protein [OS=Homo sapiens]	2	0	12		1.42857	0.714286	0.714286	-0.27	signed rank test	0.000610352	0.00414823	0.714286	0.714286	-0.27
A0A0J9YX35	immunoglobulin heavy variable 3-64D [OS=Homo sapiens]	2	0	12		1.35714	0.428571	0.928571	0.245	signed rank test	0.0352783	0.0796875	0.428571	0.928571	0.245
P78563-1	Double-stranded RNA-specific editase 1 [OS=Homo sapiens]	2	0	12		1.35714	0.714286	0.642857	-0.105	signed rank test	0.00402832	0.0153918	0.714286	0.642857	-0.105
O43827	Angiopoietin-related protein 7 [OS=Homo sapiens]	2	0	12		1.5	0.785714	0.714286	-0.07	paired t test	0.0020919	0.00988664	0.785714	0.714286	-0.07
P13671	Complement component c6 [OS=Homo sapiens]	1	1	12		1.35714	0.785714	0.571429	-0.13	paired t test	0.000580583	0.00414823	0.785714	0.571429	-0.13
A0A0A0MS15	immunoglobulin heavy variable 3-49 [OS=Homo sapiens]	1	1	12		1.28571	0.357143	0.928571	0.175	signed rank test	0.00610352	0.0212448	0.357143	0.928571	0.175
Q16394	Exostosin-1 [OS=Homo sapiens]	1	1	12		1.42857	0.714286	0.714286	0.03	paired t test	0.00263347	0.0114266	0.714286	0.714286	0.03

## Sheet: L<V, protein
pairwise ciomparison						groupwise comparison
Accession	Description	# of samples showing lumber<ventricular in abundance ratio	# of samples showing lumber=ventricular in abundance ratio	# of samples showing lumber>ventricular in abundance ratio		sensitivity + specificity	sensitivity lumbar	specificity ventricular	threshold	by Shapiro-wilk test	two-sided p value	FDR corrected p value	sensitivity lumbar	specificity ventricular	threshold
P12259	Coagulation factor V [OS=Homo sapiens]	14	0	0		1.92857	0.928571	1	-0.02	paired t test	3.73835e-09	1.95e-06	0.928571	1	-0.02		1. C열 기준으로 12개 이상인 질량이온들을 나열함.
P02766	Transthyretin [OS=Homo sapiens]	14	0	0		1.78571	0.928571	0.857143	0.19	signed rank test	0.00012207	0.0015	0.857143	0.928571	0.04		2. threshold를 변경함에 따라 민감도와 특이도를 더한 값이 같으나
Q14515	SPARC-like protein 1 [OS=Homo sapiens]	14	0	0		1.42857	0.928571	0.5	0.115	signed rank test	0.00012207	0.0015	0.5	0.928571	-0.06		민감도와 특이도는 다른 여러 경우가 나타날 때
Q13822-3	Isoform 3 of Ectonucleotide pyrophosphatase/phosphodiesterase family member 2 [OS=Homo sapiens]	14	0	0		1.78571	0.785714	1	-0.14	signed rank test	0.00012207	0.0015	0.785714	1	-0.14		H-J열은 민감도가 최대인 경우
P13591-2	Neural cell adhesion molecule 1 [OS=Homo sapiens]	14	0	0		1.35714	0.5	0.857143	-0.065	paired t test	0.000543262	0.00407049	0.5	0.857143	-0.065		N-P열은 특이도가 최대인 경우를 나타냄.
P02788	Lactotransferrin [OS=Homo sapiens]	14	0	0		1.57143	0.642857	0.928571	-0.36	paired t test	3.61231e-05	0.00146013	0.642857	0.928571	-0.36		곽 호신 선생님께서 더 적합하다고 생각하신 것을 선택하시고
P36955	Pigment epithelium-derived factor [OS=Homo sapiens]	14	0	0		1.78571	0.857143	0.928571	-0.04	signed rank test	0.00012207	0.0015	0.857143	0.928571	-0.04		나머지는 삭제하시면 될 것 같습니다.
O94985-2	Isoform 2 of Calsyntenin-1 [OS=Homo sapiens]	14	0	0		1.5	0.857143	0.642857	0.115	paired t test	5.84388e-05	0.0015	0.857143	0.642857	0.115
O94985-1	Calsyntenin-1 [OS=Homo sapiens]	14	0	0		1.5	0.928571	0.571429	0.07	paired t test	4.1753e-05	0.0015	0.928571	0.571429	0.07
P05067-1	Amyloid-beta A4 protein [OS=Homo sapiens]	14	0	0		1.42857	0.928571	0.5	0.06	signed rank test	0.00012207	0.0015	0.928571	0.5	0.06
P13521	Secretogranin-2 [OS=Homo sapiens]	14	0	0		1.35714	0.857143	0.5	0.11	signed rank test	0.00012207	0.0015	0.428571	0.928571	-0.24
Q02246	Contactin-2 [OS=Homo sapiens]	14	0	0		1.64286	0.857143	0.785714	0.065	signed rank test	0.00012207	0.0015	0.857143	0.785714	0.065
Q16270-1	Insulin-like growth factor-binding protein 7 [OS=Homo sapiens]	14	0	0		1.92857	1	0.928571	0.03	signed rank test	0.00012207	0.0015	0.928571	1	-0.025
P23471-1	Receptor-type tyrosine-protein phosphatase zeta [OS=Homo sapiens]	14	0	0		1.57143	0.785714	0.785714	0.03	signed rank test	0.00012207	0.0015	0.785714	0.785714	0.03
Q92876-1	Kallikrein-6 [OS=Homo sapiens]	14	0	0		1.64286	0.857143	0.785714	0.1	signed rank test	0.00012207	0.0015	0.857143	0.785714	0.1
Q8TEU8	WAP, kazal, immunoglobulin, kunitz and NTR domain-containing protein 2 [OS=Homo sapiens]	14	0	0		1.57143	0.642857	0.928571	-0.285	signed rank test	0.00012207	0.0015	0.642857	0.928571	-0.285
Q96GW7	Brevican core protein [OS=Homo sapiens]	14	0	0		1.64286	0.928571	0.714286	0.08	signed rank test	0.00012207	0.0015	0.785714	0.857143	0.015
P09486	Sparc [OS=Homo sapiens]	14	0	0		1.78571	0.928571	0.857143	0	signed rank test	0.00012207	0.0015	0.928571	0.857143	0
Q8NFZ8	Cell adhesion molecule 4 [OS=Homo sapiens]	14	0	0		1.42857	0.785714	0.642857	0.035	signed rank test	0.00012207	0.0015	0.714286	0.714286	0
O94919	endonuclease domain-containing 1 protein [OS=Homo sapiens]	14	0	0		1.64286	0.857143	0.785714	0.065	signed rank test	0.00012207	0.0015	0.857143	0.785714	0.065
P31150	Rab GDP dissociation inhibitor alpha [OS=Homo sapiens]	14	0	0		1.57143	0.928571	0.642857	-0.045	paired t test	2.58787e-05	0.00123242	0.928571	0.642857	-0.045
P00441	Superoxide dismutase [Cu-Zn] [OS=Homo sapiens]	14	0	0		1.64286	0.785714	0.857143	-0.01	paired t test	8.18577e-08	2.51e-05	0.785714	0.857143	-0.01
P05023	Sodium/potassium-transporting ATPase subunit alpha-1 [OS=Homo sapiens]	14	0	0		1.71429	0.785714	0.928571	-0.01	paired t test	2.06188e-05	0.00102163	0.785714	0.928571	-0.01
P07686	Beta-hexosaminidase subunit beta [OS=Homo sapiens]	14	0	0		1.57143	0.785714	0.785714	-0.045	signed rank test	0.00012207	0.0015	0.571429	1	-0.185
P05408-2	Isoform 2 of Neuroendocrine protein 7B2 [OS=Homo sapiens]	14	0	0		1.57143	0.928571	0.642857	0.09	signed rank test	0.00012207	0.0015	0.928571	0.642857	0.09
O00584	Ribonuclease T2 [OS=Homo sapiens]	14	0	0		1.64286	0.857143	0.785714	0	signed rank test	0.00012207	0.0015	0.857143	0.785714	0
P30086	phosphatidylethanolamine-binding protein 1 [OS=Homo sapiens]	14	0	0		1.57143	0.928571	0.642857	0.07	paired t test	9.10714e-07	0.000139886	0.928571	0.642857	0.07
Q9P121-4	Isoform 4 of Neurotrimin [OS=Homo sapiens]	14	0	0		1.35714	1	0.357143	0.16	paired t test	0.000330935	0.00287184	0.428571	0.928571	-0.105
Q08629	Testican-1 [OS=Homo sapiens]	14	0	0		1.57143	0.928571	0.642857	0.12	paired t test	7.04348e-05	0.0015	0.928571	0.642857	0.12
P62987	Ubiquitin-60S ribosomal protein L40 [OS=Homo sapiens]	14	0	0		1.42857	0.785714	0.642857	0.02	signed rank test	0.00012207	0.0015	0.785714	0.642857	0.02
Q9H3G5	Probable serine carboxypeptidase CPVL [OS=Homo sapiens]	14	0	0		1.71429	0.785714	0.928571	-0.06	paired t test	4.80761e-06	0.000610522	0.785714	0.928571	-0.06
Q9UHL4	Dipeptidyl peptidase 2 [OS=Homo sapiens]	14	0	0		1.78571	0.928571	0.857143	0.005	paired t test	2.61091e-06	0.000364578	0.928571	0.857143	0.005
Q92563	Testican-2 [OS=Homo sapiens]	14	0	0		1.42857	1	0.428571	0.125	signed rank test	0.00012207	0.0015	0.428571	1	-0.26
P12277	Creatine kinase B-type [OS=Homo sapiens]	14	0	0		1.64286	0.928571	0.714286	-0.085	paired t test	7.40002e-05	0.0015	0.928571	0.714286	-0.085
Q9BQT9	Calsyntenin-3 [OS=Homo sapiens]	14	0	0		1.71429	0.785714	0.928571	0.02	paired t test	1.48897e-05	0.000914823	0.785714	0.928571	0.02
P01210	Proenkephalin-A [OS=Homo sapiens]	14	0	0		1.64286	0.928571	0.714286	0.065	signed rank test	0.00012207	0.0015	0.928571	0.714286	0.065
Q96S96	Phosphatidylethanolamine-binding protein 4 [OS=Homo sapiens]	14	0	0		1.42857	0.714286	0.714286	0.06	paired t test	0.000117302	0.0015	0.642857	0.785714	-0.08
P06865	Beta-hexosaminidase subunit alpha [OS=Homo sapiens]	14	0	0		1.57143	0.642857	0.928571	-0.05	paired t test	2.01154e-05	0.00102163	0.642857	0.928571	-0.05
Q9BW30	Tubulin polymerization-promoting protein family member 3 [OS=Homo sapiens]	14	0	0		1.71429	0.928571	0.785714	-0.07	signed rank test	0.00012207	0.0015	0.928571	0.785714	-0.07
P21802-1	Fibroblast growth factor receptor 2 [OS=Homo sapiens]	14	0	0		1.57143	0.928571	0.642857	0.075	paired t test	0.000243055	0.00224842	0.928571	0.642857	0.075
Q13508	Ecto-ADP-ribosyltransferase 3 [OS=Homo sapiens]	14	0	0		1.5	0.785714	0.714286	-0.005	paired t test	1.00408e-05	0.000798223	0.714286	0.785714	-0.05
O75503	Ceroid-lipofuscinosis neuronal protein 5 [OS=Homo sapiens]	14	0	0		1.78571	0.857143	0.928571	-0.02	signed rank test	0.00012207	0.0015	0.857143	0.928571	-0.02
O00451-1	GDNF family receptor alpha-2 [OS=Homo sapiens]	14	0	0		1.42857	0.714286	0.714286	0.03	paired t test	0.000219735	0.00224842	0.5	0.928571	-0.23
P00568	Adenylate kinase isoenzyme 1 [OS=Homo sapiens]	14	0	0		1.71429	0.857143	0.857143	-0.09	paired t test	0.000206854	0.00224842	0.857143	0.857143	-0.09
Q01459	Di-N-acetylchitobiase [OS=Homo sapiens]	14	0	0		1.64286	0.928571	0.714286	0.035	paired t test	1.73234e-05	0.000961942	0.928571	0.714286	0.035
P00918	Carbonic anhydrase 2 [OS=Homo sapiens]	14	0	0		1.78571	0.785714	1	-0.175	paired t test	4.8067e-05	0.0015	0.785714	1	-0.175
P22304	iduronate 2-sulfatase [OS=Homo sapiens]	14	0	0		1.64286	0.857143	0.785714	0.005	signed rank test	0.00012207	0.0015	0.785714	0.857143	-0.015
Q9HAT2	sialate O-acetylesterase [OS=Homo sapiens]	14	0	0		1.85714	0.857143	1	-0.15	paired t test	1.43854e-09	1.95e-06	0.857143	1	-0.15
Q9H4F8	SPARC-related modular calcium-binding protein 1 [OS=Homo sapiens]	14	0	0		1.78571	0.928571	0.857143	0	paired t test	1.17293e-05	0.000804023	0.857143	0.928571	-0.04
Q9UBX7-1	Isoform 1 of Kallikrein-11 [OS=Homo sapiens]	14	0	0		1.71429	1	0.714286	0.01	paired t test	6.18485e-05	0.0015	0.928571	0.785714	-0.01
Q9BX67	Junctional adhesion molecule C [OS=Homo sapiens]	14	0	0		1.5	0.785714	0.714286	-0.01	signed rank test	0.00012207	0.0015	0.785714	0.714286	-0.01
Q5FWE3-1	Proline-rich transmembrane protein 3 [OS=Homo sapiens]	14	0	0		1.42857	0.857143	0.571429	0.07	signed rank test	0.00012207	0.0015	0.857143	0.571429	0.07
Q99538	Legumain [OS=Homo sapiens]	14	0	0		1.78571	0.857143	0.928571	0.025	signed rank test	0.00012207	0.0015	0.857143	0.928571	0.025
P25713	Metallothionein-3 [OS=Homo sapiens]	14	0	0		1.5	1	0.5	0.14	signed rank test	0.00012207	0.0015	0.571429	0.928571	-0.165
Q16653	Myelin-oligodendrocyte glycoprotein [OS=Homo sapiens]	14	0	0		1.78571	1	0.785714	0.07	signed rank test	0.00012207	0.0015	1	0.785714	0.07
Q92911	Sodium/iodide cotransporter [OS=Homo sapiens]	14	0	0		1.92857	0.928571	1	-0.18	signed rank test	0.00012207	0.0015	0.928571	1	-0.18
A6NLU5	V-set and transmembrane domain-containing protein 2B [OS=Homo sapiens]	14	0	0		1.42857	0.642857	0.785714	-0.01	signed rank test	0.00012207	0.0015	0.642857	0.785714	-0.01
P15586	N-acetylglucosamine-6-sulfatase [OS=Homo sapiens]	14	0	0		1.71429	0.857143	0.857143	-0.015	paired t test	8.43483e-07	0.000139886	0.857143	0.857143	-0.015
Q9P0K1	Disintegrin and metalloproteinase domain-containing protein 22 [OS=Homo sapiens]	14	0	0		1.42857	0.428571	1	-0.295	signed rank test	0.00012207	0.0015	0.428571	1	-0.295
P07711	Cathepsin L1 [OS=Homo sapiens]	14	0	0		1.64286	0.928571	0.714286	-0.025	paired t test	1.07884e-05	0.000798223	0.857143	0.785714	-0.055
Q9BXJ0	Complement C1q tumor necrosis factor-related protein 5 [OS=Homo sapiens]	14	0	0		1.71429	0.785714	0.928571	0.055	paired t test	5.16718e-06	0.000610522	0.785714	0.928571	0.055
O95970	Leucine-rich glioma-inactivated protein 1 [OS=Homo sapiens]	14	0	0		1.78571	0.857143	0.928571	-0.01	paired t test	3.57966e-07	7.85e-05	0.785714	1	-0.075
P11279	Lysosome-associated membrane glycoprotein 1 [OS=Homo sapiens]	14	0	0		1.64286	0.785714	0.857143	-0.08	paired t test	8.94145e-05	0.0015	0.785714	0.857143	-0.08
Q8NFT8	Delta and Notch-like epidermal growth factor-related receptor [OS=Homo sapiens]	14	0	0		1.42857	1	0.428571	0.135	paired t test	0.000423319	0.00331744	0.928571	0.5	0.105
Q92484	acid sphingomyelinase-like phosphodiesterase 3a [OS=Homo sapiens]	14	0	0		1.78571	0.857143	0.928571	-0.005	signed rank test	0.00012207	0.0015	0.857143	0.928571	-0.005
O75173	A disintegrin and metalloproteinase with thrombospondin motifs 4 [OS=Homo sapiens]	14	0	0		1.57143	0.785714	0.785714	0.075	signed rank test	0.00012207	0.0015	0.785714	0.785714	0.075
O95185-1	Netrin receptor UNC5C [OS=Homo sapiens]	14	0	0		1.42857	1	0.428571	0.145	signed rank test	0.00012207	0.0015	1	0.428571	0.145
P14621	Acylphosphatase-2 [OS=Homo sapiens]	14	0	0		1.57143	0.785714	0.785714	0.035	signed rank test	0.00012207	0.0015	0.785714	0.785714	0.035
P35613	Basigin [OS=Homo sapiens]	14	0	0		1.42857	0.928571	0.5	0.105	paired t test	0.00101228	0.00605004	0.928571	0.5	0.105
P51674	Neuronal membrane glycoprotein M6-a [OS=Homo sapiens]	14	0	0		2	1	1	-0.11	paired t test	3.02764e-08	1.16e-05	1	1	-0.11
O00115	Deoxyribonuclease-2-alpha [OS=Homo sapiens]	14	0	0		1.57143	0.928571	0.642857	0.04	signed rank test	0.00012207	0.0015	0.928571	0.642857	0.04
Q9BY79	membrane frizzled-related protein [OS=Homo sapiens]	14	0	0		1.78571	0.928571	0.857143	0.085	paired t test	1.20599e-07	3.09e-05	0.928571	0.857143	0.085
Q13938	Calcyphosin [OS=Homo sapiens]	14	0	0		1.71429	0.928571	0.785714	-0.27	paired t test	0.00030116	0.00265852	0.928571	0.785714	-0.27
O43567	E3 ubiquitin-protein ligase RNF13 [OS=Homo sapiens]	14	0	0		1.57143	0.928571	0.642857	0.125	signed rank test	0.00012207	0.0015	0.642857	0.928571	-0.08
Q8TEA8	D-aminoacyl-tRNA deacylase 1 [OS=Homo sapiens]	14	0	0		1.42857	1	0.428571	0.07	paired t test	0.000232487	0.00224842	0.642857	0.785714	-0.03
P15328	Folate receptor alpha [OS=Homo sapiens]	14	0	0		1.64286	0.785714	0.857143	-0.1	paired t test	6.26941e-06	0.000687844	0.785714	0.857143	-0.1
O95196	Chondroitin sulfate proteoglycan 5 [OS=Homo sapiens]	14	0	0		1.35714	0.714286	0.642857	0.04	signed rank test	0.00012207	0.0015	0.428571	0.928571	-0.24
Q4G0I0	protein CCSMST1 [OS=Homo sapiens]	14	0	0		1.42857	0.857143	0.571429	0.17	paired t test	0.000155259	0.00187778	0.857143	0.571429	0.17
Q9Y6X5	Bis(5'-adenosyl)-triphosphatase ENPP4 [OS=Homo sapiens]	14	0	0		1.64286	0.857143	0.785714	0.03	signed rank test	0.00012207	0.0015	0.857143	0.785714	0.03
P62760	Visinin-like protein 1 [OS=Homo sapiens]	14	0	0		1.78571	1	0.785714	0.005	signed rank test	0.00012207	0.0015	1	0.785714	0.005
Q9UKY0	Prion-like protein doppel [OS=Homo sapiens]	14	0	0		1.92857	1	0.928571	0.255	paired t test	3.79957e-09	1.95e-06	1	0.928571	0.255
Q8IYR6-1	Tomoregulin-1 [OS=Homo sapiens]	14	0	0		1.64286	0.714286	0.928571	-0.05	signed rank test	0.00012207	0.0015	0.714286	0.928571	-0.05
P05060	Secretogranin-1 [OS=Homo sapiens]	13	0	1		1.42857	0.428571	1	-0.305	paired t test	0.000569518	0.00414823	0.428571	1	-0.305
P23142-4	Isoform C of Fibulin-1 [OS=Homo sapiens]	13	0	1		1.57143	0.785714	0.785714	0.045	paired t test	0.000286251	0.00254151	0.714286	0.857143	-0.02
P07339	Cathepsin D [OS=Homo sapiens]	13	0	1		1.64286	0.714286	0.928571	-0.21	paired t test	0.00105222	0.00621616	0.714286	0.928571	-0.21
O15394	Neural cell adhesion molecule 2 [OS=Homo sapiens]	13	0	1		1.42857	0.5	0.928571	-0.135	paired t test	0.000742443	0.00479464	0.5	0.928571	-0.135
Q92859	neogenin [OS=Homo sapiens]	13	0	1		1.42857	0.571429	0.857143	-0.035	paired t test	0.000232357	0.00224842	0.571429	0.857143	-0.035
P07602-1	Prosaposin [OS=Homo sapiens]	13	0	1		1.57143	0.642857	0.928571	-0.045	signed rank test	0.000244141	0.00224842	0.642857	0.928571	-0.045
P51693-1	Amyloid-like protein 1 [OS=Homo sapiens]	13	0	1		1.35714	0.857143	0.5	0.085	signed rank test	0.000854492	0.00535714	0.428571	0.928571	-0.175
O94856	Neurofascin [OS=Homo sapiens]	13	0	1		1.42857	0.928571	0.5	0.1	paired t test	0.000773238	0.00496943	0.642857	0.785714	-0.04
P01034	Cystatin-C [OS=Homo sapiens]	13	0	1		1.35714	1	0.357143	0.2	paired t test	0.00152888	0.00790694	0.357143	1	-0.08
Q06481	Amyloid-like protein 2 [OS=Homo sapiens]	13	0	1		1.28571	0.357143	0.928571	-0.25	signed rank test	0.0012207	0.0066726	0.357143	0.928571	-0.25
Q9NQ79	cartilage acidic protein 1 [OS=Homo sapiens]	13	0	1		1.28571	0.357143	0.928571	-0.21	paired t test	0.000345857	0.00296716	0.357143	0.928571	-0.21
P41222	Prostaglandin-H2 D-isomerase [OS=Homo sapiens]	13	0	1		1.35714	0.714286	0.642857	0.05	signed rank test	0.000366211	0.00296716	0.642857	0.714286	0.03
O14773	Tripeptidyl-peptidase 1 [OS=Homo sapiens]	13	0	1		1.71429	0.785714	0.928571	-0.07	paired t test	2.01157e-05	0.00102163	0.785714	0.928571	-0.07
P16870	Carboxypeptidase E [OS=Homo sapiens]	13	0	1		1.71429	0.857143	0.857143	0.025	signed rank test	0.000244141	0.00224842	0.857143	0.857143	0.025
P60174-1	Isoform 2 of Triosephosphate isomerase [OS=Homo sapiens]	13	0	1		1.42857	0.571429	0.857143	-0.22	paired t test	0.000988837	0.00593302	0.571429	0.857143	-0.22
P14136	Glial fibrillary acidic protein [OS=Homo sapiens]	13	0	1		1.78571	1	0.785714	-0.655	signed rank test	0.000854492	0.00535714	0.928571	0.857143	-0.74
O14594	Neurocan core protein [OS=Homo sapiens]	13	0	1		1.35714	0.642857	0.714286	-0.075	paired t test	0.000981948	0.00593302	0.428571	0.928571	-0.18
P80723	Brain acid soluble protein 1 [OS=Homo sapiens]	13	0	1		1.42857	0.714286	0.714286	-0.05	paired t test	0.000244457	0.00224842	0.642857	0.785714	-0.07
O75326-1	Semaphorin-7A [OS=Homo sapiens]	13	0	1		1.57143	0.857143	0.714286	0	signed rank test	0.000244141	0.00224842	0.785714	0.785714	-0.08
P61916	Epididymal secretory protein E1 [OS=Homo sapiens]	13	0	1		1.28571	0.357143	0.928571	-0.24	signed rank test	0.00231934	0.0103561	0.357143	0.928571	-0.24
P43121	Cell surface glycoprotein MUC18 [OS=Homo sapiens]	13	0	1		1.35714	0.5	0.857143	-0.17	paired t test	1.75354e-05	0.000961942	0.5	0.857143	-0.17
P08294	Extracellular superoxide dismutase [Cu-Zn] [OS=Homo sapiens]	13	0	1		1.64286	0.928571	0.714286	0.07	paired t test	2.64777e-05	0.00123242	0.785714	0.857143	0.015
Q9UHG2	ProSAAS [OS=Homo sapiens]	13	0	1		1.42857	0.928571	0.5	0.13	paired t test	0.0294643	0.0690639	0.928571	0.5	0.13
P19835-1	Bile salt-activated lipase [OS=Homo sapiens]	13	0	1		1.71429	0.785714	0.928571	-0.415	paired t test	0.000106296	0.0015	0.785714	0.928571	-0.415
Q6YHK3-1	CD109 antigen [OS=Homo sapiens]	13	0	1		1.42857	0.714286	0.714286	0.055	paired t test	0.000117387	0.0015	0.714286	0.714286	0.055
P13611	Versican core protein [OS=Homo sapiens]	13	0	1		1.35714	0.714286	0.642857	0.06	signed rank test	0.000610352	0.00414823	0.571429	0.785714	-0.065
O94910	Adhesion G protein-coupled receptor L1 [OS=Homo sapiens]	13	0	1		1.35714	0.5	0.857143	-0.12	paired t test	0.000684153	0.00451012	0.5	0.857143	-0.12
O75882-2	Isoform 2 of Attractin [OS=Homo sapiens]	13	0	1		1.57143	0.642857	0.928571	-0.07	paired t test	0.00118108	0.0066726	0.642857	0.928571	-0.07
Q92752	Tenascin-R [OS=Homo sapiens]	13	0	1		1.35714	0.642857	0.714286	0	paired t test	0.00191878	0.00921014	0.642857	0.714286	0
Q969P0	Immunoglobulin superfamily member 8 [OS=Homo sapiens]	13	0	1		1.35714	0.428571	0.928571	-0.095	signed rank test	0.000244141	0.00224842	0.428571	0.928571	-0.095
P32004	Neural cell adhesion molecule L1 [OS=Homo sapiens]	13	0	1		1.42857	0.785714	0.642857	0.03	paired t test	0.000328063	0.00286309	0.785714	0.642857	0.03
O00462	Beta-mannosidase [OS=Homo sapiens]	13	0	1		1.21429	0.571429	0.642857	-0.01	paired t test	0.00150833	0.00782702	0.285714	0.928571	-0.17
P09972	Fructose-bisphosphate aldolase C [OS=Homo sapiens]	13	0	1		1.42857	0.642857	0.785714	-0.03	signed rank test	0.00231934	0.0103561	0.642857	0.785714	-0.03
Q92743	Serine protease HTRA1 [OS=Homo sapiens]	13	0	1		1.57143	0.785714	0.785714	0.04	paired t test	0.000661384	0.00443618	0.785714	0.785714	0.04
P54802	alpha-N-acetylglucosaminidase [OS=Homo sapiens]	13	0	1		1.5	1	0.5	0.14	paired t test	6.94495e-06	0.000698066	0.714286	0.785714	-0.055
P48740-2	Isoform 2 of Mannan-binding lectin serine protease 1 [OS=Homo sapiens]	13	0	1		1.5	0.714286	0.785714	-0.05	paired t test	0.000206668	0.00224842	0.642857	0.857143	-0.105
Q13449	Limbic system-associated membrane protein [OS=Homo sapiens]	13	0	1		1.42857	0.571429	0.857143	-0.01	paired t test	0.000673464	0.0044588	0.571429	0.857143	-0.01
P40925	Malate dehydrogenase, cytoplasmic [OS=Homo sapiens]	13	0	1		1.42857	0.571429	0.857143	-0.135	paired t test	0.000336423	0.00290307	0.571429	0.857143	-0.135
O00461	Golgi integral membrane protein 4 [OS=Homo sapiens]	13	0	1		1.64286	0.928571	0.714286	0.1	paired t test	0.000416434	0.00329177	0.928571	0.714286	0.1
Q9NT99	Leucine-rich repeat-containing protein 4B [OS=Homo sapiens]	13	0	1		1.42857	0.785714	0.642857	0.065	paired t test	0.000551519	0.0041123	0.428571	1	-0.21
O60279	Sushi domain-containing protein 5 [OS=Homo sapiens]	13	0	1		1.42857	0.857143	0.571429	0.1	signed rank test	0.000244141	0.00224842	0.857143	0.571429	0.1
Q9HAR2	Adhesion G protein-coupled receptor L3 [OS=Homo sapiens]	13	0	1		1.5	0.857143	0.642857	0.015	paired t test	8.42321e-05	0.0015	0.571429	0.928571	-0.11
Q6UXB8-1	Peptidase inhibitor 16 [OS=Homo sapiens]	13	0	1		1.28571	0.785714	0.5	0.14	signed rank test	0.000610352	0.00414823	0.571429	0.714286	0.04
P40189-1	Interleukin-6 receptor subunit beta [OS=Homo sapiens]	13	0	1		1.21429	0.714286	0.5	0.025	signed rank test	0.00231934	0.0103561	0.571429	0.642857	-0.025
P07333	Macrophage colony-stimulating factor 1 receptor [OS=Homo sapiens]	13	0	1		1.35714	0.714286	0.642857	0.025	paired t test	0.00473157	0.0175973	0.428571	0.928571	-0.155
Q99574	Neuroserpin [OS=Homo sapiens]	13	0	1		1.64286	0.785714	0.857143	-0.01	paired t test	6.69557e-05	0.0015	0.785714	0.857143	-0.01
P61981	14-3-3 protein gamma [OS=Homo sapiens]	13	0	1		1.28571	0.928571	0.357143	0.1	paired t test	0.00252857	0.0111286	0.928571	0.357143	0.1
Q9BTY2	Plasma alpha-L-fucosidase [OS=Homo sapiens]	13	0	1		1.5	0.857143	0.642857	0.065	signed rank test	0.0107422	0.0315488	0.714286	0.785714	0.01
Q9Y617-1	phosphoserine aminotransferase [OS=Homo sapiens]	13	0	1		1.64286	0.928571	0.714286	-0.03	paired t test	0.000270924	0.00243356	0.928571	0.714286	-0.03
P48637	glutathione synthetase [OS=Homo sapiens]	13	0	1		1.57143	0.642857	0.928571	-0.17	paired t test	0.00157626	0.00810494	0.642857	0.928571	-0.17
P20933	N(4)-(beta-N-acetylglucosaminyl)-L-asparaginase [OS=Homo sapiens]	13	0	1		1.78571	0.928571	0.857143	0.05	paired t test	0.000352009	0.00296716	0.857143	0.928571	0.035
Q96NY7-1	Chloride intracellular channel protein 6 [OS=Homo sapiens]	13	0	1		1.5	0.642857	0.857143	-0.115	paired t test	0.000212552	0.00224842	0.5	1	-0.315
Q9HC56	Protocadherin-9 [OS=Homo sapiens]	13	0	1		1.57143	0.714286	0.857143	0.02	paired t test	0.00189283	0.00914273	0.714286	0.857143	0.02
Q9P2E7	Protocadherin-10 [OS=Homo sapiens]	13	0	1		1.42857	0.714286	0.714286	0.06	paired t test	8.73348e-05	0.0015	0.714286	0.714286	0.06
P14314	Glucosidase 2 subunit beta [OS=Homo sapiens]	13	0	1		1.35714	0.857143	0.5	0.08	paired t test	4.52528e-05	0.0015	0.785714	0.571429	0.04
Q9BQ16-3	Testican-3 [OS=Homo sapiens]	13	0	1		1.5	0.928571	0.571429	0.09	paired t test	0.00314369	0.0127944	0.928571	0.571429	0.09
P63208	s-phase kinase-associated protein 1 [OS=Homo sapiens]	13	0	1		1.35714	0.571429	0.785714	-0.135	paired t test	0.00121248	0.0066726	0.571429	0.785714	-0.135
P68366	Tubulin alpha-4A chain [OS=Homo sapiens]	13	0	1		1.64286	1	0.642857	0.08	paired t test	4.1524e-05	0.0015	1	0.642857	0.08
Q8WUM4	Programmed cell death 6-interacting protein [OS=Homo sapiens]	13	0	1		1.57143	0.714286	0.857143	-0.1	paired t test	0.00307823	0.0125749	0.714286	0.857143	-0.1
P80303	Nucleobindin-2 [OS=Homo sapiens]	13	0	1		1.71429	0.714286	1	-0.07	paired t test	1.08566e-05	0.000798223	0.714286	1	-0.07
Q9BRK5-1	45 kDa calcium-binding protein [OS=Homo sapiens]	13	0	1		1.5	0.642857	0.857143	0	signed rank test	0.000610352	0.00414823	0.571429	0.928571	-0.085
Q9UHC6-1	Contactin-associated protein-like 2 [OS=Homo sapiens]	13	0	1		1.35714	0.642857	0.714286	-0.04	signed rank test	0.00671387	0.0225656	0.571429	0.785714	-0.105
Q9UBR2	Cathepsin Z [OS=Homo sapiens]	13	0	1		1.57143	0.714286	0.857143	-0.06	signed rank test	0.000244141	0.00224842	0.714286	0.857143	-0.06
O14917	Protocadherin-17 [OS=Homo sapiens]	13	0	1		1.64286	0.857143	0.785714	0.05	paired t test	0.000687696	0.00451411	0.714286	0.928571	-0.01
Q16620	BDNF/NT-3 growth factors receptor [OS=Homo sapiens]	13	0	1		1.57143	0.928571	0.642857	0.135	paired t test	0.00191002	0.00919686	0.642857	0.928571	0.03
O60245-1	Protocadherin-7 [OS=Homo sapiens]	13	0	1		1.42857	0.785714	0.642857	0.135	signed rank test	0.00524902	0.0189261	0.5	0.928571	-0.02
Q8NFY4	Semaphorin-6D [OS=Homo sapiens]	13	0	1		1.64286	0.857143	0.785714	0.1	signed rank test	0.000244141	0.00224842	0.857143	0.785714	0.1
O60568	Procollagen-lysine,2-oxoglutarate 5-dioxygenase 3 [OS=Homo sapiens]	13	0	1		1.78571	0.857143	0.928571	0.005	signed rank test	0.000244141	0.00224842	0.857143	0.928571	0.005
Q8NI22	Multiple coagulation factor deficiency protein 2 [OS=Homo sapiens]	13	0	1		1.57143	0.928571	0.642857	0.125	signed rank test	0.0107422	0.0315488	0.928571	0.642857	0.125
P09936	Ubiquitin carboxyl-terminal hydrolase isozyme L1 [OS=Homo sapiens]	13	0	1		1.57143	0.857143	0.714286	-0.055	paired t test	0.000417901	0.00329177	0.785714	0.785714	-0.19
P16070	CD44 antigen [OS=Homo sapiens]	13	0	1		1.35714	0.785714	0.571429	-0.015	paired t test	0.00266853	0.0115461	0.642857	0.714286	-0.075
Q15223	Nectin-1 [OS=Homo sapiens]	13	0	1		1.35714	0.5	0.857143	-0.07	signed rank test	0.000366211	0.00296716	0.5	0.857143	-0.07
O15354	Prosaposin receptor GPR37 [OS=Homo sapiens]	13	0	1		1.71429	0.928571	0.785714	0.07	signed rank test	0.000244141	0.00224842	0.928571	0.785714	0.07
Q9H4D0	Calsyntenin-2 [OS=Homo sapiens]	13	0	1		1.57143	0.785714	0.785714	-0.06	paired t test	7.27152e-06	0.000698066	0.714286	0.857143	-0.09
Q96FE7-4	Isoform 4 of Phosphoinositide-3-kinase-interacting protein 1 [OS=Homo sapiens]	13	0	1		1.42857	1	0.428571	0.19	paired t test	0.000569166	0.00414823	1	0.428571	0.19
Q92896	Golgi apparatus protein 1 [OS=Homo sapiens]	13	0	1		1.71429	1	0.714286	0.06	paired t test	1.27722e-05	0.000817421	0.928571	0.785714	0.025
P11362	Fibroblast growth factor receptor 1 [OS=Homo sapiens]	13	0	1		1.35714	1	0.357143	0.185	paired t test	0.00514425	0.0189033	1	0.357143	0.185
Q6P4E1-4	Isoform 4 of Protein CASC4 [OS=Homo sapiens]	13	0	1		1.42857	1	0.428571	0.15	paired t test	0.000725335	0.00474091	1	0.428571	0.15
Q14257	Reticulocalbin-2 [OS=Homo sapiens]	13	0	1		1.42857	1	0.428571	0.235	paired t test	0.00222112	0.010276	0.428571	1	-0.08
Q9Y287	Integral membrane protein 2B [OS=Homo sapiens]	13	0	1		1.64286	1	0.642857	0.09	paired t test	0.00841153	0.0268955	1	0.642857	0.09
Q5KU26	Collectin-12 [OS=Homo sapiens]	13	0	1		1.42857	0.785714	0.642857	0.08	signed rank test	0.000366211	0.00296716	0.714286	0.714286	0.01
Q9H2E6	Semaphorin-6A [OS=Homo sapiens]	13	0	1		1.71429	0.785714	0.928571	-0.015	paired t test	0.000129396	0.0015774	0.785714	0.928571	-0.015
Q6UWR7	Ectonucleotide pyrophosphatase/phosphodiesterase family member 6 [OS=Homo sapiens]	13	0	1		1.57143	0.785714	0.785714	0.035	signed rank test	0.000244141	0.00224842	0.714286	0.857143	-0.01
O75368	SH3 domain-binding glutamic acid-rich-like protein [OS=Homo sapiens]	13	0	1		1.42857	0.785714	0.642857	0	signed rank test	0.0107422	0.0315488	0.714286	0.714286	-0.03
Q9H1Z8	Augurin [OS=Homo sapiens]	13	0	1		1.71429	0.928571	0.785714	0.075	signed rank test	0.000244141	0.00224842	0.928571	0.785714	0.075
Q14165	Malectin [OS=Homo sapiens]	13	0	1		1.42857	0.928571	0.5	0.145	paired t test	0.00270164	0.0116239	0.928571	0.5	0.145
Q9UM22	Mammalian ependymin-related protein 1 [OS=Homo sapiens]	13	0	1		1.5	0.785714	0.714286	0.005	paired t test	0.00273194	0.0117214	0.785714	0.714286	0.005
O60883	Prosaposin receptor GPR37L1 [OS=Homo sapiens]	13	0	1		1.5	1	0.5	0.21	signed rank test	0.000244141	0.00224842	0.642857	0.857143	-0.06
O43556-1	Epsilon-sarcoglycan [OS=Homo sapiens]	13	0	1		1.42857	0.928571	0.5	0.09	paired t test	0.00256752	0.0112037	0.785714	0.642857	0.05
Q8IZJ1	Netrin receptor UNC5B [OS=Homo sapiens]	13	0	1		1.5	0.857143	0.642857	0.16	signed rank test	0.000244141	0.00224842	0.857143	0.642857	0.16
P16519	Neuroendocrine convertase 2 [OS=Homo sapiens]	13	0	1		1.42857	1	0.428571	0.18	signed rank test	0.000610352	0.00414823	0.5	0.928571	-0.06
Q15846	Clusterin-like protein 1 [OS=Homo sapiens]	13	0	1		1.42857	0.5	0.928571	-0.19	signed rank test	0.00231934	0.0103561	0.428571	1	-0.215
Q9UJA9	Ectonucleotide pyrophosphatase/phosphodiesterase family member 5 [OS=Homo sapiens]	13	0	1		1.5	0.928571	0.571429	0.14	paired t test	1.20394e-05	0.000804023	0.928571	0.571429	0.14
P46459	Vesicle-fusing ATPase [OS=Homo sapiens]	13	0	1		1.64286	0.857143	0.785714	0.09	signed rank test	0.000244141	0.00224842	0.857143	0.785714	0.09
Q9NPD7	Neuritin [OS=Homo sapiens]	13	0	1		1.35714	0.571429	0.785714	-0.06	signed rank test	0.0134277	0.0375	0.571429	0.785714	-0.06
Q8IV08	Phospholipase D3 [OS=Homo sapiens]	13	0	1		1.5	0.857143	0.642857	-0.02	paired t test	0.000892916	0.00550811	0.857143	0.642857	-0.02
Q8NHP8	Putative phospholipase B-like 2 [OS=Homo sapiens]	13	0	1		1.57143	0.785714	0.785714	-0.14	paired t test	0.000267656	0.00241835	0.785714	0.785714	-0.14
P84157-1	Matrix-remodeling-associated protein 7 [OS=Homo sapiens]	13	0	1		1.5	0.642857	0.857143	-0.05	signed rank test	0.000610352	0.00414823	0.642857	0.857143	-0.05
P04085	Platelet-derived growth factor subunit A [OS=Homo sapiens]	13	0	1		1.5	1	0.5	0.23	paired t test	0.00215995	0.010075	0.857143	0.642857	0.155
P10768	S-formylglutathione hydrolase [OS=Homo sapiens]	13	0	1		1.42857	0.857143	0.571429	0.05	signed rank test	0.0134277	0.0375	0.857143	0.571429	0.05
Q9GZP4	PITH domain-containing protein 1 [OS=Homo sapiens]	13	0	1		1.35714	0.928571	0.428571	0.11	paired t test	0.000986331	0.00593302	0.5	0.857143	-0.11
P21926	CD9 antigen [OS=Homo sapiens]	13	0	1		1.42857	0.5	0.928571	-0.285	signed rank test	0.000366211	0.00296716	0.428571	1	-0.4
Q504Y0-1	Zinc transporter ZIP12 [OS=Homo sapiens]	13	0	1		1.71429	1	0.714286	0.125	paired t test	0.000388216	0.00308964	0.928571	0.785714	0.1
P48539	calmodulin regulator protein PCP4 [OS=Homo sapiens]	13	0	1		1.64286	0.857143	0.785714	0.105	paired t test	8.14922e-05	0.0015	0.785714	0.857143	-0.005
Q9P0K9	DOMON domain-containing protein FRRS1L [OS=Homo sapiens]	13	0	1		1.42857	0.785714	0.642857	0.115	paired t test	0.00618722	0.0214044	0.785714	0.642857	0.115
Q5IJ48	Protein crumbs homolog 2 [OS=Homo sapiens]	13	0	1		1.57143	0.785714	0.785714	0	signed rank test	0.0012207	0.0066726	0.785714	0.785714	0
P20916-1	Myelin-associated glycoprotein [OS=Homo sapiens]	13	0	1		1.71429	0.928571	0.785714	-0.01	paired t test	7.97638e-05	0.0015	0.928571	0.785714	-0.01
Q9UN36-1	Protein NDRG2 [OS=Homo sapiens]	13	0	1		1.28571	0.857143	0.428571	0.155	signed rank test	0.000854492	0.00535714	0.857143	0.428571	0.155
P23297	Protein S100-A1 [OS=Homo sapiens]	13	0	1		1.71429	0.928571	0.785714	-0.185	paired t test	0.000384628	0.00307702	0.928571	0.785714	-0.185
Q9UNN8	Endothelial protein C receptor [OS=Homo sapiens]	13	0	1		1.42857	0.785714	0.642857	0.04	signed rank test	0.00854492	0.0268955	0.785714	0.642857	0.04
P01178	Oxytocin-neurophysin 1 [OS=Homo sapiens]	13	0	1		1.64286	0.928571	0.714286	0.075	signed rank test	0.000366211	0.00296716	0.714286	0.928571	-0.095
P60520	Gamma-aminobutyric acid receptor-associated protein-like 2 [OS=Homo sapiens]	13	0	1		1.5	0.571429	0.928571	-0.075	paired t test	9.11204e-05	0.0015	0.5	1	-0.155
Q96HD1-2	Isoform 2 of Cysteine-rich with EGF-like domain protein 1 [OS=Homo sapiens]	13	0	1		1.28571	0.785714	0.5	-0.01	signed rank test	0.0012207	0.0066726	0.428571	0.857143	-0.125
Q9Y639-1	Isoform 1 of Neuroplastin [OS=Homo sapiens]	13	0	1		1.5	0.571429	0.928571	-0.165	paired t test	0.0013017	0.00701548	0.571429	0.928571	-0.165
Q9UF11	Pleckstrin homology domain-containing family B member 1 [OS=Homo sapiens]	13	0	1		1.5	1	0.5	0.08	signed rank test	0.000244141	0.00224842	0.642857	0.857143	-0.13
Q14696	LRP chaperone MESD [OS=Homo sapiens]	13	0	1		1.64286	0.857143	0.785714	0.03	paired t test	9.55593e-05	0.0015	0.857143	0.785714	0.03
Q8NCW6	Polypeptide N-acetylgalactosaminyltransferase 11 [OS=Homo sapiens]	13	0	1		1.85714	0.928571	0.928571	-0.05	paired t test	1.68465e-05	0.000961942	0.928571	0.928571	-0.05
P78504	Protein jagged-1 [OS=Homo sapiens]	13	0	1		1.42857	0.428571	1	-0.115	signed rank test	0.00854492	0.0268955	0.428571	1	-0.115
P46821	microtubule-associated protein 1B [OS=Homo sapiens]	13	1	0		1.71429	1	0.714286	0.075	signed rank test	0.000244141	0.00224842	1	0.714286	0.075
P11137	microtubule-associated protein 2 [OS=Homo sapiens]	13	1	0		1.5	0.928571	0.571429	0.015	paired t test	0.000526528	0.00398397	0.785714	0.714286	-0.125
P13645	Keratin, type I cytoskeletal 10 [OS=Homo sapiens]	12	0	2		1.57143	0.642857	0.928571	-0.39	paired t test	0.137219	0.229345	0.642857	0.928571	-0.39
P23142	Fibulin-1 [OS=Homo sapiens]	12	0	2		1.42857	0.5	0.928571	-0.11	signed rank test	0.0012207	0.0066726	0.5	0.928571	-0.11
P13591-1	Isoform 2 of Neural cell adhesion molecule 1 [OS=Homo sapiens]	12	0	2		1.35714	0.857143	0.5	0.18	signed rank test	0.00524902	0.0189261	0.785714	0.571429	0.12
P10645	Chromogranin-A [OS=Homo sapiens]	12	0	2		1.35714	0.642857	0.714286	-0.085	signed rank test	0.0166016	0.0445252	0.642857	0.714286	-0.085
Q12860	Contactin-1 [OS=Homo sapiens]	12	0	2		1.28571	0.571429	0.714286	0.01	signed rank test	0.0012207	0.0066726	0.571429	0.714286	0.01
Q8WXD2-1	Secretogranin-3 [OS=Homo sapiens]	12	0	2		1.42857	0.928571	0.5	0.12	paired t test	0.00323425	0.0130389	0.928571	0.5	0.12
P14618-2	Isoform M1 of Pyruvate kinase PKM [OS=Homo sapiens]	12	0	2		1.28571	0.642857	0.642857	-0.01	paired t test	0.00507395	0.0186897	0.642857	0.642857	-0.01
P54289-3	Isoform 3 of Voltage-dependent calcium channel subunit alpha-2/delta-1 [OS=Homo sapiens]	12	0	2		1.28571	0.714286	0.571429	0.025	paired t test	0.00328773	0.0131853	0.5	0.785714	-0.13
P12109	Collagen alpha-1(VI) chain [OS=Homo sapiens]	12	0	2		1.35714	0.357143	1	-0.13	signed rank test	0.0166016	0.0445252	0.357143	1	-0.13
Q96KN2	Beta-Ala-His dipeptidase [OS=Homo sapiens]	12	0	2		1.42857	0.785714	0.642857	0.06	paired t test	0.00357948	0.0140874	0.785714	0.642857	0.06
Q02818	Nucleobindin-1 [OS=Homo sapiens]	12	0	2		1.5	0.642857	0.857143	-0.025	paired t test	0.00141384	0.00754051	0.642857	0.857143	-0.025
Q9Y4C0	Neurexin-3 [OS=Homo sapiens]	12	0	2		1.35714	0.571429	0.785714	-0.085	paired t test	0.00299034	0.0125	0.5	0.857143	-0.11
P04075	fructose-bisphosphate aldolase A [OS=Homo sapiens]	12	0	2		1.28571	0.5	0.785714	-0.16	paired t test	0.00185661	0.0090532	0.5	0.785714	-0.16
P24821	Tenascin [OS=Homo sapiens]	12	0	2		1.42857	0.642857	0.785714	-0.04	signed rank test	0.0202637	0.0515315	0.642857	0.785714	-0.04
P78324	tyrosine-protein phosphatase non-receptor type substrate 1 [OS=Homo sapiens]	12	0	2		1.57143	0.857143	0.714286	0.075	paired t test	0.00202987	0.00968286	0.857143	0.714286	0.075
Q8NBJ4	Golgi membrane protein 1 [OS=Homo sapiens]	12	0	2		1.57143	0.714286	0.857143	-0.035	paired t test	0.00105689	0.00621985	0.714286	0.857143	-0.035
P50395-1	Rab GDP dissociation inhibitor beta [OS=Homo sapiens]	12	0	2		1.35714	0.428571	0.928571	-0.295	paired t test	0.00623966	0.0215374	0.428571	0.928571	-0.295
P00558	phosphoglycerate kinase 1 [OS=Homo sapiens]	12	0	2		1.42857	0.785714	0.642857	-0.18	signed rank test	0.0166016	0.0445252	0.785714	0.642857	-0.18
Q9HCB6	Spondin-1 [OS=Homo sapiens]	12	0	2		1.35714	0.5	0.857143	-0.255	paired t test	0.00111557	0.00646611	0.357143	1	-0.34
P07195	L-lactate dehydrogenase B chain [OS=Homo sapiens]	12	0	2		1.28571	0.642857	0.642857	-0.065	paired t test	0.0199517	0.0513331	0.642857	0.642857	-0.065
P11142-1	Heat shock cognate 71 kDa protein [OS=Homo sapiens]	12	0	2		1.28571	0.571429	0.714286	-0.155	paired t test	0.0259793	0.0626439	0.571429	0.714286	-0.155
Q13740-1	CD166 antigen [OS=Homo sapiens]	12	0	2		1.21429	0.5	0.714286	-0.05	paired t test	0.0119349	0.0345237	0.5	0.714286	-0.05
Q71U36	tubulin alpha-1A chain [OS=Homo sapiens]	12	0	2		1.57143	0.928571	0.642857	0.065	paired t test	0.00605463	0.0211361	0.928571	0.642857	0.065
Q92673	Sortilin-related receptor [OS=Homo sapiens]	12	0	2		1.35714	0.714286	0.642857	0.045	paired t test	0.00128661	0.00695858	0.642857	0.714286	0
Q15818	Neuronal pentraxin-1 [OS=Homo sapiens]	12	0	2		1.28571	0.571429	0.714286	-0.095	signed rank test	0.000610352	0.00414823	0.571429	0.714286	-0.095
Q7Z3B1	Neuronal growth regulator 1 [OS=Homo sapiens]	12	0	2		1.35714	0.571429	0.785714	-0.13	paired t test	3.35855e-05	0.00146013	0.357143	1	-0.31
P07093-3	Isoform 3 of Glia-derived nexin [OS=Homo sapiens]	12	0	2		1.5	0.642857	0.857143	-0.23	paired t test	0.000730447	0.0047541	0.642857	0.857143	-0.23
P62258-1	14-3-3 protein epsilon [OS=Homo sapiens]	12	0	2		1.42857	0.785714	0.642857	0	paired t test	0.00197627	0.00945654	0.714286	0.714286	-0.035
Q14315	Filamin-C [OS=Homo sapiens]	12	0	2		1.42857	0.785714	0.642857	0.175	paired t test	0.0108786	0.0318276	0.5	0.928571	0.015
P34932	Heat shock 70 kDa protein 4 [OS=Homo sapiens]	12	0	2		1.28571	0.357143	0.928571	-0.42	signed rank test	0.0107422	0.0315488	0.357143	0.928571	-0.42
P23468-2	Isoform 2 of Receptor-type tyrosine-protein phosphatase delta [OS=Homo sapiens]	12	0	2		1.35714	0.857143	0.5	0.065	paired t test	0.00286472	0.012189	0.428571	0.928571	-0.115
P31946	14-3-3 protein beta/alpha [OS=Homo sapiens]	12	0	2		1.35714	0.357143	1	-0.145	signed rank test	0.0107422	0.0315488	0.357143	1	-0.145
P08195	4F2 cell-surface antigen heavy chain [OS=Homo sapiens]	12	0	2		1.35714	0.642857	0.714286	-0.06	paired t test	0.00436376	0.0164283	0.642857	0.714286	-0.06
P07858	Cathepsin B [OS=Homo sapiens]	12	0	2		1.35714	0.5	0.857143	-0.11	paired t test	0.0241698	0.0596321	0.428571	0.928571	-0.13
P09104	Gamma-enolase [OS=Homo sapiens]	12	0	2		1.5	0.928571	0.571429	0.165	paired t test	9.43852e-05	0.0015	0.857143	0.642857	0.065
Q6MZW2	Follistatin-related protein 4 [OS=Homo sapiens]	12	0	2		1.5	0.5	1	-0.025	paired t test	0.00340983	0.013601	0.5	1	-0.025
Q8TAG5-1	V-set and transmembrane domain-containing protein 2A [OS=Homo sapiens]	12	0	2		1.35714	0.642857	0.714286	0	paired t test	0.00409261	0.0155986	0.642857	0.714286	0
Q12907	Vesicular integral-membrane protein VIP36 [OS=Homo sapiens]	12	0	2		1.14286	0.928571	0.214286	0.14	signed rank test	0.029541	0.0690639	0.214286	0.928571	-0.21
Q99674-1	Cell growth regulator with EF hand domain protein 1 [OS=Homo sapiens]	12	0	2		1.35714	0.785714	0.571429	0.08	paired t test	0.00174069	0.00863137	0.785714	0.571429	0.08
P05154	Plasma serine protease inhibitor [OS=Homo sapiens]	12	0	2		1.35714	1	0.357143	0.115	paired t test	0.00829889	0.0267235	0.785714	0.571429	0.07
Q08431	Lactadherin [OS=Homo sapiens]	12	0	2		1.35714	0.714286	0.642857	-0.155	signed rank test	0.00170898	0.00855049	0.357143	1	-0.32
P17677-1	Neuromodulin [OS=Homo sapiens]	12	0	2		1.5	0.642857	0.857143	0.005	paired t test	0.0028582	0.012189	0.642857	0.857143	0.005
P40926	Malate dehydrogenase, mitochondrial [OS=Homo sapiens]	12	0	2		1.57143	0.642857	0.928571	-0.19	paired t test	0.00839207	0.0268955	0.642857	0.928571	-0.19
Q9Y2T3	guanine deaminase [OS=Homo sapiens]	12	0	2		1.5	0.5	1	-0.155	paired t test	0.00575936	0.0204304	0.5	1	-0.155
P29966	Myristoylated alanine-rich C-kinase substrate [OS=Homo sapiens]	12	0	2		1.42857	1	0.428571	0.145	signed rank test	0.0012207	0.0066726	0.785714	0.642857	0.005
P04406-1	glyceraldehyde-3-phosphate dehydrogenase [OS=Homo sapiens]	12	0	2		1.57143	0.785714	0.785714	-0.16	paired t test	0.00342798	0.0136056	0.714286	0.857143	-0.225
P05937	Calbindin [OS=Homo sapiens]	12	0	2		1.42857	0.785714	0.642857	-0.01	paired t test	0.00257808	0.0112179	0.785714	0.642857	-0.01
P04066	tissue alpha-L-fucosidase [OS=Homo sapiens]	12	0	2		1.42857	0.928571	0.5	0.12	paired t test	0.000367032	0.00296716	0.928571	0.5	0.12
Q9UBX1	Cathepsin F [OS=Homo sapiens]	12	0	2		1.5	0.857143	0.642857	0.02	paired t test	0.00144727	0.00758705	0.857143	0.642857	0.02
P42785-1	lysosomal Pro-X carboxypeptidase [OS=Homo sapiens]	12	0	2		1.64286	0.857143	0.785714	0.11	paired t test	3.43399e-05	0.00146013	0.714286	0.928571	-0.045
Q14019	coactosin-like protein [OS=Homo sapiens]	12	0	2		1.28571	0.714286	0.571429	0.055	signed rank test	0.00170898	0.00855049	0.285714	1	-0.205
P07998	Ribonuclease pancreatic [OS=Homo sapiens]	12	0	2		1.42857	0.785714	0.642857	0.13	paired t test	0.00124199	0.00674097	0.642857	0.785714	-0.055
Q9Y646	Carboxypeptidase Q [OS=Homo sapiens]	12	0	2		1.28571	0.642857	0.642857	-0.03	paired t test	0.00144221	0.00758705	0.642857	0.642857	-0.03
P10253	lysosomal alpha-glucosidase [OS=Homo sapiens]	12	0	2		1.5	0.714286	0.785714	-0.04	paired t test	0.00688168	0.0229788	0.571429	0.928571	-0.165
Q9HC38-2	Isoform 2 of Glyoxalase domain-containing protein 4 [OS=Homo sapiens]	12	0	2		1.35714	0.714286	0.642857	-0.05	paired t test	0.00211569	0.00993793	0.714286	0.642857	-0.05
P23284	peptidyl-prolyl cis-trans isomerase B [OS=Homo sapiens]	12	0	2		1.35714	0.714286	0.642857	-0.035	paired t test	0.0036591	0.0143377	0.714286	0.642857	-0.035
Q9BZR6	Reticulon-4 receptor [OS=Homo sapiens]	12	0	2		1.35714	0.857143	0.5	0.14	signed rank test	0.00305176	0.0125	0.857143	0.5	0.14
P08174-1	Complement decay-accelerating factor [OS=Homo sapiens]	12	0	2		1.21429	0.5	0.714286	-0.125	signed rank test	0.029541	0.0690639	0.5	0.714286	-0.125
Q99969	Retinoic acid receptor responder protein 2 [OS=Homo sapiens]	12	0	2		1.57143	0.785714	0.785714	0.065	signed rank test	0.0012207	0.0066726	0.714286	0.857143	-0.005
P47972	neuronal pentraxin-2 [OS=Homo sapiens]	12	0	2		1.35714	0.428571	0.928571	-0.265	signed rank test	0.0012207	0.0066726	0.428571	0.928571	-0.265
Q9P232	Contactin-3 [OS=Homo sapiens]	12	0	2		1.35714	0.642857	0.714286	0	paired t test	0.0060491	0.0211361	0.5	0.857143	-0.075
P09417	dihydropteridine reductase [OS=Homo sapiens]	12	0	2		1.57143	1	0.571429	0.05	paired t test	3.28779e-05	0.00146013	1	0.571429	0.05
Q16568	Cocaine- and amphetamine-regulated transcript protein [OS=Homo sapiens]	12	0	2		1.35714	1	0.357143	0.215	signed rank test	0.000610352	0.00414823	0.857143	0.5	0.105
P10721-1	Mast/stem cell growth factor receptor Kit [OS=Homo sapiens]	12	0	2		1.35714	0.357143	1	-0.275	paired t test	0.00174201	0.00863137	0.357143	1	-0.275
P16949-1	Stathmin [OS=Homo sapiens]	12	0	2		1.28571	0.642857	0.642857	-0.02	paired t test	0.00395307	0.0153331	0.642857	0.642857	-0.02
O76070	Gamma-synuclein [OS=Homo sapiens]	12	0	2		1.28571	0.714286	0.571429	0.025	paired t test	0.00844823	0.0268955	0.714286	0.571429	0.025
Q96KG7-1	Multiple epidermal growth factor-like domains protein 10 [OS=Homo sapiens]	12	0	2		1.42857	0.571429	0.857143	-0.07	paired t test	0.00580295	0.0205376	0.571429	0.857143	-0.07
Q9ULI3	Protein HEG homolog 1 [OS=Homo sapiens]	12	0	2		1.35714	0.642857	0.714286	-0.06	paired t test	0.00131807	0.00707887	0.642857	0.714286	-0.06
P00492	Hypoxanthine-guanine phosphoribosyltransferase [OS=Homo sapiens]	12	0	2		1.5	0.714286	0.785714	-0.09	paired t test	0.0082537	0.0266338	0.642857	0.857143	-0.135
P22352	Glutathione peroxidase 3 [OS=Homo sapiens]	12	0	2		1.64286	1	0.642857	0.03	paired t test	0.000793419	0.00505681	0.857143	0.785714	-0.02
O94760-1	N(G),N(G)-dimethylarginine dimethylaminohydrolase 1 [OS=Homo sapiens]	12	0	2		1.71429	0.857143	0.857143	-0.065	paired t test	0.00117224	0.0066726	0.857143	0.857143	-0.065
Q13510	Acid ceramidase [OS=Homo sapiens]	12	0	2		1.57143	0.642857	0.928571	-0.04	paired t test	0.00165916	0.00846667	0.642857	0.928571	-0.04
Q92820	Gamma-glutamyl hydrolase [OS=Homo sapiens]	12	0	2		1.35714	0.785714	0.571429	0.025	signed rank test	0.0012207	0.0066726	0.785714	0.571429	0.025
Q9Y281-1	Cofilin-2 [OS=Homo sapiens]	12	0	2		1.71429	0.785714	0.928571	0.015	paired t test	0.000572952	0.00414823	0.785714	0.928571	0.015
P02794	Ferritin heavy chain [OS=Homo sapiens]	12	0	2		1.64286	0.714286	0.928571	-0.01	paired t test	0.000507839	0.00386159	0.642857	1	-0.085
P04156-1	Major prion protein [OS=Homo sapiens]	12	0	2		1.28571	1	0.285714	0.155	paired t test	0.00657881	0.0225656	0.785714	0.5	0.065
Q9H173	nucleotide exchange factor SIL1 [OS=Homo sapiens]	12	0	2		1.35714	0.357143	1	-0.22	signed rank test	0.00231934	0.0103561	0.357143	1	-0.22
Q86SF2	N-acetylgalactosaminyltransferase 7 [OS=Homo sapiens]	12	0	2		1.28571	0.571429	0.714286	-0.02	paired t test	0.0099229	0.0305442	0.571429	0.714286	-0.02
Q86UN3	Reticulon-4 receptor-like 2 [OS=Homo sapiens]	12	0	2		1.42857	0.642857	0.785714	-0.025	paired t test	0.000233882	0.00224842	0.5	0.928571	-0.11
Q99523	Sortilin [OS=Homo sapiens]	12	0	2		1.42857	0.785714	0.642857	0.035	signed rank test	0.0134277	0.0375	0.785714	0.642857	0.035
O00754	Lysosomal alpha-mannosidase [OS=Homo sapiens]	12	0	2		1.35714	0.857143	0.5	0.17	signed rank test	0.0134277	0.0375	0.857143	0.5	0.17
O75509	Tumor necrosis factor receptor superfamily member 21 [OS=Homo sapiens]	12	0	2		1.28571	0.928571	0.357143	0.08	paired t test	0.0108731	0.0318276	0.642857	0.642857	-0.04
P09622	Dihydrolipoyl dehydrogenase, mitochondrial [OS=Homo sapiens]	12	0	2		1.35714	0.857143	0.5	0.035	paired t test	0.00470771	0.0175658	0.428571	0.928571	-0.155
P03950	angiogenin [OS=Homo sapiens]	12	0	2		1.42857	0.571429	0.857143	0	paired t test	0.00314862	0.0127944	0.571429	0.857143	0
Q96AP7	Endothelial cell-selective adhesion molecule [OS=Homo sapiens]	12	0	2		1.35714	0.714286	0.642857	0.03	signed rank test	0.00305176	0.0125	0.5	0.857143	-0.095
P78417	Glutathione S-transferase omega-1 [OS=Homo sapiens]	12	0	2		1.35714	0.785714	0.571429	-0.03	paired t test	0.00188275	0.00912271	0.785714	0.571429	-0.03
O75711	Scrapie-responsive protein 1 [OS=Homo sapiens]	12	0	2		1.42857	0.571429	0.857143	-0.135	paired t test	0.00144685	0.00758705	0.571429	0.857143	-0.135
P54727	UV excision repair protein RAD23 homolog B [OS=Homo sapiens]	12	0	2		1.42857	0.571429	0.857143	-0.095	paired t test	0.00349718	0.0138445	0.571429	0.857143	-0.095
P04179	Superoxide dismutase [Mn], mitochondrial [OS=Homo sapiens]	12	0	2		1.42857	1	0.428571	0.135	paired t test	0.000236583	0.00224842	0.928571	0.5	0.105
Q6ZMI3	Gliomedin [OS=Homo sapiens]	12	0	2		1.5	0.714286	0.785714	0.005	paired t test	0.000865851	0.00538563	0.714286	0.785714	0.005
Q6UXD5-5	Isoform 5 of Seizure 6-like protein 2 [OS=Homo sapiens]	12	0	2		1.35714	0.428571	0.928571	-0.14	paired t test	0.00731815	0.0241216	0.428571	0.928571	-0.14
P60033	CD81 antigen [OS=Homo sapiens]	12	0	2		1.64286	0.785714	0.857143	-0.095	signed rank test	0.0107422	0.0315488	0.785714	0.857143	-0.095
Q9NQX5	Neural proliferation differentiation and control protein 1 [OS=Homo sapiens]	12	0	2		1.42857	0.928571	0.5	0.135	signed rank test	0.0166016	0.0445252	0.928571	0.5	0.135
Q99519	sialidase-1 [OS=Homo sapiens]	12	0	2		1.42857	0.5	0.928571	-0.52	signed rank test	0.00231934	0.0103561	0.428571	1	-0.58
O60449-2	Isoform 2 of Lymphocyte antigen 75 [OS=Homo sapiens]	12	0	2		1.35714	0.571429	0.785714	-0.04	paired t test	0.00948621	0.0292587	0.5	0.857143	-0.095
Q9UHY7	Enolase-phosphatase E1 [OS=Homo sapiens]	12	0	2		1.5	0.642857	0.857143	-0.08	paired t test	0.00611342	0.0212448	0.642857	0.857143	-0.08
P10619	lysosomal protective protein [OS=Homo sapiens]	12	0	2		1.42857	0.928571	0.5	0.015	signed rank test	0.0202637	0.0515315	0.642857	0.785714	-0.165
P13987	CD59 glycoprotein [OS=Homo sapiens]	12	0	2		1.35714	0.5	0.857143	-0.05	paired t test	0.00182106	0.0089081	0.5	0.857143	-0.05
Q9UMX5	Neudesin [OS=Homo sapiens]	12	0	2		1.35714	0.928571	0.428571	0.12	paired t test	0.00706093	0.0234749	0.857143	0.5	0.105
Q96FE5	Leucine-rich repeat and immunoglobulin-like domain-containing nogo receptor-interacting protein 1 [OS=Homo sapiens]	12	0	2		1.78571	0.857143	0.928571	-0.03	paired t test	0.000915698	0.00562605	0.857143	0.928571	-0.03
O14793	Growth/differentiation factor 8 [OS=Homo sapiens]	12	0	2		1.57143	0.857143	0.714286	0.11	signed rank test	0.00305176	0.0125	0.857143	0.714286	0.11
Q15262	Receptor-type tyrosine-protein phosphatase kappa [OS=Homo sapiens]	12	0	2		1.42857	0.714286	0.714286	0.015	paired t test	0.0429746	0.0920627	0.714286	0.714286	0.015
P52799	Ephrin-B2 [OS=Homo sapiens]	12	0	2		1.42857	0.642857	0.785714	0	paired t test	0.00717249	0.0237434	0.642857	0.785714	0
Q15843	NEDD8 [OS=Homo sapiens]	12	0	2		1.35714	0.714286	0.642857	-0.02	signed rank test	0.00170898	0.00855049	0.714286	0.642857	-0.02
O14745	Na(+)/H(+) exchange regulatory cofactor NHE-RF1 [OS=Homo sapiens]	12	0	2		1.35714	0.571429	0.785714	-0.225	paired t test	0.000670181	0.00445627	0.357143	1	-0.515
P30043	flavin reductase (NADPH) [OS=Homo sapiens]	12	0	2		1.57143	0.714286	0.857143	-0.05	paired t test	0.00211316	0.00993793	0.714286	0.857143	-0.05
Q9NRX4	14 kDa phosphohistidine phosphatase [OS=Homo sapiens]	12	0	2		1.57143	0.642857	0.928571	-0.165	paired t test	0.0139438	0.03866	0.642857	0.928571	-0.165
Q6GTX8	Leukocyte-associated immunoglobulin-like receptor 1 [OS=Homo sapiens]	12	0	2		1.42857	0.642857	0.785714	-0.02	paired t test	0.00736267	0.0242164	0.642857	0.785714	-0.02
P38571	lysosomal acid lipase/cholesteryl ester hydrolase [OS=Homo sapiens]	12	0	2		1.5	0.857143	0.642857	4.44089e-17	signed rank test	0.00170898	0.00855049	0.857143	0.642857	4.44089e-17
O95206-1	Protocadherin-8 [OS=Homo sapiens]	12	0	2		1.5	0.714286	0.785714	-0.12	signed rank test	0.00671387	0.0225656	0.5	1	-0.255
Q99816	tumor susceptibility gene 101 protein [OS=Homo sapiens]	12	0	2		1.42857	0.428571	1	-0.18	signed rank test	0.0166016	0.0445252	0.428571	1	-0.18
Q96JF0	Beta-galactoside alpha-2,6-sialyltransferase 2 [OS=Homo sapiens]	12	0	2		1.35714	0.857143	0.5	0.11	signed rank test	0.0166016	0.0445252	0.714286	0.642857	0.035
P55286	Cadherin-8 [OS=Homo sapiens]	12	0	2		1.35714	0.642857	0.714286	-0.075	paired t test	0.00148485	0.00773127	0.642857	0.714286	-0.075
Q8NBS9-1	Thioredoxin domain-containing protein 5 [OS=Homo sapiens]	12	0	2		1.28571	0.928571	0.357143	0.16	signed rank test	0.0245361	0.0596321	0.928571	0.357143	0.16
P41217	OX-2 membrane glycoprotein [OS=Homo sapiens]	12	0	2		1.57143	0.857143	0.714286	0.05	signed rank test	0.0245361	0.0596321	0.785714	0.785714	0.025
Q9ULB5	Cadherin-7 [OS=Homo sapiens]	12	0	2		1.35714	0.428571	0.928571	-0.12	signed rank test	0.00671387	0.0225656	0.357143	1	-0.225
Q15121	Astrocytic phosphoprotein PEA-15 [OS=Homo sapiens]	12	0	2		1.5	0.785714	0.714286	0.03	signed rank test	0.000610352	0.00414823	0.785714	0.714286	0.03
P60983	glia maturation factor beta [OS=Homo sapiens]	12	0	2		1.35714	0.5	0.857143	-0.155	paired t test	0.0318368	0.0737576	0.428571	0.928571	-0.205
Q6UX15-2	Isoform 2 of Layilin [OS=Homo sapiens]	12	0	2		1.64286	0.714286	0.928571	-0.015	paired t test	0.00107847	0.00629861	0.714286	0.928571	-0.015
Q02985-1	Complement factor H-related protein 3 [OS=Homo sapiens]	12	0	2		1.5	0.571429	0.928571	-0.21	paired t test	0.00074292	0.00479464	0.571429	0.928571	-0.21
P07108	acyl-CoA-binding protein [OS=Homo sapiens]	12	0	2		1.5	0.928571	0.571429	0.085	paired t test	0.0066663	0.0225656	0.928571	0.571429	0.085
O75144-1	ICOS ligand [OS=Homo sapiens]	12	0	2		1.64286	0.857143	0.785714	0.06	signed rank test	0.0166016	0.0445252	0.857143	0.785714	0.06
P02511	Alpha-crystallin B chain [OS=Homo sapiens]	12	0	2		1.57143	1	0.571429	0.02	paired t test	0.00230218	0.0103561	0.857143	0.714286	-0.245
Q9BZG9-2	Isoform 2 of Ly-6/neurotoxin-like protein 1 [OS=Homo sapiens]	12	0	2		1.5	0.857143	0.642857	-0.025	paired t test	0.000366748	0.00296716	0.857143	0.642857	-0.025
P29972-1	aquaporin-1 [OS=Homo sapiens]	12	0	2		1.71429	0.785714	0.928571	-0.17	paired t test	0.0012333	0.00671755	0.714286	1	-0.34
P29120-1	Neuroendocrine convertase 1 [OS=Homo sapiens]	12	0	2		1.42857	0.714286	0.714286	0.005	paired t test	0.000777559	0.00497638	0.714286	0.714286	0.005
Q13519	prepronociceptin [OS=Homo sapiens]	12	0	2		1.35714	0.785714	0.571429	0.135	signed rank test	0.0012207	0.0066726	0.714286	0.642857	0.09
P61812	Transforming growth factor beta-2 [OS=Homo sapiens]	12	0	2		1.5	0.785714	0.714286	-0.03	paired t test	0.000668909	0.00445627	0.571429	0.928571	-0.165
P52797	Ephrin-A3 [OS=Homo sapiens]	12	0	2		1.5	0.714286	0.785714	0.03	signed rank test	0.00231934	0.0103561	0.5	1	-0.165
P04732-1	metallothionein-1E [OS=Homo sapiens]	12	0	2		1.57143	0.928571	0.642857	0.055	paired t test	0.000535824	0.00403444	0.928571	0.642857	0.055
Q9BWS9-1	Chitinase domain-containing protein 1 [OS=Homo sapiens]	12	0	2		1.42857	0.642857	0.785714	0.005	signed rank test	0.0107422	0.0315488	0.642857	0.785714	0.005
P42857	Neuron-specific protein family member 1 [OS=Homo sapiens]	12	0	2		1.5	0.785714	0.714286	0.08	signed rank test	0.000610352	0.00414823	0.785714	0.714286	0.08
P36957	Dihydrolipoyllysine-residue succinyltransferase component of 2-oxoglutarate dehydrogenase complex, mitochondrial [OS=Homo sapiens]	12	0	2		1.5	0.714286	0.785714	0.01	signed rank test	0.000854492	0.00535714	0.714286	0.785714	0.01
Q8N114	Protein shisa-5 [OS=Homo sapiens]	12	0	2		1.35714	0.714286	0.642857	0.025	paired t test	0.00401063	0.0153918	0.357143	1	-0.205
P58215	Lysyl oxidase homolog 3 [OS=Homo sapiens]	12	0	2		1.42857	0.5	0.928571	-0.155	paired t test	0.00292766	0.0123408	0.5	0.928571	-0.155
Q9GZM5	protein YIPF3 [OS=Homo sapiens]	12	0	2		1.71429	0.928571	0.785714	-0.105	paired t test	0.00157772	0.00810494	0.785714	0.928571	-0.23
Q9GZT8-1	NIF3-like protein 1 [OS=Homo sapiens]	12	0	2		1.35714	0.5	0.857143	-0.12	paired t test	0.0158545	0.0434091	0.5	0.857143	-0.12
Q53H76	Phospholipase A1 member A [OS=Homo sapiens]	12	0	2		1.64286	0.785714	0.857143	0.055	paired t test	0.00428498	0.0161713	0.785714	0.857143	0.055
Q9H336	Cysteine-rich secretory protein LCCL domain-containing 1 [OS=Homo sapiens]	12	0	2		1.64286	0.857143	0.785714	0.05	signed rank test	0.00524902	0.0189261	0.857143	0.785714	0.05
Q13683	integrin alpha-7 [OS=Homo sapiens]	12	0	2		1.42857	0.571429	0.857143	0.03	signed rank test	0.0107422	0.0315488	0.571429	0.857143	0.03
Q8IYJ0-1	PILR alpha-associated neural protein [OS=Homo sapiens]	12	0	2		1.5	0.928571	0.571429	0.11	signed rank test	0.00402832	0.0153918	0.928571	0.571429	0.11
P48740-3	Isoform 3 of Mannan-binding lectin serine protease 1 [OS=Homo sapiens]	12	1	1		1.42857	1	0.428571	0.08	signed rank test	0.00805664	0.0261076	1	0.428571	0.08
P43004-1	excitatory amino acid transporter 2 [OS=Homo sapiens]	12	1	1		1.64286	0.785714	0.857143	0.05	signed rank test	0.000488281	0.00373134	0.785714	0.857143	0.05
P61266	Syntaxin-1B [OS=Homo sapiens]	12	2	0		1.5	0.857143	0.642857	-0.04	signed rank test	0.000488281	0.00373134	0.785714	0.714286	-0.09
Q9Y2R0	Cytochrome c oxidase assembly factor 3 homolog, mitochondrial [OS=Homo sapiens]	12	2	0		1.57143	1	0.571429	0.23	signed rank test	0.000488281	0.00373134	1	0.571429	0.23

## Sheet: LMC, protein
Accession	Description	sensitivity + specificity	sensitivity LMC(+)	specificity LMC(-)	threshold	Overall pattern	two-sided rank sum test p value	FDR corrected p value		Accession	Description	sensitivity + specificity	sensitivity LMC(+)	specificity LMC(-)	threshold	Overall pattern	two-sided rank sum test p value	FDR corrected p value
P11684	Uteroglobin [OS=Homo sapiens]	1.88889	0.888889	1	-0.07	LMC(+)>LMC(-)	0.018981	0.369751		Q6UWR7	Ectonucleotide pyrophosphatase/phosphodiesterase family member 6 [OS=Homo sapiens]	2	1	1	-0.025	LMC(+)<LMC(-)	0.000999001	0.369751
P43652	Afamin [OS=Homo sapiens]	1.88889	0.888889	1	-0.01	LMC(+)>LMC(-)	0.018981	0.369751		P23142-4	Isoform C of Fibulin-1 [OS=Homo sapiens]	1.88889	0.888889	1	-0.05	LMC(+)<LMC(-)	0.001998	0.369751
P04217-2	Isoform 2 of Alpha-1B-glycoprotein [OS=Homo sapiens]	1.8	1	0.8	-0.08	LMC(+)>LMC(-)	0.028971	0.369751		Q16643	drebrin [OS=Homo sapiens]	1.88889	0.888889	1	-0.305	LMC(+)<LMC(-)	0.010989	0.369751
P07360	Complement component C8 gamma chain [OS=Homo sapiens]	1.8	1	0.8	-0.12	LMC(+)>LMC(-)	0.041958	0.369751		Q99983	osteomodulin [OS=Homo sapiens]	1.88889	0.888889	1	0.095	LMC(+)<LMC(-)	0.001998	0.369751
Q9NPH3	Interleukin-1 receptor accessory protein [OS=Homo sapiens]	1.77778	0.777778	1	0	LMC(+)>LMC(-)	0.00699301	0.369751		O43405	Cochlin [OS=Homo sapiens]	1.88889	0.888889	1	-0.015	LMC(+)<LMC(-)	0.011988	0.369751
P19823	Inter-alpha-trypsin inhibitor heavy chain H2 [OS=Homo sapiens]	1.77778	0.777778	1	-0.04	LMC(+)>LMC(-)	0.018981	0.369751		Q96AQ6	Pre-B-cell leukemia transcription factor-interacting protein 1 [OS=Homo sapiens]	1.88889	0.888889	1	0.01	LMC(+)<LMC(-)	0.003996	0.369751
P02774	vitamin D-binding protein [OS=Homo sapiens]	1.77778	0.777778	1	0.02	LMC(+)>LMC(-)	0.011988	0.369751		O00584	Ribonuclease T2 [OS=Homo sapiens]	1.88889	0.888889	1	-0.045	LMC(+)<LMC(-)	0.002997	0.369751
Q15063-1	Periostin [OS=Homo sapiens]	1.77778	0.777778	1	0	LMC(+)>LMC(-)	0.028971	0.369751		P16870	Carboxypeptidase E [OS=Homo sapiens]	1.88889	0.888889	1	-0.16	LMC(+)<LMC(-)	0.003996	0.369751
P00748	Coagulation factor XII [OS=Homo sapiens]	1.77778	0.777778	1	-0.1	LMC(+)>LMC(-)	0.0599401	0.369751		Q92765	Secreted frizzled-related protein 3 [OS=Homo sapiens]	1.88889	0.888889	1	-0.04	LMC(+)<LMC(-)	0.003996	0.369751
Q13231-1	Chitotriosidase-1 [OS=Homo sapiens]	1.77778	0.777778	1	-0.49	LMC(+)>LMC(-)	0.030969	0.369751		Q641Q3	Meteorin-like protein [OS=Homo sapiens]	1.88889	0.888889	1	0.04	LMC(+)<LMC(-)	0.003996	0.369751
Q14624-1	Inter-alpha-trypsin inhibitor heavy chain H4 [OS=Homo sapiens]	1.68889	0.888889	0.8	-0.085	LMC(+)>LMC(-)	0.018981	0.369751		Q06828	Fibromodulin [OS=Homo sapiens]	1.88889	0.888889	1	0.055	LMC(+)<LMC(-)	0.001998	0.369751
Q96PD5	N-acetylmuramoyl-L-alanine amidase [OS=Homo sapiens]	1.68889	0.888889	0.8	-0.015	LMC(+)>LMC(-)	0.041958	0.369751		P06858	lipoprotein lipase [OS=Homo sapiens]	1.88889	0.888889	1	-0.22	LMC(+)<LMC(-)	0.011988	0.369751
P08185	corticosteroid-binding globulin [OS=Homo sapiens]	1.68889	0.888889	0.8	-0.1	LMC(+)>LMC(-)	0.018981	0.369751		P12036	Neurofilament heavy polypeptide [OS=Homo sapiens]	1.88889	0.888889	1	0.1	LMC(+)<LMC(-)	0.003996	0.369751
P02768-1	Serum albumin [OS=Homo sapiens]	1.68889	0.888889	0.8	-0.045	LMC(+)>LMC(-)	0.041958	0.369751		Q6UW01	Cerebellin-3 [OS=Homo sapiens]	1.88889	0.888889	1	-0.15	LMC(+)<LMC(-)	0.011988	0.369751
P00734	Prothrombin [OS=Homo sapiens]	1.68889	0.888889	0.8	-0.04	LMC(+)>LMC(-)	0.041958	0.369751		Q08629	Testican-1 [OS=Homo sapiens]	1.8	1	0.8	0.065	LMC(+)<LMC(-)	0.003996	0.369751
P00740	Coagulation factor IX [OS=Homo sapiens]	1.68889	0.888889	0.8	-0.045	LMC(+)>LMC(-)	0.041958	0.369751		Q16653	Myelin-oligodendrocyte glycoprotein [OS=Homo sapiens]	1.8	1	0.8	-0.07	LMC(+)<LMC(-)	0.003996	0.369751
P01009-1	alpha-1-antitrypsin [OS=Homo sapiens]	1.68889	0.888889	0.8	-0.055	LMC(+)>LMC(-)	0.0649351	0.377925		P09871	Complement C1s subcomponent [OS=Homo sapiens]	1.8	1	0.8	0.12	LMC(+)<LMC(-)	0.003996	0.369751
P21741	Midkine [OS=Homo sapiens]	1.68889	0.888889	0.8	-0.27	LMC(+)>LMC(-)	0.0599401	0.369751		P10909-4	Isoform 4 of Clusterin [OS=Homo sapiens]	1.8	1	0.8	0.065	LMC(+)<LMC(-)	0.001998	0.369751
P08697-1	Alpha-2-antiplasmin [OS=Homo sapiens]	1.68889	0.888889	0.8	-0.05	LMC(+)>LMC(-)	0.0599401	0.369751		Q8N475	Follistatin-related protein 5 [OS=Homo sapiens]	1.8	1	0.8	0.055	LMC(+)<LMC(-)	0.011988	0.369751
P01031	Complement C5 [OS=Homo sapiens]	1.68889	0.888889	0.8	-0.08	LMC(+)>LMC(-)	0.0599401	0.369751		Q8N2S1	Latent-transforming growth factor beta-binding protein 4 [OS=Homo sapiens]	1.8	1	0.8	0.04	LMC(+)<LMC(-)	0.018981	0.369751
P07358	Complement component C8 beta chain [OS=Homo sapiens]	1.68889	0.888889	0.8	-0.065	LMC(+)>LMC(-)	0.0829171	0.377925		O75711	Scrapie-responsive protein 1 [OS=Homo sapiens]	1.8	1	0.8	0.06	LMC(+)<LMC(-)	0.00699301	0.369751
P07357	Complement component C8 alpha chain [OS=Homo sapiens]	1.68889	0.888889	0.8	-0.085	LMC(+)>LMC(-)	0.0829171	0.377925		Q86Y38	Xylosyltransferase 1 [OS=Homo sapiens]	1.8	1	0.8	-0.065	LMC(+)<LMC(-)	0.011988	0.369751
P02671-1	Fibrinogen alpha chain [OS=Homo sapiens]	1.68889	0.888889	0.8	-0.365	LMC(+)>LMC(-)	0.0829171	0.377925		Q8IWU5-1	Extracellular sulfatase Sulf-2 [OS=Homo sapiens]	1.8	1	0.8	-0.015	LMC(+)<LMC(-)	0.003996	0.369751
Q14520-1	Hyaluronan-binding protein 2 [OS=Homo sapiens]	1.68889	0.888889	0.8	0.04	LMC(+)>LMC(-)	0.111888	0.395991		P51888	prolargin [OS=Homo sapiens]	1.8	1	0.8	0.21	LMC(+)<LMC(-)	0.018981	0.369751
P00450	Ceruloplasmin [OS=Homo sapiens]	1.68889	0.888889	0.8	-0.025	LMC(+)>LMC(-)	0.146853	0.435456		P23284	peptidyl-prolyl cis-trans isomerase B [OS=Homo sapiens]	1.8	1	0.8	-0.005	LMC(+)<LMC(-)	0.015984	0.369751
O75636-1	Ficolin-3 [OS=Homo sapiens]	1.66667	0.666667	1	-0.03	LMC(+)>LMC(-)	0.028971	0.369751		P08572	Collagen alpha-2(IV) chain [OS=Homo sapiens]	1.8	1	0.8	0.075	LMC(+)<LMC(-)	0.00699301	0.369751
P17813	Endoglin [OS=Homo sapiens]	1.66667	0.666667	1	0.03	LMC(+)>LMC(-)	0.146853	0.435456		P48740-2	Isoform 2 of Mannan-binding lectin serine protease 1 [OS=Homo sapiens]	1.8	1	0.8	-0.03	LMC(+)<LMC(-)	0.0549451	0.369751
P04114	apolipoprotein B-100 [OS=Homo sapiens]	1.66667	0.666667	1	0.07	LMC(+)>LMC(-)	0.0829171	0.377925		Q86UD1	Out at first protein homolog [OS=Homo sapiens]	1.8	1	0.8	0.13	LMC(+)<LMC(-)	0.018981	0.369751
Q06033-1	Inter-alpha-trypsin inhibitor heavy chain H3 [OS=Homo sapiens]	1.66667	0.666667	1	0.04	LMC(+)>LMC(-)	0.041958	0.369751		P80303	Nucleobindin-2 [OS=Homo sapiens]	1.8	1	0.8	-0.05	LMC(+)<LMC(-)	0.018981	0.369751
P02655	Apolipoprotein C-II [OS=Homo sapiens]	1.66667	0.666667	1	-0.075	LMC(+)>LMC(-)	0.146853	0.435456		Q9BQ16-3	Testican-3 [OS=Homo sapiens]	1.8	1	0.8	0.05	LMC(+)<LMC(-)	0.018981	0.369751
P26927	Hepatocyte growth factor-like protein [OS=Homo sapiens]	1.66667	0.666667	1	-0.04	LMC(+)>LMC(-)	0.146853	0.435456		P11215-1	Integrin alpha-M [OS=Homo sapiens]	1.8	1	0.8	0.135	LMC(+)<LMC(-)	0.018981	0.369751
P13671	Complement component c6 [OS=Homo sapiens]	1.6	1	0.6	-0.14	LMC(+)>LMC(-)	0.0599401	0.369751		Q8NFZ8	Cell adhesion molecule 4 [OS=Homo sapiens]	1.8	1	0.8	0.01	LMC(+)<LMC(-)	0.011988	0.369751
P04004	Vitronectin [OS=Homo sapiens]	1.6	1	0.6	-0.095	LMC(+)>LMC(-)	0.0599401	0.369751		Q92563	Testican-2 [OS=Homo sapiens]	1.8	1	0.8	-0.01	LMC(+)<LMC(-)	0.011988	0.369751
P19652	Alpha-1-acid glycoprotein 2 [OS=Homo sapiens]	1.6	1	0.6	-0.215	LMC(+)>LMC(-)	0.0829171	0.377925		Q6UX71-1	Plexin domain-containing protein 2 [OS=Homo sapiens]	1.8	1	0.8	0.01	LMC(+)<LMC(-)	0.018981	0.369751
P01008	Antithrombin-III [OS=Homo sapiens]	1.6	1	0.6	-0.055	LMC(+)>LMC(-)	0.028971	0.369751		P05067-1	Amyloid-beta A4 protein [OS=Homo sapiens]	1.8	1	0.8	-0.04	LMC(+)<LMC(-)	0.011988	0.369751
P02675	Fibrinogen beta chain [OS=Homo sapiens]	1.6	1	0.6	-0.5	LMC(+)>LMC(-)	0.0829171	0.377925		Q9P0K1	Disintegrin and metalloproteinase domain-containing protein 22 [OS=Homo sapiens]	1.8	1	0.8	-0.005	LMC(+)<LMC(-)	0.00699301	0.369751
P04196	Histidine-rich glycoprotein [OS=Homo sapiens]	1.6	1	0.6	-0.11	LMC(+)>LMC(-)	0.146853	0.435456		Q9H1Z8	Augurin [OS=Homo sapiens]	1.8	1	0.8	-0.09	LMC(+)<LMC(-)	0.018981	0.369751
										Q9HBR0	Putative sodium-coupled neutral amino acid transporter 10 [OS=Homo sapiens]	1.8	1	0.8	0.045	LMC(+)<LMC(-)	0.0829171	0.377925
										Q96FE7-4	Isoform 4 of Phosphoinositide-3-kinase-interacting protein 1 [OS=Homo sapiens]	1.8	1	0.8	0.015	LMC(+)<LMC(-)	0.028971	0.369751
										Q9UBP4	Dickkopf-related protein 3 [OS=Homo sapiens]	1.8	1	0.8	0.06	LMC(+)<LMC(-)	0.018981	0.369751
										Q9UMX5	Neudesin [OS=Homo sapiens]	1.8	1	0.8	0.07	LMC(+)<LMC(-)	0.041958	0.369751
										P16070	CD44 antigen [OS=Homo sapiens]	1.8	1	0.8	-0.04	LMC(+)<LMC(-)	0.041958	0.369751
										O60883	Prosaposin receptor GPR37L1 [OS=Homo sapiens]	1.8	1	0.8	-0.005	LMC(+)<LMC(-)	0.011988	0.369751
										Q92896	Golgi apparatus protein 1 [OS=Homo sapiens]	1.8	1	0.8	-0.05	LMC(+)<LMC(-)	0.028971	0.369751
										Q4G0I0	protein CCSMST1 [OS=Homo sapiens]	1.8	1	0.8	0.13	LMC(+)<LMC(-)	0.028971	0.369751
										O15354	Prosaposin receptor GPR37 [OS=Homo sapiens]	1.8	1	0.8	0.005	LMC(+)<LMC(-)	0.018981	0.369751
										P18065	Insulin-like growth factor-binding protein 2 [OS=Homo sapiens]	1.8	1	0.8	0.075	LMC(+)<LMC(-)	0.0599401	0.369751
										Q86TY3-1	Uncharacterized protein C14orf37 [OS=Homo sapiens]	1.8	1	0.8	0.065	LMC(+)<LMC(-)	0.011988	0.369751
										Q8IYR6-1	Tomoregulin-1 [OS=Homo sapiens]	1.8	1	0.8	-0.04	LMC(+)<LMC(-)	0.00699301	0.369751
										Q9Y6N8	cadherin-10 [OS=Homo sapiens]	1.8	1	0.8	-0.07	LMC(+)<LMC(-)	0.028971	0.369751
										P07711	Cathepsin L1 [OS=Homo sapiens]	1.8	1	0.8	-0.07	LMC(+)<LMC(-)	0.041958	0.369751
										P12259	Coagulation factor V [OS=Homo sapiens]	1.77778	0.777778	1	-0.23	LMC(+)<LMC(-)	0.011988	0.369751
										Q8WUJ3-1	Cell migration-inducing and hyaluronan-binding protein [OS=Homo sapiens]	1.77778	0.777778	1	0.06	LMC(+)<LMC(-)	0.011988	0.369751
										P36955	Pigment epithelium-derived factor [OS=Homo sapiens]	1.77778	0.777778	1	-0.14	LMC(+)<LMC(-)	0.00699301	0.369751
										Q6ZMI3	Gliomedin [OS=Homo sapiens]	1.77778	0.777778	1	-0.12	LMC(+)<LMC(-)	0.011988	0.369751
										Q9Y6C2	EMILIN-1 [OS=Homo sapiens]	1.77778	0.777778	1	0.08	LMC(+)<LMC(-)	0.0599401	0.369751
										Q96GW7	Brevican core protein [OS=Homo sapiens]	1.77778	0.777778	1	-0.125	LMC(+)<LMC(-)	0.011988	0.369751
										P02766	Transthyretin [OS=Homo sapiens]	1.77778	0.777778	1	-0.12	LMC(+)<LMC(-)	0.018981	0.369751
										Q9H4F8	SPARC-related modular calcium-binding protein 1 [OS=Homo sapiens]	1.77778	0.777778	1	-0.31	LMC(+)<LMC(-)	0.011988	0.369751
										Q9UBX5	Fibulin-5 [OS=Homo sapiens]	1.77778	0.777778	1	-0.03	LMC(+)<LMC(-)	0.011988	0.369751
										Q9HC56	Protocadherin-9 [OS=Homo sapiens]	1.77778	0.777778	1	-0.05	LMC(+)<LMC(-)	0.0599401	0.369751
										P30530	Tyrosine-protein kinase receptor UFO [OS=Homo sapiens]	1.77778	0.777778	1	-0.06	LMC(+)<LMC(-)	0.028971	0.369751
										Q8NCL4	Polypeptide N-acetylgalactosaminyltransferase 6 [OS=Homo sapiens]	1.77778	0.777778	1	0.115	LMC(+)<LMC(-)	0.0569431	0.369751
										P98153-1	Integral membrane protein DGCR2/IDD [OS=Homo sapiens]	1.77778	0.777778	1	-0.045	LMC(+)<LMC(-)	0.0569431	0.369751
										Q8NFZ4	Neuroligin-2 [OS=Homo sapiens]	1.77778	0.777778	1	-0.105	LMC(+)<LMC(-)	0.011988	0.369751
										P55291	Cadherin-15 [OS=Homo sapiens]	1.77778	0.777778	1	0.04	LMC(+)<LMC(-)	0.028971	0.369751
										O14672	Disintegrin and metalloproteinase domain-containing protein 10 [OS=Homo sapiens]	1.77778	0.777778	1	-0.055	LMC(+)<LMC(-)	0.028971	0.369751
										Q13214-1	Semaphorin-3B [OS=Homo sapiens]	1.77778	0.777778	1	-0.055	LMC(+)<LMC(-)	0.0829171	0.377925
										Q9Y2J2	Band 4.1-like protein 3 [OS=Homo sapiens]	1.77778	0.777778	1	-0.07	LMC(+)<LMC(-)	0.040959	0.369751
										Q8NI22	Multiple coagulation factor deficiency protein 2 [OS=Homo sapiens]	1.77778	0.777778	1	-0.165	LMC(+)<LMC(-)	0.041958	0.369751
										P84085	ADP-ribosylation factor 5 [OS=Homo sapiens]	1.77778	0.777778	1	-0.015	LMC(+)<LMC(-)	0.102897	0.395991
										Q13642	Four and a half LIM domains protein 1 [OS=Homo sapiens]	1.77778	0.777778	1	-0.09	LMC(+)<LMC(-)	0.028971	0.369751
										P32119	Peroxiredoxin-2 [OS=Homo sapiens]	1.77778	0.777778	1	-0.185	LMC(+)<LMC(-)	0.0599401	0.369751
										Q04917	14-3-3 protein eta [OS=Homo sapiens]	1.77778	0.777778	1	-0.085	LMC(+)<LMC(-)	0.0829171	0.377925
										Q9BU40-4	Isoform 4 of Chordin-like protein 1 [OS=Homo sapiens]	1.77778	0.777778	1	0.13	LMC(+)<LMC(-)	0.028971	0.369751
										Q12805-5	Isoform 5 of EGF-containing fibulin-like extracellular matrix protein 1 [OS=Homo sapiens]	1.77778	0.777778	1	-0.065	LMC(+)<LMC(-)	0.111888	0.395991
										Q16674-1	Melanoma-derived growth regulatory protein [OS=Homo sapiens]	1.77778	0.777778	1	-0.17	LMC(+)<LMC(-)	0.0829171	0.377925
										P15121	aldose reductase [OS=Homo sapiens]	1.68889	0.888889	0.8	-0.09	LMC(+)<LMC(-)	0.011988	0.369751
										Q05707-1	Collagen alpha-1(XIV) chain [OS=Homo sapiens]	1.68889	0.888889	0.8	0.055	LMC(+)<LMC(-)	0.018981	0.369751
										P10721-1	Mast/stem cell growth factor receptor Kit [OS=Homo sapiens]	1.68889	0.888889	0.8	-0.04	LMC(+)<LMC(-)	0.028971	0.369751
										P19320-1	Vascular cell adhesion protein 1 [OS=Homo sapiens]	1.68889	0.888889	0.8	0.09	LMC(+)<LMC(-)	0.011988	0.369751
										Q9HAT2	sialate O-acetylesterase [OS=Homo sapiens]	1.68889	0.888889	0.8	-0.305	LMC(+)<LMC(-)	0.028971	0.369751
										P13645	Keratin, type I cytoskeletal 10 [OS=Homo sapiens]	1.68889	0.888889	0.8	-0.3	LMC(+)<LMC(-)	0.018981	0.369751
										P35908	Keratin, type II cytoskeletal 2 epidermal [OS=Homo sapiens]	1.68889	0.888889	0.8	-0.41	LMC(+)<LMC(-)	0.018981	0.369751
										Q02818	Nucleobindin-1 [OS=Homo sapiens]	1.68889	0.888889	0.8	0.015	LMC(+)<LMC(-)	0.018981	0.369751
										Q53EL9-1	Seizure protein 6 homolog [OS=Homo sapiens]	1.68889	0.888889	0.8	0.015	LMC(+)<LMC(-)	0.011988	0.369751
										Q92673	Sortilin-related receptor [OS=Homo sapiens]	1.68889	0.888889	0.8	0.015	LMC(+)<LMC(-)	0.028971	0.369751
										P09486	Sparc [OS=Homo sapiens]	1.68889	0.888889	0.8	-0.18	LMC(+)<LMC(-)	0.018981	0.369751
										Q9H4D0	Calsyntenin-2 [OS=Homo sapiens]	1.68889	0.888889	0.8	-0.1	LMC(+)<LMC(-)	0.028971	0.369751
										P78509	Reelin [OS=Homo sapiens]	1.68889	0.888889	0.8	0	LMC(+)<LMC(-)	0.028971	0.369751
										Q9H2E6	Semaphorin-6A [OS=Homo sapiens]	1.68889	0.888889	0.8	-0.075	LMC(+)<LMC(-)	0.041958	0.369751
										Q07954	prolow-density lipoprotein receptor-related protein 1 [OS=Homo sapiens]	1.68889	0.888889	0.8	0.07	LMC(+)<LMC(-)	0.028971	0.369751
										P03973	Antileukoproteinase [OS=Homo sapiens]	1.68889	0.888889	0.8	-0.19	LMC(+)<LMC(-)	0.0599401	0.369751
										P09493-3	Isoform 3 of Tropomyosin alpha-1 chain [OS=Homo sapiens]	1.68889	0.888889	0.8	0.12	LMC(+)<LMC(-)	0.041958	0.369751
										Q9BX67	Junctional adhesion molecule C [OS=Homo sapiens]	1.68889	0.888889	0.8	-0.12	LMC(+)<LMC(-)	0.0599401	0.369751
										Q6GTX8	Leukocyte-associated immunoglobulin-like receptor 1 [OS=Homo sapiens]	1.68889	0.888889	0.8	-0.015	LMC(+)<LMC(-)	0.028971	0.369751
										P04264	Keratin, type II cytoskeletal 1 [OS=Homo sapiens]	1.68889	0.888889	0.8	-0.2	LMC(+)<LMC(-)	0.0599401	0.369751
										P84157-1	Matrix-remodeling-associated protein 7 [OS=Homo sapiens]	1.68889	0.888889	0.8	-0.005	LMC(+)<LMC(-)	0.028971	0.369751
										P21266	glutathione S-transferase Mu 3 [OS=Homo sapiens]	1.68889	0.888889	0.8	-0.055	LMC(+)<LMC(-)	0.0569431	0.369751
										P78324	tyrosine-protein phosphatase non-receptor type substrate 1 [OS=Homo sapiens]	1.68889	0.888889	0.8	-0.025	LMC(+)<LMC(-)	0.028971	0.369751
										P13611	Versican core protein [OS=Homo sapiens]	1.68889	0.888889	0.8	0.05	LMC(+)<LMC(-)	0.0829171	0.377925
										Q9H8J5	MANSC domain-containing protein 1 [OS=Homo sapiens]	1.68889	0.888889	0.8	0.085	LMC(+)<LMC(-)	0.028971	0.369751
										Q9BQT9	Calsyntenin-3 [OS=Homo sapiens]	1.68889	0.888889	0.8	-0.005	LMC(+)<LMC(-)	0.028971	0.369751
										O95158	Neurexophilin-4 [OS=Homo sapiens]	1.68889	0.888889	0.8	0.115	LMC(+)<LMC(-)	0.018981	0.369751
										P21802-1	Fibroblast growth factor receptor 2 [OS=Homo sapiens]	1.68889	0.888889	0.8	0.02	LMC(+)<LMC(-)	0.028971	0.369751
										Q16658	Fascin [OS=Homo sapiens]	1.68889	0.888889	0.8	-0.05	LMC(+)<LMC(-)	0.0599401	0.369751
										Q9Y646	Carboxypeptidase Q [OS=Homo sapiens]	1.68889	0.888889	0.8	-0.025	LMC(+)<LMC(-)	0.0599401	0.369751
										Q96NY8	Nectin-4 [OS=Homo sapiens]	1.68889	0.888889	0.8	0.04	LMC(+)<LMC(-)	0.040959	0.369751
										O95970	Leucine-rich glioma-inactivated protein 1 [OS=Homo sapiens]	1.68889	0.888889	0.8	-0.15	LMC(+)<LMC(-)	0.0599401	0.369751
										P55268	laminin subunit beta-2 [OS=Homo sapiens]	1.68889	0.888889	0.8	0.06	LMC(+)<LMC(-)	0.028971	0.369751
										Q04721	Neurogenic locus notch homolog protein 2 [OS=Homo sapiens]	1.68889	0.888889	0.8	0.03	LMC(+)<LMC(-)	0.0599401	0.369751
										Q15782-4	Chitinase-3-like protein 2 [OS=Homo sapiens]	1.68889	0.888889	0.8	-0.055	LMC(+)<LMC(-)	0.0599401	0.369751
										Q8WXD2-1	Secretogranin-3 [OS=Homo sapiens]	1.68889	0.888889	0.8	0.08	LMC(+)<LMC(-)	0.041958	0.369751
										Q14257	Reticulocalbin-2 [OS=Homo sapiens]	1.68889	0.888889	0.8	0.06	LMC(+)<LMC(-)	0.0599401	0.369751
										P23471-1	Receptor-type tyrosine-protein phosphatase zeta [OS=Homo sapiens]	1.68889	0.888889	0.8	-0.005	LMC(+)<LMC(-)	0.0599401	0.369751
										P14314	Glucosidase 2 subunit beta [OS=Homo sapiens]	1.68889	0.888889	0.8	-0.01	LMC(+)<LMC(-)	0.041958	0.369751
										O75071	EF-hand calcium-binding domain-containing protein 14 [OS=Homo sapiens]	1.68889	0.888889	0.8	-0.01	LMC(+)<LMC(-)	0.041958	0.369751
										O00115	Deoxyribonuclease-2-alpha [OS=Homo sapiens]	1.68889	0.888889	0.8	-0.11	LMC(+)<LMC(-)	0.040959	0.369751
										P43121	Cell surface glycoprotein MUC18 [OS=Homo sapiens]	1.68889	0.888889	0.8	0.02	LMC(+)<LMC(-)	0.111888	0.395991
										P00918	Carbonic anhydrase 2 [OS=Homo sapiens]	1.68889	0.888889	0.8	-0.265	LMC(+)<LMC(-)	0.0829171	0.377925
										Q9HCB6	Spondin-1 [OS=Homo sapiens]	1.68889	0.888889	0.8	-0.075	LMC(+)<LMC(-)	0.028971	0.369751
										O00461	Golgi integral membrane protein 4 [OS=Homo sapiens]	1.68889	0.888889	0.8	0.025	LMC(+)<LMC(-)	0.0599401	0.369751
										P05090	apolipoprotein D [OS=Homo sapiens]	1.68889	0.888889	0.8	0.09	LMC(+)<LMC(-)	0.0599401	0.369751
										Q9NY47	Voltage-dependent calcium channel subunit alpha-2/delta-2 [OS=Homo sapiens]	1.68889	0.888889	0.8	0.165	LMC(+)<LMC(-)	0.0599401	0.369751
										O43567	E3 ubiquitin-protein ligase RNF13 [OS=Homo sapiens]	1.68889	0.888889	0.8	-0.075	LMC(+)<LMC(-)	0.0599401	0.369751
										P00441	Superoxide dismutase [Cu-Zn] [OS=Homo sapiens]	1.68889	0.888889	0.8	-0.045	LMC(+)<LMC(-)	0.041958	0.369751
										O00339-1	Matrilin-2 [OS=Homo sapiens]	1.68889	0.888889	0.8	0.065	LMC(+)<LMC(-)	0.105894	0.395991
										Q16568	Cocaine- and amphetamine-regulated transcript protein [OS=Homo sapiens]	1.68889	0.888889	0.8	0.03	LMC(+)<LMC(-)	0.028971	0.369751
										P08779	Keratin, type I cytoskeletal 16 [OS=Homo sapiens]	1.68889	0.888889	0.8	-0.625	LMC(+)<LMC(-)	0.041958	0.369751
										P02788	Lactotransferrin [OS=Homo sapiens]	1.68889	0.888889	0.8	-0.335	LMC(+)<LMC(-)	0.0829171	0.377925
										Q15293	Reticulocalbin-1 [OS=Homo sapiens]	1.68889	0.888889	0.8	0.015	LMC(+)<LMC(-)	0.111888	0.395991
										Q99523	Sortilin [OS=Homo sapiens]	1.68889	0.888889	0.8	-0.015	LMC(+)<LMC(-)	0.0829171	0.377925
										Q6P4E1-4	Isoform 4 of Protein CASC4 [OS=Homo sapiens]	1.68889	0.888889	0.8	0.04	LMC(+)<LMC(-)	0.0829171	0.377925
										Q9BXJ0	Complement C1q tumor necrosis factor-related protein 5 [OS=Homo sapiens]	1.68889	0.888889	0.8	0.01	LMC(+)<LMC(-)	0.111888	0.395991
										Q9NR99	Matrix-remodeling-associated protein 5 [OS=Homo sapiens]	1.68889	0.888889	0.8	0.195	LMC(+)<LMC(-)	0.041958	0.369751
										Q969T9	WW domain-binding protein 2 [OS=Homo sapiens]	1.68889	0.888889	0.8	0.1	LMC(+)<LMC(-)	0.0829171	0.377925
										Q8WWX9	Selenoprotein M [OS=Homo sapiens]	1.68889	0.888889	0.8	-0.17	LMC(+)<LMC(-)	0.0579421	0.369751
										O14793	Growth/differentiation factor 8 [OS=Homo sapiens]	1.68889	0.888889	0.8	-0.03	LMC(+)<LMC(-)	0.037962	0.369751
										P21246	Pleiotrophin [OS=Homo sapiens]	1.68889	0.888889	0.8	0.1	LMC(+)<LMC(-)	0.041958	0.369751
										Q9H6B4	CXADR-like membrane protein [OS=Homo sapiens]	1.68889	0.888889	0.8	-0.13	LMC(+)<LMC(-)	0.0599401	0.369751
										Q8NCW6	Polypeptide N-acetylgalactosaminyltransferase 11 [OS=Homo sapiens]	1.68889	0.888889	0.8	-0.23	LMC(+)<LMC(-)	0.111888	0.395991
										Q12797	Aspartyl/Asparaginyl beta-hydroxylase [OS=Homo sapiens]	1.68889	0.888889	0.8	0.135	LMC(+)<LMC(-)	0.041958	0.369751
										Q9UP79	A disintegrin and metalloproteinase with thrombospondin motifs 8 [OS=Homo sapiens]	1.68889	0.888889	0.8	0.23	LMC(+)<LMC(-)	0.0599401	0.369751
										Q8IZA0	Dyslexia-associated protein KIAA0319-like protein [OS=Homo sapiens]	1.68889	0.888889	0.8	0.13	LMC(+)<LMC(-)	0.146853	0.435456
										P42857	Neuron-specific protein family member 1 [OS=Homo sapiens]	1.68889	0.888889	0.8	0.045	LMC(+)<LMC(-)	0.041958	0.369751
										P55957-1	BH3-interacting domain death agonist [OS=Homo sapiens]	1.68889	0.888889	0.8	-0.045	LMC(+)<LMC(-)	0.0829171	0.377925
										Q13444	Disintegrin and metalloproteinase domain-containing protein 15 [OS=Homo sapiens]	1.68889	0.888889	0.8	0.1	LMC(+)<LMC(-)	0.0829171	0.377925
										Q14114	Low-density lipoprotein receptor-related protein 8 [OS=Homo sapiens]	1.68889	0.888889	0.8	0.03	LMC(+)<LMC(-)	0.041958	0.369751
										P12429	annexin A3 [OS=Homo sapiens]	1.68889	0.888889	0.8	-0.085	LMC(+)<LMC(-)	0.10989	0.395991
										Q9Y240	C-type lectin domain family 11 member A [OS=Homo sapiens]	1.68889	0.888889	0.8	0.165	LMC(+)<LMC(-)	0.18981	0.474835
										A0A075B6S6	Immunoglobulin kappa variable 2D-30 [OS=Homo sapiens]	1.68889	0.888889	0.8	-0.235	LMC(+)<LMC(-)	0.18981	0.474835
										P51674	Neuronal membrane glycoprotein M6-a [OS=Homo sapiens]	1.66667	0.666667	1	-0.455	LMC(+)<LMC(-)	0.028971	0.369751
										P23468-4	Isoform 4 of Receptor-type tyrosine-protein phosphatase delta [OS=Homo sapiens]	1.66667	0.666667	1	-0.175	LMC(+)<LMC(-)	0.028971	0.369751
										Q6MZW2	Follistatin-related protein 4 [OS=Homo sapiens]	1.66667	0.666667	1	-0.085	LMC(+)<LMC(-)	0.028971	0.369751
										P23142	Fibulin-1 [OS=Homo sapiens]	1.66667	0.666667	1	-0.13	LMC(+)<LMC(-)	0.018981	0.369751
										Q14112-1	Nidogen-2 [OS=Homo sapiens]	1.66667	0.666667	1	-0.02	LMC(+)<LMC(-)	0.028971	0.369751
										P98095	Fibulin-2 [OS=Homo sapiens]	1.66667	0.666667	1	-0.015	LMC(+)<LMC(-)	0.028971	0.369751
										Q86UX2-1	Inter-alpha-trypsin inhibitor heavy chain H5 [OS=Homo sapiens]	1.66667	0.666667	1	-0.05	LMC(+)<LMC(-)	0.018981	0.369751
										P07585	decorin [OS=Homo sapiens]	1.66667	0.666667	1	0.01	LMC(+)<LMC(-)	0.018981	0.369751
										P20472	Parvalbumin alpha [OS=Homo sapiens]	1.66667	0.666667	1	-0.115	LMC(+)<LMC(-)	0.041958	0.369751
										Q9NR34	mannosyl-oligosaccharide 1,2-alpha-mannosidase IC [OS=Homo sapiens]	1.66667	0.666667	1	-0.02	LMC(+)<LMC(-)	0.041958	0.369751
										Q9NT99	Leucine-rich repeat-containing protein 4B [OS=Homo sapiens]	1.66667	0.666667	1	-0.145	LMC(+)<LMC(-)	0.111888	0.395991
										P04085	Platelet-derived growth factor subunit A [OS=Homo sapiens]	1.66667	0.666667	1	-0.15	LMC(+)<LMC(-)	0.041958	0.369751
										O94769	Extracellular matrix protein 2 [OS=Homo sapiens]	1.66667	0.666667	1	0.06	LMC(+)<LMC(-)	0.028971	0.369751
										Q92876-1	Kallikrein-6 [OS=Homo sapiens]	1.66667	0.666667	1	-0.08	LMC(+)<LMC(-)	0.028971	0.369751
										Q02246	Contactin-2 [OS=Homo sapiens]	1.66667	0.666667	1	-0.15	LMC(+)<LMC(-)	0.028971	0.369751
										P52799	Ephrin-B2 [OS=Homo sapiens]	1.66667	0.666667	1	-0.105	LMC(+)<LMC(-)	0.0829171	0.377925
										P15309-1	Prostatic acid phosphatase [OS=Homo sapiens]	1.66667	0.666667	1	0.105	LMC(+)<LMC(-)	0.0559441	0.369751
										P22676	Calretinin [OS=Homo sapiens]	1.66667	0.666667	1	-0.285	LMC(+)<LMC(-)	0.018981	0.369751
										Q93091	Ribonuclease K6 [OS=Homo sapiens]	1.66667	0.666667	1	-0.04	LMC(+)<LMC(-)	0.041958	0.369751
										P00736	Complement C1r subcomponent [OS=Homo sapiens]	1.66667	0.666667	1	0.035	LMC(+)<LMC(-)	0.028971	0.369751
										Q7Z7M0	Multiple epidermal growth factor-like domains protein 8 [OS=Homo sapiens]	1.66667	0.666667	1	-0.1	LMC(+)<LMC(-)	0.028971	0.369751
										Q14314	Fibroleukin [OS=Homo sapiens]	1.66667	0.666667	1	-0.08	LMC(+)<LMC(-)	0.0829171	0.377925
										P04156-1	Major prion protein [OS=Homo sapiens]	1.66667	0.666667	1	-0.2	LMC(+)<LMC(-)	0.0599401	0.369751
										P01344	Insulin-like growth factor II [OS=Homo sapiens]	1.66667	0.666667	1	-0.05	LMC(+)<LMC(-)	0.041958	0.369751
										P30043	flavin reductase (NADPH) [OS=Homo sapiens]	1.66667	0.666667	1	-0.185	LMC(+)<LMC(-)	0.0829171	0.377925
										Q9BY79	membrane frizzled-related protein [OS=Homo sapiens]	1.66667	0.666667	1	-0.16	LMC(+)<LMC(-)	0.028971	0.369751
										P11362	Fibroblast growth factor receptor 1 [OS=Homo sapiens]	1.66667	0.666667	1	-0.12	LMC(+)<LMC(-)	0.146853	0.435456
										Q12805	EGF-containing fibulin-like extracellular matrix protein 1 [OS=Homo sapiens]	1.66667	0.666667	1	0	LMC(+)<LMC(-)	0.0599401	0.369751
										P22105	tenascin-X [OS=Homo sapiens]	1.66667	0.666667	1	-0.02	LMC(+)<LMC(-)	0.0599401	0.369751
										Q9BRK5-1	45 kDa calcium-binding protein [OS=Homo sapiens]	1.66667	0.666667	1	-0.115	LMC(+)<LMC(-)	0.0639361	0.377925
										O15394	Neural cell adhesion molecule 2 [OS=Homo sapiens]	1.66667	0.666667	1	-0.18	LMC(+)<LMC(-)	0.041958	0.369751
										O76070	Gamma-synuclein [OS=Homo sapiens]	1.66667	0.666667	1	-0.065	LMC(+)<LMC(-)	0.0829171	0.377925
										Q9BWS9-1	Chitinase domain-containing protein 1 [OS=Homo sapiens]	1.66667	0.666667	1	-0.065	LMC(+)<LMC(-)	0.040959	0.369751
										P07996	thrombospondin-1 [OS=Homo sapiens]	1.66667	0.666667	1	-0.01	LMC(+)<LMC(-)	0.0829171	0.377925
										Q12860	Contactin-1 [OS=Homo sapiens]	1.66667	0.666667	1	-0.035	LMC(+)<LMC(-)	0.0829171	0.377925
										Q9H7Y0-1	Deleted in autism-related protein 1 [OS=Homo sapiens]	1.66667	0.666667	1	-0.045	LMC(+)<LMC(-)	0.146853	0.435456
										Q9Y2R0	Cytochrome c oxidase assembly factor 3 homolog, mitochondrial [OS=Homo sapiens]	1.66667	0.666667	1	-0.09	LMC(+)<LMC(-)	0.040959	0.369751
										Q969P0	Immunoglobulin superfamily member 8 [OS=Homo sapiens]	1.66667	0.666667	1	-0.05	LMC(+)<LMC(-)	0.0829171	0.377925
										O43505	beta-1,4-glucuronyltransferase 1 [OS=Homo sapiens]	1.66667	0.666667	1	-0.135	LMC(+)<LMC(-)	0.0829171	0.377925
										Q15375-1	Ephrin type-A receptor 7 [OS=Homo sapiens]	1.66667	0.666667	1	-0.06	LMC(+)<LMC(-)	0.0829171	0.377925
										P42658	Dipeptidyl aminopeptidase-like protein 6 [OS=Homo sapiens]	1.66667	0.666667	1	-0.085	LMC(+)<LMC(-)	0.146853	0.435456
										P12109	Collagen alpha-1(VI) chain [OS=Homo sapiens]	1.66667	0.666667	1	-0.05	LMC(+)<LMC(-)	0.0599401	0.369751
										Q06830	peroxiredoxin-1 [OS=Homo sapiens]	1.66667	0.666667	1	-0.185	LMC(+)<LMC(-)	0.0829171	0.377925
										Q9Y5Y7	Lymphatic vessel endothelial hyaluronic acid receptor 1 [OS=Homo sapiens]	1.66667	0.666667	1	0.04	LMC(+)<LMC(-)	0.111888	0.395991
										Q9NZP8	Complement C1r subcomponent-like protein [OS=Homo sapiens]	1.66667	0.666667	1	-0.005	LMC(+)<LMC(-)	0.0829171	0.377925
										Q9Y639-1	Isoform 1 of Neuroplastin [OS=Homo sapiens]	1.66667	0.666667	1	-0.195	LMC(+)<LMC(-)	0.0599401	0.369751
										Q13217	DnaJ homolog subfamily C member 3 [OS=Homo sapiens]	1.66667	0.666667	1	-0.045	LMC(+)<LMC(-)	0.041958	0.369751
										Q8NFY4	Semaphorin-6D [OS=Homo sapiens]	1.66667	0.666667	1	-0.045	LMC(+)<LMC(-)	0.111888	0.395991
										P49257	Protein ERGIC-53 [OS=Homo sapiens]	1.66667	0.666667	1	-0.105	LMC(+)<LMC(-)	0.0599401	0.369751
										P20366	protachykinin-1 [OS=Homo sapiens]	1.66667	0.666667	1	0.17	LMC(+)<LMC(-)	0.0819181	0.377925
										P06396-2	Isoform 2 of Gelsolin [OS=Homo sapiens]	1.66667	0.666667	1	0.04	LMC(+)<LMC(-)	0.0599401	0.369751
										P29966	Myristoylated alanine-rich C-kinase substrate [OS=Homo sapiens]	1.66667	0.666667	1	-0.065	LMC(+)<LMC(-)	0.026973	0.369751
										P10643	Complement component C7 [OS=Homo sapiens]	1.66667	0.666667	1	0.04	LMC(+)<LMC(-)	0.041958	0.369751
										P01037	Cystatin-SN [OS=Homo sapiens]	1.66667	0.666667	1	-0.17	LMC(+)<LMC(-)	0.0599401	0.369751
										Q9NPD7	Neuritin [OS=Homo sapiens]	1.66667	0.666667	1	-0.14	LMC(+)<LMC(-)	0.0599401	0.369751
										Q9UJ14-1	glutathione hydrolase 7 [OS=Homo sapiens]	1.66667	0.666667	1	-0.1	LMC(+)<LMC(-)	0.028971	0.369751
										Q9BRF8-1	Serine/threonine-protein phosphatase CPPED1 [OS=Homo sapiens]	1.66667	0.666667	1	-0.18	LMC(+)<LMC(-)	0.0799201	0.377925
										P15086	carboxypeptidase B [OS=Homo sapiens]	1.66667	0.666667	1	-0.265	LMC(+)<LMC(-)	0.0829171	0.377925
										P39059	Collagen alpha-1(XV) chain [OS=Homo sapiens]	1.66667	0.666667	1	-0.01	LMC(+)<LMC(-)	0.0599401	0.369751
										Q9H4G4	Golgi-associated plant pathogenesis-related protein 1 [OS=Homo sapiens]	1.66667	0.666667	1	-0.18	LMC(+)<LMC(-)	0.111888	0.395991
										Q13442	28 kDa heat- and acid-stable phosphoprotein [OS=Homo sapiens]	1.66667	0.666667	1	-0.315	LMC(+)<LMC(-)	0.110889	0.395991
										P60033	CD81 antigen [OS=Homo sapiens]	1.66667	0.666667	1	-0.345	LMC(+)<LMC(-)	0.045954	0.369751
										Q9P2S2-1	Neurexin-2 [OS=Homo sapiens]	1.66667	0.666667	1	-0.105	LMC(+)<LMC(-)	0.111888	0.395991
										O94856	Neurofascin [OS=Homo sapiens]	1.66667	0.666667	1	-0.145	LMC(+)<LMC(-)	0.146853	0.435456
										P01701	immunoglobulin lambda variable 1-51 [OS=Homo sapiens]	1.66667	0.666667	1	-0.03	LMC(+)<LMC(-)	0.18981	0.474835
										P07951-2	Isoform 2 of Tropomyosin beta chain [OS=Homo sapiens]	1.66667	0.666667	1	-0.02	LMC(+)<LMC(-)	0.041958	0.369751
										Q09666-1	Neuroblast differentiation-associated protein AHNAK [OS=Homo sapiens]	1.66667	0.666667	1	-0.18	LMC(+)<LMC(-)	0.0659341	0.377925
										O75340	programmed cell death protein 6 [OS=Homo sapiens]	1.66667	0.666667	1	-0.365	LMC(+)<LMC(-)	0.217782	0.521631
										P10451-3	Isoform C of Osteopontin [OS=Homo sapiens]	1.66667	0.666667	1	-0.345	LMC(+)<LMC(-)	0.233766	0.521631
										P48539	calmodulin regulator protein PCP4 [OS=Homo sapiens]	1.66667	0.666667	1	-0.085	LMC(+)<LMC(-)	0.041958	0.369751
										P07355	Annexin A2 [OS=Homo sapiens]	1.66667	0.666667	1	-0.08	LMC(+)<LMC(-)	0.041958	0.369751
										Q15149-1	plectin [OS=Homo sapiens]	1.66667	0.666667	1	-0.16	LMC(+)<LMC(-)	0.0599401	0.369751
										Q8NBP7-1	Proprotein convertase subtilisin/kexin type 9 [OS=Homo sapiens]	1.66667	0.666667	1	-0.095	LMC(+)<LMC(-)	0.111888	0.395991
										Q9HCU4	cadherin EGF LAG seven-pass G-type receptor 2 [OS=Homo sapiens]	1.66667	0.666667	1	0.005	LMC(+)<LMC(-)	0.111888	0.395991
										Q92823	Neuronal cell adhesion molecule [OS=Homo sapiens]	1.66667	0.666667	1	-0.17	LMC(+)<LMC(-)	0.18981	0.474835
										P31949	protein S100-A11 [OS=Homo sapiens]	1.66667	0.666667	1	-0.175	LMC(+)<LMC(-)	0.0599401	0.369751
										Q9Y4C0	Neurexin-3 [OS=Homo sapiens]	1.66667	0.666667	1	-0.155	LMC(+)<LMC(-)	0.0829171	0.377925
										P13591-1	Isoform 2 of Neural cell adhesion molecule 1 [OS=Homo sapiens]	1.66667	0.666667	1	-0.065	LMC(+)<LMC(-)	0.146853	0.435456
										P08758	annexin A5 [OS=Homo sapiens]	1.66667	0.666667	1	-0.125	LMC(+)<LMC(-)	0.0599401	0.369751
										Q9UHC6-1	Contactin-associated protein-like 2 [OS=Homo sapiens]	1.66667	0.666667	1	-0.16	LMC(+)<LMC(-)	0.18981	0.474835
										P35637-1	RNA-binding protein FUS [OS=Homo sapiens]	1.66667	0.666667	1	-0.1	LMC(+)<LMC(-)	0.288711	0.578824
										Q15113	Procollagen C-endopeptidase enhancer 1 [OS=Homo sapiens]	1.66667	0.666667	1	0.025	LMC(+)<LMC(-)	0.23976	0.521631
										P13639	Elongation factor 2 [OS=Homo sapiens]	1.66667	0.666667	1	-0.185	LMC(+)<LMC(-)	0.0829171	0.377925
										P60981-1	Destrin [OS=Homo sapiens]	1.66667	0.666667	1	-0.155	LMC(+)<LMC(-)	0.143856	0.435456
										Q8TEU8	WAP, kazal, immunoglobulin, kunitz and NTR domain-containing protein 2 [OS=Homo sapiens]	1.66667	0.666667	1	-0.39	LMC(+)<LMC(-)	0.18981	0.474835
										Q9UQ80	proliferation-associated protein 2G4 [OS=Homo sapiens]	1.66667	0.666667	1	-0.21	LMC(+)<LMC(-)	0.297702	0.578824
										P78536-1	Disintegrin and metalloproteinase domain-containing protein 17 [OS=Homo sapiens]	1.66667	0.666667	1	-0.015	LMC(+)<LMC(-)	0.041958	0.369751
										Q96C23	aldose 1-epimerase [OS=Homo sapiens]	1.66667	0.666667	1	-0.22	LMC(+)<LMC(-)	0.146853	0.435456
										Q86SR1	Polypeptide N-acetylgalactosaminyltransferase 10 [OS=Homo sapiens]	1.66667	0.666667	1	-0.05	LMC(+)<LMC(-)	0.23976	0.521631
										O15498	Synaptobrevin homolog YKT6 [OS=Homo sapiens]	1.66667	0.666667	1	-0.165	LMC(+)<LMC(-)	0.288711	0.578824
										P06737-1	Glycogen phosphorylase, liver form [OS=Homo sapiens]	1.66667	0.666667	1	-0.15	LMC(+)<LMC(-)	0.111888	0.395991
										O95861-1	3'(2'),5'-bisphosphate nucleotidase 1 [OS=Homo sapiens]	1.66667	0.666667	1	-0.25	LMC(+)<LMC(-)	0.18981	0.474835
										P52565-1	rho GDP-dissociation inhibitor 1 [OS=Homo sapiens]	1.66667	0.666667	1	-0.115	LMC(+)<LMC(-)	0.18981	0.474835
										P61812	Transforming growth factor beta-2 [OS=Homo sapiens]	1.66667	0.666667	1	-0.255	LMC(+)<LMC(-)	0.23976	0.521631
										Q9NQX7	Integral membrane protein 2C [OS=Homo sapiens]	1.66667	0.666667	1	-0.045	LMC(+)<LMC(-)	0.297702	0.578824
										Q13822-3	Isoform 3 of Ectonucleotide pyrophosphatase/phosphodiesterase family member 2 [OS=Homo sapiens]	1.6	1	0.6	-0.055	LMC(+)<LMC(-)	0.028971	0.369751
										Q99969	Retinoic acid receptor responder protein 2 [OS=Homo sapiens]	1.6	1	0.6	0.09	LMC(+)<LMC(-)	0.028971	0.369751
										P34096	Ribonuclease 4 [OS=Homo sapiens]	1.6	1	0.6	0.11	LMC(+)<LMC(-)	0.028971	0.369751
										P13647	keratin, type II cytoskeletal 5 [OS=Homo sapiens]	1.6	1	0.6	-0.05	LMC(+)<LMC(-)	0.041958	0.369751
										P41222	Prostaglandin-H2 D-isomerase [OS=Homo sapiens]	1.6	1	0.6	0.15	LMC(+)<LMC(-)	0.041958	0.369751
										P05408-2	Isoform 2 of Neuroendocrine protein 7B2 [OS=Homo sapiens]	1.6	1	0.6	4.44089e-17	LMC(+)<LMC(-)	0.041958	0.369751
										Q01469	Fatty acid-binding protein, epidermal [OS=Homo sapiens]	1.6	1	0.6	-0.025	LMC(+)<LMC(-)	0.041958	0.369751
										P58107	epiplakin [OS=Homo sapiens]	1.6	1	0.6	0.52	LMC(+)<LMC(-)	0.110889	0.395991
										P08493-1	matrix Gla protein [OS=Homo sapiens]	1.6	1	0.6	0.21	LMC(+)<LMC(-)	0.111888	0.395991
										P31151	Protein S100-A7 [OS=Homo sapiens]	1.6	1	0.6	0.19	LMC(+)<LMC(-)	0.0599401	0.369751
										Q8IUX7	Adipocyte enhancer-binding protein 1 [OS=Homo sapiens]	1.6	1	0.6	0.205	LMC(+)<LMC(-)	0.0599401	0.369751
										P19957	Elafin [OS=Homo sapiens]	1.6	1	0.6	-0.975	LMC(+)<LMC(-)	0.0599401	0.369751
										Q14766-1	Latent-transforming growth factor beta-binding protein 1 [OS=Homo sapiens]	1.6	1	0.6	0.14	LMC(+)<LMC(-)	0.0599401	0.369751
										Q9BZG9-2	Isoform 2 of Ly-6/neurotoxin-like protein 1 [OS=Homo sapiens]	1.6	1	0.6	-0.1	LMC(+)<LMC(-)	0.0829171	0.377925
										Q7RTS7	Keratin, type II cytoskeletal 74 [OS=Homo sapiens]	1.6	1	0.6	0.135	LMC(+)<LMC(-)	0.0829171	0.377925
										Q4LDE5	Sushi, von Willebrand factor type A, EGF and pentraxin domain-containing protein 1 [OS=Homo sapiens]	1.6	1	0.6	0.265	LMC(+)<LMC(-)	0.0599401	0.369751
										P84157-3	Isoform 3 of Matrix-remodeling-associated protein 7 [OS=Homo sapiens]	1.6	1	0.6	0.11	LMC(+)<LMC(-)	0.0599401	0.369751
										Q8TCZ2	CD99 antigen-like protein 2 [OS=Homo sapiens]	1.6	1	0.6	0.09	LMC(+)<LMC(-)	0.041958	0.369751
										Q16288-1	NT-3 growth factor receptor [OS=Homo sapiens]	1.6	1	0.6	0.085	LMC(+)<LMC(-)	0.0629371	0.377925
										P14621	Acylphosphatase-2 [OS=Homo sapiens]	1.6	1	0.6	0.045	LMC(+)<LMC(-)	0.0599401	0.369751
										Q9H1U4	Multiple epidermal growth factor-like domains protein 9 [OS=Homo sapiens]	1.6	1	0.6	0.155	LMC(+)<LMC(-)	0.0599401	0.369751
										Q9UKU9	angiopoietin-related protein 2 [OS=Homo sapiens]	1.6	1	0.6	0.135	LMC(+)<LMC(-)	0.111888	0.395991
										Q9NQX5	Neural proliferation differentiation and control protein 1 [OS=Homo sapiens]	1.6	1	0.6	0.095	LMC(+)<LMC(-)	0.041958	0.369751
										Q9NT22	EMILIN-3 [OS=Homo sapiens]	1.6	1	0.6	0.185	LMC(+)<LMC(-)	0.146853	0.435456
										Q96ID5	Immunoglobulin superfamily member 21 [OS=Homo sapiens]	1.6	1	0.6	0.08	LMC(+)<LMC(-)	0.041958	0.369751
										O60234	glia maturation factor gamma [OS=Homo sapiens]	1.6	1	0.6	0.095	LMC(+)<LMC(-)	0.116883	0.411772
										Q15846	Clusterin-like protein 1 [OS=Homo sapiens]	1.6	1	0.6	0.025	LMC(+)<LMC(-)	0.0829171	0.377925
										P49788	Retinoic acid receptor responder protein 1 [OS=Homo sapiens]	1.6	1	0.6	-0.45	LMC(+)<LMC(-)	0.0829171	0.377925
										Q8TER0	Sushi, nidogen and EGF-like domain-containing protein 1 [OS=Homo sapiens]	1.6	1	0.6	0.175	LMC(+)<LMC(-)	0.0829171	0.377925
										P02533	Keratin, type I cytoskeletal 14 [OS=Homo sapiens]	1.6	1	0.6	-0.355	LMC(+)<LMC(-)	0.0829171	0.377925
										P02042	Hemoglobin subunit delta [OS=Homo sapiens]	1.6	1	0.6	-0.27	LMC(+)<LMC(-)	0.111888	0.395991
										Q92911	Sodium/iodide cotransporter [OS=Homo sapiens]	1.6	1	0.6	-0.285	LMC(+)<LMC(-)	0.0599401	0.369751
										P35613	Basigin [OS=Homo sapiens]	1.6	1	0.6	0.055	LMC(+)<LMC(-)	0.0829171	0.377925
										P01210	Proenkephalin-A [OS=Homo sapiens]	1.6	1	0.6	-0.035	LMC(+)<LMC(-)	0.0829171	0.377925
										O15466	Alpha-2,8-sialyltransferase 8E [OS=Homo sapiens]	1.6	1	0.6	0.005	LMC(+)<LMC(-)	0.028971	0.369751
										P55008-1	Allograft inflammatory factor 1 [OS=Homo sapiens]	1.6	1	0.6	0.1	LMC(+)<LMC(-)	0.028971	0.369751
										O60279	Sushi domain-containing protein 5 [OS=Homo sapiens]	1.6	1	0.6	0.08	LMC(+)<LMC(-)	0.0829171	0.377925
										P55083	Microfibril-associated glycoprotein 4 [OS=Homo sapiens]	1.6	1	0.6	0.255	LMC(+)<LMC(-)	0.041958	0.369751
										Q9UQ52	Contactin-6 [OS=Homo sapiens]	1.6	1	0.6	0.165	LMC(+)<LMC(-)	0.111888	0.395991
										P25713	Metallothionein-3 [OS=Homo sapiens]	1.6	1	0.6	0.08	LMC(+)<LMC(-)	0.0599401	0.369751
										P20933	N(4)-(beta-N-acetylglucosaminyl)-L-asparaginase [OS=Homo sapiens]	1.6	1	0.6	0.015	LMC(+)<LMC(-)	0.104895	0.395991
										P07858	Cathepsin B [OS=Homo sapiens]	1.6	1	0.6	0.11	LMC(+)<LMC(-)	0.111888	0.395991
										O95185-1	Netrin receptor UNC5C [OS=Homo sapiens]	1.6	1	0.6	0.045	LMC(+)<LMC(-)	0.038961	0.369751
										Q9NX62	Inositol monophosphatase 3 [OS=Homo sapiens]	1.6	1	0.6	0.16	LMC(+)<LMC(-)	0.0889111	0.395991
										Q8N3T6	Transmembrane protein 132C [OS=Homo sapiens]	1.6	1	0.6	0.105	LMC(+)<LMC(-)	0.0829171	0.377925
										P13497	Bone morphogenetic protein 1 [OS=Homo sapiens]	1.6	1	0.6	0.17	LMC(+)<LMC(-)	0.146853	0.435456
										Q6UX06	Olfactomedin-4 [OS=Homo sapiens]	1.6	1	0.6	-0.42	LMC(+)<LMC(-)	0.153846	0.454438
										Q8TEA8	D-aminoacyl-tRNA deacylase 1 [OS=Homo sapiens]	1.6	1	0.6	0.02	LMC(+)<LMC(-)	0.151848	0.4494
										Q9H098	Protein FAM107B [OS=Homo sapiens]	1.6	1	0.6	0.01	LMC(+)<LMC(-)	0.0849151	0.385886
										P06702	Protein S100-A9 [OS=Homo sapiens]	1.6	1	0.6	-0.065	LMC(+)<LMC(-)	0.437562	0.6782
										P05109	Protein S100-A8 [OS=Homo sapiens]	1.6	1	0.6	-0.17	LMC(+)<LMC(-)	0.363636	0.624073

## Sheet: Proteins abundance ratio
		Chiasserini et al				Batruch et al.										2447	2450	2392	2404	1518	2457	2306	2323	2270	2272	2650	2649	2511	2512	2655	2654	2057	2119	2073	2153	2565	2566	2064	2556	2075	2101	2071	2149	2557	2556	reference	2447	2450	2392
row no.	Protein FDR Confidence: Combined	Master	Accession	Gene_ID	Description	Exp. q-value: Combined	Sum PEP Score	Coverage [%]	# Peptides	# PSMs	# Unique Peptides	# AAs	MW [kDa]	calc. pI	Score Sequest HT: Sequest HT	Abundance Ratio: (F1, 127N) / (F1, 126)	Abundance Ratio: (F1, 127C) / (F1, 126)	Abundance Ratio: (F1, 128N) / (F1, 126)	Abundance Ratio: (F1, 128C) / (F1, 126)	Abundance Ratio: (F1, 129N) / (F1, 126)	Abundance Ratio: (F1, 129C) / (F1, 126)	Abundance Ratio: (F1, 130N) / (F1, 126)	Abundance Ratio: (F1, 130C) / (F1, 126)	Abundance Ratio: (F1, 131N) / (F1, 126)	Abundance Ratio: (F1, 131C) / (F1, 126)	Abundance Ratio: (F1, 132N) / (F1, 126)	Abundance Ratio: (F1, 132C) / (F1, 126)	Abundance Ratio: (F1, 133N) / (F1, 126)	Abundance Ratio: (F1, 133C) / (F1, 126)	Abundance Ratio: (F1, 134N) / (F1, 126)	Abundance Ratio: (F2, 127N) / (F2, 126)	Abundance Ratio: (F2, 127C) / (F2, 126)	Abundance Ratio: (F2, 128N) / (F2, 126)	Abundance Ratio: (F2, 128C) / (F2, 126)	Abundance Ratio: (F2, 129N) / (F2, 126)	Abundance Ratio: (F2, 129C) / (F2, 126)	Abundance Ratio: (F2, 130N) / (F2, 126)	Abundance Ratio: (F2, 130C) / (F2, 126)	Abundance Ratio: (F2, 131N) / (F2, 126)	Abundance Ratio: (F2, 131C) / (F2, 126)	Abundance Ratio: (F2, 132N) / (F2, 126)	Abundance Ratio: (F2, 132C) / (F2, 126)	Abundance Ratio: (F2, 133N) / (F2, 126)	Abundance Ratio: (F2, 133C) / (F2, 126)	Abundance Ratio: (F2, 134N) / (F2, 126)	Abundances (Scaled): F1: 126, Control	Abundances (Scaled): F1: 127N, Sample	Abundances (Scaled): F1: 127C, Sample	Abundances (Scaled): F1: 128N, Sample
1	High	Master Protein	P01024	C3	Complement C3 [OS=Homo sapiens]	0	1282.09	79	120	1950	120	1663	187	6.4	5616.51	0.656	0.881	0.826	1.271	0.812	0.967	0.624	0.931	0.706	0.919	0.855	0.952	0.706	0.981	0.601	0.645	0.685	1.122	1.048	1.368	0.929	1.387	0.744	1.619	0.63	0.704	1.273	1.339	1.221	1.595	116.9	76.6	102.9	96.5
2	High	Master Protein	P04114	APOB	apolipoprotein B-100 [OS=Homo sapiens]	0	1220.62	47	186	685	186	4563	515.3	7.05	1879.61	0.214	1.163	0.768	1.868	0.161	0.194	0.218	1.713	0.186	0.721	0.978	0.468	0.42	1.182	0.146	0.143	0.296	0.72	0.541	0.745	0.881	2.3	0.166	2.151	0.373	0.437	1.098	1.561	1.809	2.135	140.3	30.1	163.2	107.8
3	High	Master Protein	P02768-1	ALB	Serum albumin [OS=Homo sapiens]	0	1093.65	88	80	6577	80	609	69.3	6.28	19069.8	0.814	0.852	1.028	1.013	0.93	1.125	0.484	0.632	0.708	0.71	1.192	1.122	1.24	1.384	0.426	0.591	0.95	1.23	1.056	0.884	1.327	1.506	0.777	1.497	0.892	0.918	1.399	1.437	1.118	1.485	109.1	88.8	93	112.2
4	High	Master Protein	P0C0L5	C4B_2	Complement C4-B [OS=Homo sapiens]	0	889.712	62	84	981	4	1744	192.6	7.27	2893.64	0.762	0.78	0.671	1.205	0.724	0.785	0.77	0.867	0.765	0.892	0.613	1.016	0.86	0.875	0.67	1.05	0.879	1.167	1.272	1.382	1.053	0.995	0.858	0.835	0.809	0.765	1.154	0.787	1.414	0.848	120.7	92	94.1	80.9
5	High	Master Protein	P0C0L4-1	c4a	Complement C4-A [OS=Homo sapiens]	0	883.864	62	84	981	4	1744	192.7	7.08	2922.56	0.77	0.946	0.875	1.302	0.593	0.673	1.048	1.007	0.794	0.937	0.684	1.01	0.837	0.945	1.274	2.012	0.953	1.481	0.992	1.168	0.912	1.041	0.738	1.029	0.456	0.481	0.884	0.831	0.941	1.032	108.9	83.8	103	95.2
6	High	Master Protein	P01023	A2M	alpha-2-macroglobulin [OS=Homo sapiens]	0	751.294	58	63	1193	56	1474	163.2	6.46	3553.69	0.887	1.114	0.96	1.429	0.826	0.977	0.427	0.938	0.661	0.83	1.017	0.894	0.852	1.37	0.869	1.017	0.712	0.978	0.766	0.993	2.009	3.032	0.656	1.141	0.825	0.885	0.764	0.828	1.058	1.165	106.3	94.3	118.4	102.1
7	High	Master Protein	P02751-10	FN1	Isoform 10 of Fibronectin [OS=Homo sapiens]	0	707.003	51	70	601	0	2176	239.5	5.88	1822.54	0.918	1.303	1.22	1.297	0.974	1.274	3.859	1.203	0.948	1.591	0.857	1.461	1.295	1.545	0.92	1.119	0.562	1.422	0.434	0.646	0.618	0.221	1.921	0.709	1.983	2.952	0.587	0.884	0.777	0.836	73.9	67.8	96.2	90.1
8	High	Master Protein	P02751-15	FN1	Isoform 15 of Fibronectin [OS=Homo sapiens]	0	678.175	45	70	572	1	2477	272.2	5.5	1692.58	0.629	1.162	1.009	1.203	0.95	1.123	1.787	0.987	0.977	1.226	0.731	1.293	1.112	1.334	0.753	1.119	0.498	1.351	0.445	0.66	0.462	0.32	1.494	0.822	1.744	2.373	0.488	0.826	0.774	0.82	92.6	58.2	107.6	93.4
9	High	Master Protein	Q9Y6R7	FCGBP	IgGFc-binding protein [OS=Homo sapiens]	0	659.902	33	78	370	78	5405	571.6	5.34	1157.53	0.814	1.052	1.413	1.281	1.71	2.559	0.53	0.686	0.617	0.719	1.006	1.569	0.82	1.018	1.615	1.989	0.89	0.978	0.905	1.55	0.705	0.598	0.493	0.408	1.997	2.569	0.378	0.495	0.417	0.428	86.9	70.7	91.4	122.8
10	High	Master Protein	P02787	TF	Serotransferrin [OS=Homo sapiens]	0	614.349	75	61	1498	61	698	77	7.12	4039.75	1.188	0.874	1.022	0.838	1.106	1.042	0.811	0.604	1.02	1.045	1.141	1.153	1.231	0.917	1.043	1.045	1.339	1.202	1.135	0.78	1.37	1.118	1.201	0.725	1.286	1.095	1.407	1.256	0.682	0.758	99.8	118.6	87.2	101.9
11	High	Master Protein	P01009-1	serpina1	alpha-1-antitrypsin [OS=Homo sapiens]	0	504.24	75	41	1311	40	418	46.7	5.59	3816.98	0.656	0.749	0.566	1.009	0.608	0.826	0.56	1.338	0.399	0.451	1.167	1.464	1.071	1.247	0.531	0.67	0.904	1.274	1.269	1.321	0.928	1.103	0.494	1.622	0.66	0.67	0.889	0.937	1.286	1.619	117.3	76.9	87.8	66.4
12	High	Master Protein	P00450	CP	Ceruloplasmin [OS=Homo sapiens]	0	480.724	51	46	450	46	1065	122.1	5.72	1381	0.755	0.766	0.904	1.052	0.886	0.921	0.666	0.967	0.76	0.658	0.965	0.993	0.938	0.985	0.889	0.891	1.324	0.97	1.545	1.497	0.99	0.963	1.035	1.422	0.926	0.873	1.096	0.973	1.178	1.402	113.4	85.7	86.9	102.5
13	High	Master Protein	P08603-1	CFH	complement factor H [OS=Homo sapiens]	0	454.028	53	55	385	49	1231	139	6.61	1059.87	0.78	1.115	0.9	1.078	0.779	1.059	0.734	1.051	0.867	0.881	0.866	0.997	0.821	1.199	0.719	1.029	0.845	0.814	0.999	1.096	0.796	1.276	1.09	1.652	0.702	0.82	0.925	1.01	1.372	1.61	107.8	84	120.1	97
14	High	Master Protein	P04264	KRT1	Keratin, type II cytoskeletal 1 [OS=Homo sapiens]	0	366.843	61	45	237	37	644	66	8.12	624.72	0.487	1.82	0.349	0.131	0.77	0.637	0.822	0.263	0.827	2.411	0.225	0.266	0.568	0.618	3.523	0.231	0.574	0.107	1.099	3.035	0.431	0.097	1.436	0.106	2.54	0.383	0.966	2.802	2.324	0.104	108.7	52.9	197.9	37.9
15	High	Master Protein	P05060	CHGB	Secretogranin-1 [OS=Homo sapiens]	0	359.491	49	33	349	33	677	78.2	5.07	949.48	1.626	1.158	2.059	1.107	1.106	0.935	1.168	0.453	1.9	1.327	0.955	1.089	0.925	0.396	1.652	1.337	2.199	1.159	0.683	0.481	0.654	0.125	1.679	0.158	0.938	0.746	0.714	0.46	0.503	0.168	84.9	138	98.2	174.7
16	High	Master Protein	P02774	GC	vitamin D-binding protein [OS=Homo sapiens]	0	344.432	82	37	449	37	474	52.9	5.54	1347.88	0.673	0.785	0.825	1.129	0.831	1.001	0.48	0.981	0.511	0.49	1.336	1.391	0.931	1.176	0.428	0.551	0.754	1.184	1.104	0.975	0.854	1.082	0.735	1.976	0.721	0.669	0.9	1.101	1.34	1.976	114.6	77.1	90	94.5
17	High	Master Protein	P01008	SERPINC1	Antithrombin-III [OS=Homo sapiens]	0	333.391	49	26	476	26	464	52.6	6.71	1932.56	0.703	0.832	0.801	1.038	0.808	1.024	0.627	0.931	0.683	0.844	1.086	1.164	0.786	1.036	0.386	0.439	0.645	1.127	1.131	1.103	1.406	1.673	0.608	1.226	0.72	0.915	1.314	1.626	1.111	1.233	116.4	81.9	96.8	93.2
18	High	Master Protein	P12259	F5	Coagulation factor V [OS=Homo sapiens]	0	330.353	28	55	187	55	2224	251.5	6.05	491.51	1.422	0.642	1.02	0.434	2.885	0.938	1.085	0.47	2.016	0.791	2.42	0.694	1.462	0.54	2.549	1.41	1.855	0.495	1.679	0.682	1.665	0.372	1.809	0.249	1.313	0.726	1.191	0.452	0.959	0.267	78.6	111.7	50.4	80.1
19	High	Master Protein	P35527	KRT9	Keratin, type I cytoskeletal 9 [OS=Homo sapiens]	0	325.336	69	35	146	34	623	62	5.24	439.06	0.379	1.034	0.261	0.117	0.611	0.419	0.524	0.213	1.547	3.278	0.154	0.214	0.57	0.706	2.716	0.214	0.696	0.156	1.01	2.587	0.385	0.136	1.09	0.08	2.632	0.414	0.58	1.952	3.046	0.084	116.4	44.1	120.4	30.4
20	High	Master Protein	Q14624-1	ITIH4	Inter-alpha-trypsin inhibitor heavy chain H4 [OS=Homo sapiens]	0	323.902	49	33	215	1	930	103.3	6.98	681.31	0.271	0.708	0.726	1.389	0.446	0.66	0.175	1.536	0.395	0.546	0.753	0.953	0.557	1.077	0.193	0.322	0.532	1.036	0.725	1.167	1.042	2.055	0.377	2.056	0.478	0.67	0.942	1.382	1.544	2.039	140.5	38	99.5	102
21	High	Master Protein	P01833	PIGR	Polymeric immunoglobulin receptor [OS=Homo sapiens]	0	322.072	52	30	305	30	764	83.2	5.74	931.78	4.19	4.52	0.241	0.178	5.053	6.72	0.218	0.179	0.239	0.276	1.218	1.991	3.728	3.373	0.266	0.205	0.21	0.101	0.073	0.069	0.078	0.059	2.065	0.35	5.73	5.57	0.094	0.054	0.274	0.375	47.9	200.8	216.6	11.6
22	High	Master Protein	P01031	C5	Complement C5 [OS=Homo sapiens]	0	320.558	42	57	209	57	1676	188.2	6.52	533.72	0.49	0.799	0.668	1.181	0.525	0.613	0.254	1.233	0.426	0.733	0.83	0.777	0.655	1.189	0.355	0.418	0.459	0.963	1.12	1.526	1.319	2.429	0.466	1.423	0.631	0.862	1.122	1.566	1.211	1.427	136.4	66.9	109	91.2
23	High	Master Protein	P02766	TTR	Transthyretin [OS=Homo sapiens]	0	318.502	72	16	1904	16	147	15.9	5.76	8031.34	1.775	0.907	1.588	0.483	2.639	1.48	2.534	0.675	2.048	0.768	1.715	0.85	2.094	0.742	2.797	1.837	2.002	0.705	1.956	0.781	3.146	0.364	2.657	0.308	1.853	0.975	1.254	0.497	0.864	0.304	66.4	117.9	60.2	105.4
24	High	Master Protein	P13645	KRT10	Keratin, type I cytoskeletal 10 [OS=Homo sapiens]	0	311.825	58	33	175	30	584	58.8	5.21	495.49	0.577	6.128	0.498	0.231	1.062	1.05	0.579	0.232	0.725	0.661	0.364	0.33	0.64	0.379	1.946	0.284	0.443	0.112	1.023	3.704	0.517	0.05	1.55	0.138	1.42	0.235	1.449	1.383	0.532	0.151	97.6	56.3	597.8	48.6
25	High	Master Protein	P00747	PLG	Plasminogen [OS=Homo sapiens]	0	304.494	55	37	229	37	810	90.5	7.24	619.65	0.461	0.691	0.772	1.036	0.735	0.757	0.228	0.665	0.724	0.912	0.932	0.92	0.669	1.028	0.402	0.449	0.564	0.937	1.139	1.271	1.095	1.828	0.536	1.864	0.589	0.716	1.27	1.661	1.144	1.854	134.1	61.8	92.6	103.5
26	High	Master Protein	P98160	HSPG2	Basement membrane-specific heparan sulfate proteoglycan core protein [OS=Homo sapiens]	0	298.332	18	59	144	59	4391	468.5	6.51	355.87	1.188	1.325	1.219	1.098	1.037	1.199	1.249	0.684	1.032	1.035	0.979	1.505	0.844	0.895	1.038	1.579	0.89	0.845	0.769	0.996	0.705	0.476	1.285	0.663	1.344	1.428	1.066	1.379	0.663	0.634	92.3	109.7	122.3	112.6
27	High	Master Protein	P01011-1	SERPINA3	Alpha-1-antichymotrypsin [OS=Homo sapiens]	0	294.369	62	26	574	26	423	47.6	5.52	1592.11	0.933	0.888	0.657	0.819	0.55	0.708	1.536	1.301	1.053	1.135	0.958	0.967	0.887	0.847	0.841	1.053	1.057	1.098	1.165	1.245	1.34	1.088	0.761	0.922	0.735	0.851	0.908	0.841	0.915	0.939	106.1	99	94.2	69.7
28	High	Master Protein	P12111	COL6A3	Collagen alpha-3(VI) chain [OS=Homo sapiens]	0	288.924	23	55	114	4	3177	343.5	6.68	292.14	1.131	1.234	0.86	1.081	0.961	1.191	0.798	0.799	1.497	1.665	0.616	1.242	0.824	1.134	0.805	1.207	0.753	1.903	0.596	0.731	0.527	0.416	1.204	0.742	0.975	1.267	0.891	0.959	0.738	0.69	95	107.5	117.3	81.7
29	High	Master Protein	Q14515	SPARCL1	SPARC-like protein 1 [OS=Homo sapiens]	0	285.299	56	33	251	7	664	75.2	4.81	693.19	1.527	1.146	1.781	1.288	1.334	0.951	1.709	0.444	1.693	1.575	1.286	1.191	1.026	0.557	1.535	1.082	1.459	0.868	0.884	0.57	0.998	0.265	1.17	0.191	1.177	1.077	1.072	0.687	0.458	0.204	79.8	121.9	91.5	142.2
30	High	Master Protein	P00738	HP	Haptoglobin [OS=Homo sapiens]	0	284.009	63	27	483	14	406	45.2	6.58	1290.35	0.237	0.814	0.8	1.235	0.219	0.405	0.29	1.327	0.592	1.099	0.324	0.228	0.741	1.073	0.115	0.142	0.108	0.161	0.693	0.678	0.673	0.94	0.506	3.264	1.261	1.344	1.592	1.963	2.361	3.219	152.4	36.1	124	121.9
31	High	Master Protein	P10643	C7	Complement component C7 [OS=Homo sapiens]	0	282.832	60	37	246	36	843	93.5	6.48	700.67	1.165	1.132	1.353	1.448	1.203	1.538	0.681	0.702	1.126	1.121	1.073	1.205	0.867	0.918	1.101	1.426	0.995	1.047	0.913	1.124	0.73	1.075	0.842	0.339	0.883	1.1	0.708	0.789	0.391	0.384	90.7	105.8	102.7	122.8
32	High	Master Protein	P00751-1	CFB	Complement factor B [OS=Homo sapiens]	0	276.453	45	30	263	30	764	85.5	7.06	644.03	0.559	0.534	0.785	1.243	0.597	0.818	0.627	1.063	0.576	0.691	1.072	1.173	0.715	0.821	0.605	0.813	0.932	1.12	1.747	1.838	0.655	0.884	0.494	1.693	0.711	0.654	0.678	0.658	1.309	1.656	124.2	69.5	66.4	97.5
33	High	Master Protein	P35908	KRT2	Keratin, type II cytoskeletal 2 epidermal [OS=Homo sapiens]	0	275.077	67	41	157	31	639	65.4	8	374.84	0.397	9.563	0.448	0.096	1.15	1.337	0.534	0.237	0.554	0.498	0.277	0.303	0.447	0.306	1.195	0.262	0.382	0.137	0.712	3.476	0.446	0.103	1.117	0.182	1.298	0.307	1.048	0.964	0.503	0.198	87.2	34.6	834.2	39.1
34	High	Master Protein	P12111-4	COL6A3	Isoform 4 of Collagen alpha-3(VI) chain [OS=Homo sapiens]	0	274.731	26	52	108	1	2570	278	8.15	278.48	0.795	0.795	0.627	1.022	0.491	1.177	1.697	0.654	0.814	1.241	0.482	1.169	0.95	1.285	0.542	1.399	0.645	2.31	0.438	1.436	0.233	0.646	0.814	0.857	0.596	1.59	0.635	0.579	0.877	0.861	108.5	86.3	86.3	68.1
35	High	Master Protein	P23142	FBLN1	Fibulin-1 [OS=Homo sapiens]	0	265.658	53	25	215	7	703	77.2	5.22	634	1.041	0.965	1.363	0.981	1.762	1.203	0.866	0.501	1.769	1.651	1.103	1.059	1.168	0.722	1.798	1.877	1.233	0.736	1.391	0.743	0.892	0.23	1.921	0.294	0.796	0.852	0.854	0.577	0.529	0.293	84.4	87.9	81.5	115.1
36	High	Master Protein	Q13822-3	ENPP2	Isoform 3 of Ectonucleotide pyrophosphatase/phosphodiesterase family member 2 [OS=Homo sapiens]	0	262.258	42	27	206	27	888	101.9	7.59	582.99	1.309	0.64	1.135	0.41	3.257	1.207	0.975	0.422	1.705	0.528	2.279	0.698	1.382	0.594	2.738	1.382	2.323	0.686	2.199	1.108	1.552	0.223	1.51	0.37	1.38	0.621	0.855	0.5	0.75	0.353	78.9	103.3	50.5	89.5
37	High	Master Protein	P02647	APOA1	Apolipoprotein A-I [OS=Homo sapiens]	0	260.417	73	29	547	29	267	30.8	5.76	1485.33	0.453	0.895	1.174	1.409	0.521	0.812	0.385	0.704	0.62	1.145	0.745	0.666	0.507	0.907	0.362	0.504	0.476	1.177	1.103	1.252	1.322	2.13	0.428	1.712	0.677	0.85	1.31	1.817	1.057	1.724	130	59	116.4	152.6
38	High	Master Protein	P06396-2	GSN	Isoform 2 of Gelsolin [OS=Homo sapiens]	0	256.951	57	33	276	1	731	80.6	5.85	875.72	1.008	1.43	1.511	0.857	1.022	1.447	3.979	0.723	1.247	1.936	0.796	1.292	0.824	0.915	0.747	1.127	0.853	1.401	0.686	1.178	0.77	0.437	0.956	0.357	1.601	1.822	1.664	1.053	0.616	0.274	77.2	77.8	110.4	116.6
39	High	Master Protein	P00734	F2	Prothrombin [OS=Homo sapiens]	0	256.948	55	29	171	29	622	70	5.9	543.49	0.579	0.71	0.706	1.058	0.721	0.745	0.196	1.03	0.619	0.827	0.923	1.053	0.527	1.165	0.321	0.302	0.743	1.015	1.018	1.291	0.927	2.306	0.579	1.765	0.632	0.802	1.091	1.636	0.982	1.797	131.4	76	93.3	92.8
40	High	Master Protein	P02671-1	FGA	Fibrinogen alpha chain [OS=Homo sapiens]	0	256.306	41	32	318	32	866	94.9	6.01	907.06	0.151	0.233	0.62	0.969	0.206	0.347	0.144	0.798	0.136	0.222	0.649	0.44	0.682	1.229	0.182	0.424	0.241	0.462	0.8	1.606	0.849	1.525	0.243	4.274	0.251	0.269	0.353	2.15	2.749	4.197	199.8	30.2	46.5	123.8
41	High	Master Protein	P06396	GSN	Gelsolin [OS=Homo sapiens]	0	255.914	56	34	277	2	782	85.6	6.28	872.04	0.953	1.428	0.874	0.978	0.958	1.086	0.896	0.677	1.124	1.536	0.678	1.37	0.907	1.156	0.624	1.235	0.873	1.462	0.769	1.026	0.526	0.588	1.18	0.666	1.082	1.426	0.979	0.996	0.598	0.691	98.5	93.9	140.6	86.1
42	High	Master Protein	P22105	TNXB	tenascin-X [OS=Homo sapiens]	0	255.514	19	51	106	51	4242	457.9	5.17	267.7	1.102	0.969	0.921	0.946	1.047	1.676	1.235	0.609	1.56	1.517	0.871	1.763	0.691	0.921	1.08	1.893	0.796	1.043	0.739	1.18	0.455	0.449	0.756	0.46	0.995	1.573	0.583	0.656	0.557	0.55	89.3	98.4	86.6	82.3
43	High	Master Protein	P02790	HPX	Hemopexin [OS=Homo sapiens]	0	239.625	62	24	494	24	462	51.6	7.02	1560.77	0.727	0.684	0.826	0.805	0.923	0.759	0.538	0.633	0.796	0.675	0.866	0.794	0.96	0.995	0.795	0.744	1.001	1.042	1.208	1.041	1.368	1.621	0.68	2.016	0.708	0.635	1.274	1.451	1.507	2.005	125.2	91	85.7	103.5
44	High	Master Protein	P21333	FLNA	Filamin-A [OS=Homo sapiens]	0	234.182	26	49	90	44	2647	280.6	6.06	216.13	1.029	1.043	0.99	0.814	0.614	0.752	2.097	3.213	0.918	1.049	0.552	0.659	1.003	0.861	0.701	0.982	0.798	0.703	0.485	0.608	0.419	0.255	0.926	0.269	0.959	1.648	0.429	0.549	0.956	0.238	92.5	95.2	96.5	91.6
45	High	Master Protein	P0DOX5	IgG	immunoglobulin gamma-1 heavy chain [OS=Homo sapiens]	0	233.933	49	20	806	10	449	49.3	8.72	2242.14	0.721	1.089	0.574	0.745	0.544	0.655	0.289	0.504	1.185	1.215	0.769	0.748	1.003	1.497	0.735	1.08	0.999	1.193	1.047	1.226	1.306	2.162	0.418	1.35	0.351	0.398	1.058	1.179	0.903	1.36	120.5	86.9	131.2	69.2
46	High	Master Protein	P02649	APOE	Apolipoprotein E [OS=Homo sapiens]	0	233.729	79	28	431	28	317	36.1	5.73	1190.4	1.789	1.362	1.325	1.287	0.886	1.017	1.164	0.529	1.416	1.301	0.717	0.91	0.648	0.543	1.431	1.455	1.42	1.496	0.535	0.795	0.529	0.433	1.294	0.416	0.679	0.821	1.082	0.992	0.564	0.422	92.3	165.2	125.8	122.3
47	High	Master Protein	P13591-2	NCAM1	Neural cell adhesion molecule 1 [OS=Homo sapiens]	0	233.684	43	28	229	1	858	94.5	4.87	658.92	1.534	1.235	1.377	1.149	1.339	1.117	1.157	0.631	1.429	1.206	1.218	1.214	1.176	0.747	1.642	1.405	1.231	1.217	0.972	0.763	0.762	0.358	1.283	0.314	0.902	0.839	0.876	0.609	0.612	0.329	83.5	128	103	115
48	High	Master Protein	P13591-1	NCAM1	Isoform 2 of Neural cell adhesion molecule 1 [OS=Homo sapiens]	0	232.9	44	28	230	1	848	93.3	4.87	656.38	1.981	1.315	1.694	1.776	1.56	1.197	2.59	0.584	1.328	1.199	0.934	1.064	1.544	0.539	1.519	1.507	1.639	1.535	1.004	0.884	0.542	0.01	0.854	0.283	1.076	0.832	0.632	0.61	0.451	0.14	73.3	145.3	96.4	124.2
49	High	Master Protein	P23142-4	FBLN1	Isoform C of Fibulin-1 [OS=Homo sapiens]	0	232.747	50	24	206	6	683	74.4	5.24	579.52	1.214	0.916	1.364	0.834	1.927	1.237	1.17	0.537	1.772	1.333	1.222	0.856	1.32	0.654	1.883	1.838	1.257	0.795	1.175	1.095	1.126	0.49	1.836	0.577	0.915	0.931	0.989	0.704	0.611	0.584	83.2	100.9	76.2	113.4
50	High	Master Protein	P02788	LTF	Lactotransferrin [OS=Homo sapiens]	0	231.333	60	37	100	37	710	78.1	8.12	289.38	0.468	0.324	0.582	0.373	2.647	0.533	0.331	0.276	3.229	1.136	1.634	0.367	1.239	0.656	4.929	4.498	0.819	0.428	1.137	0.49	0.995	0.37	0.962	0.321	1.081	0.356	0.44	0.322	1.337	0.387	81.1	38	26.3	47.2
51	High	Master Protein	P10645	CHGA	Chromogranin-A [OS=Homo sapiens]	0	230.579	54	20	207	20	457	50.7	4.6	624.95	1.266	1.172	2.702	2.188	0.876	0.748	0.672	0.539	1.225	2.09	1.324	1.469	1.356	0.55	1.439	1.321	0.904	0.783	0.537	0.435	0.59	0.22	1.149	0.133	0.847	0.797	0.934	0.776	0.262	0.133	77.6	98.3	90.9	209.7
52	High	Master Protein	P02679	FGG	Fibrinogen gamma chain [OS=Homo sapiens]	0	230.316	66	23	180	23	453	51.5	5.62	489.91	0.087	0.161	0.516	0.798	0.136	0.271	0.114	0.646	0.093	0.184	0.408	0.394	0.543	1.025	0.115	0.427	0.185	0.387	0.623	1.667	0.647	1.777	0.224	4.922	0.227	0.217	0.212	2.071	2.896	4.834	246.5	21.5	39.6	127.2
53	High	Master Protein	Q08380	LGALS3BP	Galectin-3-binding protein [OS=Homo sapiens]	0	228.173	48	21	190	21	585	65.3	5.27	506.47	2.118	1.585	1.016	0.824	1.254	1.259	2.023	1.65	1.071	0.748	1.223	1.74	1.153	0.894	1.061	0.831	1.265	0.674	0.774	0.453	0.855	0.346	2.063	0.224	1.89	1.911	0.523	0.512	0.372	0.228	77.6	164.4	123	78.9
54	High	Master Protein	Q14515-2	SPARCL1	Isoform 2 of SPARC-like protein 1 [OS=Homo sapiens]	0	226.905	61	27	178	1	539	61.7	4.84	529.02	1.32	0.98	2.267	2.273	0.565	0.532	1.304	0.555	0.911	3.038	0.765	1.575	0.99	0.412	1.101	0.902	0.725	0.983	0.311	0.356	0.543	0.175	1.06	0.06	0.955	1.315	0.912	0.396	0.014	0.07	81.7	107.8	80.1	185.2
55	High	Master Protein	P02675	FGB	Fibrinogen beta chain [OS=Homo sapiens]	0	225.373	65	24	202	24	491	55.9	8.27	586.34	0.142	0.206	0.57	0.876	0.211	0.308	0.562	0.749	0.155	0.277	0.477	0.426	0.662	1.19	0.179	0.452	0.294	0.503	0.72	1.685	0.779	1.674	0.345	4.623	0.327	0.325	0.365	2.273	2.997	4.609	200.2	28.5	41.3	114.2
56	High	Master Protein	Q12860	CNTN1	Contactin-1 [OS=Homo sapiens]	0	224.169	43	34	149	34	1018	113.2	5.9	476.72	1.528	1.084	1.127	0.898	1.496	1.179	1.075	0.698	1.288	1.123	1.075	1.196	0.898	0.666	1.737	1.954	1.544	1.448	1.149	0.948	0.692	0.174	1.546	0.256	1.194	0.959	0.761	0.496	0.568	0.253	88.6	135.3	96	99.8
57	High	Master Protein	O15240	VGF	Neurosecretory protein VGF [OS=Homo sapiens]	0	216.448	64	30	145	30	615	67.2	4.78	383.47	1.046	0.922	2.489	1.435	0.811	0.721	1.689	0.5	1.134	2.143	1.388	1.466	0.86	0.508	1.719	1.234	1.006	1.227	0.394	0.404	0.851	0.418	1.079	0.314	0.833	0.798	0.626	0.883	0.285	0.3	80.7	84.4	74.4	200.8
58	High	Master Protein	P06727	APOA4	Apolipoprotein A-IV [OS=Homo sapiens]	0	214.761	72	29	215	29	396	45.4	5.38	539.26	0.461	0.604	0.849	0.772	1.023	0.832	0.132	0.182	0.965	1.35	0.652	0.644	0.952	1.39	0.555	0.575	0.162	1.184	1.503	1.48	1.109	1.597	0.819	1.753	0.456	0.378	1.475	2.481	1.017	1.726	129.4	59.6	78.2	109.9
59	High	Master Protein	P02538	KRT6A	Keratin, type II cytoskeletal 6A [OS=Homo sapiens]	0	211.44	51	36	118	2	564	60	8	279.67	0.149	0.172	0.141	0.12	0.232	0.128	0.322	0.1	0.32	0.441	0.088	0.098	0.161	0.305	6.653	0.093	0.835	0.097	0.322	8.226	0.063	0.017	0.109	0.082	0.172	0.113	0.133	0.154	0.378	0.073	153.4	22.9	26.4	21.6
60	High	Master Protein	P36955	SERPINF1	Pigment epithelium-derived factor [OS=Homo sapiens]	0	206.934	52	18	252	18	418	46.3	6.38	732.22	1.547	0.742	1.028	0.647	1.961	1.117	1.812	0.485	1.39	0.833	1.475	0.834	1.237	0.702	2.183	1.339	2.146	0.759	2.089	0.843	1.379	0.413	1.632	0.308	0.993	0.695	0.993	0.551	0.678	0.344	84.2	130.3	62.5	86.6
61	High	Master Protein	P24043	LAMA2	Laminin subunit alpha-2 [OS=Homo sapiens]	0	206.708	19	51	99	50	3122	343.7	6.4	241.06	1.291	1.307	0.637	0.711	1.13	1.833	1.32	0.803	1.378	1.678	0.658	1.706	0.585	1.132	1.235	2.538	0.869	0.738	0.66	0.949	0.407	0.311	1.72	0.397	1.977	2.63	1.045	0.95	0.475	0.408	86.9	112.2	113.6	55.4
62	High	Master Protein	O94985-2	CLSTN1	Isoform 2 of Calsyntenin-1 [OS=Homo sapiens]	0	201.249	30	27	130	1	971	108.6	4.93	372.02	1.954	1.603	2.021	1.265	2.007	1.164	0.56	0.536	1.428	0.817	1.681	1.477	1.401	0.601	1.444	0.63	1.673	1.25	1.169	0.75	0.778	0.202	1.319	0.103	0.422	0.285	1.332	0.74	0.24	0.111	76.3	149.2	122.4	154.3
63	High	Master Protein	O94985-1	CLSTN1	Calsyntenin-1 [OS=Homo sapiens]	0	200.778	31	28	129	2	981	109.7	4.91	367.1	1.618	1.126	1.424	0.893	1.463	1.05	1.441	0.477	1.874	1.027	1.218	1.099	0.972	0.542	1.686	1.626	1.48	1.06	1.022	0.664	0.888	0.287	1.295	0.259	1.056	0.715	1.052	0.611	0.533	0.251	84.6	136.9	95.3	120.5
64	High	Master Protein	P22897-1	MRC1	macrophage mannose receptor 1 [OS=Homo sapiens]	0	199.274	28	35	80	35	1456	165.9	6.54	224.82	2.48	2.517	0.372	0.395	1.107	1.37	0.829	1.06	1.292	1.176	0.704	0.967	1.2	1.573	1.043	1.252	1.36	0.8	0.453	0.624	0.732	0.446	1.175	0.229	1.227	1.973	0.77	0.682	0.416	0.244	83.8	208	211	31.2
65	High	Master Protein	O00533	CHL1	Neural cell adhesion molecule L1-like protein [OS=Homo sapiens]	0	198.474	31	30	117	30	1208	135	5.76	303.85	1.242	1.014	1.603	1.505	0.86	0.745	0.854	0.664	1.242	1.605	1.339	1.427	1.041	0.615	1.735	1.591	0.961	1.133	0.596	0.6	0.736	0.466	1.186	0.195	0.778	0.745	1.192	1.025	0.4	0.2	86.5	107.5	87.7	138.7
66	High	Master Protein	Q15149-1	PLEC	plectin [OS=Homo sapiens]	0	198.267	14	58	89	56	4684	531.5	5.96	182.82	0.902	0.737	1.192	0.675	0.691	0.714	1.716	1.085	1.459	1.849	0.862	0.71	0.602	0.551	1.051	1.938	2.602	0.492	0.543	0.819	0.556	0.224	0.869	0.328	1.516	2.433	0.617	0.441	0.543	0.37	101.3	91.4	74.7	120.7
67	High	Master Protein	Q8WXD2-1	SCG3	Secretogranin-3 [OS=Homo sapiens]	0	195.242	59	29	149	12	468	53	5.03	395.35	1.374	1.219	1.671	1.067	1.437	1.259	1.696	0.432	1.556	1.241	1.117	1.185	1.056	0.476	1.7	1.385	1.377	1.287	0.587	0.594	0.605	0.225	1.447	0.175	0.873	0.758	0.889	0.503	0.441	0.191	82.1	112.8	100.1	137.2
68	High	Master Protein	P04259	KRT6B	keratin, type II cytoskeletal 6B [OS=Homo sapiens]	0	193.422	51	35	116	3	564	60	8	270.44	0.275	0.038	0.172	0.054	0.285	0.223	0.683	0.113	0.176	0.435	0.092	0.07	0.07	0.239	10.135	0.073	0.31	0.074	0.563	8.946	0.159	0.027	0.12	0.099	0.371	0.49	0.077	0.193	0.689	0.106	113.8	31.3	4.3	19.6
69	High	Master Protein	P19827-1	ITIH1	Inter-alpha-trypsin inhibitor heavy chain H1 [OS=Homo sapiens]	0	192.927	26	18	108	18	911	101.3	6.79	304.59	0.384	0.792	0.879	1.466	0.421	0.599	0.255	1.092	0.427	0.743	0.758	0.774	0.641	1.174	0.234	0.259	0.521	0.808	0.849	1.207	1.104	2.592	0.427	2.325	0.51	0.744	1.136	1.738	1.611	2.3	137.5	52.8	108.9	120.8
70	High	Master Protein	P01042	kng1	kininogen-1 [OS=Homo sapiens]	0	192.451	38	24	194	2	644	71.9	6.81	532.84	0.529	1.001	1.17	1.246	0.544	1.078	0.01	0.743	0.549	0.596	1.044	0.997	0.782	1.002	0.291	0.255	0.593	1.101	1.215	1.364	0.567	1.332	0.495	1.433	0.435	0.444	0.944	1.344	1.818	1.738	127.3	67.3	127.4	148.9
71	High	Master Protein	P05067-1	APP	Amyloid-beta A4 protein [OS=Homo sapiens]	0	191.963	40	24	118	23	770	86.9	4.82	330.81	1.272	1.052	1.29	0.71	1.676	0.922	1.238	0.678	1.822	1.145	1.109	0.869	0.888	0.487	2.867	2.127	1.174	0.892	0.856	0.696	0.649	0.112	1.317	0.214	0.714	0.636	0.785	0.722	0.419	0.186	84.1	107	88.5	108.5
72	High	Master Protein	P07339	CTSD	Cathepsin D [OS=Homo sapiens]	0	191.83	50	15	146	15	412	44.5	6.54	404.16	0.908	0.603	0.689	0.414	1.37	0.636	2.032	3.981	0.783	0.374	1.441	0.92	0.985	0.576	1.391	1.184	0.917	0.327	1.273	0.481	0.629	0.112	0.89	0.202	0.716	0.581	0.588	0.292	0.634	0.197	88.4	80.3	53.3	60.9
73	High	Master Protein	P13521	SCG2	Secretogranin-2 [OS=Homo sapiens]	0	190.729	50	25	142	25	617	70.9	4.75	382.81	1.305	1.156	2.37	1.137	1.291	1.022	1.262	0.487	1.567	1.469	1.519	1.284	1.108	0.456	2.084	1.769	1.709	1.051	0.64	0.514	0.881	0.158	1.646	0.119	0.919	0.752	0.678	0.506	0.366	0.112	78	101.8	90.1	184.8
74	High	Master Protein	P09871	C1S	Complement C1s subcomponent [OS=Homo sapiens]	0	190.624	32	17	160	16	688	76.6	4.96	495.02	1.39	1.401	1.01	1.191	0.705	1.187	1.03	0.567	1.693	1.526	0.824	1.246	0.836	0.991	1.304	1.502	1.253	1.064	0.815	1.445	0.426	0.408	1.188	0.518	0.737	1.009	0.765	0.74	0.771	0.528	89.4	124.3	125.2	90.3
75	High	Master Protein	P14618-2	PKM	Isoform M1 of Pyruvate kinase PKM [OS=Homo sapiens]	0	188.711	53	26	99	3	531	58	7.71	263.27	2.724	1.168	1.626	1.332	1.176	0.563	1.284	1.578	1.006	1.132	1.227	0.898	0.84	0.55	1.263	0.831	1.141	1.03	0.741	0.638	0.482	0.187	1.322	0.144	0.991	0.975	0.888	0.614	0.601	0.152	82.6	225.1	96.5	134.3
76	High	Master Protein	P01042-2	KNG1	Isoform LMW of Kininogen-1 [OS=Homo sapiens]	0	188.616	56	25	206	3	427	47.9	6.65	558.15	0.637	0.9	0.956	1.242	0.809	0.956	0.334	0.777	0.595	0.739	0.967	1.027	0.804	1.092	0.483	0.582	0.526	0.996	1.116	1.208	1.057	1.466	0.54	1.658	0.649	0.709	1.184	1.283	1.34	1.638	120.1	76.5	108.1	114.9
77	High	Master Protein	P14618	PKM	Pyruvate kinase PKM [OS=Homo sapiens]	0	186.88	54	26	99	3	531	57.9	7.84	264.01	1.207	0.852	1.41	0.944	0.991	0.878	0.45	3.867	1.048	1.455	0.799	0.729	0.906	0.542	0.465	0.603	0.942	0.9	0.835	0.588	0.01	0.01	2.135	0.252	0.424	1.483	1.827	0.8	1.514	0.01	91.2	110.1	77.7	128.6
78	High	Master Protein	P43652	AFM	Afamin [OS=Homo sapiens]	0	184.881	44	26	157	26	599	69	5.9	412.71	0.495	0.551	0.935	1.129	0.719	0.837	0.378	0.523	0.733	0.828	0.812	1.038	0.887	1.175	0.49	0.675	0.689	1.1	1.102	0.964	1.539	1.784	0.761	0.996	0.936	0.981	1.242	1.121	1.066	1.011	127.7	63.3	70.4	119.4
79	High	Master Protein	O00468-3	AGRN	Isoform 3 of Agrin [OS=Homo sapiens]	0	183.493	24	33	70	33	2049	215.2	6.51	191.52	1.071	0.861	1.225	1.044	1.017	0.945	2.25	1.621	1.655	1.283	0.801	1.327	0.697	0.59	1.433	2.088	0.741	0.566	0.574	0.45	1.182	0.421	1.373	0.42	1.246	1.388	0.851	0.566	0.437	0.45	85	91	73.2	104.2
80	High	Master Protein	P05155	SERPING1	Plasma protease C1 inhibitor [OS=Homo sapiens]	0	183.006	29	16	172	16	500	55.1	6.55	499.55	0.869	0.995	0.82	1.189	0.552	0.775	0.955	0.841	0.998	1.259	0.767	0.932	0.739	1.052	0.835	1.036	0.902	1.129	0.93	1.368	0.77	1.231	0.744	1.403	0.614	0.801	1.055	1.141	0.871	1.382	109.7	95.4	109.2	90
81	High	Master Protein	P01871	ighm	immunoglobulin heavy constant mu [OS=Homo sapiens]	0	182.76	61	19	161	2	453	49.4	6.77	478.44	0.247	0.999	1.092	1.496	0.362	0.71	0.209	0.947	0.368	0.769	1.593	0.803	0.532	1.13	0.17	0.28	0.329	0.562	0.595	0.637	2.24	4.802	0.138	1.364	0.184	0.23	1.174	1.505	1.225	1.421	128.7	31.8	128.6	140.6
82	High	Master Protein	O00391	qsox1	Sulfhydryl oxidase 1 [OS=Homo sapiens]	0	181.805	43	25	125	25	747	82.5	8.92	366.25	1.001	1.388	0.643	0.545	1.228	1.249	0.853	1.085	0.865	0.748	0.837	2.312	0.733	0.78	1.127	2.337	0.582	0.571	0.547	0.525	0.635	0.701	1.689	0.42	3.85	5.408	0.386	0.485	0.448	0.412	97.6	97.7	135.5	62.7
83	High	Master Protein	Q02246	CNTN2	Contactin-2 [OS=Homo sapiens]	0	180.624	33	25	100	25	1040	113.3	7.96	301.41	1.792	0.911	1.258	0.705	2.344	1.076	1.219	0.542	1.888	1.291	0.895	0.744	0.958	0.515	2.735	1.85	1.209	1.003	1.395	0.714	1.238	0.187	1.316	0.224	1.439	1.108	1.22	0.604	0.593	0.231	80.5	144.3	73.3	101.3
84	High	Master Protein	P08238	HSP90AB1	Heat shock protein HSP 90-beta [OS=Homo sapiens]	0	179.567	43	28	84	11	724	83.2	5.03	233.67	0.746	0.639	0.673	0.566	0.56	0.619	2.979	5.107	1.045	1.153	0.581	0.858	0.399	0.664	0.36	0.442	0.533	0.356	0.271	0.491	0.25	0.171	0.449	0.167	1.021	1.693	0.506	0.307	0.297	0.206	89.1	66.5	56.9	60
85	High	Master Protein	P08779	KRT16	Keratin, type I cytoskeletal 16 [OS=Homo sapiens]	0	179.143	60	31	111	19	473	51.2	5.05	284.28	0.264	0.265	0.247	0.153	0.32	0.248	0.528	0.204	0.51	0.673	0.199	0.226	0.285	0.531	7.611	0.157	0.223	0.085	0.354	6.551	0.116	0.094	0.182	0.072	0.302	0.173	0.197	0.17	0.537	0.073	120.6	31.8	32	29.8
86	High	Master Protein	P54289-3	CACNA2D1	Isoform 3 of Voltage-dependent calcium channel subunit alpha-2/delta-1 [OS=Homo sapiens]	0	177.697	30	28	78	1	1086	122.6	5.22	234.97	1.456	1.042	1.681	1.365	0.978	0.863	1.209	0.554	1.185	1.385	1.428	1.504	1.154	0.573	1.893	1.613	1.094	1.015	0.629	0.563	0.512	0.203	1.291	0.218	0.812	0.685	0.96	0.656	0.475	0.251	83	120.9	86.5	139.6
87	High	Master Protein	Q86VB7-1	CD163	Scavenger receptor cysteine-rich type 1 protein M130 [OS=Homo sapiens]	0	176.629	35	27	90	27	1156	125.4	5.95	254.56	1.236	1.287	0.965	0.753	0.521	0.801	1.644	1.05	1.507	1.461	0.598	0.729	1.036	0.891	1.227	1.525	1.162	0.663	0.661	0.841	0.865	0.613	1.172	0.254	0.766	1.415	1.222	0.984	0.34	0.273	95.8	118.3	123.2	92.4
88	High	Master Protein	Q92823	NRCAM	Neuronal cell adhesion molecule [OS=Homo sapiens]	0	176.125	29	31	106	31	1304	143.8	5.66	260.26	1.3	0.923	1.825	1.352	1.074	0.83	0.85	0.515	1.236	1.287	1.517	1.311	1.018	0.517	2.13	2.009	1.258	1.463	0.675	0.706	0.635	0.24	1.327	0.327	0.789	0.659	0.932	0.647	0.69	0.334	85.6	111.3	79	156.3
89	High	Master Protein	Q12805	EFEMP1	EGF-containing fibulin-like extracellular matrix protein 1 [OS=Homo sapiens]	0	174.875	53	18	143	3	493	54.6	5.07	431.52	1.107	1.106	1.343	0.941	2.159	1.639	0.913	0.864	1.371	1.216	1.185	1.254	1.181	0.859	1.351	1.628	1.128	1.194	1.237	1.056	0.866	0.38	1.624	0.441	1.34	1.488	0.744	0.578	0.735	0.437	82.1	90.9	90.8	110.3
90	High	Master Protein	Q13813	SPTAN1	Spectrin alpha chain, non-erythrocytic 1 [OS=Homo sapiens]	0	173.782	18	41	70	41	2472	284.4	5.35	177.33	1.332	0.767	0.831	0.474	0.844	0.558	1.842	1.726	1.377	1.651	2.117	0.907	0.53	0.542	0.563	1.126	2.453	0.629	0.715	0.458	1.128	0.448	0.897	0.239	1.454	1.781	0.756	0.37	0.681	0.324	93.8	124.9	71.9	77.9
91	High	Master Protein	Q99435-1	NELL2	Protein kinase C-binding protein NELL2 [OS=Homo sapiens]	0	171.22	41	26	94	26	816	91.3	5.73	256.09	1.29	1.056	1.694	1.428	0.893	0.814	1.958	0.599	1.306	1.458	1.467	1.431	1.069	0.541	1.752	1.505	0.885	1.023	0.582	0.612	0.467	0.215	1.139	0.18	0.714	0.626	0.722	0.561	0.457	0.2	81	104.5	85.5	137.2
92	High	Master Protein	P10909-4	CLU	Isoform 4 of Clusterin [OS=Homo sapiens]	0	170.838	49	21	325	21	416	48.8	6.71	864.13	1.04	0.969	1.096	0.905	1.686	1.413	1.015	0.516	1.434	1.291	1.208	0.947	0.904	0.818	2.183	2.733	0.884	1.112	1.055	1.228	0.801	0.404	1.48	0.541	0.95	0.968	0.688	0.588	0.738	0.54	86.8	90.3	84.2	95.1
93	High	Master Protein	O15394	NCAM2	Neural cell adhesion molecule 2 [OS=Homo sapiens]	0	169.833	36	25	112	25	837	93	5.6	300.65	1.631	1.033	0.83	0.605	1.568	0.975	1.478	0.641	1.647	1.493	1.163	1.167	1.157	0.642	2.099	1.788	1.289	1.249	1.005	0.682	0.896	0.215	1.39	0.221	1.111	0.886	0.79	0.491	0.514	0.237	83.6	136.5	86.4	69.4
94	High	Master Protein	P19823	ITIH2	Inter-alpha-trypsin inhibitor heavy chain H2 [OS=Homo sapiens]	0	169.502	31	25	151	25	946	106.4	6.86	386.99	0.343	0.719	0.915	1.582	0.51	0.52	0.405	0.935	0.478	0.876	0.688	0.858	0.61	1.092	0.261	0.285	0.394	0.981	0.646	0.87	1.183	2.247	0.324	1.607	0.539	0.622	1.203	1.656	1.402	1.6	135.7	46.5	97.5	124.1
95	High	Master Protein	P00736	C1R	Complement C1r subcomponent [OS=Homo sapiens]	0	167.874	37	20	139	19	705	80.1	6.21	416.53	1.122	1.244	0.881	1.29	0.71	1.127	0.776	0.55	1.552	1.39	0.872	1.355	0.865	1.197	1.081	1.316	1.063	1.018	0.747	1.397	0.418	0.502	1.013	0.501	0.829	1.043	0.88	0.83	0.588	0.513	94.1	105.5	117	82.8
96	High	Master Protein	Q16270-1	IGFBP7	Insulin-like growth factor-binding protein 7 [OS=Homo sapiens]	0	167.122	56	15	125	15	282	29.1	7.9	358.62	1.409	0.542	1.565	0.455	2.79	0.855	1.419	0.44	1.537	0.58	1.649	0.601	2.215	0.598	2.232	1.065	2.533	0.415	1.913	0.412	2.002	0.101	1.794	0.175	1.561	0.724	1.094	0.298	1.028	0.178	80.5	113.4	43.6	125.9
97	High	Master Protein	P12109	COL6A1	Collagen alpha-1(VI) chain [OS=Homo sapiens]	0	166.814	33	26	71	26	1028	108.5	5.43	203.33	1.02	0.895	1.284	0.886	1.616	1.181	0.912	0.625	2.084	1.346	1.063	0.973	0.833	0.614	1.602	1.857	0.872	1.589	1.254	0.998	2.433	1.242	1.349	0.402	0.968	0.68	0.855	0.697	0.78	0.416	89.2	91	79.9	114.6
98	High	Master Protein	P06681-1	C2	complement C2 [OS=Homo sapiens]	0	166.145	32	24	91	24	752	83.2	7.42	242.12	0.564	0.576	0.901	1.343	0.667	0.977	0.41	0.914	0.641	0.668	1.053	1.559	0.743	0.997	0.645	0.854	0.729	1.317	1.117	1.267	0.734	0.883	0.569	1.209	0.772	0.715	1.232	1.208	0.979	1.209	117.2	66.1	67.5	105.5
99	High	Master Protein	P02748	C9	complement component C9 [OS=Homo sapiens]	0	165.724	40	21	155	21	559	63.1	5.59	417.75	0.439	0.867	0.543	1.398	0.661	0.889	0.38	1.677	0.32	0.485	0.598	0.819	0.985	1.358	0.311	0.461	0.511	1.019	1.219	1.533	0.661	1.227	0.434	1.886	0.506	0.558	0.739	1.072	1.228	1.79	125.7	55.2	109	68.3
100	High	Master Protein	P01860	IGHG3	Immunoglobulin heavy constant gamma 3 [OS=Homo sapiens]	0	164.455	58	18	412	7	377	41.3	7.9	1029.95	0.66	1.236	0.341	0.379	1.013	1.136	0.695	0.405	0.57	0.694	0.749	0.698	1.411	2.192	1.136	1.505	1.17	1.44	0.722	1.137	1.461	2.233	0.319	2.386	0.461	0.494	0.941	1.044	1.359	2.375	111.8	73.8	138.2	38.1
101	High	Master Protein	P13671	C6	Complement component c6 [OS=Homo sapiens]	0	164.452	32	26	106	26	934	104.7	6.76	277.76	0.466	0.7	0.8	1.425	0.626	0.654	0.578	0.872	0.737	0.905	1.139	1.056	0.726	1.018	0.388	0.388	0.7	0.752	0.977	1.094	1.169	1.542	0.622	1.513	0.667	0.798	1.1	1.373	1.183	1.551	122.2	57	85.6	97.7
102	High	Master Protein	Q92859	NEO1	neogenin [OS=Homo sapiens]	0	161.858	23	25	64	25	1461	159.9	6.54	194.09	1.419	1.012	1.537	1.094	1.236	0.907	1.13	0.73	1.317	1.128	1.042	1.095	0.951	0.562	1.775	1.612	1.245	1.148	0.962	0.768	0.735	0.391	1.573	0.597	0.973	0.832	1.004	0.821	0.586	0.532	89.2	126.6	90.2	137.2
103	High	Master Protein	Q9UBP4	DKK3	Dickkopf-related protein 3 [OS=Homo sapiens]	0	161.12	52	12	236	12	350	38.4	4.65	684.97	1.628	1.53	1.597	1.09	1.201	1.212	1.619	0.525	1.582	1.516	1.186	1.094	1.096	0.571	1.723	1.592	0.993	1.007	0.735	0.551	0.573	0.13	1.688	0.241	0.816	0.834	0.779	0.55	0.576	0.221	79.3	129.1	121.4	126.7
104	High	Master Protein	P01019	AGT	Angiotensinogen [OS=Homo sapiens]	0	160.306	32	11	178	11	485	53.1	6.32	510.93	1.287	0.985	1.12	1.097	1.474	1.098	0.605	0.777	1.015	1.058	1.177	1.181	1.104	0.88	1.551	1.344	0.897	1.321	1.428	1.127	1.607	1.126	1.45	0.664	1.176	0.921	1.079	0.918	0.93	0.692	91.9	118.3	90.5	103
105	High	Master Protein	P07602-1	PSAP	Prosaposin [OS=Homo sapiens]	0	159.933	43	20	118	20	524	58.1	5.17	305.02	1.123	0.756	1.435	0.834	1.658	1.287	1.868	1.294	1.33	0.83	1.393	0.772	1.157	0.653	1.726	1.598	0.972	0.993	1.243	0.609	0.926	0.164	1.477	0.187	1.116	0.888	1.599	0.942	0.64	0.206	83.7	94	63.3	120.1
106	High	Master Protein	P25311	AZGP1	Zinc-alpha-2-glycoprotein [OS=Homo sapiens]	0	159.349	58	19	161	19	298	34.2	6.05	374.42	1.238	1.12	0.983	0.68	1.516	1.612	1.354	0.681	1.143	1.048	0.81	0.857	1.304	1.033	0.86	0.933	1.006	0.8	1.233	0.845	1.636	1.769	1.669	0.92	0.724	0.886	1.217	1.588	0.894	0.973	92.8	114.9	104	91.2
107	High	Master Protein	P23471-1	PTPRZ1	Receptor-type tyrosine-protein phosphatase zeta [OS=Homo sapiens]	0	158.198	11	24	86	24	2315	254.4	4.88	251.21	1.565	1.047	1.118	0.684	1.613	1.006	1.532	0.507	1.725	1.163	1.201	0.976	0.912	0.461	2.162	1.79	1.3	0.879	1.147	0.597	1.143	0.235	1.318	0.214	0.832	0.702	1.363	1.202	0.544	0.172	85.7	134.1	89.7	95.8
108	High	Master Protein	P01876	IGHA1	immunoglobulin heavy constant alpha 1 [OS=Homo sapiens]	0	158.047	54	13	202	9	353	37.6	6.51	626.26	0.463	0.968	0.657	0.872	0.492	0.766	0.156	0.672	0.572	0.822	0.693	0.645	1.255	2.159	0.323	0.523	0.837	1.105	1.138	1.425	1.073	2.002	0.379	1.437	0.354	0.469	0.92	1.125	1.063	1.468	127.8	59.2	123.8	84
109	High	Master Protein	Q07954	LRP1	prolow-density lipoprotein receptor-related protein 1 [OS=Homo sapiens]	0	158.043	11	42	77	42	4544	504.3	5.39	189.74	1.617	1.296	0.86	0.755	1.29	1.275	1.211	0.747	1.232	1.25	0.96	1.088	0.864	0.851	1.336	1.503	1.206	1.115	0.922	0.873	0.853	0.413	1.434	0.48	1.391	1.413	0.903	0.707	0.614	0.489	90.7	146.7	117.6	78
110	High	Master Protein	Q96KN2	CNDP1	Beta-Ala-His dipeptidase [OS=Homo sapiens]	0	156.851	44	17	161	17	507	56.7	5.3	464.21	1.383	0.965	1.477	1.116	1.67	1.107	2.478	0.814	0.658	0.757	1.302	1.291	1.272	0.72	2.163	1.817	1.184	1.457	1.099	0.72	0.814	0.267	1.116	0.297	1.37	0.823	0.59	0.554	0.728	0.314	79.3	109.7	76.6	117.2
111	High	Master Protein	P51693-1	APLP1	Amyloid-like protein 1 [OS=Homo sapiens]	0	156.823	35	20	190	1	650	72.1	5.8	557.04	1.737	1.102	2.07	1.187	1.45	0.974	0.984	0.604	1.332	1.507	1.249	1.137	1.421	0.517	2.141	1.894	1.136	1.012	0.943	0.588	0.76	0.132	1.635	0.201	1.133	0.819	0.727	0.537	0.581	0.216	78.4	136.2	86.4	162.2
112	High	Master Protein	P68871	HBB	Hemoglobin subunit beta [OS=Homo sapiens]	0	156.811	96	13	193	6	147	16	7.28	588.31	1.223	0.102	0.458	0.25	0.395	0.72	0.18	0.256	0.152	0.981	0.781	0.146	4.096	0.499	0.103	0.262	0.989	0.321	3.105	1.686	0.182	0.152	1.841	0.157	5.07	0.804	1.071	0.206	6.166	0.166	141.1	172.6	14.3	64.6
113	High	Master Protein	P01859	IGHG2	Immunoglobulin heavy constant gamma 2 [OS=Homo sapiens]	0	156.295	62	16	475	8	326	35.9	7.59	1166.08	0.711	1.036	0.421	0.54	0.927	1.191	0.351	0.546	0.519	0.611	1.045	1.012	1.199	1.97	0.658	0.905	1.646	1.602	0.971	1.205	1.148	2.139	0.258	1.581	0.379	0.305	0.458	0.692	1.113	1.599	116.5	82.9	120.7	49
114	High	Master Protein	P05156	CFI	Complement factor I [OS=Homo sapiens]	0	156.174	37	17	104	17	583	65.7	7.5	280.13	0.563	0.624	0.922	1.059	0.864	1.033	0.439	0.992	0.698	0.711	1.166	1.292	0.806	0.859	1.085	1.424	0.757	1.028	1.214	1.1	1.175	1.317	1.103	1.502	1.233	1.221	0.957	1.001	1.293	1.484	113.4	63.9	70.8	104.5
115	High	Master Protein	O94856	NFASC	Neurofascin [OS=Homo sapiens]	0	154.914	24	28	78	28	1347	149.9	6.65	193.92	1.337	0.885	1.484	1.061	1.259	0.906	1.584	0.575	1.275	1.109	1.503	1.224	0.976	0.689	1.972	1.797	1.112	1.231	1.065	0.753	0.691	0.206	1.475	0.317	0.851	0.678	0.925	0.549	0.593	0.286	84.9	113.5	75.2	126.1
116	High	Master Protein	P10586-1	PTPRF	Receptor-type tyrosine-protein phosphatase F [OS=Homo sapiens]	0	153.791	16	22	59	20	1907	212.7	6.3	184.56	1.053	0.924	1.281	1.128	0.909	0.903	0.892	0.659	2.192	2.153	0.621	1.011	0.853	0.697	1.904	3.722	0.684	0.555	0.511	0.526	0.74	0.526	0.944	0.421	1.931	2.306	0.528	0.482	0.445	0.422	88	92.7	81.3	112.7
117	High	Master Protein	P51693-2	APLP1	Isoform 2 of Amyloid-like protein 1 [OS=Homo sapiens]	0	153.422	35	20	186	1	651	72.2	5.8	551.96	1.911	1.223	1.597	1.868	1.456	1.01	3.354	0.823	1.503	1.298	1.195	1.337	1.292	0.757	2.428	1.196	0.881	1.875	0.547	0.599	0.655	0.298	1.168	0.399	1.06	0.954	0.433	0.81	0.01	0.483	66.5	127.2	81.3	106.3
118	High	Master Protein	Q12805-5	EFEMP1	Isoform 5 of EGF-containing fibulin-like extracellular matrix protein 1 [OS=Homo sapiens]	0	153.136	65	17	98	2	355	39.2	6.49	311.89	0.763	0.905	1.355	0.829	1.694	1.328	1.138	0.754	0.78	1.168	0.517	1.384	0.842	0.604	0.91	1.329	0.361	0.697	0.886	0.942	0.482	0.245	2.266	0.01	1.54	2.669	0.741	0.319	0.397	0.01	100.2	76.4	90.6	135.8
119	High	Master Protein	P19021-1	PAM	Peptidyl-glycine alpha-amidating monooxygenase [OS=Homo sapiens]	0	152.812	28	22	67	22	973	108.3	6.42	205.56	1.018	1.221	1.472	1.157	1.03	1.084	1.202	0.751	1.256	1.29	1.145	1.639	0.932	0.744	1.246	1.987	1.35	1.183	0.63	0.629	0.827	0.247	1.637	0.264	1.007	0.99	0.808	0.5	0.473	0.25	88	89.6	107.5	129.5
120	High	Master Protein	P60709	ACTB	Actin, cytoplasmic 1 [OS=Homo sapiens]	0	151.073	54	14	122	5	375	41.7	5.48	330.31	1.027	0.89	0.812	0.752	0.714	1.327	1.818	2.362	1.065	1.527	0.625	0.79	0.787	0.986	0.452	0.692	0.546	0.72	0.327	1.224	0.319	0.196	1.038	0.243	1.344	2.324	0.835	0.779	0.964	0.289	94.5	97	84.1	76.7
121	High	Master Protein	P01034	CST3	Cystatin-C [OS=Homo sapiens]	0	150.821	63	9	534	9	146	15.8	8.75	1552.06	1.65	1.552	1.618	1.278	1.914	1.216	1.088	0.549	1.643	1.176	1.292	1.082	1.254	0.808	1.576	1.4	1.736	1.242	0.876	0.864	0.971	0.283	1.415	0.378	1.155	1.164	0.868	0.642	0.906	0.371	77.3	127.6	120	125.1
122	High	Master Protein	P11021	HSPA5	78 kDa glucose-regulated protein [OS=Homo sapiens]	0	150.55	47	26	98	23	654	72.3	5.16	249.1	1.153	0.731	0.956	0.841	0.957	0.778	2.223	1.645	1.601	1.237	0.788	0.794	0.712	0.573	2.076	2.431	1.149	0.589	0.569	0.557	0.816	0.592	0.99	0.283	0.855	1.22	0.666	0.436	0.518	0.324	88.6	102.2	64.7	84.7
123	High	Master Protein	P0DOX7	IgK	immunoglobulin kappa light chain [OS=Homo sapiens]	0	148.05	56	9	608	2	214	23.4	7.17	1543.61	0.813	1.257	0.616	0.797	0.781	0.943	0.273	0.624	0.961	1.052	1.031	0.953	1.264	1.92	0.73	0.848	0.997	1.196	0.977	1.073	1.226	2.454	0.298	1.615	0.299	0.334	1.033	1.172	1.056	1.627	106.6	86.6	134	65.6
124	High	Master Protein	Q9NYQ8	FAT2	Protocadherin Fat 2 [OS=Homo sapiens]	0	147.62	9	32	63	32	4349	479	5.16	145.51	1.667	1.033	1.24	1.054	1.988	1.406	1.28	0.613	1.702	1.263	0.755	1.029	0.641	0.44	1.521	1.709	1.872	2.626	0.795	0.877	0.488	0.374	2.327	0.7	1.413	1.038	1.056	0.659	1.607	0.559	85.9	143.2	88.7	106.5
125	High	Master Protein	P35442	THBS2	Thrombospondin-2 [OS=Homo sapiens]	0	147.277	32	27	70	25	1172	129.9	4.83	179.29	0.698	0.711	0.55	0.446	1.042	1.45	0.63	0.623	1.226	1.056	0.578	0.965	0.474	0.742	1.33	2.078	0.468	0.589	0.509	0.398	9.748	8.04	0.47	0.576	0.945	1.015	0.376	0.387	0.365	0.714	118.3	82.5	84.2	65.1
126	High	Master Protein	P36222	CHI3L1	Chitinase-3-like protein 1 [OS=Homo sapiens]	0	147.151	58	18	118	18	383	42.6	8.46	332.58	0.901	0.553	1.051	1.294	0.851	0.776	2.026	0.498	0.871	0.934	2.158	1.134	1.119	0.702	1.274	1.131	1.087	1.346	1.514	2.177	1.197	0.336	0.887	0.35	0.579	0.549	0.988	0.43	0.769	0.349	93.4	84.1	51.7	98.1
127	High	Master Protein	Q14112-1	NID2	Nidogen-2 [OS=Homo sapiens]	0	146.499	26	29	64	28	1375	151.2	5.29	173.24	1.26	1.179	0.798	0.736	1.454	1.9	1.036	0.55	1.636	1.596	0.967	1.336	0.832	0.856	1.286	1.444	1.083	1.47	1.013	1.059	0.805	0.294	1.447	0.442	1.131	1.092	1.015	0.811	0.614	0.388	86.9	109.4	102.4	69.3
128	High	Master Protein	Q15582	TGFBI	Transforming growth factor-beta-induced protein ig-h3 [OS=Homo sapiens]	0	144.458	38	18	70	18	683	74.6	7.71	226.37	0.763	0.895	0.754	0.909	1.082	1.376	1.469	1.421	0.859	0.944	0.954	1.399	0.742	1.258	0.824	1.527	0.849	1.499	0.677	1.072	0.508	0.581	1.234	0.845	0.978	1.673	0.816	0.714	0.766	0.811	96.1	73.3	86	72.5
129	High	Master Protein	P02533	KRT14	Keratin, type I cytoskeletal 14 [OS=Homo sapiens]	0	143.267	62	31	106	11	472	51.5	5.16	278.75	0.254	0.465	0.198	0.105	0.363	0.266	0.598	0.27	0.987	0.744	0.142	0.194	0.291	0.319	4.797	0.129	0.277	0.096	0.521	9.856	0.156	0.097	0.246	0.181	0.656	0.156	0.248	0.421	0.686	0.182	145.5	37	67.6	28.9
130	High	Master Protein	P08253	MMP2	72 kDa type IV collagenase [OS=Homo sapiens]	0	141.974	40	21	84	20	660	73.8	5.47	210.56	1.289	1.545	1.231	1.161	1.769	2.119	2.324	0.767	1.034	1.024	1.025	1.655	0.836	1.073	1.205	1.826	1.188	1.578	0.69	0.78	0.839	0.619	1.359	0.419	0.891	1.127	0.683	0.615	0.629	0.435	76	97.9	117.4	93.5
131	High	Master Protein	P29622	SERPINA4	Kallistatin [OS=Homo sapiens]	0	141.286	48	17	81	17	427	48.5	7.75	227.9	0.492	0.631	1.009	1.135	0.973	0.869	0.3	0.509	0.949	1.193	0.797	1.082	0.759	1.098	0.442	0.645	0.579	1.146	1.038	1.007	1.318	2.146	0.721	1.265	0.63	0.832	1.528	1.854	0.994	1.254	120.9	59.5	76.3	121.9
132	High	Master Protein	P06733-1	ENO1	alpha-enolase [OS=Homo sapiens]	0	140.37	47	15	98	13	434	47.1	7.39	305.06	1.235	0.793	0.827	0.409	0.755	0.538	3.47	5.841	0.989	0.792	0.501	0.623	0.534	0.502	0.355	0.158	0.44	0.146	0.39	0.212	0.138	0.08	0.611	0.103	0.929	1.515	0.375	0.147	0.358	0.125	83.5	103.1	66.2	69
133	High	Master Protein	P07900	HSP90AA1	Heat shock protein HSP 90-alpha [OS=Homo sapiens]	0	139.407	39	26	68	14	732	84.6	5.02	166.27	0.885	0.687	1.249	1.06	0.444	0.438	1.929	3.781	1.061	1.064	0.743	0.765	0.387	0.634	0.333	0.326	0.628	0.235	0.276	0.474	0.095	0.106	0.363	0.1	0.867	1.511	0.54	0.248	0.321	0.138	97.2	86	66.8	121.4
134	High	Master Protein	P04217	A1BG	Alpha-1B-glycoprotein [OS=Homo sapiens]	0	139.223	52	14	164	5	495	54.2	5.86	528.28	0.859	0.89	1.137	1.232	0.696	0.716	0.447	0.712	0.584	0.634	1.204	1.012	1.057	0.978	0.497	0.504	1.138	1.456	1.7	1.355	1.18	1.361	0.604	1.288	0.66	0.636	0.914	1.006	1.041	1.266	117.2	100.6	104.2	133.2
135	High	Master Protein	Q06481	APLP2	Amyloid-like protein 2 [OS=Homo sapiens]	0	137.662	32	20	67	19	763	86.9	4.79	172.34	1.684	1.136	1.467	0.813	1.389	1.027	1.961	1.555	1.422	0.937	0.685	0.864	0.95	0.542	1.742	1.58	0.937	0.788	0.769	0.532	0.587	0.069	1.183	0.12	1.072	0.989	0.681	0.432	0.387	0.154	83.4	140.5	94.8	122.4
136	High	Master Protein	P13647	KRT5	keratin, type II cytoskeletal 5 [OS=Homo sapiens]	0	137.496	39	27	84	13	590	62.3	7.74	194.61	0.297	1.643	0.27	0.081	0.622	0.432	0.587	0.145	0.851	1.06	0.124	0.173	0.427	0.439	3.029	0.274	0.521	0.277	0.654	6.643	0.479	0.058	0.644	0.119	1.217	0.493	0.73	0.755	1.309	0.179	143.2	42.5	235.1	38.6
137	High	Master Protein	P00739-1	HPR	Haptoglobin-related protein [OS=Homo sapiens]	0	136.25	40	16	216	3	348	39	7.09	571.04	0.01	1.876	0.545	1.467	0.307	0.456	0.01	0.774	0.429	0.744	0.382	0.299	0.883	2.098	0.388	0.257	0.357	0.344	0.494	1.484	1.605	3.344	0.278	2.191	1.128	1.464	1.564	2.116	2.003	1.978	137.4		257.7	74.9
138	High	Master Protein	P10451-5	SPP1	Isoform 5 of Osteopontin [OS=Homo sapiens]	0	135.682	47	12	155	1	300	33.8	4.61	360.58	1.337	0.916	0.949	1.086	1.159	0.56	0.326	0.752	1.067	0.779	2.202	0.861	0.576	0.289	2.134	0.459	0.755	1.461	1.188	1.24	1.145	0.602	0.504	0.098	0.557	0.832	1.071	0.62	0.173	0.135	100	133.8	91.6	94.9
139	High	Master Protein	Q02818	NUCB1	Nucleobindin-1 [OS=Homo sapiens]	0	135.659	51	22	79	22	461	53.8	5.25	226.28	1.415	1.174	0.975	0.49	1.86	1.666	0.989	0.859	1.714	1.149	1.747	0.929	1.235	0.635	2.044	2.503	1.384	0.587	1.203	0.647	1.096	0.188	1.909	0.207	1.296	1.34	0.864	0.409	0.579	0.222	80.5	113.9	94.5	78.4
140	High	Master Protein	Q9P2S2-1	NRXN2	Neurexin-2 [OS=Homo sapiens]	0	135.435	19	27	65	1	1712	184.9	5.92	165.87	1.082	0.889	1.53	1.312	1.341	0.879	1.108	0.63	1.552	1.451	1.043	1.22	0.728	0.496	1.829	1.953	0.899	1.471	0.773	0.878	0.561	0.282	1.445	0.373	0.741	0.702	0.844	0.649	0.819	0.447	88.4	95.7	78.6	135.3
141	High	Master Protein	P02765	AHSG	Alpha-2-HS-glycoprotein [OS=Homo sapiens]	0	135.307	51	12	176	12	367	39.3	5.72	533.58	0.68	0.815	1.226	1.228	1.154	1.16	0.436	0.592	0.676	0.548	1.16	1.27	1.19	1.179	0.425	0.389	0.98	1.478	0.863	0.802	0.83	0.965	0.725	2.018	0.823	0.79	1.014	0.865	1.49	1.968	108.6	73.8	88.4	133
142	High	Master Protein	Q9NQ79	CRTAC1	cartilage acidic protein 1 [OS=Homo sapiens]	0	134.481	39	17	54	17	661	71.4	5.12	184	1.716	1.056	1.412	1.154	1.195	0.749	0.926	0.481	1.466	1.398	1.385	1.398	0.865	0.586	1.738	1.205	1.256	1.107	0.654	0.544	0.823	0.39	1.226	0.226	1.033	0.876	1.65	1.608	0.46	0.246	86.4	148.2	91.2	121.9
143	High	Master Protein	P07942	LAMB1	Laminin subunit beta-1 [OS=Homo sapiens]	0	134.225	19	29	70	28	1786	197.9	4.94	188.96	1.276	1.211	0.75	0.82	1.123	1.654	1.211	0.682	1.28	1.392	0.687	1.522	0.656	1.092	1.299	2.77	0.738	1.039	0.588	0.937	0.629	0.468	1.585	0.548	1.895	2.309	1.218	1.376	0.507	0.603	90.6	115.7	109.8	68
144	High	Master Protein	Q9Y4C0	NRXN3	Neurexin-3 [OS=Homo sapiens]	0	134.146	18	24	60	17	1643	180.5	5.54	168.12	1.352	0.92	1.673	1.415	1.183	0.807	1.396	0.599	1.463	1.515	1.396	1.333	0.941	0.518	2.128	1.763	1.085	1.444	0.86	0.748	0.577	0.389	1.347	0.366	0.797	0.648	0.834	0.626	0.639	0.362	81.5	110.1	74.9	136.3
145	High	Master Protein	P04275	VWF	Von Willebrand factor [OS=Homo sapiens]	0	133.981	13	30	53	30	2813	309.1	5.48	149.97	0.753	1.2	1.263	1.284	0.749	0.917	0.724	1.334	0.931	1.107	1.16	1.064	0.683	0.851	0.813	0.912	0.632	0.983	0.717	0.899	1.181	1.343	0.921	0.773	1.123	1.131	1.022	1.31	0.86	0.724	101	76.1	121.2	127.7
146	High	Master Protein	O75369-1	FLNB	Filamin-B [OS=Homo sapiens]	0	133.83	15	28	37	23	2602	278	5.73	93.79	1.243	1.275	0.668	0.612	0.515	0.662	1.996	2.79	1.578	2.373	0.537	0.851	0.692	0.835	0.624	0.913	0.455	0.01	0.01	0.597	0.01	0.01	0.01	0.534	2.7	2.571	0.01	0.01	0.488	0.01	87.7	109	111.8	58.6
147	High	Master Protein	P41222	PTGDS	Prostaglandin-H2 D-isomerase [OS=Homo sapiens]	0	133.611	61	9	278	9	190	21	7.8	893.14	2.022	1.499	1.615	1.061	1.961	1.741	0.439	0.374	1.256	0.947	1.081	1.115	1.252	0.741	1.547	1.539	1.82	1.34	1.4	0.891	0.883	0.312	1.551	0.335	1.143	0.903	0.825	0.609	0.487	0.346	81.4	164.7	122	131.4
148	High	Master Protein	Q13228	SELENBP1	Selenium-binding protein 1 [OS=Homo sapiens]	0	133.486	53	20	55	20	472	52.4	6.37	166.52	2.329	1.463	1.031	0.722	1.277	1.134	1.88	0.994	1.041	1.166	1.326	1.636	1.235	0.855	1.154	0.726	1.178	0.578	0.779	0.534	0.378	0.153	1.051	0.261	1.654	2.284	0.53	0.305	0.555	0.259	79	184.1	115.6	81.5
149	High	Master Protein	P49327	FASN	Fatty acid synthase [OS=Homo sapiens]	0	131.947	14	27	38	27	2511	273.3	6.44	110.49	0.812	0.83	0.408	0.305	0.405	0.405	2.01	4.342	1.937	2.523	0.347	0.559	0.558	0.421	0.369	0.455	0.244	0.09	0.285	0.274	0.106	0.065	0.543	0.139	0.871	1.507	0.374	0.291	1.597	0.205	92.9	75.4	77	37.8
150	High	Master Protein	P10451-1	SPP1	Osteopontin [OS=Homo sapiens]	0	131.727	50	13	160	1	314	35.4	4.58	364.09	1.36	1.105	1.743	1.313	1.263	1.029	0.802	0.743	1.13	0.806	1.969	0.821	0.734	0.363	1.526	1	1.059	1.616	1.135	1.168	1.119	0.462	1.072	0.203	0.825	0.889	1.712	0.87	0.319	0.222	90.4	122.9	99.9	157.5
151	High	Master Protein	P01861	IGHG4	Immunoglobulin heavy constant gamma 4 [OS=Homo sapiens]	0	131.27	60	13	274	6	327	35.9	7.36	682.75	1.761	2.773	0.592	0.795	0.697	0.754	1.214	1.083	0.512	0.538	0.178	0.168	1.15	1.729	0.766	1.194	0.887	0.826	0.542	0.814	1.075	1.602	0.419	2.793	0.229	0.22	0.928	1.221	1.658	2.756	101.8	179.3	282.4	60.3
152	High	Master Protein	P35555	FBN1	Fibrillin-1 [OS=Homo sapiens]	0	130.58	12	30	53	29	2871	312	4.93	126.5	1.088	1.258	0.811	0.656	1.797	2.671	0.846	0.827	1.814	1.222	0.933	1.342	1.037	1.283	1.169	1.714	1.268	1.209	0.942	0.907	0.694	0.398	1.381	0.516	0.944	1.251	1.084	0.901	0.509	0.496	81	88.1	101.9	65.6
153	High	Master Protein	Q13332-2	PTPRS	Isoform PTPS-MEA of Receptor-type tyrosine-protein phosphatase S [OS=Homo sapiens]	0	130.257	15	20	58	4	1939	215.8	6.49	152.08	1.435	1.343	1.525	1.26	1.359	1.193	1.462	0.671	1.298	1.334	1.17	1.318	1.232	0.912	1.628	1.3	1.306	1.265	1.017	0.882	0.863	0.743	1.301	0.526	0.868	0.91	1.007	0.887	0.671	0.482	79.4	114	106.7	121.1
154	High	Master Protein	P49747	COMP	Cartilage oligomeric matrix protein [OS=Homo sapiens]	0	129.641	33	18	52	16	757	82.8	4.6	143.77	0.791	0.792	0.613	0.557	0.864	1.573	0.603	0.575	0.533	6.95	0.603	0.716	0.599	0.943	0.448	0.683	0.538	2.152	0.476	0.875	0.502	0.342	0.685	0.364	0.879	1.995	0.568	0.631	0.45	0.382	88.1	69.7	69.8	54.1
155	High	Master Protein	P26038	MSN	Moesin [OS=Homo sapiens]	0	129.367	41	26	68	20	577	67.8	6.4	176.19	2.17	1.649	0.645	0.456	1.034	1.202	2.145	1.661	1.418	1.174	1.006	1.327	0.985	1.179	0.819	1.03	1.024	0.516	0.419	0.566	0.323	0.153	1.367	0.158	1.568	2.293	0.88	0.834	0.55	0.185	80.5	174.8	132.7	51.9
156	High	Master Protein	P20742	PZP	Pregnancy zone protein [OS=Homo sapiens]	0	128.512	15	18	208	11	1482	163.8	6.38	719.63	0.59	1.149	1.749	3.47	0.623	0.648	0.467	1.927	0.722	1.029	0.913	0.864	0.744	0.83	0.825	0.56	0.399	0.69	0.701	1.146	0.986	1.614	0.475	0.779	0.343	0.433	0.61	0.589	0.469	0.708	91.2	53.8	104.7	159.4
157	High	Master Protein	P18206	VCL	Vinculin [OS=Homo sapiens]	0	127.591	23	26	55	26	1134	123.7	5.66	145.64	0.872	0.946	1.544	1.379	0.709	0.801	1.704	2.351	1.05	1.398	0.728	0.918	0.797	0.811	0.561	0.906	0.828	0.681	0.43	0.713	0.636	0.296	0.963	0.297	1.304	2.073	0.635	0.666	0.673	0.256	91.1	79.4	86.2	140.6
158	High	Master Protein	Q7Z7M0	MEGF8	Multiple epidermal growth factor-like domains protein 8 [OS=Homo sapiens]	0	127.332	15	27	60	27	2845	302.9	6.87	143.55	1.603	1.236	1.621	1.121	1.319	1.081	1.1	0.651	1.772	1.716	1.293	1.441	0.968	0.749	2.454	1.752	1.369	1.071	0.782	0.823	0.843	0.405	1.4	0.494	0.62	0.772	0.403	0.622	0.667	0.297	75.7	121.4	93.6	122.8
159	High	Master Protein	P63104-1	YWHAZ	14-3-3 protein zeta/delta [OS=Homo sapiens]	0	126.079	59	13	75	10	245	27.7	4.79	216.13	1.339	0.85	1.144	0.751	0.533	0.559	1.529	2.554	1.302	1.113	1.16	1.218	0.474	0.519	0.652	0.821	0.885	0.348	0.428	0.438	0.242	0.152	0.561	0.246	2.241	3.41	0.575	0.445	0.417	0.273	95.8	128.3	81.5	109.6
160	High	Master Protein	P0DOX2	IgA	Immunoglobulin alpha-2 heavy chain [OS=Homo sapiens]	0	125.973	46	12	195	7	455	48.9	6.81	464.65	0.457	0.801	0.536	0.789	0.646	0.917	0.251	0.912	0.684	0.939	0.993	0.873	1.148	2.186	0.572	0.705	0.904	1.217	0.921	1.284	1.08	2.06	0.444	1.596	0.288	0.399	0.926	1.177	1.024	1.667	116.8	53.3	93.6	62.6
161	High	Master Protein	P02545	LMNA	Prelamin-A/C [OS=Homo sapiens]	0	125.677	48	28	56	27	664	74.1	7.02	144.38	0.644	0.624	0.725	0.685	0.668	0.766	3.715	4.567	0.826	0.855	0.643	0.689	0.489	0.523	0.65	0.612	0.569	0.223	0.097	0.278	0.19	0.137	0.368	0.104	0.978	1.855	0.298	0.243	0.199	0.176	88.6	57	55.2	64.2
162	High	Master Protein	P04075	ALDOA	fructose-bisphosphate aldolase A [OS=Homo sapiens]	0	125.601	70	20	70	17	364	39.4	8.09	213.01	1.687	1.106	1.446	1.035	0.883	0.804	2.454	2.633	1.161	0.953	0.988	0.725	0.704	0.565	0.79	0.677	0.954	0.591	0.581	0.464	0.387	0.199	1.021	0.264	1.167	1.509	0.718	0.529	0.519	0.25	84.5	142.6	93.4	122.2
163	High	Master Protein	P02749	APOH	Beta-2-glycoprotein 1 [OS=Homo sapiens]	0	125.257	46	13	89	13	345	38.3	7.97	259.69	0.743	0.905	1.122	0.976	1.66	1.13	0.56	0.66	1.126	0.914	1.484	0.963	1.305	1.222	0.918	0.708	1.093	0.839	0.793	0.503	1.664	1.522	0.93	2.132	0.818	0.862	1.151	1.649	1.333	2.139	95.9	71.2	86.8	107.6
164	High	Master Protein	P02763	ORM1	Alpha-1-acid glycoprotein 1 [OS=Homo sapiens]	0	125.228	62	12	366	8	201	23.5	5.02	1173.63	0.985	1.143	0.69	0.837	0.591	0.901	0.816	1.432	0.582	0.54	1.019	1.237	1.319	1.135	0.552	0.565	0.812	0.901	1.757	1.257	1.228	1.295	0.781	1.142	0.381	0.562	0.786	0.896	0.882	1.145	108.3	106.6	123.7	74.7
165	High	Master Protein	P02750	LRG1	Leucine-rich alpha-2-glycoprotein [OS=Homo sapiens]	0	124.832	50	13	152	13	347	38.2	6.95	516.18	1.064	1.119	0.499	0.893	0.559	0.899	0.934	1.159	0.586	0.47	1.731	2.034	1.614	1.637	0.69	0.793	0.714	0.761	1.441	1.25	0.466	0.448	0.761	1.222	0.42	0.42	0.482	0.555	1.094	1.228	94.7	100.8	106	47.3
166	High	Master Protein	Q14766-1	LTBP1	Latent-transforming growth factor beta-binding protein 1 [OS=Homo sapiens]	0	124.717	16	22	45	22	1721	186.7	5.96	119.59	0.952	1.156	1.091	0.91	1.341	1.556	0.858	1.136	2.02	1.535	0.766	1.257	1.031	1.015	1.407	2.179	0.785	1.198	0.935	0.852	0.509	0.522	1.214	0.571	0.987	1.137	0.737	0.633	0.557	0.495	84.1	80.1	97.2	91.7
167	High	Master Protein	Q16610	ECM1	Extracellular matrix protein 1 [OS=Homo sapiens]	0	124.184	45	18	67	18	540	60.6	6.71	166.87	0.764	0.708	1.565	1.373	1.251	1.197	0.838	0.613	0.793	0.815	1.248	1.324	1.487	1.276	1.193	1.146	1.392	1.31	0.943	0.748	0.697	0.507	1.081	0.656	1.144	1.064	0.653	0.739	0.664	0.64	91.7	70.1	64.9	143.6
168	High	Master Protein	P04220	IGHM	Ig MU heavy chain disease protein [OS=Homo sapiens]	0	124.101	57	15	115	1	391	43	5.24	318.35	0.173	0.87	0.765	1.262	0.479	0.519	0.095	0.769	0.41	0.439	2.685	0.549	0.338	0.855	0.172	0.167	0.294	0.462	0.668	0.536	2.165	4.588	0.063	1.16	0.119	0.052	1.01	1.453	1.111	1.264	140.6	24.3	122.3	107.6
169	High	Master Protein	Q92520	FAM3C	Protein FAM3C [OS=Homo sapiens]	0	122.8	62	11	69	11	227	24.7	8.29	191.7	1.336	1.236	1.681	1.522	1.044	0.906	0.869	0.734	1.304	1.316	1.047	1.293	1.214	0.781	1.415	1.227	1.203	1.128	0.678	0.561	0.527	0.262	1.158	0.234	0.844	0.855	0.918	0.744	0.378	0.224	85.6	114.3	105.8	143.8
170	High	Master Protein	P50895	bcam	Basal cell adhesion molecule [OS=Homo sapiens]	0	122.522	36	17	58	17	628	67.4	5.81	158.73	0.982	0.864	5.637	3.886	0.344	0.51	0.677	0.635	0.478	0.45	0.843	1.972	0.435	0.432	0.373	0.602	0.427	0.197	0.122	0.086	0.124	0.082	2.239	0.048	1.657	2.075	0.049	0.069	0.105	0.085	82	80.5	70.8	462.1
171	High	Master Protein	P35858	IGFALS	Insulin-like growth factor-binding protein complex acid labile subunit [OS=Homo sapiens]	0	122.395	40	18	68	18	605	66	6.79	214.53	0.7	0.692	0.872	1.092	0.903	0.737	0.294	0.403	1.085	1.247	1.545	1.293	0.637	0.874	0.469	0.544	0.753	0.823	0.927	0.859	1.367	2.013	0.508	2.278	0.62	0.882	1.49	1.769	1.367	2.262	115.6	80.9	80	100.8
172	High	Master Protein	P11047	LAMC1	Laminin subunit gamma-1 [OS=Homo sapiens]	0	121.21	19	26	67	26	1609	177.5	5.12	170.95	1.262	1.274	0.937	0.978	0.905	1.421	1.509	0.879	1.084	1.353	0.843	1.288	0.816	1.068	0.985	1.818	0.835	1.143	0.747	1.079	0.511	0.318	1.215	0.401	1.446	2.05	1.312	1.346	0.52	0.442	90.9	114.7	115.8	85.1
173	High	Master Protein	P07225	PROS1	Vitamin K-dependent protein S [OS=Homo sapiens]	0	120.735	34	20	99	20	676	75.1	5.67	266.74	0.796	0.844	0.762	0.847	1.564	0.964	1.026	0.71	1.235	0.842	1.214	1.024	0.63	0.986	1.291	0.806	1.043	0.838	1.06	1.115	0.966	1.22	0.868	1.047	0.847	0.859	1.027	1.052	0.876	1.026	101.7	81	85.8	77.5
174	High	Master Protein	P08697-1	SERPINF2	Alpha-2-antiplasmin [OS=Homo sapiens]	0	120.143	44	16	82	16	491	54.5	6.29	222.19	0.584	0.713	0.852	1.051	0.757	0.79	0.457	0.919	0.645	0.86	1.222	1.189	0.93	1.114	0.488	0.432	0.549	0.916	1.038	1.257	1.183	1.724	0.634	1.553	0.61	0.772	1.051	1.607	0.955	1.56	117.9	68.9	84.1	100.5
175	High	Master Protein	Q13332-5	PTPRS	Isoform PTPS-F4-7 of Receptor-type tyrosine-protein phosphatase S [OS=Homo sapiens]	0	119.499	17	18	54	3	1530	171.7	6.4	142.76	1.402	1.127	1.282	1.266	1.672	0.816	1.421	0.543	1.162	1.259	1.115	1.109	1.175	0.599	1.379	0.599	0.28	0.675	0.01	0.01	0.01	0.01	0.604	0.01	0.971	0.01	0.01	0.01	0.282	0.291	87.3	122.4	98.4	111.9
176	High	Master Protein	P01834	igkc	immunoglobulin kappa constant [OS=Homo sapiens]	0	117.847	83	7	586	1	107	11.8	6.52	1677.9	0.67	1.227	0.518	0.756	0.601	0.765	0.084	0.53	0.756	0.955	0.787	0.846	1.193	2.043	0.657	0.822	1.068	1.372	0.96	1.099	1.218	2.398	0.351	1.528	0.275	0.423	1.073	1.203	1.186	1.51	119.5	80.1	146.7	61.9
177	High	Master Protein	P04217-2	A1BG	Isoform 2 of Alpha-1B-glycoprotein [OS=Homo sapiens]	0	117.473	54	10	132	1	373	40.7	5.77	435.51	0.64	0.727	1.079	1.475	0.35	0.547	0.757	0.91	0.211	0.762	0.718	1.252	0.689	0.959	0.28	0.261	0.997	2.237	1.353	1.644	1.613	2.454	0.166	0.924	1.576	1.559	2.356	1.318	1.531	1.989	129.5	82.9	94.1	139.7
178	High	Master Protein	Q9ULB1-3	NRXN1	Isoform 3a of Neurexin-1 [OS=Homo sapiens]	0	116.614	17	22	51	18	1547	169.8	6.13	144.67	1.487	1.21	1.633	1.342	1.138	0.921	0.745	0.733	1.482	1.489	1	1.314	0.876	0.519	1.654	1.579	1.118	1.427	0.724	0.741	0.581	0.239	1.374	0.298	0.861	0.85	0.959	0.812	0.628	0.313	86.3	128.3	104.4	140.9
179	High	Master Protein	P04003	C4BPA	C4b-binding protein alpha chain [OS=Homo sapiens]	0	115.225	42	21	97	21	597	67	7.3	217.42	0.739	1.812	0.456	1.213	0.44	0.405	0.217	1.036	0.232	0.565	0.752	0.57	0.301	0.899	0.186	0.19	0.333	0.517	0.594	0.83	0.877	2.162	0.265	2.364	1.66	2.304	1.021	1.431	1.692	2.338	147.8	109.2	267.9	67.4
180	High	Master Protein	P35579-1	MYH9	Myosin-9 [OS=Homo sapiens]	0	115.218	16	27	44	21	1960	226.4	5.6	112.87	0.711	0.697	0.675	0.699	0.566	1.013	1.012	1.655	1.54	2.284	0.79	0.603	0.871	0.834	0.81	1.286	0.667	0.642	0.305	1.435	0.311	0.132	0.736	0.367	0.837	2.003	0.452	0.471	2.697	0.336	101.5	72.2	70.8	68.6
181	High	Master Protein	P55058	PLTP	phospholipid transfer protein [OS=Homo sapiens]	0	114.34	33	13	87	13	493	54.7	7.01	231.04	0.959	1.036	1.296	1.496	1.859	1.527	0.699	0.987	0.988	1.066	0.696	1.31	1.11	1.262	0.733	1.961	0.773	1.024	0.785	1.055	0.98	1.105	1.465	0.341	1.354	1.562	0.834	0.7	0.601	0.325	88.8	85.1	92	115.1
182	High	Master Protein	Q15113	PCOLCE	Procollagen C-endopeptidase enhancer 1 [OS=Homo sapiens]	0	113.546	55	15	81	15	449	47.9	7.43	242.94	1.15	1.324	1.461	1.681	1.283	1.805	0.743	0.506	0.955	1.173	0.79	1.733	0.774	1.037	0.963	1.669	0.865	1.991	0.647	1.073	0.966	0.987	1.224	0.481	0.794	0.751	0.752	1.011	0.694	0.459	87.1	100.1	115.3	127.2
183	High	Master Protein	P02760	AMBP	Protein AMBP [OS=Homo sapiens]	0	113.397	46	12	109	12	352	39	6.25	278.48	0.751	1.12	0.983	1.155	0.883	1.086	0.584	0.927	0.631	0.879	0.888	0.902	1.217	1.452	0.445	0.62	0.688	1.104	1.079	1.006	1.07	1.768	0.661	1.869	0.52	0.645	1.023	1.576	1.255	1.879	107.4	80.6	120.2	105.6
184	High	Master Protein	Q96PD5	PGLYRP2	N-acetylmuramoyl-L-alanine amidase [OS=Homo sapiens]	0	113.175	35	11	44	11	576	62.2	7.55	157.02	0.567	0.86	0.972	1.266	0.845	0.88	0.397	0.74	0.478	0.631	0.804	1.075	0.933	1.431	0.362	0.467	0.768	1.992	0.997	1.328	0.831	1.196	0.562	1.532	0.894	1.059	1.247	1.635	1.291	1.534	120.8	68.5	103.9	117.4
185	High	Master Protein	O15031	PLXNB2	Plexin-B2 [OS=Homo sapiens]	0	113.054	12	14	39	14	1838	205	6.24	133.78	1.294	1.093	1.252	0.952	1.735	1.593	1.902	1.005	1.351	1.181	1.38	1.302	0.931	0.735	1.811	1.911	0.962	1.015	1.029	0.992	0.878	0.562	1.578	0.646	1.195	1.381	0.909	0.767	0.572	0.622	78	100.9	85.2	97.6
186	High	Master Protein	O14773	TPP1	Tripeptidyl-peptidase 1 [OS=Homo sapiens]	0	112.968	34	12	44	12	563	61.2	6.48	166.55	1.14	0.577	0.863	0.559	2.126	0.847	1.258	1.418	1.317	0.755	1.925	0.86	1.142	0.813	2.11	1.136	1.101	0.565	1.527	0.709	1.003	0.372	0.992	0.467	0.799	0.654	1.184	0.605	1.904	0.462	85.5	97.5	49.3	73.8
187	High	Master Protein	P0DMV8	HSPA1A	heat shock 70 kDa protein 1A [OS=Homo sapiens]	0	112.85	40	19	49	14	641	70	5.66	136.85	0.995	0.572	0.487	0.343	0.569	0.662	3.415	4.476	1.63	1.389	0.595	0.582	0.571	0.513	0.541	0.546	1	0.444	0.339	0.486	0.228	0.378	0.66	0.226	0.541	1.014	0.428	0.349	0.447	0.244	87.2	86.8	49.9	42.5
188	High	Master Protein	P10451-3	SPP1	Isoform C of Osteopontin [OS=Homo sapiens]	0	112.842	45	11	146	1	287	32.3	4.55	331.26	1.86	1.322	2.584	1.551	1.008	1.112	0.01	0.362	0.859	0.666	0.974	1.098	0.01	0.01	0.976	0.573	0.3	1.502	0.551	0.779	0.906	0.01	0.978	0.213	0.393	0.275	0.859	0.244	0.01	0.174	104.1	193.6	137.6	268.9
189	High	Master Protein	Q09666-1	AHNAK	Neuroblast differentiation-associated protein AHNAK [OS=Homo sapiens]	0	112.415	14	27	44	27	5890	628.7	6.15	97.84	0.769	0.743	1.051	0.743	0.715	0.868	1.921	2.987	1.571	1.909	0.504	0.557	0.745	0.634	1.236	2.335	0.586	0.514	0.258	0.686	0.275	0.376	0.688	0.246	0.404	0.824	0.606	0.312	0.33	0.257	89.1	68.5	66.2	93.6
190	High	Master Protein	P16870	CPE	Carboxypeptidase E [OS=Homo sapiens]	0	112.186	51	21	77	21	476	53.1	5.14	215.17	1.123	0.707	1.243	0.604	2.28	1.008	1.331	0.39	2.141	1.129	1.314	0.685	1.123	0.381	1.917	1.947	1.101	0.917	1.771	0.863	1.158	0.103	1.258	0.2	1.198	0.608	0.835	0.448	0.885	0.21	87.1	97.8	61.6	108.2
191	High	Master Protein	Q6UVK1	CSPG4	Chondroitin sulfate proteoglycan 4 [OS=Homo sapiens]	0	111.143	14	21	50	21	2322	250.4	5.47	137.34	1.037	0.841	0.966	0.741	0.714	0.7	0.717	0.541	0.903	1.348	0.654	0.788	0.729	0.628	0.847	1.102	0.775	0.732	0.726	0.735	2.62	1.563	0.952	0.607	0.836	0.732	3.357	4.29	0.773	0.674	121.7	126.1	102.3	117.5
192	High	Master Protein	P24821	TNC	Tenascin [OS=Homo sapiens]	0	110.969	17	26	40	1	2201	240.7	4.89	98.31	0.988	0.775	0.874	0.576	1.268	0.985	0.92	0.616	1.158	0.907	1.111	0.785	0.969	0.953	2.311	3.165	0.759	0.627	0.945	0.771	1.758	1.329	2.096	0.678	0.97	0.774	2.507	3.138	0.738	0.651	98.8	97.6	76.6	86.3
193	High	Master Protein	Q16706	MAN2A1	Alpha-mannosidase 2 [OS=Homo sapiens]	0	110.801	19	19	46	18	1144	131.1	7.58	131.77	1.417	1.318	1.074	0.955	1.32	1.368	1.318	1.138	1.163	1.125	1.178	1.214	0.83	0.853	1.468	1.541	0.819	0.93	0.673	0.841	0.515	0.267	1.301	0.385	1.079	1.41	0.583	0.462	0.515	0.474	85.4	121	112.6	91.7
194	High	Master Protein	P02042	HBD	Hemoglobin subunit delta [OS=Homo sapiens]	0	110.575	64	10	105	3	147	16	8.05	335.47	1.081	0.113	0.388	0.236	0.324	0.59	0.041	0.22	0.091	0.897	0.716	0.105	3.732	0.488	0.058	0.154	0.756	0.241	2.778	1.312	0.01	0.034	1.191	0.049	2.874	0.461	0.562	0.031	4.952	0.044	158.7	171.6	18	61.5
195	High	Master Protein	P29401	TKT	Transketolase [OS=Homo sapiens]	0	109.62	39	18	44	18	623	67.8	7.66	131.58	2.144	1.78	0.783	0.428	0.715	0.937	2.314	3.041	0.656	0.406	0.738	0.651	0.761	0.709	0.57	0.692	1.248	0.299	0.524	0.345	0.174	0.122	1.153	0.183	1.669	2.705	0.488	0.313	1.046	0.207	90.7	194.6	161.5	71
196	High	Master Protein	P60174-1	TPI1	Isoform 2 of Triosephosphate isomerase [OS=Homo sapiens]	0	109.238	69	15	57	15	249	26.7	6.9	175.09	1.689	0.677	0.793	0.385	1.332	1.041	2.418	2.262	1.75	1.163	0.648	0.572	0.668	0.486	0.975	0.845	1.513	0.582	0.923	0.482	0.342	0.052	1.226	0.231	1.149	1.237	0.543	0.206	0.623	0.241	89.6	151.3	60.6	71.1
197	High	Master Protein	P07357	C8A	Complement component C8 alpha chain [OS=Homo sapiens]	0	109.127	39	14	67	14	584	65.1	6.47	179.42	0.357	0.65	0.71	1.33	0.716	0.796	0.592	1.105	0.484	0.66	0.84	1.116	0.5	0.75	0.237	0.41	0.774	1.503	1.18	1.546	0.658	0.857	0.748	1.621	0.684	0.848	1.202	1.404	1.378	1.616	135.1	48.3	87.8	95.9
198	High	Master Protein	Q92876-1	KLK6	Kallikrein-6 [OS=Homo sapiens]	0	108.624	63	11	132	11	244	26.8	7.44	409.87	1.562	0.904	1.593	1.032	2.634	1.36	1.322	0.575	1.815	1.231	1.26	0.995	1.284	0.592	2.009	1.566	1.643	1.021	1.809	0.944	0.898	0.097	1.41	0.197	1.57	0.775	0.593	0.321	0.501	0.223	75.6	118	68.4	120.4
199	High	Master Protein	P02753	RBP4	Retinol-binding protein 4 [OS=Homo sapiens]	0	107.432	72	10	89	10	201	23	6.07	240.45	0.893	1.07	0.89	0.672	1.418	1.043	0.442	0.405	1.177	0.796	1.22	0.771	0.978	0.881	1.052	0.752	0.975	0.581	1.669	0.911	1.241	1.796	1.024	2.279	0.502	0.673	0.849	1.244	1.012	2.342	108.8	97.2	116.4	96.8
200	High	Master Protein	Q9NY33	DPP3	dipeptidyl peptidase 3 [OS=Homo sapiens]	0	106.341	32	16	27	16	737	82.5	5.1	83.37	1.115	0.749	0.935	0.638	0.871	1.044	2.542	3.936	1.698	1.617	1.007	1.023	0.749	0.594	0.849	0.934	1.138	0.52	0.563	0.441	0.336	0.254	1.032	0.213	1.07	1.285	0.432	0.33	0.538	0.233	78.6	87.6	58.9	73.4
201	High	Master Protein	P05362	ICAM1	Intercellular adhesion molecule 1 [OS=Homo sapiens]	0	105.422	27	12	79	12	532	57.8	7.99	208.54	1.21	1.268	0.119	0.084	0.646	0.86	3.932	4.304	0.098	0.083	0.729	1.486	1.506	1.483	0.1	0.11	0.677	0.326	0.124	0.126	0.153	0.124	4.107	0.112	3.839	5.032	0.064	0.136	0.07	0.122	84.6	102.4	107.3	10.1
202	High	Master Protein	P13639	EEF2	Elongation factor 2 [OS=Homo sapiens]	0	105.267	27	19	34	19	858	95.3	6.83	87.13	0.751	0.807	0.602	0.542	0.809	0.951	0.969	2.722	3.214	4.061	0.422	0.596	0.574	0.797	0.559	0.723	0.584	0.451	0.439	0.828	0.204	0.337	0.55	0.409	0.816	1.541	0.602	0.478	0.57	0.41	82.6	62	66.6	49.7
203	High	Master Protein	P19652	ORM2	Alpha-1-acid glycoprotein 2 [OS=Homo sapiens]	0	104.566	59	10	119	6	201	23.6	5.11	337.02	0.437	0.551	0.761	0.927	0.635	0.876	0.194	1.025	0.501	0.479	0.994	1.297	1.406	1.363	0.316	0.303	0.942	0.977	1.821	1.377	1.365	1.869	0.709	1.539	0.577	0.666	0.688	0.823	0.968	1.589	125.4	54.8	69.1	95.4
204	High	Master Protein	P54764	EPHA4	Ephrin type-A receptor 4 [OS=Homo sapiens]	0	104.555	19	14	55	13	986	109.8	6.61	164.06	1.159	1.005	1.871	1.496	1.011	0.871	0.551	0.629	1.181	1.358	1.235	1.508	1.12	0.508	1.679	1.608	1.216	1.006	0.634	0.521	0.666	0.166	1.192	0.19	0.768	0.768	0.849	0.468	0.463	0.249	88	102	88.4	164.6
205	High	Master Protein	P02452	COL1A1	Collagen alpha-1(I) chain [OS=Homo sapiens]	0	104.489	18	21	80	20	1464	138.9	5.8	185.01	1.293	1.234	0.653	0.586	1.884	2.984	0.726	0.768	1.182	1.008	0.788	1.751	1.003	1.424	1.127	1.963	0.727	2.114	0.48	0.548	0.639	0.457	2.408	0.724	1.461	1.572	0.67	0.893	0.732	0.784	82.4	106.6	101.7	53.8
206	High	Master Protein	Q14126	DSG2	Desmoglein-2 [OS=Homo sapiens]	0	104.035	17	13	44	13	1118	122.2	5.24	134.6	0.753	0.541	2.216	1.91	0.573	0.49	1.699	1.754	1.735	1.301	0.597	0.677	0.919	0.912	2.056	2.861	0.551	0.375	0.673	0.498	0.906	1.045	0.53	0.567	0.683	0.785	0.295	0.236	0.54	0.591	83.6	63	45.2	185.3
207	High	Master Protein	P14136	GFAP	Glial fibrillary acidic protein [OS=Homo sapiens]	0	104.021	52	23	87	21	432	49.9	5.52	189.49	0.332	0.099	0.257	0.051	0.369	0.117	1.199	0.076	0.259	0.082	0.665	0.168	0.163	0.097	0.28	0.119	15.87	0.216	0.085	0.179	0.228	0.085	0.267	0.112	0.183	0.174	0.51	0.111	0.226	0.111	306.9	101.8	30.5	78.8
208	High	Master Protein	P13796	LCP1	Plastin-2 [OS=Homo sapiens]	0	103.508	42	22	58	16	627	70.2	5.43	138.63	0.567	0.654	0.756	1.143	0.618	1.143	0.647	1.349	0.896	1.322	0.634	0.628	0.926	1.081	0.337	0.486	0.659	1.122	1.11	1.796	0.537	0.675	0.708	0.549	0.747	1.02	1.363	1.143	1.85	0.55	116.8	66.2	76.3	88.3
209	High	Master Protein	Q04695	krt17	Keratin, type I cytoskeletal 17 [OS=Homo sapiens]	0	103.077	47	23	81	11	432	48.1	5.02	203.85	0.321	0.185	0.244	0.257	0.252	0.209	0.505	0.355	0.934	1.147	0.223	0.227	0.374	0.609	4.508	0.286	0.379	0.267	0.672	9.39	0.299	0.179	0.654	0.351	1.023	0.524	0.473	0.296	0.8	0.424	141	45.2	26.1	34.4
210	High	Master Protein	P19022	CDH2	Cadherin-2 [OS=Homo sapiens]	0	102.719	17	14	63	14	906	99.7	4.81	184.01	1.286	1.377	1.637	1.247	1.35	1.148	0.83	0.63	1.35	1.216	1.186	1.288	1.193	0.669	1.519	1.429	1.3	1.272	0.789	0.687	0.725	0.198	1.261	0.203	0.878	0.884	1.001	0.661	0.55	0.209	84.5	108.7	116.4	138.4
211	High	Master Protein	O43707	ACTN4	Alpha-actinin-4 [OS=Homo sapiens]	0	102.054	27	20	33	14	911	104.8	5.44	93.59	0.753	0.58	0.716	0.618	0.636	0.746	2.224	1.93	2.519	3.12	0.848	0.698	0.687	0.724	0.655	0.891	0.368	0.344	0.206	0.554	0.273	0.072	0.502	0.193	0.788	1.43	0.562	0.518	1.542	0.19	86.7	65.3	50.3	62.1
212	High	Master Protein	P78324	SIRPA	tyrosine-protein phosphatase non-receptor type substrate 1 [OS=Homo sapiens]	0	101.904	42	17	44	17	504	54.9	6.98	113.81	2.923	1.78	1.232	0.688	1.544	1.063	2.025	0.618	0.93	0.961	0.786	0.915	1.405	0.634	1.464	1.166	1.642	1.583	1.209	0.813	1.385	0.236	2.027	0.294	0.646	0.475	1.39	0.863	0.954	0.294	80.1	234.2	142.6	98.7
213	High	Master Protein	Q8WZA1	POMGNT1	Protein O-linked-mannose beta-1,2-N-acetylglucosaminyltransferase 1 [OS=Homo sapiens]	0	101.428	38	21	61	21	660	75.2	6.83	165.7	1.323	1.363	1.619	1.499	1.712	1.326	0.666	0.746	1.224	1.398	1.173	1.405	1.003	0.673	1.578	1.464	0.865	1.471	0.673	0.777	0.582	0.299	1.235	0.221	0.984	1.093	0.901	0.767	0.534	0.246	81.2	107.4	110.7	131.5
214	High	Master Protein	P19320-1	VCAM1	Vascular cell adhesion protein 1 [OS=Homo sapiens]	0	101.214	27	18	46	18	739	81.2	5.22	118.38	0.885	1.242	1.262	1.219	0.854	1.374	0.589	0.661	1.43	1.915	0.808	1.208	1.041	1.044	0.798	1.163	0.861	1.244	0.899	1.32	0.657	0.729	0.723	0.426	0.789	0.827	0.755	0.714	0.523	0.435	92.3	81.7	114.7	116.5
215	High	Master Protein	O14594	NCAN	Neurocan core protein [OS=Homo sapiens]	0	101.054	18	17	50	17	1321	143	5.38	134.58	1.675	1.232	1.868	1.235	1.145	0.823	1.258	0.476	1.264	1.313	1.406	1.236	1.201	0.535	1.758	1.521	0.861	0.766	0.796	0.565	0.77	0.217	1.471	0.191	0.825	0.799	0.967	0.575	0.405	0.195	82.4	137.9	101.5	153.9
216	High	Master Protein	P04196	HRG	Histidine-rich glycoprotein [OS=Homo sapiens]	0	100.708	39	16	102	16	525	59.5	7.5	272.39	0.68	0.752	1.522	1.532	1.276	1.752	0.531	0.795	0.355	0.522	1.208	1.239	1.165	1.171	0.351	0.518	0.495	1.088	1.141	1.058	1.145	1.146	0.813	1.443	0.941	0.894	1.064	1.06	1.413	1.41	100.9	68.7	76	153.6
217	High	Master Protein	Q8NBJ4	GOLM1	Golgi membrane protein 1 [OS=Homo sapiens]	0	100.614	38	16	63	16	401	45.3	4.97	177.87	1.198	0.761	0.995	0.6	1.037	0.78	1.75	1.508	1.409	0.864	1.015	1.312	1.112	0.604	1.666	1.251	1.174	0.664	1.043	0.392	1.013	0.363	1.89	0.297	1.346	1.47	0.624	0.48	0.408	0.314	90.8	108.8	69.2	90.4
218	High	Master Protein	P50395-1	GDI2	Rab GDP dissociation inhibitor beta [OS=Homo sapiens]	0	100.525	52	18	40	12	445	50.6	6.47	105.25	1.317	0.701	0.653	0.474	0.799	0.771	2.535	2.033	2.531	2.445	0.807	0.649	0.771	0.727	0.999	1.05	1	0.5	0.547	0.471	0.337	0.173	0.797	0.171	0.898	1.192	0.634	0.369	0.52	0.219	83.3	109.7	58.4	54.4
219	High	Master Protein	P20774	OGN	Mimecan [OS=Homo sapiens]	0	99.985	44	12	91	12	298	33.9	5.63	234.97	0.935	1.685	0.903	0.915	1.253	2.747	0.327	0.482	0.903	1.239	0.85	1.6	0.75	1.416	0.998	1.766	1.249	2.275	0.696	1.065	0.281	0.413	1.289	0.415	0.931	1.691	0.727	0.778	0.444	0.412	88.9	83.1	149.7	80.3
220	High	Master Protein	P00558	PGK1	phosphoglycerate kinase 1 [OS=Homo sapiens]	0	99.198	43	15	50	15	417	44.6	8.1	123.73	1.49	0.63	1.024	0.516	0.947	0.802	2.117	5.261	1.128	0.654	0.953	0.456	0.667	0.453	0.718	0.359	0.435	0.316	0.366	0.278	0.258	0.124	1.092	0.136	1.195	1.416	0.402	0.29	0.355	0.114	85	126.7	53.6	87.1
221	High	Master Protein	P80723	BASP1	Brain acid soluble protein 1 [OS=Homo sapiens]	0	98.906	81	16	44	16	227	22.7	4.63	119.19	2.212	1.454	2.058	1.348	0.899	0.781	1.933	1.457	0.862	0.886	1.876	1.279	1.156	0.551	1.208	0.851	1.071	0.759	0.924	0.391	0.722	0.193	1.109	0.175	0.503	0.458	1.29	0.57	0.443	0.163	76.3	168.9	111	157.1
222	High	Master Protein	P98095	FBLN2	Fibulin-2 [OS=Homo sapiens]	0	98.882	22	18	35	18	1184	126.5	4.82	96.89	1.084	1.48	0.869	0.797	1.47	1.791	1.215	0.722	1.138	1.301	0.911	1.554	0.821	0.906	1.064	2.114	0.882	0.954	0.831	0.99	0.819	0.458	1.576	0.597	1.635	1.448	1.19	1.007	0.565	0.552	88.3	95.7	130.7	76.7
223	High	Master Protein	Q53EL9-1	SEZ6	Seizure protein 6 homolog [OS=Homo sapiens]	0	97.129	18	13	40	13	994	107.4	5.34	118.22	1.651	1.555	1.434	0.893	1.298	1.083	0.81	0.559	1.676	1.275	0.888	0.981	0.923	0.497	1.868	2.066	1.328	1.208	0.632	0.677	0.488	0.152	1.549	0.276	0.686	0.63	0.631	0.51	0.611	0.282	87	143.6	135.3	124.7
224	High	Master Protein	P0DOX8	ig	Immunoglobulin lambda-1 light chain [OS=Homo sapiens]	0	96.962	51	9	189	4	216	22.8	6.76	544.72	0.849	1.239	0.618	0.635	0.772	1.052	0.397	0.666	0.877	0.963	0.894	0.788	1.078	1.407	0.675	0.968	1.29	1.812	1.095	1.15	1.718	2.132	0.569	1.25	0.485	0.482	1.056	1.036	1.02	1.202	115	97.7	142.5	71.1
225	High	Master Protein	P15311	EZR	Ezrin [OS=Homo sapiens]	0	96.728	40	24	51	17	586	69.4	6.27	114.65	1.271	1.075	0.482	0.31	0.694	0.591	5.832	3.833	1.053	0.681	0.477	0.57	0.867	1.024	0.417	0.37	0.804	0.164	0.332	0.253	0.191	0.123	0.792	0.364	0.976	1.749	0.154	0.17	0.149	0.331	79.3	100.8	85.3	38.2
226	High	Master Protein	P08670	VIM	Vimentin [OS=Homo sapiens]	0	96.655	39	19	56	14	466	53.6	5.12	134.42	0.458	1.589	0.418	0.427	0.407	0.859	0.887	0.901	0.979	3.305	0.555	0.597	0.593	1.114	0.585	1.143	1.738	1.542	0.296	0.906	0.457	0.414	0.52	0.616	0.327	2.074	0.577	1.06	0.704	0.596	109	49.9	173.2	45.6
227	High	Master Protein	O75326-1	SEMA7A	Semaphorin-7A [OS=Homo sapiens]	0	96.541	31	17	40	17	666	74.8	7.64	126.75	1.161	0.598	1.375	0.778	1.912	0.827	0.844	0.399	1.397	0.818	1.437	0.999	0.686	0.395	3.053	2.097	1.015	1.207	1.762	0.817	1.014	0.176	1.599	0.261	0.719	0.35	1.069	0.653	0.658	0.222	90.5	105	54.1	124.4
228	High	Master Protein	P04004	VTN	Vitronectin [OS=Homo sapiens]	0	95.433	38	13	125	13	478	54.3	5.8	296.04	0.461	0.707	0.712	1.024	1.015	0.995	0.45	0.957	0.763	0.699	1.267	1.073	0.625	1.126	0.562	0.437	0.504	1.179	1.078	1.345	0.979	1.625	0.675	1.464	0.675	0.927	1.035	1.461	0.996	1.491	119.1	54.9	84.2	84.8
229	High	Master Protein	P05543	SERPINA7	thyroxine-binding globulin [OS=Homo sapiens]	0	95.084	39	14	60	14	415	46.3	6.3	169.93	0.726	0.811	0.563	0.835	0.733	0.891	0.573	0.807	0.449	0.406	0.835	0.925	1.102	1.463	0.677	0.922	1.181	1.611	1.46	1.302	0.888	1.114	0.577	1.457	0.951	0.93	1.354	1.312	1.217	1.414	125.1	90.8	101.4	70.4
230	High	Master Protein	Q9HCB6	SPON1	Spondin-1 [OS=Homo sapiens]	0	94.864	30	19	41	19	807	90.9	6.11	95.49	1.192	0.915	3.354	2.564	1.328	0.956	1.162	0.475	1.846	1.257	0.67	0.767	0.736	0.451	2.45	2.771	0.915	0.409	0.732	0.547	0.467	0.201	0.864	0.227	0.598	0.596	0.563	0.431	0.464	0.273	75.7	90.3	69.3	254.1
231	High	Master Protein	P61916	NPC2	Epididymal secretory protein E1 [OS=Homo sapiens]	0	93.804	69	9	93	9	151	16.6	7.65	249.18	2.358	2.068	0.837	0.559	1.592	1.301	1.979	1.137	1.037	0.669	1.034	1.294	1.441	1.364	1.229	1.018	0.819	0.724	0.923	0.491	0.718	0.142	1.418	0.16	2.696	2.418	0.591	0.406	0.474	0.158	76.6	180.5	158.3	64
232	High	Master Protein	P13489	RNH1	Ribonuclease inhibitor [OS=Homo sapiens]	0	93.452	44	15	32	15	461	49.9	4.82	100.47	1.329	1.001	0.913	0.602	0.914	0.967	1.867	2.974	1.298	1.114	0.964	0.998	0.894	0.696	0.526	0.604	0.748	0.568	0.476	0.536	0.325	0.246	0.673	0.172	1.487	2.166	0.645	0.391	0.462	0.18	88.6	117.8	88.7	80.9
233	High	Master Protein	O43505	B4GAT1	beta-1,4-glucuronyltransferase 1 [OS=Homo sapiens]	0	93.367	32	9	63	9	415	47.1	7.2	200.9	1.212	1.06	1.487	1.216	1.298	0.99	1.283	0.481	1.49	1.477	1.177	1.213	0.902	0.579	1.546	1.656	1.109	1.285	0.983	0.761	0.601	0.22	1.397	0.365	0.769	0.624	1.004	0.694	0.665	0.383	86.9	105.3	92.2	129.2
234	High	Master Protein	P0DOY2	IGLC2	immunoglobulin lambda constant 2 [OS=Homo sapiens]	0	93.13	89	8	228	3	106	11.3	7.24	690.59	0.83	1.073	0.66	0.631	0.7	0.917	0.493	0.542	1.277	1.242	0.966	0.882	1.289	1.506	0.689	1.084	1.012	1.229	1.097	1.063	1.396	1.648	0.602	1.064	0.416	0.423	1.014	0.953	0.85	1.063	108.9	90.4	116.8	71.9
235	High	Master Protein	P04745	Amy1a	alpha-amylase 1 [OS=Homo sapiens]	0	92.431	43	15	53	2	511	57.7	6.93	131.84	0.638	0.524	0.232	0.187	1.793	2.194	3.63	3.426	0.182	0.135	0.92	1.797	1.406	1.63	0.222	0.283	0.463	0.292	0.276	0.233	0.31	0.196	7.505	0.318	5.859	6.227	0.214	0.182	0.236	0.292	80.3	51.3	42.1	18.7
236	High	Master Protein	P14625	HSP90B1	Endoplasmin [OS=Homo sapiens]	0	91.59	25	21	44	20	803	92.4	4.84	103.23	0.626	0.687	1.217	1.535	0.954	0.893	1.232	2.126	0.984	1.182	0.641	0.877	0.657	0.828	0.616	1.215	0.553	0.76	0.58	0.87	0.509	0.42	0.512	0.435	0.604	0.887	0.805	0.506	0.47	0.389	99.7	62.4	68.5	121.3
237	High	Master Protein	P07358	C8B	Complement component C8 beta chain [OS=Homo sapiens]	0	91.471	33	18	52	18	591	67	8.13	134.31	0.368	0.633	0.89	1.666	0.764	0.779	0.244	1.02	0.511	0.705	0.874	1.241	0.675	0.981	0.298	0.441	0.655	1.528	1.173	1.765	0.507	0.944	0.528	1.438	0.605	0.753	1.219	1.767	1.327	1.491	126.5	46.6	80.1	112.6
238	High	Master Protein	Q8IUX7	AEBP1	Adipocyte enhancer-binding protein 1 [OS=Homo sapiens]	0	90.945	19	17	39	16	1158	130.8	5.11	104.31	0.868	1.047	0.864	0.921	1.311	1.837	1.791	0.67	1.813	1.818	0.799	1.419	0.797	0.979	0.99	2.013	0.612	0.988	0.768	0.972	0.962	0.468	1.173	0.45	0.945	1.286	1.01	1.29	0.737	0.381	84.5	73.4	88.5	73
239	High	Master Protein	P07197	NEFM	Neurofilament medium polypeptide [OS=Homo sapiens]	0	90.884	24	20	40	18	916	102.4	4.91	87.63	2.48	1.674	0.795	0.463	0.577	0.692	2.216	0.845	0.747	0.989	2.849	1.279	0.845	0.622	0.726	1.475	2.309	1.05	1.233	1.022	1.113	0.248	0.683	0.228	0.582	1.204	0.885	0.424	0.483	0.169	85.1	211.1	142.4	67.7
240	High	Master Protein	Q8TEU8	WFIKKN2	WAP, kazal, immunoglobulin, kunitz and NTR domain-containing protein 2 [OS=Homo sapiens]	0	90.873	20	10	45	10	576	63.9	6.21	137.7	1.068	0.505	0.533	0.269	0.924	0.457	10.45	0.564	2.006	0.608	0.532	0.294	0.608	0.329	1.91	0.862	2.909	0.672	0.839	0.416	2.318	0.356	1.118	0.236	1.609	1.143	0.673	0.401	0.226	0.224	72.5	77.5	36.6	38.7
241	High	Master Protein	P22314	UBA1	Ubiquitin-like modifier-activating enzyme 1 [OS=Homo sapiens]	0	90.796	23	19	33	19	1058	117.8	5.76	84.74	1.044	0.656	0.991	0.595	0.73	0.76	0.933	1.929	1.847	2.322	0.805	1.165	0.6	0.873	0.6	0.798	0.816	0.481	0.368	0.601	0.276	0.23	0.693	0.322	1.137	2.002	0.778	0.452	0.522	0.312	95	99.1	62.3	94.1
242	High	Master Protein	Q96GW7	BCAN	Brevican core protein [OS=Homo sapiens]	0	90.286	23	15	51	15	911	99.1	4.64	144.43	1.538	0.992	1.407	0.722	2.099	1.191	1.647	0.466	1.657	0.965	1.724	0.963	1.074	0.518	2.885	1.972	1.205	1.097	1.361	0.794	1.219	0.677	1.778	0.545	1.139	0.661	0.727	0.697	0.725	0.39	76.7	118.1	76.1	108
243	High	Master Protein	P03952	KLKB1	Plasma kallikrein [OS=Homo sapiens]	0	90.153	33	17	57	17	638	71.3	8.22	138.51	0.494	0.881	0.893	0.984	0.614	0.802	0.421	0.685	0.671	0.99	0.886	0.789	0.691	1.027	0.365	0.485	0.6	0.878	1.129	1.161	1.486	2.34	0.531	1.838	0.779	0.942	1.279	1.491	1.566	1.803	131.2	64.8	115.6	117.2
244	High	Master Protein	Q8WXD2-2	SCG3	Isoform 2 of Secretogranin-3 [OS=Homo sapiens]	0	90.143	61	18	73	1	236	26.9	5.05	174.47	1.819	1.555	2.312	1.026	1.28	1.78	1.083	0.707	1.305	1.596	1.251	1.35	1.555	0.625	1.419	2.028	1.387	1.775	0.528	0.582	1.338	0.23	2.305	0.196	1.835	1.638	0.987	0.596	0.438	0.183	73.9	134.3	114.9	170.8
245	High	Master Protein	P55268	LAMB2	laminin subunit beta-2 [OS=Homo sapiens]	0	89.804	15	23	35	22	1798	195.9	6.52	75.13	1.152	1.153	1.145	0.975	1.057	1.562	1.518	1.018	1.196	1.504	0.84	1.132	0.737	0.789	1.128	2.393	1.017	0.866	0.737	1.079	0.691	0.502	1.67	0.354	1.527	2.091	0.907	1.144	0.749	0.445	89.3	102.9	103	102.3
246	High	Master Protein	P08123	COL1A2	Collagen alpha-2(I) chain [OS=Homo sapiens]	0	89.319	10	10	56	10	1366	129.2	8.95	149.38	1.276	1.202	0.769	0.673	1.792	2.607	1.545	0.798	1.147	1.097	0.767	1.652	0.994	1.196	1.044	1.791	0.667	2.34	0.618	0.537	0.636	0.495	1.441	0.725	1.03	1.162	0.647	0.732	0.65	0.74	81.8	104.4	98.3	62.9
247	High	Master Protein	P27797	CALR	Calreticulin [OS=Homo sapiens]	0	89.197	44	12	44	12	417	48.1	4.44	123	1.682	1.114	1.067	1.242	1.15	1.053	2.992	1.748	1.39	1.13	1.168	1.165	0.547	0.609	1.537	0.95	1.477	1.012	0.709	0.615	0.501	0.231	0.579	0.148	0.875	1.05	0.655	0.284	0.377	0.126	77.7	130.7	86.5	82.9
248	High	Master Protein	P08571	CD14	Monocyte differentiation antigen CD14 [OS=Homo sapiens]	0	88.958	42	14	76	14	375	40.1	6.23	210.87	0.721	1.123	1.059	1.247	1.059	1.53	0.721	1.116	0.594	0.777	1.156	1.582	0.933	1.146	1.157	1.904	0.614	1.149	0.813	1.614	0.478	0.348	1.179	0.397	0.933	1.185	1.038	0.716	0.495	0.428	94.6	68.1	106.2	100.2
249	High	Master Protein	P07996	THBS1	thrombospondin-1 [OS=Homo sapiens]	0	88.819	18	17	32	15	1170	129.3	4.94	79.2	1.092	0.982	0.598	0.576	0.764	0.983	1.59	1.164	2.727	1.995	0.716	0.968	0.876	0.808	0.909	1.775	0.473	1.379	1.032	1.108	0.418	0.277	0.838	0.334	0.538	1.422	0.896	0.396	0.85	0.497	90.2	98.5	88.5	53.9
250	High	Master Protein	O43493-1	TGOLN2	Trans-Golgi network integral membrane protein 2 [OS=Homo sapiens]	0	88.67	39	16	43	16	480	51.1	5.73	95.68	1.896	1.483	1.672	1.138	0.932	1.014	1.927	0.733	1.098	1.23	0.843	1.4	1.122	0.624	1.583	1.814	1.343	0.834	0.887	0.607	0.733	0.184	1.349	0.22	1.133	1.019	0.695	0.544	0.403	0.242	81.2	154	120.4	135.8
251	High	Master Protein	P07195	LDHB	L-lactate dehydrogenase B chain [OS=Homo sapiens]	0	88.238	34	12	56	11	334	36.6	6.05	130.13	1.756	1.299	1.032	0.824	0.895	0.814	1.672	2.124	1.497	1.446	1.318	1.152	0.708	0.483	0.943	0.718	0.953	0.744	0.684	0.587	0.381	0.182	0.837	0.155	1.326	1.786	0.597	0.524	0.274	0.13	84.4	148.1	109.6	87.1
252	High	Master Protein	P49641	MAN2A2	Alpha-mannosidase 2x [OS=Homo sapiens]	0	87.668	22	19	38	18	1150	130.5	6.84	98.96	1.38	1.25	1.596	1.639	1.07	0.737	0.714	0.601	1.347	1.718	1.097	1.181	0.971	0.684	1.396	1.228	0.843	1.245	0.864	0.963	0.413	0.112	1.131	0.286	1.12	0.795	0.93	0.701	1.075	0.259	87	120.1	108.8	138.9
253	High	Master Protein	P43121	MCAM	Cell surface glycoprotein MUC18 [OS=Homo sapiens]	0	87.283	31	14	45	14	646	71.6	5.76	117.18	1.874	1.217	1.376	0.936	1.195	1.139	0.777	0.552	2.065	1.22	0.934	0.955	0.874	0.586	1.746	1.364	1.956	1.297	0.683	0.521	0.565	0.348	1.569	0.357	0.69	0.669	0.741	0.541	0.529	0.336	86.7	162.5	105.5	119.4
254	High	Master Protein	P11142-1	HSPA8	Heat shock cognate 71 kDa protein [OS=Homo sapiens]	0	87.162	35	21	57	10	646	70.9	5.52	136.37	1.369	0.893	0.889	0.581	0.824	0.804	2.633	2.702	1.292	1.005	0.774	0.747	0.792	0.687	0.72	0.683	1.143	0.371	0.586	0.534	0.307	0.101	0.91	0.201	0.736	1.221	0.586	0.434	0.394	0.122	90.3	123.7	80.6	80.3
255	High	Master Protein	P55290	CDH13	cadherin-13 [OS=Homo sapiens]	0	87.071	23	13	59	13	713	78.2	4.98	142.57	0.944	0.94	2.117	1.637	0.959	0.819	1.73	0.45	0.875	1.146	1.343	1.466	1.294	0.621	1.496	1.389	0.985	1.037	0.741	0.618	0.635	0.25	1.211	0.176	0.76	0.737	0.931	0.667	0.443	0.186	84.9	80.2	79.8	179.8
256	High	Master Protein	P08294	SOD3	Extracellular superoxide dismutase [Cu-Zn] [OS=Homo sapiens]	0	87.067	40	7	57	7	240	25.8	6.61	170	1.412	0.897	1.07	0.656	1.623	1.168	1.494	0.965	1.423	0.815	1.196	1.007	1.45	0.841	2.213	1.548	1.785	0.992	1.961	0.97	2.109	0.802	1.51	0.663	0.983	1.082	1.133	0.888	0.893	0.682	83.2	117.5	74.7	89
257	High	Master Protein	Q13421-2	MSLN	Isoform 3 of Mesothelin [OS=Homo sapiens]	0	87.03	23	13	38	1	656	71.4	7.36	95.51	2.195	2.524	3.957	2.716	4.083	4.63	0.454	0.474	1.04	1.038	0.577	0.656	0.75	0.563	0.386	0.264	0.132	0.218	0.183	0.187	0.207	0.121	8.296	0.265	0.041	0.212	0.788	0.305	0.326	0.321	59.2	129.9	149.4	234.1
258	High	Master Protein	Q14982	OPCML	Opioid-binding protein/cell adhesion molecule [OS=Homo sapiens]	0	85.967	25	9	49	7	345	38	6.87	135.72	1.398	1.003	1.661	1.712	0.819	0.665	1.444	0.61	1.169	1.421	1.087	1.415	0.999	0.477	1.511	1.39	1.016	0.931	0.731	0.532	0.791	0.223	1.282	0.253	0.617	0.551	0.954	0.677	0.472	0.253	87	121.6	87.2	144.5
259	High	Master Protein	Q13740-1	ALCAM	CD166 antigen [OS=Homo sapiens]	0	85.407	29	13	50	13	583	65.1	6.25	125.97	1.609	1.435	0.905	0.773	0.978	0.882	2.067	1.597	1.396	1.025	0.964	1.227	0.94	0.817	1.174	0.958	0.947	0.936	0.752	0.637	0.683	0.474	2.388	0.353	1.503	1.65	0.563	0.546	0.515	0.328	85.2	137	122.2	77.1
260	High	Master Protein	P09486	SPARC	Sparc [OS=Homo sapiens]	0	85.227	46	13	82	13	303	34.6	4.84	210.87	1.462	0.78	1.105	0.288	2.681	0.894	1.108	0.307	2.027	0.686	1.566	0.579	1.59	0.473	2.962	1.189	2.314	0.736	2.561	0.403	2.075	0.163	1.734	0.203	1.285	0.637	0.775	0.39	0.722	0.219	82	119.9	64	90.6
261	High	Master Protein	P51884	LUM	Lumican [OS=Homo sapiens]	0	85.037	39	11	66	11	338	38.4	6.61	182.41	0.921	1.08	0.71	0.929	0.871	1.289	0.286	0.574	0.664	1.052	0.821	1.195	0.934	1.552	0.58	1.006	0.732	1.852	0.938	0.932	0.527	0.699	1.234	1.677	1.254	1.243	0.605	0.942	1.233	1.657	110.7	101.9	119.5	78.6
262	High	Master Protein	Q8NFZ8	CADM4	Cell adhesion molecule 4 [OS=Homo sapiens]	0	84.981	40	10	36	10	388	42.8	6.3	121.51	1.952	1.184	1.31	0.897	1.407	1.055	1.004	0.532	1.547	1.217	1.136	0.99	1.114	0.538	1.986	1.471	1.562	0.823	1.103	0.609	0.808	0.182	1.435	0.221	0.842	0.751	0.738	0.534	0.444	0.237	84.8	165.6	100.4	111.1
263	High	Master Protein	O94919	ENDOD1	endonuclease domain-containing 1 protein [OS=Homo sapiens]	0	84.871	32	9	53	9	500	55	5.71	152.65	1.713	1.139	1.531	1.123	1.46	1.047	1.486	0.616	1.552	1.072	1.209	1.103	1.179	0.565	1.909	1.666	1.7	1.241	1.56	0.923	0.986	0.368	1.453	0.198	1.614	1.129	1.02	0.546	0.896	0.184	81.2	139.1	92.4	124.3
264	High	Master Protein	P05787	KRT8	Keratin, type II cytoskeletal 8 [OS=Homo sapiens]	0	84.539	35	20	63	9	483	53.7	5.59	125.76	0.542	0.716	0.443	0.298	0.427	0.583	1.694	2.837	2.266	3.073	0.287	0.363	0.78	0.798	0.772	1.382	0.663	0.587	0.321	0.427	0.523	0.111	0.92	0.35	0.793	1.792	0.394	0.298	0.462	0.3	94.8	51.4	67.9	42
265	High	Master Protein	P07988	SFTPB	Pulmonary surfactant-associated protein B [OS=Homo sapiens]	0	84.519	38	12	124	12	381	42.1	5.49	284.41	1.763	2.665	0.152	0.168	1.678	2.428	0.688	0.394	0.162	0.215	1.55	4.535	1.133	1.922	0.296	0.199	0.239	0.176	0.148	0.158	0.105	0.14	6.032	0.101	5.274	9.255	0.087	0.113	0.113	0.132	77.1	135.9	205.5	11.7
266	High	Master Protein	P05546	SERPIND1	Heparin cofactor 2 [OS=Homo sapiens]	0	84.326	31	14	66	14	499	57	6.9	162.76	0.463	0.813	0.859	1.35	1.084	0.939	0.282	0.719	0.912	0.835	0.762	0.983	0.633	1.041	0.509	0.573	0.655	1.101	0.864	1.093	0.872	1.714	0.471	1.795	0.838	0.815	1.034	1.472	1.269	1.815	121.4	56.2	98.7	104.2
267	High	Master Protein	P68133	ACTA1	Actin, alpha skeletal muscle [OS=Homo sapiens]	0	83.763	34	10	87	2	377	42	5.39	195.14	0.633	1.05	0.865	0.922	0.776	1.361	0.472	1.94	1.044	1.254	0.634	0.973	0.666	0.895	0.561	0.301	0.501	1.017	0.458	2.293	0.132	0.303	0.471	0.237	0.91	1.528	0.755	1.048	0.645	0.489	106.3	67.3	111.6	92
268	High	Master Protein	Q16658	FSCN1	Fascin [OS=Homo sapiens]	0	83.45	45	17	34	17	493	54.5	7.24	126.04	1.405	0.483	1.076	0.81	1.332	0.994	0.637	0.788	2.821	2.586	0.787	0.585	0.68	0.621	1.736	1.703	0.873	0.746	0.704	1.218	0.393	0.273	1.172	0.237	0.894	1.205	1.127	0.598	0.381	0.239	87.2	122.6	42.1	93.9
269	High	Master Protein	P07237	P4HB	Protein disulfide-isomerase [OS=Homo sapiens]	0	83.389	43	20	41	20	508	57.1	4.87	90.56	0.915	0.92	0.569	0.566	0.795	0.935	3.489	3.818	1.153	0.871	0.713	0.823	0.743	0.665	0.8	1.075	0.679	0.664	0.485	0.524	0.429	0.347	0.631	0.407	1.024	1.79	0.376	0.333	0.525	0.399	85.2	78	78.4	48.5
270	High	Master Protein	O43278	SPINT1	Kunitz-type protease inhibitor 1 [OS=Homo sapiens]	0	83.307	34	17	46	17	529	58.4	6.29	120.17	1.073	1.081	2.244	1.752	0.824	0.964	2.784	1.735	1.969	1.46	0.617	1.057	0.951	1.02	0.655	0.846	0.507	0.243	0.216	0.185	0.285	0.338	1.593	0.347	1.171	1.325	0.259	0.201	0.239	0.334	75.5	81	81.6	169.5
271	High	Master Protein	P13797	PLS3	Plastin-3 [OS=Homo sapiens]	0	83.216	40	21	34	14	630	70.8	5.6	76.32	1.099	1.336	0.604	0.44	0.774	0.815	2.563	3.577	0.947	0.804	0.708	1.042	1.054	1.225	0.43	0.489	0.622	0.474	0.51	0.427	0.357	0.434	1.335	0.25	1.135	1.773	0.835	1.047	0.334	0.265	86.9	95.5	116	52.5
272	High	Master Protein	P23468-4	PTPRD	Isoform 4 of Receptor-type tyrosine-protein phosphatase delta [OS=Homo sapiens]	0	83.077	13	16	39	1	1505	169.4	6.67	95.46	0.967	1.423	0.882	0.825	2.178	1.15	0.01	0.488	1.7	0.898	0.34	0.566	1.213	0.471	3.012	1.732	1.532	1.159	1.18	0.79	1.054	0.249	1.619	0.319	1.624	1.085	0.942	0.209	1.051	0.383	93.5	90.4	133	82.5
273	High	Master Protein	Q9HBR0	SLC38A10	Putative sodium-coupled neutral amino acid transporter 10 [OS=Homo sapiens]	0	82.927	18	16	34	16	1119	119.7	5.73	76.92	1.731	1.153	1.242	0.827	1.338	1.255	1.889	0.768	1.312	1.262	1.043	1.052	1	0.644	2.329	2.056	1.065	0.817	0.927	0.586	0.907	0.792	0.838	0.799	0.86	0.696	0.628	0.65	0.619	0.661	80.6	139.5	92.9	100.1
274	High	Master Protein	P00746	CFD	Complement factor D [OS=Homo sapiens]	0	82.873	51	8	29	8	253	27	7.71	90.38	0.858	0.879	0.874	0.724	1.367	1.422	0.977	0.755	0.819	0.869	0.918	0.985	1.449	1.464	1.025	1.312	1.246	1.533	0.955	1.129	1.008	0.82	0.987	1.865	0.919	0.971	1.138	0.974	1.046	1.662	97.6	83.8	85.9	85.4
275	High	Master Protein	Q71U36	TUBA1A	tubulin alpha-1A chain [OS=Homo sapiens]	0	82.864	38	13	47	2	451	50.1	5.06	113.45	3.511	0.33	1.84	0.432	1.735	0.55	1.802	1.691	2.001	1.019	0.613	0.523	0.436	0.612	0.322	0.413	2.403	0.388	1.855	0.644	0.268	0.244	2.684	0.241	1.261	1.069	2.567	0.479	0.433	0.322	86.9	305	28.7	159.9
276	High	Master Protein	P12814-1	ACTN1	Alpha-actinin-1 [OS=Homo sapiens]	0	82.405	23	15	28	9	892	103	5.41	74.11	0.995	0.586	0.562	0.529	0.994	1.155	2.026	2.28	1.903	2.767	1.373	0.557	0.978	0.957	0.819	0.753	0.377	0.668	0.186	0.578	0.01	0.27	0.471	0.074	0.421	1.308	0.771	0.61	5.186	0.216	82.1	81.7	48.2	46.1
277	High	Master Protein	Q9UHG2	PCSK1N	ProSAAS [OS=Homo sapiens]	0	82.297	46	9	98	9	260	27.4	6.62	270.11	1.545	1.31	1.838	1.03	1.604	1.117	0.261	0.508	1.691	1.626	1.444	1.22	1.094	0.678	1.663	0.982	1.358	1.327	0.692	0.607	0.857	0.318	2.161	0.224	1.091	0.987	0.602	0.577	0.47	0.256	81.5	126	106.8	149.8
278	High	Master Protein	P19835-1	CEL	Bile salt-activated lipase [OS=Homo sapiens]	0	82.241	20	13	38	13	753	79.3	5.34	108.29	0.578	0.184	0.52	0.269	1.501	0.425	0.461	0.231	0.39	0.274	0.818	0.263	6.029	1.015	0.844	0.376	1.651	0.275	6.374	1.106	0.143	0.204	0.622	0.309	0.527	0.232	0.467	0.2	0.404	0.349	108.1	62.5	19.9	56.2
279	High	Master Protein	Q9Y4L1	HYOU1	Hypoxia up-regulated protein 1 [OS=Homo sapiens]	0	82.155	23	19	40	19	999	111.3	5.22	92.55	1.149	0.942	1.234	0.933	1.288	1.293	1.484	1.278	1.315	1.066	1.17	1.04	1.061	0.896	1.451	1.615	0.996	0.985	0.738	0.698	0.858	0.607	1.291	0.39	0.93	1.103	0.717	0.561	0.566	0.385	86	98.9	81	106.1
280	High	Master Protein	P31150	GDI1	Rab GDP dissociation inhibitor alpha [OS=Homo sapiens]	0	82.091	43	14	30	8	447	50.6	5.14	83.06	2.029	0.886	0.927	0.498	0.97	0.789	4.292	3.462	1.15	0.466	1.255	0.844	0.673	0.419	0.714	0.605	1.969	0.493	0.989	0.394	0.335	0.153	1.144	0.248	1.024	0.78	0.825	0.269	0.348	0.199	78.5	159.3	69.6	72.8
281	High	Master Protein	P78509	RELN	Reelin [OS=Homo sapiens]	0	82.042	7	19	42	19	3460	388.1	5.88	92.29	1.1	0.868	1.324	0.911	1.717	1.441	1.215	0.631	2.207	1.558	0.758	1	0.432	0.59	1.47	1.984	1.484	1.917	1.063	1.007	0.492	0.351	1.923	0.517	0.87	0.778	0.845	0.682	1.191	0.486	87.8	96.6	76.2	116.3
282	High	Master Protein	P00441	SOD1	Superoxide dismutase [Cu-Zn] [OS=Homo sapiens]	0	81.997	53	8	87	8	154	15.9	6.13	260.57	1.801	1.244	1.635	0.788	1.627	1.049	1.657	0.635	1.591	0.962	1.451	0.974	1.236	0.587	1.941	1.362	1.77	0.848	1.014	0.478	0.999	0.394	1.242	0.199	1.109	0.741	0.801	0.446	0.441	0.177	79.3	142.8	98.7	129.6
283	High	Master Protein	P18065	IGFBP2	Insulin-like growth factor-binding protein 2 [OS=Homo sapiens]	0	81.936	40	10	58	10	325	34.8	7.5	197.56	0.856	1.242	1.553	1.129	1.132	1.455	1.108	0.883	1.835	1.407	0.863	1.116	0.775	0.839	1.456	2.122	1.125	0.685	0.734	0.642	0.863	0.853	1.213	0.596	0.528	1.11	0.7	0.711	0.572	0.585	85.8	73.5	106.5	133.2
284	High	Master Protein	Q92673	SORL1	Sortilin-related receptor [OS=Homo sapiens]	0	81.866	14	26	39	26	2214	248.3	5.55	74.61	2.075	1.47	0.742	0.642	1.457	1.075	1.58	0.985	1.494	1.219	0.7	0.749	1.13	0.904	1.84	1.637	1.002	0.942	1.276	0.928	1.13	0.579	1.645	0.625	1.359	1.633	0.818	0.483	0.759	0.496	83.9	174.2	123.4	62.3
285	High	Master Protein	P78385	KRT83	keratin, type II cuticular Hb3 [OS=Homo sapiens]	0	81.846	26	16	44	2	493	54.2	5.64	104.7	0.526	0.336	0.42	11.891	0.262	0.371	0.175	0.252	0.271	0.388	0.312	0.445	0.501	0.519	0.737	0.03	0.042	0.101	0.063	0.084	0.108	0.111	0.052	0.084	0.049	0.063	0.186	0.079	0.097	0.09	86.9	45.7	29.2	36.5
286	High	Master Protein	P01033	TIMP1	Metalloproteinase inhibitor 1 [OS=Homo sapiens]	0	81.721	54	7	57	7	207	23.2	8.1	159.06	0.925	1.074	0.507	0.525	1.148	1.994	0.474	1.41	1.315	1.183	0.83	1.766	1.27	1.937	1.192	2.251	0.623	0.707	0.278	0.606	0.86	0.934	1.775	0.345	1.224	2.219	0.44	0.527	0.383	0.374	86.3	79.8	92.6	43.7
287	High	Master Protein	Q6YHK3-1	CD109	CD109 antigen [OS=Homo sapiens]	0	80.817	15	18	33	18	1445	161.6	5.85	81.67	1.432	1.059	1.192	0.821	2.076	1.092	1.374	0.778	1.194	1.022	0.948	0.759	1.371	0.97	1.809	1.447	1.357	1.479	0.892	0.76	1.885	1.374	1.431	0.5	1.363	1.253	0.918	0.762	0.779	0.601	84.7	121.3	89.7	100.9
288	High	Master Protein	Q8IWL2-1	SFTPA1	Pulmonary surfactant-associated protein A1 [OS=Homo sapiens]	0	80.599	42	7	42	7	248	26.2	5	138.12	3.006	3.338	0.415	0.369	5.637	6.551	0.248	0.388	0.375	0.524	0.389	0.496	1.349	1.311	0.315	0.244	1.576	0.539	0.31	0.308	0.39	0.244	0.557	0.192	12.449	11.484	0.302	0.282	0.424	0.273	62.2	187.1	207.7	25.8
289	High	Master Protein	P14543-1	NID1	Nidogen-1 [OS=Homo sapiens]	0	80.28	22	21	37	20	1247	136.3	5.29	86.48	0.857	0.959	0.993	1.003	1.01	1.65	1.228	0.781	1.349	1.394	1.002	1.871	0.812	1.026	1.201	2.176	0.687	0.775	0.564	0.634	0.875	0.69	1.683	0.286	1.44	1.979	1.19	1.211	0.298	0.284	88.2	75.6	84.6	87.6
290	High	Master Protein	P69905	hba1	Hemoglobin subunit alpha [OS=Homo sapiens]	0	79.891	68	7	141	7	142	15.2	8.68	336.74	1.164	0.114	0.427	0.255	0.383	0.686	0.293	0.225	0.141	1.058	0.559	0.177	3.759	0.509	0.069	0.188	0.758	0.306	2.797	1.665	0.096	0.115	1.692	0.105	4.736	0.8	0.962	0.159	6.754	0.141	147.9	172.2	16.8	63.1
291	High	Master Protein	P05023	ATP1A1	Sodium/potassium-transporting ATPase subunit alpha-1 [OS=Homo sapiens]	0	79.827	21	17	30	9	1023	112.8	5.49	71.76	1.608	0.606	1.108	0.559	1.715	0.675	2.678	0.738	1.719	1.388	1.87	0.486	1.002	0.642	1.75	1.131	1.671	0.387	1.948	0.937	1.418	0.321	2.301	0.255	1.392	1.242	1.177	0.873	0.831	0.253	81.9	131.7	49.6	90.7
292	High	Master Protein	P11717	IGF2R	Cation-independent mannose-6-phosphate receptor [OS=Homo sapiens]	0	79.634	10	20	32	20	2491	274.2	5.94	74.94	1.385	1.309	0.908	0.753	0.842	0.81	2.163	2.094	0.984	1.043	0.932	0.992	0.819	0.74	1.058	1.643	0.931	0.93	0.9	0.958	0.995	0.638	1.05	0.496	0.902	1.085	1.352	1.068	0.534	0.373	89.7	124.3	117.4	81.4
293	High	Master Protein	P13611	VCAN	Versican core protein [OS=Homo sapiens]	0	79.345	5	17	39	2	3396	372.6	4.51	101.3	2.705	2.088	0.988	0.737	1.641	1.593	1.341	0.692	1.214	1.147	1.59	1.752	1.171	0.804	1.945	1.632	1.377	0.763	0.928	0.659	0.726	0.182	1.39	0.301	1.526	1.12	0.63	0.375	0.605	0.327	71.4	193.1	149.1	70.6
294	High	Master Protein	O94910	ADGRL1	Adhesion G protein-coupled receptor L1 [OS=Homo sapiens]	0	79.345	12	13	29	13	1474	162.6	6.6	91.39	1.2	0.999	1.58	1.061	1.251	0.95	1.219	0.602	1.38	1.171	1.074	1.232	0.954	0.649	1.893	1.431	1.509	1.192	0.974	0.54	0.54	0.194	1.366	0.236	0.848	0.747	0.768	0.551	0.566	0.192	87.8	105.4	87.8	138.8
295	High	Master Protein	Q8N2S1	LTBP4	Latent-transforming growth factor beta-binding protein 4 [OS=Homo sapiens]	0	79.287	14	17	40	17	1624	173.3	5.43	99.77	1.496	1.453	1.118	0.732	1.409	1.51	3.032	0.754	1.591	1.592	0.686	0.916	1.056	0.761	1.079	1.293	1.143	0.762	0.936	0.734	0.777	0.574	1.346	0.348	1.06	0.9	0.933	0.599	0.498	0.232	79.3	118.6	115.1	88.6
296	High	Master Protein	P22792	CPN2	Carboxypeptidase n subunit 2 [OS=Homo sapiens]	0	79.186	27	11	39	11	545	60.5	5.99	113.2	0.349	0.832	0.763	1.413	0.391	0.684	0.21	1.393	0.454	0.834	0.927	0.828	0.631	1.122	0.18	0.351	0.422	0.921	1.176	1.397	1.108	1.959	0.4	2.043	0.536	0.801	0.914	1.087	1.803	2.051	133.2	46.4	110.9	101.7
297	High	Master Protein	Q96KP4	CNDP2	cytosolic non-specific dipeptidase [OS=Homo sapiens]	0	79.056	36	13	25	13	475	52.8	5.97	69.43	1.189	0.584	1.031	0.444	0.643	0.655	2.09	2.833	2.629	3.229	0.681	0.657	0.393	0.467	0.684	1.016	0.944	0.16	0.455	0.331	0.237	0.233	0.668	0.116	0.791	1.207	1.021	0.726	0.27	0.12	83.3	99	48.6	85.9
298	High	Master Protein	P27169	PON1	Serum paraoxonase/arylesterase 1 [OS=Homo sapiens]	0	78.072	35	10	53	8	355	39.7	5.22	158.13	0.294	0.626	1.446	1.808	0.376	0.606	0.333	0.635	0.473	0.958	0.737	0.668	0.669	1.301	0.205	0.24	0.278	0.777	1.087	1.36	1.599	3.002	0.254	2.034	0.345	0.572	1.262	1.721	1.375	2.028	131.8	38.8	82.5	190.6
299	High	Master Protein	Q15323	KRT31	Keratin, type I cuticular Ha1 [OS=Homo sapiens]	0	77.502	32	14	44	1	416	47.2	4.88	117.59	0.289	0.118	0.078	15.721	0.118	0.096	0.187	0.11	0.128	0.179	0.242	0.27	0.251	0.21	0.585	0.044	0.01	0.051	0.029	0.048	0.1	0.064	0.05	0.039	0.092	0.091	0.109	0.041	0.046	0.056	81.7	23.6	9.6	6.4
300	High	Master Protein	Q03591	CFHR1	Complement factor H-related protein 1 [OS=Homo sapiens]	0	77.307	35	10	49	1	330	37.6	7.39	127.86	0.788	0.945	0.818	1.351	1.284	0.727	0.691	0.803	0.954	0.747	0.966	0.92	1.108	1.127	0.919	0.612	0.732	0.753	1.38	1.222	0.882	1.017	0.41	1.801	0.583	0.55	0.662	0.784	1.507	1.791	105.6	83.2	99.8	86.4
301	High	Master Protein	P23528	CFL1	Cofilin-1 [OS=Homo sapiens]	0	77.203	63	12	35	10	166	18.5	8.09	111.78	1.326	0.627	1.129	0.494	1.202	0.721	1.327	2.742	2.297	1.67	0.893	0.559	0.708	0.744	0.971	0.6	0.868	0.432	0.615	0.51	0.415	0.198	1.065	0.214	0.864	1.559	0.856	0.376	0.93	0.215	86.9	115.3	54.5	98.1
302	High	Master Protein	Q14767	LTBP2	Latent-transforming growth factor beta-binding protein 2 [OS=Homo sapiens]	0	77.149	12	18	46	18	1821	194.9	5.19	83.74	0.887	1.084	0.633	0.582	1.503	2.176	1.184	1.206	1.798	2.079	0.514	1.069	0.788	1.096	1.071	2.497	0.657	0.711	0.518	0.738	0.326	0.275	1.945	0.398	1.255	2.31	0.384	0.499	0.314	0.382	85.7	76	92.9	54.2
303	High	Master Protein	P05452	CLEC3B	Tetranectin [OS=Homo sapiens]	0	77.127	52	9	71	9	202	22.5	5.67	215.75	1.089	1.101	1.468	1.295	1.279	1.033	0.601	0.551	1.141	1.108	1.062	1.148	0.981	0.94	0.961	0.876	1.462	1.706	0.933	0.859	0.613	0.7	1.051	0.547	0.555	0.681	1.083	0.971	0.802	0.543	95.5	104	105.1	140.2
304	High	Master Protein	P30740	SERPINB1	Leukocyte elastase inhibitor [OS=Homo sapiens]	0	77.031	36	14	33	13	379	42.7	6.28	91.71	1.309	1.108	0.604	0.644	1.003	1.296	4.269	2.527	0.749	0.75	0.929	0.841	1.088	0.907	0.611	0.476	0.855	0.628	0.478	0.675	0.354	0.133	0.655	0.568	0.804	1.267	0.752	0.479	1.776	0.507	81.5	106.7	90.3	49.2
305	High	Master Protein	Q15818	NPTX1	Neuronal pentraxin-1 [OS=Homo sapiens]	0	76.806	31	13	40	13	432	47.1	6.55	110.93	1.142	0.941	1.617	1.204	1.019	0.639	1.04	0.575	1.932	1.721	1.338	1.156	0.908	0.763	2.102	1.845	1.086	1.087	0.69	0.697	0.44	0.094	1.255	0.146	0.544	0.488	0.834	0.493	0.436	0.171	83.8	95.7	78.8	135.5
306	High	Master Protein	P08185	SERPINA6	corticosteroid-binding globulin [OS=Homo sapiens]	0	75.873	39	11	44	11	405	45.1	6.04	113.07	0.684	0.636	0.678	0.817	0.684	0.767	0.371	0.874	0.684	0.743	1.074	1.265	1.001	1.202	0.647	0.653	0.962	1.112	1.378	1.096	1.465	1.735	0.628	1.437	0.811	0.685	1.132	1.097	1.176	1.445	121.9	83.4	77.5	82.6
307	High	Master Protein	Q7Z3B1	NEGR1	Neuronal growth regulator 1 [OS=Homo sapiens]	0	75.236	25	7	27	7	354	38.7	6.21	98.66	0.984	0.758	1.684	1.208	1.134	0.727	0.747	0.453	1.59	1.15	1.343	1.402	0.753	0.409	2.521	1.508	1.033	1.071	0.879	0.576	0.722	0.347	1.42	0.28	0.538	0.452	0.87	0.583	0.536	0.319	89.6	88.2	67.9	150.9
308	High	Master Protein	Q86X29	LSR	Lipolysis-stimulated lipoprotein receptor [OS=Homo sapiens]	0	75.172	30	14	35	1	649	71.4	7.97	74.76	2.704	1.96	1.098	0.639	1.083	1.146	1.334	0.758	1.923	1.534	1.729	3.58	0.992	1.052	1.048	1.033	1.477	0.333	0.331	0.157	0.328	0.038	1.139	0.07	1.467	1.75	0.507	0.166	0.217	0.075	67.9	183.5	133	74.5
309	High	Master Protein	O75882-2	ATRN	Isoform 2 of Attractin [OS=Homo sapiens]	0	74.886	14	19	40	18	1272	141.3	7.02	100.01	1.078	1.012	1.135	0.93	0.954	0.787	1.49	0.776	1.076	0.809	0.862	0.842	0.889	0.845	1.228	0.99	0.935	0.661	1.066	0.655	1.215	1.021	1.038	0.81	0.826	0.842	1.049	0.973	0.972	0.84	101.8	109.8	103.1	115.6
310	High	Master Protein	Q92752	TNR	Tenascin-R [OS=Homo sapiens]	0	74.844	17	15	39	15	1358	149.5	4.82	99.53	1.844	1.104	1.013	0.785	1.363	0.983	1.41	0.48	1.731	1.423	1.973	1.174	1.513	1.993	1.751	1.583	1.163	0.894	0.766	0.622	1.011	0.255	1.343	0.089	0.886	0.766	0.684	0.316	0.408	0.178	74.3	137	82	75.3
311	High	Master Protein	P07686	HEXB	Beta-hexosaminidase subunit beta [OS=Homo sapiens]	0	74.61	25	13	37	13	556	63.1	6.76	97.33	1.448	0.818	0.93	0.541	1.994	0.889	2.942	2.485	1.354	0.63	1.477	0.889	0.973	0.592	1.883	1.637	0.933	0.597	0.999	0.49	0.729	0.154	1.708	0.27	1.285	0.953	0.797	0.526	0.688	0.327	76.8	111.2	62.8	71.4
312	High	Master Protein	P07093-3	SERPINE2	Isoform 3 of Glia-derived nexin [OS=Homo sapiens]	0	74.309	35	14	34	14	409	45.2	9.22	72.88	0.73	0.487	0.629	0.33	1.208	0.685	0.857	0.674	0.736	0.427	0.614	0.57	0.751	0.471	1.026	1.063	0.625	0.554	0.649	0.28	13.494	9.483	0.184	0.313	0.543	0.38	1.642	2.1	0.464	0.315	142.9	104.4	69.6	89.9
313	High	Master Protein	P05090	APOD	apolipoprotein D [OS=Homo sapiens]	0	74.061	38	6	241	6	189	21.3	5.15	585.91	0.907	1.273	1.135	1.226	0.708	1.081	0.907	0.702	1.071	1.342	0.543	0.893	0.726	1.162	0.931	1.474	0.751	0.691	1.245	1.234	0.655	0.922	1.225	0.515	0.659	1.117	1.258	1.723	0.408	0.543	102.5	92.9	130.5	116.3
314	High	Master Protein	P00338-1	LDHA	L-lactate dehydrogenase A chain [OS=Homo sapiens]	0	73.793	31	10	48	9	332	36.7	8.27	136.46	1.139	0.931	0.652	0.619	0.571	0.573	2.953	3.91	1.278	1.296	0.89	0.906	0.69	0.712	0.868	0.732	0.488	0.464	0.411	0.415	0.55	0.186	0.848	0.179	0.957	1.625	0.455	0.5	0.358	0.191	84.3	96	78.5	54.9
315	High	Master Protein	Q9C0A0-1	CNTNAP4	Contactin-associated protein-like 4 [OS=Homo sapiens]	0	73.587	13	16	39	15	1308	145.2	6.68	103.22	1.188	0.733	1.129	0.859	1.689	1.031	0.878	0.927	1.311	1.037	0.901	1.048	0.846	0.593	1.646	1.585	0.968	1.361	0.963	0.807	0.561	0.151	1.457	0.272	0.779	0.444	0.657	0.278	0.822	0.266	95.2	113.1	69.7	107.4
316	High	Master Protein	P02786	TFRC	Transferrin receptor protein 1 [OS=Homo sapiens]	0	73.558	22	15	24	15	760	84.8	6.61	74.73	0.649	0.591	0.884	1.009	0.513	0.653	1.584	2.958	0.543	0.482	0.628	0.618	0.876	1.24	0.838	1.238	0.462	0.901	0.393	0.735	0.508	0.58	0.814	0.709	0.982	1.061	0.914	0.991	0.7	0.73	106.2	68.9	62.8	93.9
317	High	Master Protein	P62258-1	YWHAE	14-3-3 protein epsilon [OS=Homo sapiens]	0	73.43	43	10	42	8	255	29.2	4.74	114.51	2.034	0.824	1.112	0.701	0.954	0.895	2.487	1.609	1.536	1.471	1.253	0.893	0.615	0.568	0.746	0.938	1.762	0.642	1.055	0.569	0.498	0.213	1.206	0.165	1.289	1.504	1.386	0.721	0.488	0.237	85.6	174.1	70.5	95.2
318	High	Master Protein	Q969P0	IGSF8	Immunoglobulin superfamily member 8 [OS=Homo sapiens]	0	73.253	17	9	49	9	613	65	8	137.02	1.394	1.212	1.096	0.792	1.682	1.154	1.218	0.695	1.515	1.084	1.086	1.021	0.995	0.715	1.86	1.478	1.373	1.302	1.315	1.003	0.82	0.24	1.5	0.348	1.464	1.465	0.929	0.602	0.602	0.355	86.4	120.5	104.7	94.7
319	High	Master Protein	P32004	L1CAM	Neural cell adhesion molecule L1 [OS=Homo sapiens]	0	73.167	13	13	27	13	1257	139.9	6.24	86.58	1.186	0.899	1.988	1.132	1.167	0.956	1.391	0.475	2.589	1.688	1.147	1.039	0.872	0.469	2.072	1.788	1.004	1.033	0.852	0.68	1.073	0.46	1.232	0.26	0.968	0.698	1.397	1.065	0.459	0.313	79.7	94.6	71.6	158.5
320	High	Master Protein	P35052	GPC1	Glypican-1 [OS=Homo sapiens]	0	73.121	29	11	27	11	558	61.6	7.3	72.98	1.291	0.876	0.902	0.663	1.477	0.902	3.28	1.635	1.776	1.329	0.943	0.739	0.834	0.495	1.576	1.705	0.888	1.065	0.97	0.715	1.579	0.305	1.338	0.448	1.204	1.451	0.763	0.652	0.395	0.546	81.1	104.8	71.1	73.2
321	High	Master Protein	O00462	MANBA	Beta-mannosidase [OS=Homo sapiens]	0	72.696	20	15	40	15	879	100.8	5.52	98.13	1.861	1.332	0.737	0.673	1.713	1.215	2.409	1.064	1.26	0.882	1.039	1.184	1.003	0.942	1.931	1.924	0.842	0.682	1.006	0.698	0.684	0.278	1.302	0.332	2.077	1.89	0.707	0.416	0.517	0.335	79	147.1	105.3	58.2
322	High	Master Protein	P13667	PDIA4	Protein disulfide-isomerase A4 [OS=Homo sapiens]	0	72.616	27	15	28	15	645	72.9	5.07	72.31	0.745	0.661	0.816	0.699	0.757	0.913	3.839	3.615	0.872	0.548	0.687	0.846	0.638	0.614	0.804	0.872	0.981	0.767	0.493	0.505	0.547	0.34	1.086	0.413	1.476	1.872	0.8	0.324	0.366	0.357	88.6	66	58.6	72.4
323	High	Master Protein	Q15063-1	POSTN	Periostin [OS=Homo sapiens]	0	72.614	20	11	29	11	836	93.3	7.53	83.69	0.478	0.652	0.382	0.477	0.9	0.998	0.399	1.165	0.457	0.651	0.466	1.004	1.077	1.715	0.296	0.351	0.527	1.455	0.268	0.397	0.574	0.465	0.764	1.434	1.151	1.256	2.636	5.276	1.273	1.328	132	63.1	86	50.5
324	High	Master Protein	Q6UX73	C16orf89	UPF0764 protein C16orf89 [OS=Homo sapiens]	0	72.599	35	12	32	12	402	45.4	6.19	92.43	1.424	1.604	1.019	1.049	2.33	1.917	0.5	0.747	1.089	0.956	1.142	2.26	1.118	1.232	1.448	1.191	0.891	1.381	0.727	0.885	0.455	0.617	2.519	0.663	1.473	1.988	0.558	0.511	0.506	0.708	76.8	109.4	123.2	78.2
325	High	Master Protein	Q14315	FLNC	Filamin-C [OS=Homo sapiens]	0	72.519	8	16	21	9	2725	290.8	5.97	52.33	1.85	1.447	1.37	0.97	1.683	1.389	1.979	0.615	1.475	1.018	1.061	1.219	1.54	1.058	1.557	2.213	1.73	1.62	1.645	0.811	1.652	0.908	1.396	0.716	1.962	1.669	0.974	0.952	1.088	0.742	75.4	139.4	109	103.3
326	High	Master Protein	P05408-2	SCG5	Isoform 2 of Neuroendocrine protein 7B2 [OS=Homo sapiens]	0	72.455	41	7	64	1	211	23.6	5.96	175.09	1.923	1.15	1.847	0.954	1.907	1.053	0.709	0.233	1.567	0.891	1.096	0.898	1.293	0.531	2.436	1.475	1.612	0.914	1.383	0.651	1.298	0.09	1.738	0.132	0.888	0.683	0.69	0.446	0.33	0.145	82.1	157.9	94.4	151.7
327	High	Master Protein	P35237	SERPINB6	serpin B6 [OS=Homo sapiens]	0	72.327	40	13	28	13	376	42.6	5.27	71.64	1.646	1.335	0.93	1.139	1.235	1.096	2.172	1.306	1.207	1.338	1.012	1.394	1.2	0.828	1.188	1.023	1.279	1.433	1.428	1.092	0.915	0.249	1.195	0.569	0.874	1.448	1.211	0.841	0.731	0.525	79.9	131.5	106.7	74.3
328	High	Master Protein	P27348	YWHAQ	14-3-3 protein theta [OS=Homo sapiens]	0	72.232	59	12	38	8	245	27.7	4.78	100.87	1.348	0.919	0.954	0.575	0.698	0.718	1.219	3.347	2.206	2.076	0.718	0.912	0.639	0.658	0.473	0.622	0.887	0.455	0.573	0.679	0.401	0.232	0.816	0.304	1.095	1.573	0.709	0.549	0.477	0.341	86.7	116.8	79.6	82.7
329	High	Master Protein	P09972	ALDOC	Fructose-bisphosphate aldolase C [OS=Homo sapiens]	0	71.562	39	11	57	7	364	39.4	6.87	152.04	2.922	1.476	1.435	1.189	1.288	0.914	1.16	1.718	1.701	1.107	1.318	1.096	0.809	0.614	1.367	0.862	1.574	0.865	0.938	0.639	0.669	0.339	1.256	0.293	1.01	0.788	1.03	0.627	0.429	0.254	75.8	221.5	111.9	108.7
330	High	Master Protein	O00584	RNASET2	Ribonuclease T2 [OS=Homo sapiens]	0	71.523	48	9	41	9	256	29.5	7.08	112.49	1.411	0.933	1.055	0.606	1.79	1.541	1.654	0.839	1.482	0.99	1.243	0.888	0.787	0.461	2.59	2.486	1.253	0.724	1.56	0.995	1.009	0.168	2.101	0.333	1.437	0.99	0.94	0.425	0.632	0.363	83	117.2	77.4	87.6
331	High	Master Protein	P34932	HSPA4	Heat shock 70 kDa protein 4 [OS=Homo sapiens]	0	71.263	23	16	20	15	840	94.3	5.19	52.12	1.211	0.764	1.086	0.668	0.751	0.623	2.498	3.881	1.047	1.202	1.022	0.957	0.77	0.752	0.609	0.378	0.46	0.349	0.381	0.356	0.072	0.01	0.83	0.159	0.867	0.842	0.698	0.428	0.472	0.01	84.9	102.8	64.9	92.2
332	High	Master Protein	P17174	GOT1	Aspartate aminotransferase, cytoplasmic [OS=Homo sapiens]	0	71.117	41	13	34	13	413	46.2	7.01	101.71	2.221	1.163	1.456	1.463	0.909	0.648	1.609	0.976	1.064	1.079	1.154	1.376	0.944	0.638	1.358	0.995	1.428	1.206	0.81	0.634	0.56	0.205	1.108	0.171	0.784	0.762	0.871	0.56	0.418	0.204	84	186.5	97.6	122.3
333	High	Master Protein	P23468-2	PTPRD	Isoform 2 of Receptor-type tyrosine-protein phosphatase delta [OS=Homo sapiens]	0	71.046	10	16	36	1	1890	212	6.67	85.96	1.408	0.983	1.428	1.123	1.379	0.895	2.416	0.74	1.305	1.353	0.987	1.103	0.991	0.562	1.635	1.32	1.189	1.003	0.997	0.757	0.792	0.171	1.263	0.231	0.915	0.852	0.868	0.447	0.509	0.226	82.9	116.6	81.5	118.3
334	High	Master Protein	O00299	CLIC1	chloride intracellular channel protein 1 [OS=Homo sapiens]	0	70.763	58	9	19	9	241	26.9	5.17	71.16	0.854	0.708	0.501	0.369	0.742	0.619	2.274	5.174	1.282	0.915	0.791	0.728	0.589	0.725	0.557	0.447	0.616	0.381	0.213	0.306	0.299	0.225	0.709	0.237	1.155	1.815	0.385	0.467	0.383	0.216	89.7	76.7	63.5	45
335	High	Master Protein	P05408-1	SCG5	Neuroendocrine protein 7B2 [OS=Homo sapiens]	0	70.42	41	7	67	1	212	23.7	5.96	178.1	2.848	1.348	3.291	2.355	1.389	0.759	0.845	0.97	1.706	3.164	2.399	1.966	1.585	1.308	2.388	0.808	0.782	1.011	0.43	0.608	0.732	0.01	1.432	0.289	0.715	0.826	0.296	0.23	0.086	0.126	54.6	155.4	73.6	179.6
336	High	Master Protein	P55786	NPEPPS	puromycin-sensitive aminopeptidase [OS=Homo sapiens]	0	70.316	23	18	34	18	919	103.2	5.72	64.81	1.684	0.887	1.018	0.662	0.98	0.782	1.743	3.078	0.837	0.863	1.183	0.935	0.765	0.671	0.831	0.594	0.949	0.545	0.494	0.317	0.366	0.106	1.069	0.177	1.022	1.808	0.612	0.295	0.356	0.118	89.3	150.3	79.2	90.9
337	High	Master Protein	O95502	nptxr	neuronal pentraxin receptor [OS=Homo sapiens]	0	70.278	30	12	37	12	500	52.8	6.21	110.43	0.988	0.833	1.986	1.15	0.83	0.704	1.455	0.458	1.191	1.528	1.2	1.077	0.95	0.365	1.951	1.976	0.953	1.206	0.737	0.614	0.765	0.224	1.235	0.155	0.77	0.61	1.13	0.812	0.486	0.19	90.6	89.5	75.4	179.8
338	High	Master Protein	Q92743	HTRA1	Serine protease HTRA1 [OS=Homo sapiens]	0	70.043	41	12	28	12	480	51.3	7.83	75.58	1.114	0.984	1.358	0.888	2.484	1.278	0.993	0.969	1.578	1.087	1.377	0.989	1.331	0.966	1.967	2.059	1.166	1.165	1.289	0.568	1.503	0.637	1.718	0.27	1.213	0.928	0.857	0.742	0.64	0.36	78.6	87.5	77.3	106.7
339	High	Master Protein	Q10471	GALNT2	Polypeptide N-acetylgalactosaminyltransferase 2 [OS=Homo sapiens]	0	69.964	27	14	30	14	571	64.7	8.35	74.72	1.653	1.301	1.016	0.731	1.842	1.423	1.207	0.666	1.569	0.991	0.949	1.067	1.164	0.819	1.627	1.896	1.164	0.93	1.085	0.78	1.074	0.557	1.945	0.348	1.493	1.763	0.785	0.644	0.512	0.298	84.1	139	109.4	85.4
340	High	Master Protein	P12830	CDH1	Cadherin-1 [OS=Homo sapiens]	0	69.881	15	11	37	10	882	97.4	4.73	96.35	1.788	1.722	0.893	0.839	0.971	1.436	3.598	1.682	1.075	0.758	0.489	1.187	1.183	1.309	0.731	1.195	0.785	0.612	0.495	0.538	0.453	0.344	1.973	0.882	1.257	2.268	0.631	0.427	0.888	0.905	77.4	138.4	133.4	69.2
341	High	Master Protein	Q12841	FSTL1	Follistatin-related protein 1 [OS=Homo sapiens]	0	69.784	50	14	61	14	308	35	5.52	134.56	1.028	0.843	1.044	0.576	1.583	1.505	1.292	0.811	1.963	1.123	0.937	1.159	0.953	0.858	1.925	2.157	1.222	0.976	0.854	0.66	0.986	0.387	1.504	0.503	0.849	0.974	0.62	0.464	0.495	0.486	86	88.4	72.5	89.8
342	High	Master Protein	P09960-1	LTA4H	leukotriene A-4 hydrolase [OS=Homo sapiens]	0	69.438	31	16	37	16	611	69.2	6.18	93.28	1.676	1.267	0.682	0.557	1.133	1.129	4.26	3.345	0.527	0.582	1.115	1.214	0.957	0.816	0.464	0.3	0.519	0.669	0.391	0.494	0.325	0.29	1.185	0.22	1.515	1.994	0.328	0.314	0.92	0.215	77.2	129.4	97.8	52.6
343	High	Master Protein	O43866	CD5L	CD5 antigen-like [OS=Homo sapiens]	0	68.61	41	10	36	10	347	38.1	5.47	103.36	0.257	1.052	1.342	1.605	0.464	0.768	0.227	0.865	0.265	0.534	1.787	0.74	0.688	1.01	0.253	0.269	0.458	0.692	0.835	0.754	2.647	4.231	0.091	1.211	0.245	0.227	1.237	1.319	1.346	1.311	124.5	31.9	130.9	167
344	High	Master Protein	P31946	YWHAB	14-3-3 protein beta/alpha [OS=Homo sapiens]	0	68.577	54	10	39	6	246	28.1	4.83	107.07	0.981	1.169	1.386	0.647	1.221	1.219	2.662	3.141	1.375	1.107	0.937	0.89	1.339	0.697	1.103	1.035	1.182	0.895	0.803	0.777	0.88	0.144	1.06	0.148	1.521	1.45	0.725	0.545	0.77	0.208	76.6	75.2	89.6	106.2
345	High	Master Protein	P30101	PDIA3	Protein disulfide-isomerase A3 [OS=Homo sapiens]	0	67.85	35	14	35	14	505	56.7	6.35	81.8	1.006	0.717	0.744	0.548	0.91	0.82	2.121	2.937	1.527	1.098	0.63	0.846	0.737	0.5	1.169	1.707	0.986	0.664	0.619	0.648	0.715	0.34	0.977	0.322	0.877	0.976	0.555	0.301	0.478	0.364	92.4	93	66.2	68.7
346	High	Master Protein	P33908	MAN1A1	Mannosyl-oligosaccharide 1,2-alpha-mannosidase IA [OS=Homo sapiens]	0	67.832	22	12	33	12	653	72.9	6.47	89.68	1.539	1.399	0.958	1.005	1.147	0.989	1.031	0.701	1.244	1.148	1.245	2.319	0.937	1.121	1.317	1.546	0.882	1.046	0.671	0.782	0.791	0.576	1.158	0.564	1.716	1.957	0.696	0.761	0.551	0.492	83.8	128.9	117.2	80.3
347	High	Master Protein	P35443	THBS4	Thrombospondin-4 [OS=Homo sapiens]	0	67.782	23	14	32	12	961	105.8	4.68	69.22	1.031	0.999	1.039	1.01	1.133	0.903	0.733	0.624	1.051	1.175	0.945	0.911	0.745	0.899	1.007	1.3	1.158	2.207	1.088	1.089	0.693	0.408	0.903	1.028	0.982	0.959	0.934	0.738	1.048	0.936	105.2	108.5	105.1	109.3
348	High	Master Protein	P06702	S100A9	Protein S100-A9 [OS=Homo sapiens]	0	67.65	67	8	41	8	114	13.2	6.13	95.87	0.209	0.148	0.18	0.835	0.107	1.368	0.157	0.215	0.468	0.873	2.009	0.283	1.491	0.622	0.306	0.257	0.252	0.609	0.255	0.895	0.36	0.196	0.277	0.367	0.288	0.512	0.312	0.293	12.616	0.395	155.8	32.6	23.1	28.1
349	High	Master Protein	P54802	NAGLU	alpha-N-acetylglucosaminidase [OS=Homo sapiens]	0	67.636	22	12	27	12	743	82.2	6.65	82.94	1.771	0.805	0.899	0.544	2.6	1.153	1.243	0.69	1.5	0.855	1.673	0.951	1.255	0.809	1.603	1.329	1.539	0.646	1.423	0.499	0.606	0.195	1.388	0.268	1.141	1.265	0.779	0.44	0.689	0.335	82.7	146.4	66.6	74.3
350	High	Master Protein	P15924-1	DSP	Desmoplakin [OS=Homo sapiens]	0	67.269	9	22	31	22	2871	331.6	6.81	54.67	0.43	0.737	0.328	0.751	0.603	0.439	0.808	0.549	0.776	1.589	0.253	0.288	0.432	0.708	3.22	0.598	0.507	0.212	0.836	5.976	0.439	0.138	0.652	0.145	1.157	0.355	0.449	1.121	1.951	0.169	123.9	53.3	91.3	40.7
351	High	Master Protein	Q06033-1	ITIH3	Inter-alpha-trypsin inhibitor heavy chain H3 [OS=Homo sapiens]	0	67.26	21	15	43	15	890	99.8	5.74	79.3	0.454	0.971	0.595	1.136	0.557	0.847	0.722	1.814	0.296	0.353	1.335	1.391	0.987	1.303	0.325	0.3	0.544	0.998	0.771	1.05	0.757	1.649	0.189	2.146	0.385	0.371	0.647	0.643	1.884	1.97	113.6	51.5	110.3	67.6
352	High	Master Protein	P48740-2	masp1	Isoform 2 of Mannan-binding lectin serine protease 1 [OS=Homo sapiens]	0	67.108	23	14	36	4	728	81.8	5.12	83.13	1.578	1.392	0.814	0.716	1.537	0.979	1.362	0.561	1.735	1.24	0.731	0.746	0.909	0.716	1.68	1.317	0.974	0.754	1.106	0.61	0.958	0.62	1.247	0.687	1.167	0.89	0.755	0.648	0.927	0.736	90.4	142.7	125.8	73.6
353	High	Master Protein	P00742	F10	Coagulation factor X [OS=Homo sapiens]	0	66.712	29	12	30	12	488	54.7	5.94	74.2	0.739	1.093	0.871	1.266	0.976	0.866	0.612	0.806	0.967	0.912	0.854	0.981	0.684	0.665	0.672	0.526	0.75	0.83	1.001	1.305	1.197	1.908	0.744	1.365	0.685	0.913	1.281	0.738	0.87	1.261	114.6	84.7	125.2	99.8
354	High	Master Protein	P30086	PEBP1	phosphatidylethanolamine-binding protein 1 [OS=Homo sapiens]	0	66.563	56	8	43	8	187	21	7.53	123.54	2.91	1.375	1.312	0.639	1.709	0.933	1.321	0.986	1.775	0.884	1.276	0.87	0.974	0.509	1.57	1.081	2.41	0.943	1.568	0.715	0.598	0.172	1.404	0.203	1.026	0.861	0.756	0.377	0.38	0.209	79.8	232.3	109.8	104.7
355	High	Master Protein	Q13308-1	PTK7	Inactive tyrosine-protein kinase 7 [OS=Homo sapiens]	0	66.327	17	13	26	13	1070	118.3	7.09	60.89	1.682	1.262	0.67	0.511	1.075	1.036	2.498	1.732	1.17	1.379	0.699	1.081	1.425	1.504	1.143	1.754	1.029	0.416	0.412	0.504	0.486	0.382	1.383	0.225	2.107	2.617	0.232	0.351	0.286	0.252	80.5	135.4	101.6	53.9
356	High	Master Protein	P43251	BTD	Biotinidase [OS=Homo sapiens]	0	66.071	19	9	35	9	543	61.1	6.25	87.72	1.286	0.947	1.117	1.206	1.636	0.88	2.519	0.68	1.114	1.017	1.043	1.178	1.039	0.866	1.442	1.053	1.11	1.248	1.321	1.002	1.308	0.862	1.53	0.692	1.009	0.835	1.105	0.934	0.793	0.672	84.3	108.5	79.9	94.2
357	High	Master Protein	P27487	DPP4	Dipeptidyl peptidase 4 [OS=Homo sapiens]	0	66.044	19	13	28	13	766	88.2	6.04	64.36	1.043	0.913	0.327	0.343	2.287	2.562	2.598	1.55	0.456	0.474	1.048	1.706	1.347	1.929	0.327	0.488	1.139	0.478	0.149	0.271	0.262	0.33	1.46	0.518	4.722	6.543	0.187	0.042	0.568	0.628	80.4	83.8	73.4	26.3
358	High	Master Protein	P08195	SLC3A2	4F2 cell-surface antigen heavy chain [OS=Homo sapiens]	0	65.723	24	12	33	12	630	68	5.01	95.12	1.29	0.824	0.922	0.756	0.97	0.83	2.082	1.48	1.606	1.224	0.724	0.917	0.916	0.746	1.236	1.212	1.076	0.866	0.709	0.703	0.793	0.583	1.108	0.263	0.931	1.019	0.89	0.716	0.386	0.265	91.3	117.8	75.2	84.2
359	High	Master Protein	P00748	F12	Coagulation factor XII [OS=Homo sapiens]	0	65.564	24	11	28	11	615	67.7	7.74	71.53	0.648	0.752	1.013	1.159	0.72	0.648	1.107	0.849	0.591	0.713	0.48	0.585	0.751	1.262	0.402	0.312	0.981	0.493	0.782	0.781	0.787	2.633	0.703	2.503	0.701	0.807	0.517	1.213	0.621	2.591	126.2	81.8	94.8	127.8
360	High	Master Protein	Q14118	DAG1	Dystroglycan [OS=Homo sapiens]	0	65.464	21	12	28	12	895	97.4	8.56	72.97	1.404	1.264	1.945	1.316	1.197	1.071	1.06	0.873	1.848	1.437	0.959	1	0.94	0.737	1.786	2.778	1.194	0.699	0.777	0.464	0.931	0.57	1.34	0.273	1.069	1.246	0.274	0.382	0.549	0.337	80.7	113.3	101.9	156.9
361	High	Master Protein	P07858	CTSB	Cathepsin B [OS=Homo sapiens]	0	65.446	28	8	27	8	339	37.8	6.3	75.12	0.777	0.515	0.817	0.549	1.62	1.337	0.894	0.968	1.226	0.898	1.969	0.883	0.895	0.61	2.187	2.134	0.799	0.714	0.764	1.316	1.089	0.724	1.464	0.462	1.549	1.281	0.802	0.774	0.621	0.458	93.3	72.5	48.1	76.3
362	High	Master Protein	P07737	PFN1	profilin-1 [OS=Homo sapiens]	0	64.819	53	6	27	6	140	15	8.27	73.66	0.881	1.025	0.791	0.731	0.8	1.321	0.469	2.273	1.455	1.308	0.651	0.767	0.86	1.018	0.635	0.449	0.527	0.741	0.426	0.858	0.3	0.164	0.717	0.252	1.087	1.605	0.934	0.874	1.028	0.248	100.1	88.2	102.6	79.2
363	High	Master Protein	Q9UGM3-1	DMBT1	deleted in malignant brain tumors 1 protein [OS=Homo sapiens]	0	64.799	21	10	28	10	2413	260.6	5.44	83.54	0.936	0.666	0.762	0.484	15.835	21.412	4.431	0.284	0.458	0.718	0.581	0.62	1.308	1.343	0.919	1.294	0.182	0.01	0.119	0.274	0.793	0.107	0.576	4.846	0.359	0.01	0.744	0.305	4.777	5.191	30.9	28.9	20.6	23.6
364	High	Master Protein	P37802	TAGLN2	Transgelin-2 [OS=Homo sapiens]	0	64.582	69	10	26	10	199	22.4	8.25	75.16	0.717	1.115	0.444	0.315	0.443	0.56	2.58	5.269	0.815	1.065	0.43	0.727	0.571	0.831	0.444	0.507	0.389	0.302	0.217	0.276	0.125	0.135	0.483	0.123	1.904	3.933	0.198	0.144	0.281	0.131	92.3	66.2	102.9	41
365	High	Master Protein	Q92954-1	PRG4	Proteoglycan 4 [OS=Homo sapiens]	0	64.437	11	15	38	15	1404	151	9.5	90.65	0.537	0.974	0.476	0.881	1.016	2.057	0.567	1.467	0.354	0.843	0.615	2.223	0.803	2.102	0.219	0.709	0.657	0.468	0.524	0.739	0.371	0.59	1.1	0.877	1.371	2.135	0.43	0.476	0.774	0.913	99.2	53.3	96.6	47.2
366	High	Master Protein	O75874	idh1	Isocitrate dehydrogenase [NADP] cytoplasmic [OS=Homo sapiens]	0	64.358	33	14	38	14	414	46.6	7.01	96.59	1.284	0.947	0.335	0.245	0.672	0.761	3.112	4.129	0.671	0.464	0.719	0.856	0.909	0.93	0.717	0.539	0.775	0.532	0.224	0.373	0.189	0.086	0.989	0.246	1.788	2.395	0.265	0.225	0.384	0.277	90.1	115.7	85.4	30.2
367	High	Master Protein	P16035	TIMP2	Metalloproteinase inhibitor 2 [OS=Homo sapiens]	0	63.991	38	10	41	10	220	24.4	7.49	109.45	1.205	1.161	0.987	0.707	1.968	1.84	0.945	0.618	1.462	0.906	1.192	1.21	1.04	0.895	1.717	1.733	1.319	0.98	1.037	0.73	1.764	0.838	1.248	0.184	0.956	1.11	0.842	0.487	0.596	0.203	84.9	102.3	98.6	83.8
368	High	Master Protein	P09104	ENO2	Gamma-enolase [OS=Homo sapiens]	0	63.977	38	11	39	9	434	47.2	5.03	116.23	4.73	1.096	1.744	0.947	1.549	0.553	1.518	1.537	1.248	1.423	2.365	1.05	0.671	0.454	0.949	0.527	1.626	0.796	1.509	0.594	0.412	0.181	2.301	0.166	0.999	0.886	1.668	0.514	0.508	0.194	70.1	331.4	76.8	122.2
369	High	Master Protein	Q6MZW2	FSTL4	Follistatin-related protein 4 [OS=Homo sapiens]	0	63.933	18	12	24	11	842	93	6.32	60.04	1.097	0.929	1.727	1.1	2.062	1.542	1.013	0.558	1.843	1.549	1.213	1.159	0.96	0.673	2.018	2.148	0.986	1.385	1.262	1.026	0.983	0.448	2.021	0.65	0.972	0.734	1.002	0.622	0.962	0.709	78.3	85.9	72.7	135.2
370	High	Master Protein	Q13449	LSAMP	Limbic system-associated membrane protein [OS=Homo sapiens]	0	63.441	30	8	72	8	338	37.4	6.98	198.88	1.491	1.075	1.735	1.211	1.212	0.976	1	0.561	1.279	1.132	1.214	1.203	1.357	0.541	1.666	1.826	1.557	1.144	0.982	0.587	0.864	0.253	1.711	0.241	1.086	0.89	1.006	0.566	0.48	0.259	85.8	127.9	92.2	148.8
371	High	Master Protein	Q9P121-4	NTM	Isoform 4 of Neurotrimin [OS=Homo sapiens]	0	63.342	32	9	46	7	355	39.2	8	120.99	1.831	1.233	1.554	1.086	1.33	1.079	1.165	0.51	1.561	1.204	1.224	1.175	1.127	0.553	1.662	1.432	1.47	1.261	1.087	0.737	0.85	0.228	1.437	0.23	1.068	0.901	0.957	0.481	0.518	0.271	82.9	151.8	102.2	128.9
372	High	Master Protein	Q15904	ATP6AP1	V-type proton ATPase subunit S1 [OS=Homo sapiens]	0	63.125	19	6	24	6	470	52	6.14	71.03	1.28	1.357	1.64	1.006	1.38	1.401	0.024	0.814	2.057	1.399	1.594	1.688	0.852	0.734	1.81	1.494	0.937	1.465	0.749	0.813	0.68	0.294	1.571	0.376	0.976	1.131	0.924	0.891	0.536	0.346	79.9	102.2	108.4	130.9
373	High	Master Protein	P07355	ANXA2	Annexin A2 [OS=Homo sapiens]	0	62.488	37	13	32	13	339	38.6	7.75	77.42	0.724	0.863	0.698	0.694	0.699	0.894	2.755	1.741	1.529	2.027	0.561	0.563	0.732	0.812	1.1	1.054	0.433	0.853	0.505	1.434	0.471	0.084	0.792	0.334	0.819	1.424	0.662	0.679	0.596	0.347	92	66.6	79.4	64.2
374	High	Master Protein	P40925	MDH1	Malate dehydrogenase, cytoplasmic [OS=Homo sapiens]	0	62.387	34	12	38	12	334	36.4	7.36	84.11	3.072	1.077	1.102	0.529	1.236	0.683	1.717	1.675	1.448	1.351	1.163	0.829	0.75	0.426	1.214	1.176	1.531	0.71	1.091	0.641	0.425	0.106	1.439	0.249	1.098	1.124	0.754	0.385	0.524	0.26	83	255	89.4	91.5
375	High	Master Protein	Q8WVQ1	CANT1	Soluble calcium-activated nucleotidase 1 [OS=Homo sapiens]	0	62.373	39	14	37	14	401	44.8	6.09	82.39	1.324	1.153	1.408	1.153	1.388	1.12	1.605	0.672	1.278	0.982	1.128	1.35	0.954	0.69	1.555	1.628	1.039	1.123	0.746	0.582	1.06	0.315	1.373	0.493	1.22	1.186	0.648	0.5	0.538	0.518	85.3	112.9	98.4	120.1
376	High	Master Protein	Q24JP5	tmem132a	Transmembrane protein 132A [OS=Homo sapiens]	0	62.176	15	11	29	11	1023	110	5.62	86.87	1.326	1.094	1.787	1.309	1.493	1.253	1.099	0.537	1.853	2	1.099	1.803	1.08	0.626	2.543	3.655	0.838	0.645	0.538	0.378	0.369	0.247	0.863	0.072	0.622	0.727	0.51	0.341	0.466	0.158	73.1	96.9	79.9	130.5
377	High	Master Protein	P24592	IGFBP6	insulin-like growth factor-binding protein 6 [OS=Homo sapiens]	0	62.069	40	5	42	5	240	25.3	7.81	147.37	1.331	1.555	0.858	0.696	1.106	1.781	0.749	0.96	1.453	1.181	0.801	1.362	1.182	1.08	1.127	2.618	1.846	1.343	1.211	0.969	0.664	0.539	1.884	0.591	1.494	1.781	0.775	0.734	0.514	0.679	87.8	116.9	136.6	75.3
378	High	Master Protein	A6NCN2	KRT87P	Putative keratin-87 protein [OS=Homo sapiens]	0	61.97	35	11	21	1	255	29.1	5.8	60.59	0.01	0.01	0.01	20.353	0.01	0.01	0.01	0.01	0.01	0.01	0.01	0.01	0.01	0.01	0.396	0.01	0.01	0.01	0.01	0.01	0.01	0.01	0.01	0.01	0.01	0.01	0.01	0.01	0.01	0.01	73.6
379	High	Master Protein	O00461	GOLIM4	Golgi integral membrane protein 4 [OS=Homo sapiens]	0	61.894	23	12	28	12	696	81.8	4.77	75.42	2.169	1.222	1.756	0.938	1.432	1.238	2.096	0.42	1.324	1.095	1.226	0.995	1.282	0.601	1.598	1.935	2.059	1.243	1.961	0.568	0.905	0.428	2.172	0.267	1.489	1.039	0.847	0.525	0.469	0.193	78.5	170.2	95.9	137.7
380	High	Master Protein	O14498	ISLR	Immunoglobulin superfamily containing leucine-rich repeat protein [OS=Homo sapiens]	0	61.526	32	8	30	8	428	46	5.15	107.09	0.519	0.815	0.775	0.952	0.797	1.355	0.724	1.423	1.037	1.533	0.736	1.622	0.678	1.057	0.526	1.612	0.52	1.484	0.336	0.652	0.937	0.817	1.664	0.514	1.167	2.086	0.611	0.621	0.543	0.583	102.9	53.4	83.9	79.7
381	High	Master Protein	Q9NT99	lrrc4b	Leucine-rich repeat-containing protein 4B [OS=Homo sapiens]	0	61.246	17	13	25	13	713	76.4	7.23	74.29	1.617	0.874	1.483	1.018	1.736	0.902	1.963	0.452	1.356	1.217	1.314	1.108	0.886	0.449	2.357	1.882	1.223	1.289	1.286	1.017	0.747	0.287	1.538	0.27	0.848	0.585	0.656	0.485	0.647	0.224	81.1	131.1	70.8	120.3
382	High	Master Protein	Q8TAG5-1	VSTM2A	V-set and transmembrane domain-containing protein 2A [OS=Homo sapiens]	0	60.994	26	7	22	7	236	25.8	8.27	72.56	1.182	1.112	2.424	1.843	1.091	0.87	1.227	0.466	1.25	1.583	1.563	1.63	1.408	0.598	1.702	1.134	1.082	0.914	0.535	0.469	0.595	0.205	0.993	0.116	0.689	0.64	1.103	0.654	0.292	0.144	76.4	90.3	84.9	185.2
383	High	Master Protein	P14550	AKR1A1	alcohol dehydrogenase [NADP(+)] [OS=Homo sapiens]	0	60.926	43	11	23	11	325	36.6	6.79	60.43	1.377	0.888	0.993	0.627	1.262	1.607	0.404	1.995	1.844	1.403	0.908	0.83	0.891	0.839	1.076	1.071	1.399	0.994	0.895	0.739	0.355	0.199	1.071	0.412	1.574	1.926	0.944	0.514	0.594	0.303	89.2	122.8	79.2	88.6
384	High	Master Protein	Q12907	LMAN2	Vesicular integral-membrane protein VIP36 [OS=Homo sapiens]	0	60.643	32	9	34	9	356	40.2	6.95	91.3	1.693	1.64	1.406	1.309	1.066	0.957	0.562	0.875	1.315	1.182	1.012	1.115	0.912	0.746	1.492	1.374	1.121	0.99	0.866	0.636	0.779	0.589	1.18	0.421	0.679	0.616	0.983	0.806	0.624	0.402	87.5	148.2	143.6	123
385	High	Master Protein	P05109	S100A8	Protein S100-A8 [OS=Homo sapiens]	0	60.536	94	11	41	11	93	10.8	7.03	97.23	0.167	0.137	0.173	0.605	0.113	1.079	0.179	0.187	0.424	0.793	1.608	0.211	1.312	0.478	0.229	0.241	0.205	0.589	0.225	0.758	0.328	0.212	0.262	0.369	0.225	0.521	0.225	0.345	9.349	0.338	184	30.7	25.2	31.9
386	High	Master Protein	P80188	LCN2	Neutrophil gelatinase-associated lipocalin [OS=Homo sapiens]	0	60.514	49	8	35	8	198	22.6	8.91	81.33	0.525	0.418	1.773	2.082	0.353	0.529	0.792	0.935	1.302	1.346	0.61	0.94	2.874	3.134	1.737	2.367	0.453	0.19	0.184	0.383	0.18	0.11	8.059	0.397	0.195	0.447	0.118	0.156	0.79	0.427	78.6	41.2	32.8	139.4
387	High	Master Protein	Q08345-1	ddr1	Epithelial discoidin domain-containing receptor 1 [OS=Homo sapiens]	0	60.471	14	10	26	10	913	101.1	6.83	66.87	1.319	1.088	1.646	1.134	1.249	0.973	4.081	2.515	1.037	0.736	0.779	1.291	0.692	0.658	1.296	1.345	0.892	0.392	0.636	0.257	0.413	0.121	1.948	0.274	2.651	2.449	0.104	0.126	0.376	0.196	74.4	98.2	81	122.5
388	High	Master Protein	Q9UNW1	MINPP1	Multiple inositol polyphosphate phosphatase 1 [OS=Homo sapiens]	0	60.434	31	12	29	12	487	55	7.81	85.84	0.733	0.936	1.062	1.161	1.31	1.004	0.778	1.063	1.254	1.136	1.474	1.648	0.906	0.95	1.198	1.517	0.777	1.237	0.919	0.83	0.86	0.609	1.528	0.526	1.078	1.025	0.987	0.828	0.871	0.555	90.8	66.6	85	96.5
389	High	Master Protein	Q99674-1	CGREF1	Cell growth regulator with EF hand domain protein 1 [OS=Homo sapiens]	0	60.351	43	10	28	10	301	31.9	4.42	84.3	1.67	1.042	2.002	1.191	1.315	1.036	0.708	0.5	1.397	1.427	1.223	1.071	1.052	0.37	1.615	1.835	1.615	1.346	0.678	0.52	1.006	0.333	1.568	0.218	1.443	1.039	0.806	0.687	0.499	0.287	85.9	143.5	89.6	172.1
390	High	Master Protein	P37837	TALDO1	Transaldolase [OS=Homo sapiens]	0	60.303	35	13	46	13	337	37.5	6.81	105.53	1.891	1.118	0.925	0.698	0.691	0.731	1.822	2.199	1.363	1.254	1.089	1.243	0.69	0.559	0.762	0.748	1.219	0.546	0.54	0.423	0.31	0.169	0.509	0.147	0.906	1.24	0.651	0.276	0.788	0.156	88.7	167.8	99.2	82
391	High	Master Protein	Q9NZ08-1	ERAP1	endoplasmic reticulum aminopeptidase 1 [OS=Homo sapiens]	0	60.263	11	9	24	9	941	107.2	6.46	56.44	0.963	0.646	0.89	0.898	1.323	1.054	1.495	0.674	2.622	2.295	0.953	1.252	0.828	0.789	2.26	2.725	0.721	1.068	0.516	0.46	0.662	0.244	0.849	0.372	0.928	1.023	0.771	0.608	0.643	0.366	80.2	77.3	51.8	71.4
392	High	Master Protein	P00740	F9	Coagulation factor IX [OS=Homo sapiens]	0	60.242	30	12	29	12	461	51.7	5.47	73.38	0.486	0.81	0.615	0.96	0.92	0.674	0.316	0.924	1.093	0.883	1.151	1.072	0.551	1.122	0.733	0.429	0.794	0.818	1.229	1.21	0.987	1.588	0.427	1.429	0.916	1.138	0.735	1.247	1.046	1.432	120.2	58.5	97.3	73.9
393	High	Master Protein	Q9Y6N7	ROBO1	Roundabout homolog 1 [OS=Homo sapiens]	0	60.187	10	12	25	12	1651	180.8	6.04	55.48	1.141	0.996	1.474	1.03	1.426	1.089	0.583	0.511	1.64	1.596	1.173	1.166	0.878	0.532	1.619	1.606	0.866	1.414	0.817	0.859	1.27	0.715	1.341	0.353	0.948	0.545	0.906	0.961	0.561	0.223	89.6	102.2	89.2	132.1
394	High	Master Protein	Q08629	SPOCK1	Testican-1 [OS=Homo sapiens]	0	60.111	30	12	48	11	439	49.1	6.1	133.48	1.774	1.298	1.329	0.575	1.867	1.226	1.617	0.445	2.317	1.276	0.884	0.737	1.122	0.482	2.57	1.963	2.106	0.882	1.139	0.84	1.354	0.439	1.946	0.558	1.435	1.099	1.013	0.461	0.531	0.51	78	138.3	101.2	103.6
395	High	Master Protein	P55285-1	CDH6	Cadherin-6 [OS=Homo sapiens]	0	60.059	17	10	29	9	790	88.3	4.93	77.37	1.274	0.991	1.772	1.405	1.256	1.243	1.172	0.987	0.982	0.833	1.015	1.361	1.503	1.359	1.6	1.934	0.982	0.953	0.595	0.631	0.567	0.174	1.789	0.645	1.29	1.549	0.523	0.511	0.648	0.723	81	103.2	80.3	143.5
396	High	Master Protein	O60279	SUSD5	Sushi domain-containing protein 5 [OS=Homo sapiens]	0	60.007	25	13	32	13	629	68	4.91	77.51	1.93	1.458	1.709	1.138	1.397	1.231	2.264	0.618	1.263	1.065	1.143	1.153	1.399	0.746	2.035	1.882	1.014	0.628	0.786	0.508	1.366	0.953	1.742	0.083	0.929	0.795	0.667	0.267	0.406	0.093	74.2	143.3	108.3	126.9
397	High	Master Protein	Q15084-1	PDIA6	Protein disulfide-isomerase A6 [OS=Homo sapiens]	0	59.972	28	10	20	10	440	48.1	5.08	57.79	0.973	0.698	0.869	0.937	0.777	0.632	1.576	3.357	1.071	1.274	0.7	0.863	0.615	0.724	0.503	1.019	0.951	0.818	0.383	0.654	0.464	0.48	0.627	0.419	1.098	2.298	0.334	0.432	0.495	0.48	96.6	94	67.4	83.9
398	High	Master Protein	P05154	SERPINA5	Plasma serine protease inhibitor [OS=Homo sapiens]	0	59.938	27	10	34	10	406	45.6	9.26	87.95	1.177	0.968	1.245	1.262	1.751	1.255	0.779	0.388	0.858	0.623	1.258	1.164	0.968	0.715	0.831	0.764	0.801	1.043	1.319	1.044	1.34	1.113	0.907	1.225	0.775	0.697	1.328	1.219	1.353	1.163	98.5	116	95.3	122.6
399	High	Master Protein	P20810-6	CAST	Isoform 6 of Calpastatin [OS=Homo sapiens]	0	59.902	24	15	30	15	791	84.9	5.36	60.88	1.609	1.307	0.88	0.577	0.606	0.937	3.865	4.668	0.506	0.459	1.036	1.132	0.642	0.616	0.397	0.279	0.651	0.075	0.182	0.329	0.149	0.045	0.655	0.158	0.579	1.36	0.316	0.139	0.243	0.101	79.1	127.2	103.3	69.6
400	High	Master Protein	Q92932	PTPRN2	Receptor-type tyrosine-protein phosphatase N2 [OS=Homo sapiens]	0	59.746	15	9	15	9	1015	111.2	5.83	49.57	1.062	1.017	2.064	1.253	0.957	0.814	0.612	0.632	1.046	1.254	1.057	1.005	1.027	0.509	1.336	1.294	1.315	1.535	0.457	0.722	0.675	0.273	1.62	0.428	1.045	0.878	0.734	0.842	0.644	0.371	96.1	102.1	97.8	198.4
401	High	Master Protein	Q01082-1	SPTBN1	Spectrin beta chain, non-erythrocytic 1 [OS=Homo sapiens]	0	59.669	9	18	24	18	2364	274.4	5.57	57.1	1.262	0.992	0.821	0.589	0.937	0.874	2.266	1.329	1.606	1.958	1.566	0.933	0.686	0.743	0.691	1.193	3.236	0.647	0.774	0.494	0.668	0.252	1.167	0.435	1.216	2.247	1.002	0.706	0.633	0.414	87.7	110.6	86.9	71.9
402	High	Master Protein	P22692	IGFBP4	insulin-like growth factor-binding protein 4 [OS=Homo sapiens]	0	59.652	48	10	39	2	258	27.9	7.15	96.33	1.031	1.299	0.909	0.464	2.16	2.341	2.273	1.262	1.802	0.804	1.451	1.489	1.396	0.9	1.737	2.093	1.145	0.971	0.758	1.04	1.021	0.487	2.109	0.367	1.366	1.664	0.402	0.389	0.3	0.407	71.7	73.9	93.2	65.2
403	High	Master Protein	Q02809	PLOD1	Procollagen-lysine,2-oxoglutarate 5-dioxygenase 1 [OS=Homo sapiens]	0	59.593	22	12	18	12	727	83.5	6.95	43.7	0.769	0.589	0.818	0.741	1.369	0.94	0.989	1.112	1.289	0.808	1.109	1.427	0.887	0.681	2.408	2.885	0.798	1.165	0.778	0.69	1.207	0.636	1.177	0.476	1.101	1.025	1.381	1.285	0.485	0.585	94.5	72.6	55.6	77.3
404	High	Master Protein	Q08431	MFGE8	Lactadherin [OS=Homo sapiens]	0	59.51	37	12	24	12	387	43.1	8.15	71.57	0.708	0.385	0.916	0.683	0.79	0.569	0.572	0.44	2.023	1.371	0.618	0.531	0.639	0.455	6.663	4.37	0.712	0.668	0.508	0.568	0.939	0.139	0.762	0.259	0.962	0.935	1.395	1.446	0.502	0.268	87.1	61.7	33.5	79.8
405	High	Master Protein	Q04917	YWHAH	14-3-3 protein eta [OS=Homo sapiens]	0	59.51	46	10	34	7	246	28.2	4.84	75.81	2.251	0.957	0.927	0.646	1.103	1.171	3.064	1.852	1.626	1.559	0.763	0.776	0.755	0.793	0.907	1.195	1.062	0.536	0.656	0.868	0.489	0.24	1.246	0.213	1.188	1.415	1.431	0.648	0.551	0.353	79.4	178.7	76	73.6
406	High	Master Protein	Q00610-1	CLTC	Clathrin heavy chain 1 [OS=Homo sapiens]	0	59.194	13	18	24	18	1675	191.5	5.69	53.15	1.339	0.655	0.723	0.448	0.795	0.405	2.226	2.679	2.12	2.565	0.8	0.753	0.553	0.763	0.365	0.554	0.979	0.491	0.362	0.647	0.31	0.112	0.642	0.23	0.993	1.778	0.693	0.366	0.499	0.329	88	117.8	57.6	63.6
407	High	Master Protein	Q9BY67	CADM1	Cell adhesion molecule 1 [OS=Homo sapiens]	0	59.041	22	6	16	6	442	48.5	5.07	61.39	2.171	1.647	1.582	1.17	1.156	0.873	0.867	0.973	1.57	1.424	1.219	1.433	1.368	1.061	2.167	1.351	1.761	1.261	0.869	0.675	0.686	0.431	1.494	0.53	0.866	1.346	0.931	1.119	1.14	0.883	73.8	160.2	121.5	116.8
408	High	Master Protein	Q9HAR2	ADGRL3	Adhesion G protein-coupled receptor L3 [OS=Homo sapiens]	0	58.885	11	14	30	14	1447	161.7	6.44	73.21	1.324	0.747	0.982	0.683	1.191	0.936	1.9	0.914	1.431	1.177	1.185	1.005	0.82	0.57	1.866	1.911	1.06	0.863	1.221	0.669	0.599	0.215	1.404	0.635	1.074	0.614	0.803	0.436	0.848	0.671	90.2	119.5	67.5	88.6
409	High	Master Protein	Q9Y279	VSIG4	V-set and immunoglobulin domain-containing protein 4 [OS=Homo sapiens]	0	58.825	28	8	26	8	399	44	6.35	69.11	1.054	0.977	0.795	0.755	0.812	1.579	0.943	1.071	1.383	1.24	0.853	1.198	0.983	1.405	1.028	1.233	1.451	0.924	0.706	0.921	0.953	0.959	0.963	0.407	0.921	1.582	1.723	1.313	0.464	0.345	93.7	98.8	91.6	74.5
410	High	Master Protein	P30044-1	PRDX5	Peroxiredoxin-5, mitochondrial [OS=Homo sapiens]	0	58.806	64	9	23	9	214	22.1	8.7	62.97	0.858	0.732	1.209	0.454	1.064	1.169	1.327	5.694	0.847	0.565	0.632	0.723	0.549	0.599	0.458	0.339	0.49	0.158	0.208	0.189	0.152	0.048	1.071	0.086	0.532	1.531	0.32	0.143	0.418	0.101	89.5	76.8	65.5	108.2
411	High	Master Protein	Q14393-1	GAS6	Growth arrest-specific protein 6 [OS=Homo sapiens]	0	58.402	17	9	16	9	721	79.6	6.21	54.84	1.504	0.99	1.933	1.791	1.535	1.194	1.344	0.544	1.084	1.214	1.179	1.133	0.711	0.726	1.499	0.625	1.064	1.546	0.718	1.049	0.989	0.588	1.132	0.358	1.19	1.376	1.207	1.079	0.796	0.365	82.6	124.2	81.7	159.6
412	High	Master Protein	Q6UXB8-1	PI16	Peptidase inhibitor 16 [OS=Homo sapiens]	0	58.289	19	7	24	7	463	49.4	5.39	70.02	1.532	1.491	1.349	0.829	1.616	1.404	0.841	0.756	1.401	1.198	1.138	1.07	1.391	1.019	1.503	1.378	1.596	1.554	1.188	0.739	0.533	0.311	1.359	0.618	1.507	1.257	0.699	0.633	0.495	0.515	81.9	125.5	122.1	110.4
413	High	Master Protein	Q8N3T6	TMEM132C	Transmembrane protein 132C [OS=Homo sapiens]	0	58.203	14	13	24	13	1108	121.7	6.35	50.24	1.297	1.348	1.323	1.131	1.328	1.11	1.504	0.587	1.367	1.306	1.173	1.242	1.016	0.696	1.421	1.34	0.446	0.651	0.746	0.372	0.412	0.01	0.993	0.268	0.476	0.638	1.173	0.493	0.722	0.088	84.9	110.1	114.5	112.3
414	High	Master Protein	P55291	CDH15	Cadherin-15 [OS=Homo sapiens]	0	58.141	20	11	20	11	814	88.9	4.98	45.75	2.115	1.164	0.955	0.741	1.593	1.323	1.329	0.743	2.142	1.383	0.758	0.943	0.723	0.54	1.292	1.492	1.427	2.299	1.371	1.454	1.123	0.559	2.152	0.724	1.122	0.865	1.414	1.031	1.666	1.209	85.4	180.5	99.3	81.5
415	High	Master Protein	Q86UX2-1	ITIH5	Inter-alpha-trypsin inhibitor heavy chain H5 [OS=Homo sapiens]	0	58.111	19	15	27	15	942	104.5	8.28	66.43	0.948	0.932	1.601	1.323	2.05	1.739	0.796	0.652	2.209	1.755	1.075	1.251	0.819	0.621	1.898	2.69	1.032	1.596	1.814	1.277	0.744	0.322	2.263	0.482	1.161	0.863	0.871	0.759	1.049	0.59	77.4	73.4	72.1	124
416	High	Master Protein	P17677-1	GAP43	Neuromodulin [OS=Homo sapiens]	0	57.808	64	12	26	12	238	24.8	4.72	58.87	2.933	1.604	2.353	1.304	1.118	0.916	2.556	0.401	0.919	0.944	1.664	1.367	1.282	0.475	1.329	1.484	1.277	1.264	1.119	0.691	1.586	0.211	1.374	0.107	1.082	0.811	1.634	0.445	0.384	0.164	72.2	211.7	115.8	169.9
417	High	Master Protein	P62987	UBA52	Ubiquitin-60S ribosomal protein L40 [OS=Homo sapiens]	0	57.784	52	8	161	8	128	14.7	9.83	303.46	2.4	1.483	1.542	0.93	0.91	0.844	5.646	1.609	1.107	1.004	1.133	1.042	1.062	0.466	1.155	0.943	1.157	0.759	0.848	0.486	0.616	0.075	1.032	0.151	1.1	1.097	0.736	0.354	0.432	0.108	68.6	164.5	101.7	105.8
418	High	Master Protein	P53634-1	CTSC	Dipeptidyl peptidase 1 [OS=Homo sapiens]	0	57.769	21	10	30	10	463	51.8	6.99	77.21	1.61	1.7	0.673	0.471	1.807	1.493	1.276	1.783	2.246	1.293	1.175	1.356	1.101	1.446	1.688	2.966	0.587	0.57	0.365	0.63	0.439	0.177	1.579	0.283	3.137	2.173	0.37	0.334	0.4	0.344	72.3	116.5	122.9	48.7
419	High	Master Protein	P40189-1	il6st	Interleukin-6 receptor subunit beta [OS=Homo sapiens]	0	57.478	16	13	31	13	918	103.5	5.95	77.6	2.301	2.177	1.131	0.874	1.198	0.903	2.26	1.301	1.259	1.034	1.081	1.303	0.802	0.568	1.421	1.323	0.99	0.978	0.682	0.608	0.584	0.143	1.3	0.149	1.006	0.886	0.721	0.624	0.435	0.221	77.6	178.6	169	87.8
420	High	Master Protein	P40926	MDH2	Malate dehydrogenase, mitochondrial [OS=Homo sapiens]	0	57.34	41	11	21	11	338	35.5	8.68	53.05	2.001	0.581	0.901	0.513	1.011	0.735	1.834	3.058	1.32	0.887	0.808	0.601	0.75	0.734	0.661	0.509	0.973	0.528	1.403	0.561	0.369	0.172	1.795	0.647	1.385	1.729	0.921	0.199	0.725	0.623	92	184.1	53.4	82.9
421	High	Master Protein	P17900	GM2A	Ganglioside GM2 activator [OS=Homo sapiens]	0	57.248	45	7	40	7	193	20.8	5.31	105.61	1.259	1.391	1.28	1.268	1.516	1.25	0.621	0.812	1.445	1.319	1.057	1.325	1.124	0.801	1.241	1.363	0.711	1.177	0.773	0.645	0.594	0.338	1.19	0.307	0.975	0.956	0.646	0.565	0.556	0.338	85.5	107.7	119	109.4
422	High	Master Protein	P48745	NOV	Protein NOV homolog [OS=Homo sapiens]	0	57.115	37	10	29	10	357	39.1	7.72	72.45	1.023	1.299	1.362	1.193	1.091	1.9	1.492	0.621	0.828	1.171	0.918	1.407	1.234	0.96	1.32	1.515	1.1	1.098	0.886	0.738	0.913	0.248	1.037	0.278	0.727	1.018	0.872	0.597	0.406	0.264	85	86.9	110.5	115.8
423	High	Master Protein	P40199	Ceacam6	Carcinoembryonic antigen-related cell adhesion molecule 6 [OS=Homo sapiens]	0	57.062	24	6	20	5	344	37.2	5.82	91.54	2.05	2.437	0.13	0.12	0.435	0.525	8.261	2.725	0.136	0.14	1.226	2.433	1.401	1.422	0.1	0.165	0.611	0.282	0.184	0.233	0.226	0.14	2.911	0.179	1.032	2.291	0.244	0.09	0.211	0.29	65.2	133.6	158.9	8.5
424	High	Master Protein	Q8N126-1	CADM3	Cell adhesion molecule 3 [OS=Homo sapiens]	0	56.846	26	9	33	9	398	43.3	6.09	75.87	1.827	1.51	1.836	1.173	1.065	1.21	1.501	0.615	1.433	1.272	0.878	1.227	1.134	0.586	1.273	1.593	1.23	1.455	0.777	0.754	0.574	0.207	1.214	0.344	0.788	0.86	0.895	0.645	0.526	0.339	81.9	149.6	123.7	150.4
425	High	Master Protein	O60888-1	CUTA	Protein CutA [OS=Homo sapiens]	0	56.605	47	5	21	5	179	19.1	5.5	64.37	2.259	1.195	1.433	0.844	2.757	1.584	1.523	1.269	2.037	1.113	1.705	1.563	1.78	1.047	3.231	0.829	1.126	0.998	0.632	0.563	0.663	1.736	1.219	1.364	0.584	0.798	0.794	1.02	0.751	1.233	60.7	137.2	72.6	87.1
426	High	Master Protein	P07333	CSF1R	Macrophage colony-stimulating factor 1 receptor [OS=Homo sapiens]	0	56.575	11	6	16	6	972	107.9	6.37	54.64	1.906	1.636	0.785	0.61	1.672	1.58	0.715	0.69	0.998	0.793	1.15	1.002	1.418	0.907	1.946	2.419	1.391	0.79	1.116	0.676	1.163	0.418	2.116	0.446	1.852	1.612	0.886	0.627	0.504	0.445	85.1	162.2	139.2	66.8
427	High	Master Protein	Q9UGM5-1	FETUB	Fetuin-B [OS=Homo sapiens]	0	56.563	37	11	32	11	382	42	6.83	73.27	0.717	1.104	0.974	1.332	1.92	1.723	0.048	0.492	0.372	0.396	1.204	1.328	1.087	1.33	0.74	0.776	0.595	1.691	1.034	1.139	0.695	0.691	0.719	1.739	0.548	0.561	1.139	1.522	1.222	1.52	101.5	72.8	112	98.8
428	High	Master Protein	P55287-1	CDH11	Cadherin-11 [OS=Homo sapiens]	0	56.536	14	9	17	9	796	87.9	4.91	45.81	1.277	1.239	1.307	1.167	0.999	1.073	1.162	1.015	1.111	1.282	1.181	1.406	1.029	1.088	1.529	1.61	0.945	1.603	0.708	0.647	0.757	0.449	1.47	0.598	1.28	1.098	0.862	0.515	0.576	0.578	84.8	108.3	105.1	110.8
429	High	Master Protein	P08727	KRT19	Keratin, type I cytoskeletal 19 [OS=Homo sapiens]	0	56.431	38	16	39	7	400	44.1	5.14	94.75	1.007	0.661	0.721	0.403	1.172	0.788	1.73	2.331	2.82	3.182	0.802	0.576	0.893	0.634	1.305	1.123	0.162	0.01	0.174	0.159	0.01	0.041	0.658	0.306	0.846	1.593	0.01	0.285	0.296	0.216	79.9	80.4	52.8	57.6
430	High	Master Protein	P00915	CA1	carbonic anhydrase 1 [OS=Homo sapiens]	0	56.409	28	6	29	6	261	28.9	7.12	65.5	0.658	0.12	0.431	0.568	0.422	0.607	0.136	0.621	0.149	1.029	1.048	0.262	3.125	0.526	0.232	0.345	0.834	0.365	2.851	1.5	0.388	0.324	1.403	0.371	2.815	1.078	0.866	0.346	3.513	0.333	146.4	96.2	17.5	63.1
431	High	Master Protein	P09211	GSTP1	Glutathione S-transferase P [OS=Homo sapiens]	0	56.175	50	7	24	7	210	23.3	5.64	64.33	1.991	2.087	1.973	0.964	1.656	1.492	0.765	0.449	2.101	1.848	1.427	1.56	0.945	1.09	0.842	0.89	1.177	0.725	0.677	0.606	0.335	0.227	1.175	0.269	2.213	3.146	0.704	0.355	0.633	0.34	72.1	143.6	150.5	142.2
432	High	Master Protein	P51858	HDGF	hepatoma-derived growth factor [OS=Homo sapiens]	0	56.17	46	11	20	11	240	26.8	4.73	54.64	1.331	0.942	1.622	0.846	0.489	0.797	5.303	3.375	1.231	1.217	0.654	0.889	0.426	0.448	0.709	1.218	0.704	0.216	0.217	0.295	0.213	0.084	0.517	0.133	1.362	2.085	0.322	0.14	0.435	0.128	75.2	100.1	70.9	122
433	High	Master Protein	Q99574	SERPINI1	Neuroserpin [OS=Homo sapiens]	0	56.127	27	9	23	9	410	46.4	4.91	66.26	1.084	0.616	1.549	0.943	2.499	0.97	1.771	0.598	1.592	0.892	1.818	1.454	1.062	0.622	2.678	1.814	1.049	1.228	1.396	0.745	0.979	0.214	1.428	0.207	1.015	0.649	0.746	0.457	0.584	0.249	75.7	82	46.6	117.2
434	High	Master Protein	P17936	IGFBP3	Insulin-like growth factor-binding protein 3 [OS=Homo sapiens]	0	56.032	42	9	36	9	291	31.7	8.69	117.76	0.715	0.766	1.158	0.982	0.655	0.859	0.799	1.227	1.287	1.226	0.604	0.755	0.462	0.713	2.08	3.064	0.879	1.095	0.654	0.73	0.771	1.205	1.674	1.202	0.867	1.459	1.02	1.071	0.755	1.179	104.7	74.9	80.2	121.1
435	High	Master Protein	Q14697-1	GANAB	Neutral alpha-glucosidase AB [OS=Homo sapiens]	0	56.013	18	15	30	15	944	106.8	6.14	59.03	1.095	0.902	1.019	0.961	0.93	0.808	1.201	1.247	1.853	2.078	0.858	1.102	0.53	0.59	1.938	2.781	0.36	0.497	0.514	0.602	0.647	0.518	0.743	0.322	0.663	1.008	0.587	0.605	0.539	0.328	88.3	96.8	79.7	90
436	High	Master Protein	P02652	APOA2	Apolipoprotein A-II [OS=Homo sapiens]	0	55.946	64	7	75	7	100	11.2	6.62	265.38	0.333	0.59	1.105	1.312	0.499	0.756	0.233	0.607	0.635	1.097	0.803	0.696	0.418	0.776	0.239	0.342	0.575	1.006	1.171	0.977	1.423	2.534	0.543	2.094	0.662	0.853	1.311	1.515	1.206	2.139	144.1	48	85.1	159.3
437	High	Master Protein	Q9Y490	TLN1	Talin-1 [OS=Homo sapiens]	0	55.325	7	13	16	13	2541	269.6	6.07	35.98	0.595	0.71	0.697	0.743	0.588	0.877	1.052	1.612	0.973	1.817	0.857	0.743	0.794	1.036	0.512	1.89	1.315	1.717	0.01	1.97	1.233	0.01	1.256	0.436	1.152	4.464	1.184	1.631	3.245	0.268	109.5	65.2	77.8	76.4
438	High	Master Protein	Q16555-1	DPYSL2	Dihydropyrimidinase-related protein 2 [OS=Homo sapiens]	0	55.206	26	10	17	9	572	62.3	6.38	47.17	3.203	0.493	1.968	0.387	2.123	0.581	1.788	0.807	1.586	0.747	1.362	0.531	0.516	0.532	0.399	0.512	2.482	0.492	2.062	0.749	0.651	0.425	2.51	0.683	1.034	1.106	1.816	0.718	0.438	0.667	88.8	284.4	43.7	174.8
439	High	Master Protein	P16152	CBR1	Carbonyl reductase [NADPH] 1 [OS=Homo sapiens]	0	55.118	47	9	21	9	277	30.4	8.32	69.69	2.551	1.625	1.75	0.648	1.301	0.838	1.413	2.168	1.113	0.907	1.047	0.859	1.146	1.002	0.79	0.434	1.528	0.467	0.787	0.464	0.609	0.211	1.239	0.243	1.16	1.365	1.205	0.827	0.31	0.317	79.4	202.5	129	138.9
440	High	Master Protein	P69891	HBG1	Hemoglobin subunit gamma-1 [OS=Homo sapiens]	0	55.103	63	9	44	8	147	16.1	7.2	105.49	0.184	0.058	0.33	0.175	0.276	0.4	0.257	0.172	0.136	0.895	1.723	0.287	3.33	0.397	0.07	0.229	0.402	0.137	5.278	3.656	0.216	0.17	2.627	0.26	5.53	0.844	0.272	0.231	3.485	0.263	165.1	30.4	9.6	54.5
441	High	Master Protein	P61981	YWHAG	14-3-3 protein gamma [OS=Homo sapiens]	0	55.083	48	10	32	7	247	28.3	4.89	72.64	2.001	0.961	0.878	0.778	0.616	0.61	3.481	2.804	1.334	1.253	1.355	0.993	0.564	0.479	0.739	0.797	1.107	0.483	0.722	0.42	0.286	0.077	1.049	0.067	1.277	1.244	0.902	0.438	0.264	0.132	80.6	161.3	77.4	70.8
442	High	Master Protein	Q96IY4	cpb2	Carboxypeptidase B2 [OS=Homo sapiens]	0	54.823	34	9	26	9	423	48.4	7.71	78.96	0.751	0.919	0.563	0.505	0.981	0.852	0.324	0.7	1.104	1.099	1.191	1.059	0.781	0.913	0.67	0.438	0.7	0.673	0.769	0.556	1.764	2.282	0.547	1.843	0.665	0.928	1.534	1.891	1.296	1.756	119.3	89.6	109.6	67.2
443	High	Master Protein	P07437	TUBB	tubulin beta chain [OS=Homo sapiens]	0	54.585	37	10	22	3	444	49.6	4.89	50.55	1.877	0.675	1.174	1.086	1.26	0.814	0.594	1.566	1.597	1.371	0.816	0.709	0.875	0.958	0.808	0.558	1.559	0.926	1.304	1.114	0.88	0.745	1.467	1.025	1.234	1.511	1.386	1.043	1.137	0.937	93.1	174.8	62.9	109.4
444	High	Master Protein	Q9NX62	IMPAD1	Inositol monophosphatase 3 [OS=Homo sapiens]	0	54.408	35	9	17	9	359	38.7	6.86	57.87	1.416	1.757	1.241	1.355	1.405	1.096	0.954	0.838	1.538	1.474	1.035	1.214	0.972	0.614	1.365	1.499	0.966	1.416	0.613	0.634	0.552	0.356	1.356	0.3	1.016	1.096	0.952	0.807	0.623	0.356	83	117.6	145.9	103
445	High	Master Protein	P36980-1	CFHR2	Complement factor H-related protein 2 [OS=Homo sapiens]	0	54.263	36	8	28	4	270	30.6	6.38	78.03	0.711	0.771	0.956	1.285	1.596	1.163	0.946	0.924	1.446	1.384	0.679	0.712	0.834	0.791	0.904	0.646	0.651	0.68	0.666	0.489	1.156	0.737	1.447	0.984	1.187	0.949	1.77	2.025	0.981	1.074	99.4	70.6	76.6	95
446	High	Master Protein	Q9BTY2	FUCA2	Plasma alpha-L-fucosidase [OS=Homo sapiens]	0	54.186	24	11	34	11	467	54	6.25	75.31	1.461	0.929	1.078	0.761	2.108	1.332	0.379	0.846	1.813	1.056	1.384	1.01	1.193	0.788	2.198	1.81	1.275	1.125	1.453	0.613	0.856	0.46	1.571	0.677	1.177	0.912	1.039	0.597	0.743	0.648	82.8	120.9	76.9	89.2
447	High	Master Protein	P32119	PRDX2	Peroxiredoxin-2 [OS=Homo sapiens]	0	54.017	48	9	27	8	198	21.9	5.97	81.32	1.299	0.691	0.833	0.617	0.763	0.724	1.506	1.724	0.839	1.247	0.626	0.497	1.896	0.603	0.664	0.871	1.047	0.443	1.58	1.149	0.141	0.093	1.443	0.132	1.739	1.114	0.772	0.274	2.738	0.144	103	133.8	71.2	85.8
448	High	Master Protein	Q9Y617-1	PSAT1	phosphoserine aminotransferase [OS=Homo sapiens]	0	53.725	35	11	21	11	370	40.4	7.66	49.43	1.961	0.704	1.048	0.645	0.978	0.626	1.759	0.688	2.11	1.726	1.02	0.829	0.803	0.545	1.261	0.879	2.674	0.604	1.4	0.568	0.514	0.165	0.993	0.213	0.624	0.77	1.021	0.712	0.352	0.197	90.4	177.3	63.6	94.7
449	High	Master Protein	O95428	PAPLN	Papilin [OS=Homo sapiens]	0	53.701	14	12	20	12	1278	137.6	6.89	57.14	1.38	1.327	1.247	0.995	1.052	1.397	1.219	0.659	1.123	1.184	0.736	1.124	1.033	1.199	0.795	1.696	1.381	1.282	0.92	0.793	0.759	0.103	1.529	0.247	1.062	1.631	0.994	0.752	0.423	0.351	91.6	126.4	121.6	114.2
450	High	Master Protein	Q8TCZ2	CD99L2	CD99 antigen-like protein 2 [OS=Homo sapiens]	0	53.43	33	7	43	7	262	28	5.14	119.48	1.418	1.452	2.134	1.18	1.275	1.287	0.915	0.568	1.49	0.998	1.097	1.091	1.275	0.459	1.778	1.822	1.81	1.167	0.88	0.574	0.838	0.178	1.813	0.239	1.257	0.966	0.799	0.373	0.432	0.233	82.4	116.9	119.6	175.9
451	High	Master Protein	Q9H3G5	CPVL	Probable serine carboxypeptidase CPVL [OS=Homo sapiens]	0	53.392	22	10	24	10	476	54.1	5.62	74.47	1.463	0.631	0.948	0.613	3.049	0.809	1.111	0.83	1.159	0.728	2.573	1.056	1.378	0.947	3.719	1.448	0.913	0.47	1.589	0.51	1.005	0.218	1.586	0.354	0.975	0.645	0.743	0.463	0.93	0.328	72.7	106.3	45.8	68.9
452	High	Master Protein	P0DJI8	SAA1	Serum amyloid A-1 protein [OS=Homo sapiens]	0	53.354	66	7	37	3	122	13.5	6.79	121.39	0.093	1.076	0.327	0.471	0.209	0.31	0.287	1.9	0.522	0.528	4.047	2.247	2.825	7.116	0.181	0.078	0.01	0.095	0.106	1.434	0.173	0.334	0.01	0.526	0.077	0.284	0.091	0.15	0.04	0.58	69.2	6.4	74.4	22.6
453	High	Master Protein	P36871-1	PGM1	Phosphoglucomutase-1 [OS=Homo sapiens]	0	53.322	25	12	18	12	562	61.4	6.76	46.23	1.285	0.801	1.027	0.685	1.044	0.82	1.255	2.124	1.142	1.422	0.929	1.137	0.805	0.757	0.862	1.363	1.366	0.865	0.653	0.752	0.559	0.296	1.694	0.437	1.831	2.543	0.728	0.382	0.869	0.413	93.6	120.2	75	96.1
454	High	Master Protein	P48637	GSS	glutathione synthetase [OS=Homo sapiens]	0	53.263	31	11	18	11	474	52.4	5.92	45.09	1.748	1.331	1.031	0.666	0.678	0.647	3.734	2.481	0.99	0.883	0.75	0.672	0.793	0.48	0.918	0.91	1.095	0.58	0.787	0.47	0.461	0.412	0.837	0.624	0.798	0.965	0.678	0.482	0.768	0.653	85.1	148.7	113.3	87.7
455	High	Master Protein	Q9UMF0	ICAM5	intercellular adhesion molecule 5 [OS=Homo sapiens]	0	53.07	19	12	22	12	924	97.1	5.95	47.44	1.174	0.672	1.911	1.183	0.932	0.641	2.719	0.682	0.841	1.1	1.551	1.773	1.037	0.688	2.117	2.315	0.734	0.813	0.953	0.61	0.429	0.01	1.881	0.227	0.879	0.762	0.755	0.334	0.255	0.01	79.9	93.8	53.7	152.7
456	High	Master Protein	Q9Y2T3	GDA	guanine deaminase [OS=Homo sapiens]	0	52.93	25	11	27	11	454	51	5.68	68.35	1.88	0.856	1.624	1.272	0.947	0.667	1.204	0.68	0.956	1.354	1.518	1.368	0.949	0.53	2.054	1.56	0.763	1.043	0.842	0.643	0.802	0.291	1.618	0.46	0.86	0.685	0.98	0.768	0.716	0.321	84.8	159.5	72.6	137.8
457	High	Master Protein	P48723	HSPA13	Heat shock 70 kDa protein 13 [OS=Homo sapiens]	0	52.908	23	10	24	10	471	51.9	5.76	54.24	1.725	1.088	1.143	1.006	2.012	1.331	2.63	1.398	1.446	1.237	1.386	1.277	1.36	1.102	1.319	1.482	0.849	0.989	1.07	0.78	0.826	0.504	1.267	0.444	1.471	1.486	0.942	0.659	0.813	0.339	71.2	122.9	77.5	81.5
458	High	Master Protein	P04792	HSPB1	Heat shock protein beta-1 [OS=Homo sapiens]	0	52.829	40	7	21	7	205	22.8	6.4	58.11	1.167	0.935	0.871	0.695	0.655	0.705	1.063	2.622	1.313	1.461	0.469	0.851	0.675	0.702	0.923	0.655	0.762	0.392	0.279	1.994	0.174	0.411	0.656	0.589	0.666	1.408	0.5	0.469	0.414	0.426	99.3	116	92.8	86.5
459	High	Master Protein	P29966	MARCKS	Myristoylated alanine-rich C-kinase substrate [OS=Homo sapiens]	0	52.756	37	7	21	7	332	31.5	4.45	38.61	1.93	1.09	1.297	0.788	1.053	0.95	1.811	0.944	1.489	1.351	1.036	0.742	0.59	0.471	0.937	0.939	3.41	0.79	1.436	0.987	0.897	0.106	1.16	0.159	0.81	0.944	1.92	1.15	0.415	0.173	91.6	176.7	99.8	118.7
460	High	Master Protein	Q9UJJ9	GNPTG	N-acetylglucosamine-1-phosphotransferase subunit gamma [OS=Homo sapiens]	0	52.721	35	8	26	8	305	34	6.95	76.85	1.291	1.239	1.172	0.931	2.225	1.695	0.923	0.749	1.729	1.018	1.534	1.287	1.347	0.991	1.975	1.544	0.9	0.925	0.941	0.68	0.634	0.451	1.538	0.37	0.804	1.021	0.588	0.646	0.658	0.494	75.8	97.9	94	88.9
461	High	Master Protein	P05160	F13B	Coagulation factor XIII B chain [OS=Homo sapiens]	0	52.67	23	10	20	10	661	75.5	6.39	52.11	0.373	0.736	0.829	1.126	0.971	0.758	0.166	0.624	0.6	0.694	1.019	0.618	0.734	1.269	0.671	0.613	0.51	0.761	1.335	1.374	0.967	1.449	0.393	3.363	1.156	0.787	0.9	1.687	1.999	2.532	131.3	48.9	96.6	108.9
462	High	Master Protein	A1L4H1-1	SSC5D	Soluble scavenger receptor cysteine-rich domain-containing protein SSC5D [OS=Homo sapiens]	0	52.494	12	13	20	13	1573	165.6	6.13	41.58	0.916	1.074	0.929	0.775	1.04	2.129	0.815	0.793	1.086	1.142	0.765	1.569	1.54	1.067	1.515	3.945	0.603	0.384	0.422	0.463	0.287	0.275	2.302	0.231	1.386	1.829	0.263	0.384	0.298	0.226	88.1	80.7	94.6	81.9
463	High	Master Protein	Q02487	DSC2	Desmocollin-2 [OS=Homo sapiens]	0	52.47	13	9	22	9	901	99.9	5.34	58.31	1.124	1.098	1.816	1.598	0.98	0.986	0.507	0.654	1.818	1.394	0.875	1.11	1.123	1.006	1.905	2.366	0.632	0.475	0.416	0.461	0.344	0.205	0.927	0.28	0.639	0.744	0.382	0.27	0.258	0.24	84.2	94.7	92.5	153
464	High	Master Protein	P20933	AGA	N(4)-(beta-N-acetylglucosaminyl)-L-asparaginase [OS=Homo sapiens]	0	52.467	27	7	19	7	346	37.2	6.28	50.98	1.365	0.611	1.242	0.581	1.631	1.051	1.825	0.867	1.291	1.102	1.115	1.002	1.334	0.716	1.747	1.771	1.227	0.989	1.361	0.808	1.19	0.256	2.212	0.202	1.368	0.996	1.127	0.716	0.937	0.247	86.6	118.2	52.9	107.5
465	High	Master Protein	Q6EMK4	VASN	vasorin [OS=Homo sapiens]	0	52.123	17	8	26	8	673	71.7	7.39	77.17	0.921	0.737	1.192	1.092	0.81	0.685	0.56	0.603	2.805	2.387	0.766	0.93	0.776	0.68	1.348	1.577	0.836	1.127	0.91	0.826	0.873	0.507	1.156	0.379	0.739	0.766	0.982	0.648	0.56	0.42	92.5	85.2	68.2	110.3
466	High	Master Protein	Q96NY7-1	CLIC6	Chloride intracellular channel protein 6 [OS=Homo sapiens]	0	52.11	21	10	14	9	704	73	4.37	37.24	2.497	1.57	0.869	0.33	2.558	1.768	3.796	2.303	1.336	0.478	1.404	1.198	1.215	0.431	0.928	0.43	0.973	0.689	1.146	0.685	1.15	0.354	1.857	0.37	1.632	1.98	0.494	0.434	0.506	0.357	67.6	168.7	106.1	58.7
467	High	Master Protein	Q9NZ53-1	PODXL2	Podocalyxin-like protein 2 [OS=Homo sapiens]	0	51.926	18	8	15	8	605	65	4.34	45	1.717	1.311	1.431	1.12	1.31	1.896	1.417	1.3	1.478	1.349	1.525	1.611	1.223	0.759	1.69	2.312	1.245	0.848	0.624	0.686	0.562	0.302	1.709	0.207	0.993	1.198	0.819	0.439	0.308	0.313	72.3	124.1	94.7	103.4
468	High	Master Protein	P80108	GPLD1	Phosphatidylinositol-glycan-specific phospholipase D [OS=Homo sapiens]	0	51.839	17	10	25	10	840	92.3	6.37	62.04	0.4	0.739	0.817	0.96	0.835	1.048	0.566	0.608	0.702	1.002	0.733	0.72	0.736	1.146	0.525	0.513	0.525	0.646	1.158	1.375	1.114	1.974	0.479	1.364	0.666	0.966	1.252	1.896	1.366	1.481	127.6	51.1	94.3	104.3
469	High	Master Protein	Q9HC56	pcdh9	Protocadherin-9 [OS=Homo sapiens]	0	51.695	11	11	23	11	1237	136	5.47	52.03	1.093	0.929	1.515	0.867	1.689	0.995	0.962	0.546	1.438	1.218	1.28	1.26	1.099	0.529	2.404	2.15	1.209	1.402	1.325	1.001	0.81	0.359	1.785	0.263	1.532	0.631	1.287	0.561	1.372	0.213	85	92.9	78.9	128.7
470	High	Master Protein	Q14525	KRT33B	Keratin, type I cuticular Ha3-II [OS=Homo sapiens]	0	51.623	26	11	27	3	404	46.2	4.84	66.56	0.108	0.281	0.214	14.684	0.343	0.01	0.153	0.269	0.196	0.127	0.365	0.435	0.252	0.392	0.669	0.029	0.01	0.01	0.061	0.092	0.01	0.086	0.055	0.01	0.01	0.01	0.01	0.01	0.01	0.01	82.1	8.8	23.1	17.6
471	High	Master Protein	Q9UHL4	DPP7	Dipeptidyl peptidase 2 [OS=Homo sapiens]	0	51.583	22	9	23	9	492	54.3	6.32	64.68	1.342	0.682	1.468	0.812	2.946	0.966	1.358	0.722	0.69	0.585	1.949	0.874	1.415	0.679	3.293	2.336	0.924	0.742	2.076	0.934	1.237	0.613	1.787	0.685	1.385	0.998	1.201	0.859	1.043	0.666	77	103.3	52.5	113
472	High	Master Protein	P62937	PPIA	peptidyl-prolyl cis-trans isomerase A [OS=Homo sapiens]	0	51.352	55	10	57	10	165	18	7.81	144.57	1.383	0.928	0.683	0.435	0.735	0.736	2.295	2.052	1.1	0.927	1.073	1.314	0.798	0.804	0.793	0.556	1.218	0.318	0.501	0.381	0.279	0.109	0.908	0.232	2.445	2.959	0.508	0.245	0.379	0.246	93.8	129.7	87	64.1
473	High	Master Protein	O94769	ECM2	Extracellular matrix protein 2 [OS=Homo sapiens]	0	51.27	17	9	21	9	699	79.7	5.41	53.76	0.763	1.313	0.922	1.274	1.569	1.811	0.242	0.833	1.425	1.25	0.675	1.07	0.614	1.016	0.834	2.055	1.17	1.75	1.03	1.707	0.5	0.433	0.797	0.465	1.096	1.49	1.29	0.841	0.603	0.396	96.3	73.5	126.5	88.8
474	High	Master Protein	Q92563	SPOCK2	Testican-2 [OS=Homo sapiens]	0	51.18	31	12	21	12	424	46.7	4.83	61.28	1.394	1.009	1.695	0.971	1.622	0.986	0.553	0.373	2.676	1.278	0.766	0.653	0.692	0.354	1.741	1.026	1.741	0.768	1.278	0.539	0.66	0.093	1.405	0.176	0.774	0.584	0.568	0.464	0.583	0.12	90.1	125.6	90.9	152.7
475	High	Master Protein	P12277	CKB	Creatine kinase B-type [OS=Homo sapiens]	0	51.104	33	10	27	9	381	42.6	5.59	67.27	3.294	0.541	4.275	0.464	1.834	0.576	3.123	1.36	1.329	0.675	1.517	0.704	0.649	0.621	0.501	0.274	3.867	0.426	1.614	0.435	0.277	0.171	2.369	0.187	0.972	0.379	1.883	0.291	0.3	0.246	71.2	234.7	38.5	304.5
476	High	Master Protein	P26927	MST1	Hepatocyte growth factor-like protein [OS=Homo sapiens]	0	51.055	26	14	25	14	711	80.3	7.68	57.13	0.753	0.82	0.955	1.132	0.939	0.883	0.237	0.799	0.817	0.898	1.22	0.888	0.903	1.039	0.472	0.544	0.824	0.925	1.121	0.889	1.094	1.272	0.733	1.947	0.388	0.478	1.114	1.099	1.483	1.808	116.3	87.5	95.4	111
477	High	Master Protein	P02743	APCS	Serum amyloid P-component [OS=Homo sapiens]	0	50.957	31	8	25	8	223	25.4	6.54	72.94	0.169	0.659	0.442	1.316	0.245	0.122	0.333	0.915	0.462	0.543	0.143	0.319	0.515	0.865	0.157	0.183	0.254	0.414	1.112	1.921	0.756	2.308	0.136	3.733	0.295	0.699	0.306	0.834	2.898	3.642	195	33	128.6	86.2
478	High	Master Protein	Q6UX06	OLFM4	Olfactomedin-4 [OS=Homo sapiens]	0	50.655	22	8	20	8	510	57.2	5.69	59.88	0.41	0.396	0.38	0.367	0.333	0.406	0.33	0.206	5.833	7.208	0.242	0.304	0.552	0.317	0.385	0.232	0.08	0.01	0.01	0.01	0.089	0.085	0.01	0.361	0.01	0.01	0.01	0.01	0.439	0.318	85.7	35.1	33.9	32.6
479	High	Master Protein	P04406-1	GAPDH	glyceraldehyde-3-phosphate dehydrogenase [OS=Homo sapiens]	0	50.552	38	10	41	10	335	36	8.46	79.27	1.035	0.542	1.109	0.466	0.806	0.521	2.566	2.994	1.779	1.745	0.66	0.503	0.439	0.535	0.811	0.499	0.779	0.503	0.707	0.534	0.3	0.234	1.184	0.243	0.854	0.691	1.092	0.823	0.784	0.229	91.4	94.6	49.6	101.4
480	High	Master Protein	P28799	GRN	Granulins [OS=Homo sapiens]	0	50.496	27	14	25	14	593	63.5	6.83	60.5	1.461	1.502	0.46	0.513	0.918	1.212	3.321	2.753	0.796	0.477	0.667	1.157	0.979	1.005	1.583	3.528	0.822	0.255	0.6	0.293	0.445	0.247	2.637	0.349	1.715	1.828	0.421	0.418	0.261	0.336	80.8	118	121.4	37.2
481	High	Master Protein	O14786-1	NRP1	Neuropilin-1 [OS=Homo sapiens]	0	49.955	13	10	23	10	923	103.1	5.88	64.58	1.414	1.505	1.011	0.832	1.778	2.028	1.992	0.986	0.717	0.71	1.085	1.145	1.145	1.1	0.903	1.184	1.223	1.105	0.653	0.743	0.485	0.498	1.598	0.514	2.791	3.028	0.575	0.649	0.638	0.626	82.7	116.9	124.4	83.6
482	High	Master Protein	Q92626	PXDN	peroxidasin homolog [OS=Homo sapiens]	0	49.926	12	14	18	14	1479	165.2	7.17	33.46	0.571	0.705	0.945	0.737	1.007	0.605	1.693	0.755	3.46	2.069	0.607	0.821	0.742	0.76	0.632	1.135	0.579	0.952	0.804	0.509	1.48	1.594	0.957	0.82	0.934	1.296	0.32	0.328	0.574	0.577	93.5	53.4	66	88.4
483	High	Master Protein	P05937	calb1	Calbindin [OS=Homo sapiens]	0	49.856	44	10	20	9	261	30	4.83	47.65	2.451	1.684	0.983	0.632	1.039	0.91	1.106	0.882	1.788	0.967	0.998	0.918	0.587	0.466	1.404	1.076	2.094	1.109	1.138	0.616	0.425	0.117	0.98	0.309	0.593	0.508	0.385	0.427	0.295	0.299	89.8	220.1	151.2	88.3
484	High	Master Protein	O96009	NAPSA	Napsin-A [OS=Homo sapiens]	0	49.846	20	6	21	6	420	45.4	6.61	60.94	1.815	2.959	0.206	0.097	3.779	4.395	0.376	1.235	0.235	0.199	0.382	0.86	1.848	3.029	0.191	0.112	0.28	0.122	0.145	0.212	0.113	0.125	3.002	0.12	5.046	8.137	0.082	0.068	0.142	0.126	70.8	128.5	209.4	14.6
485	High	Master Protein	P04066	FUCA1	tissue alpha-L-fucosidase [OS=Homo sapiens]	0	49.539	23	10	34	10	466	53.7	6.84	82.63	1.338	0.756	1.043	0.791	1.913	1.272	1.274	1.298	0.964	0.785	1.327	1.189	1.344	0.875	1.968	1.402	0.976	1.263	1.365	0.936	0.744	0.508	1.555	0.641	1.565	1.225	1.024	0.766	0.89	0.62	83.6	111.8	63.2	87.2
486	High	Master Protein	Q04756	HGFAC	Hepatocyte growtH factor activator [OS=Homo sapiens]	0	49.359	20	11	29	11	655	70.6	7.24	79.16	0.781	1.029	1.366	1.347	0.691	0.839	0.789	0.607	0.773	0.986	1.098	1.024	1.01	1.181	0.577	0.622	0.685	0.865	0.906	0.783	1.008	1.38	0.781	0.937	0.553	0.799	0.75	0.979	0.768	0.98	106	82.7	109.1	144.7
487	High	Master Protein	Q01518-1	CAP1	adenylyl cyclase-associated protein 1 [OS=Homo sapiens]	0	49.28	27	10	17	10	475	51.9	8.06	44.47	0.739	0.639	0.675	0.548	0.845	1.183	2.036	1.537	1.498	2.084	0.798	0.638	0.917	1.397	0.623	0.993	0.436	0.758	0.537	1.118	0.87	0.22	0.848	0.426	1.039	1.705	0.788	0.926	2.004	0.22	93.3	69	59.6	63
488	High	Master Protein	P05534	hla-a	HLA class I histocompatibility antigen, A-24 alpha chain [OS=Homo sapiens]	0	49.261	37	9	19	3	365	40.7	6.34	44.87	0.572	0.376	0.772	0.599	0.524	0.487	1.006	0.73	0.507	0.61	1.73	2.325	2.729	3.053	0.617	0.482	0.401	0.427	0.243	0.416	1.318	1.028	1.489	0.095	0.487	0.609	4.305	3	0.137	0.094	90.7	51.9	34.1	70
489	High	Master Protein	Q9BQT9	clstn3	Calsyntenin-3 [OS=Homo sapiens]	0	49.201	13	11	21	11	956	106	5.44	42.21	1.615	1.206	1.405	0.72	2.005	1.011	1.276	0.964	2.355	1.028	1.238	0.865	1.113	0.497	1.993	1.767	1.405	0.9	1.194	0.874	1.153	0.477	1.572	0.565	1.643	1.563	1.048	0.695	0.787	0.493	78.8	127.3	95.1	110.8
490	High	Master Protein	Q9P2E7	PCDH10	Protocadherin-10 [OS=Homo sapiens]	0	49.069	17	12	17	12	1040	112.9	4.87	40.55	1.451	1.122	1.752	1.377	1.332	0.912	1.18	0.662	1.255	1.335	1.429	1.427	1.494	0.836	1.856	1.615	1.289	0.918	0.728	0.512	0.656	0.433	1.276	0.207	1.312	0.898	0.791	0.359	0.574	0.295	78.4	113.7	87.9	137.3
491	High	Master Protein	A0M8Q6	IGLC7	immunoglobulin lambda constant 7 [OS=Homo sapiens]	0	48.922	58	5	130	2	106	11.2	8.29	450.46	1.461	2.843	0.226	0.114	0.476	0.915	3.046	0.44	0.357	0.647	0.619	1.584	0.938	1.498	0.316	0.831	1.12	2.32	0.535	0.832	1.26	1.337	0.345	1.924	0.258	0.152	0.969	1.079	1.671	1.908	97.1	141.8	276	22
492	High	Master Protein	P19338	NCL	Nucleolin [OS=Homo sapiens]	0	48.91	18	14	23	14	710	76.6	4.7	56.99	0.648	0.573	0.669	0.433	0.447	0.596	3.195	5.162	1.672	1.055	0.519	0.535	0.378	0.383	0.391	0.31	0.449	0.158	0.099	0.294	0.157	0.187	0.213	0.177	0.809	1.268	0.303	0.143	0.161	0.165	90.6	58.7	51.9	60.6
493	High	Master Protein	P68371	TUBB4B	Tubulin beta-4B chain [OS=Homo sapiens]	0	48.827	34	10	17	1	445	49.8	4.89	38.71	3	0.413	2.49	0.652	1.866	0.634	0.575	1.821	2.245	0.992	0.597	0.594	0.481	0.517	0.458	0.57	2.375	0.493	2.057	0.8	0.353	0.448	1.981	0.478	0.875	0.701	1.917	0.349	0.383	0.457	87.3	261.8	36	217.3
494	High	Master Protein	Q9NY47	CACNA2D2	Voltage-dependent calcium channel subunit alpha-2/delta-2 [OS=Homo sapiens]	0	48.74	11	10	18	10	1150	129.7	5.8	35.85	2.238	1.522	1.445	1.088	2.974	2.73	1.474	0.498	1.995	1.722	1.245	1.384	0.96	0.681	1.965	2.434	1.217	0.992	0.53	0.454	0.522	0.176	2.182	0.335	1.897	1.93	0.01	0.414	0.849	0.238	64.2	143.7	97.7	92.7
495	High	Master Protein	P61626	LYZ	lysozyme c [OS=Homo sapiens]	0	48.608	68	9	43	9	148	16.5	9.16	102.61	1.211	1.182	0.594	0.723	1.355	2.295	0.988	0.52	1.204	0.921	0.85	1.031	1.374	1.528	0.897	0.631	0.829	0.743	0.598	0.926	0.374	0.24	0.371	2.087	0.443	0.418	0.577	0.448	1.498	2.11	90.5	109.6	107	53.8
496	High	Master Protein	Q9UBX1	CTSF	Cathepsin F [OS=Homo sapiens]	0	48.489	19	9	18	9	484	53.3	8.22	52.26	1.05	0.916	1.191	0.961	2.159	1.108	1.198	0.736	1.582	0.994	1.403	1.031	1.109	0.694	1.569	1.953	0.805	0.911	1.128	0.559	0.64	0.154	1.669	0.269	0.995	0.639	0.885	0.588	0.698	0.244	85.6	89.8	78.4	101.9
497	High	Master Protein	Q6ZRP7	QSOX2	Sulfhydryl oxidase 2 [OS=Homo sapiens]	0	48.446	19	12	21	12	698	77.5	7.72	49.62	1.487	1.411	1.283	0.968	1.306	1.047	1.054	0.867	1.653	1.732	0.638	1.123	0.725	0.601	1.398	2.637	1.211	1.949	0.367	0.695	0.668	0.564	1.491	0.447	1.285	1.571	0.549	0.934	0.762	0.316	87.5	130.1	123.4	112.2
498	High	Master Protein	P01210	PENK	Proenkephalin-A [OS=Homo sapiens]	0	48.394	30	6	38	6	267	30.8	5.53	88.47	1.542	0.819	1.669	0.679	1.53	0.934	1.411	0.501	1.389	0.99	1.459	0.897	1.351	0.497	2.448	2.042	3.156	0.906	0.836	0.384	1.586	0.19	2.142	0.317	0.921	0.769	0.725	0.396	0.491	0.29	83.7	129.1	68.6	139.7
499	High	Master Protein	P14923	JUP	Junction plakoglobin [OS=Homo sapiens]	0	48.305	19	13	22	12	745	81.7	6.14	53.78	0.451	0.619	0.557	1.277	0.675	0.69	0.983	0.834	1.334	1.854	0.356	0.559	0.596	0.879	3.017	0.969	0.76	0.485	0.782	5.672	1.031	0.468	0.567	0.637	1.253	0.437	0.775	0.798	2.034	0.809	102	46	63.2	56.9
500	High	Master Protein	P05186-1	ALPL	Alkaline phosphatase, tissue-nonspecific isozyme [OS=Homo sapiens]	0	48.24	19	10	20	10	524	57.3	6.67	49	1.614	1.352	0.658	0.369	10.813	14.011	1.322	0.461	1.669	1.596	0.521	0.678	1.658	1.717	0.739	1.107	1	0.631	0.505	0.847	1.289	0.888	4.947	1.326	1.225	1.799	0.844	0.383	0.417	1.725	39.8	64.3	53.8	26.2
501	High	Master Protein	P02745	C1QA	Complement C1q subcomponent subunit A [OS=Homo sapiens]	0	48.171	29	6	21	6	245	26	9.11	60.3	1.061	1.114	0.802	1.455	0.438	0.911	1.011	0.975	0.991	1.339	0.872	1.229	0.842	1.038	1.095	1.229	1.002	1.102	0.594	1.944	0.581	1.071	0.779	1.891	0.937	0.99	0.854	0.85	0.573	1.815	98.9	105	110.2	79.3
502	High	Master Protein	P39060-1	COL18A1	Isoform 2 of Collagen alpha-1(XVIII) chain [OS=Homo sapiens]	0	48.159	8	10	35	10	1519	153.9	5.68	85.74	1.407	1.482	0.994	0.862	1.53	1.685	0.9	0.514	1.515	1.175	0.842	1.254	1.167	1.179	1.51	2.123	1.401	0.948	0.933	0.666	1.075	0.581	1.822	0.392	1.438	1.612	1.019	0.914	1.334	0.361	84.1	118.4	124.7	83.6
503	High	Master Protein	P08581-1	MET	Hepatocyte growth factor receptor [OS=Homo sapiens]	0	47.749	11	13	20	13	1390	155.4	7.33	39.96	1.772	2.2	0.323	0.224	0.715	0.71	0.84	1.446	0.419	0.65	0.809	0.966	1.43	0.941	0.445	0.315	0.417	0.372	0.303	0.248	0.575	0.248	1.603	0.371	3.991	4.657	1.758	2.377	0.269	0.272	107.4	190.4	236.4	34.7
504	High	Master Protein	P12273	pip	Prolactin-inducible protein [OS=Homo sapiens]	0	47.458	57	7	28	7	146	16.6	8.05	64.97	0.434	0.392	0.454	0.417	0.388	0.519	0.902	0.347	1.932	1.24	0.379	0.537	0.607	0.524	10.988	11.544	0.176	0.2	0.214	0.264	0.089	0.153	0.2	0.132	0.303	0.174	0.092	0.116	0.386	0.116	76	32.9	29.8	34.5
505	High	Master Protein	Q96S96	PEBP4	Phosphatidylethanolamine-binding protein 4 [OS=Homo sapiens]	0	47.295	30	6	32	6	227	25.7	6.54	78.27	1.735	1.273	1.215	0.691	2.53	1.514	2.242	0.656	1.395	0.668	0.855	0.796	1.269	0.698	1.958	1.554	1.741	1.087	1.292	0.736	0.593	0.108	1.763	0.212	2.234	1.872	0.621	0.299	0.669	0.237	78.1	135.4	99.4	94.8
506	High	Master Protein	P61769	B2M	Beta-2-microglobulin [OS=Homo sapiens]	0	47.172	50	4	67	4	119	13.7	6.52	223.26	1.568	1.303	1.645	1.23	1.901	2.276	1.715	0.861	1.245	1.054	1.27	1.115	1.291	0.853	1.34	2.083	1.637	1.643	1.269	0.938	0.981	0.33	1.051	0.348	1.439	1.243	2.886	1.195	0.692	0.344	73.8	115.8	96.2	121.5
507	High	Master Protein	P23515	OMG	Oligodendrocyte-myelin glycoprotein [OS=Homo sapiens]	0	47.091	24	9	28	9	440	49.6	7.94	84.68	1.15	0.809	1.32	0.937	1.181	0.788	1.197	0.581	1.029	0.864	1.087	1.176	1.023	0.619	1.922	2.06	1.152	1.072	1.123	0.725	1.027	1.227	1.457	1.04	1.148	0.675	0.886	0.675	0.843	1.186	95.9	110.3	77.6	126.6
508	High	Master Protein	Q9Y5Y7	LYVE1	Lymphatic vessel endothelial hyaluronic acid receptor 1 [OS=Homo sapiens]	0	47.085	21	6	32	6	322	35.2	8.28	91.1	1.576	1.432	1.494	1.07	1.09	1.152	0.617	0.661	0.96	1.144	1.12	1.357	1.369	1.201	1.54	1.471	0.965	1.038	1.047	1.293	0.759	0.878	1.592	0.477	1.207	1.505	0.433	0.496	0.562	0.47	85.2	134.3	121.9	127.3
509	High	Master Protein	Q6UX71-1	plxdc2	Plexin domain-containing protein 2 [OS=Homo sapiens]	0	47.036	17	8	37	8	529	59.5	6.46	110.28	1.77	1.334	1.138	0.958	1.327	1.11	1.02	0.613	1.293	1.072	0.802	0.917	1.163	0.858	1.654	1.279	0.759	0.961	0.937	0.71	0.662	0.344	1.101	0.432	0.903	0.945	0.51	0.508	0.467	0.368	88.7	157.1	118.4	100.9
510	High	Master Protein	O95436-1	SLC34A2	Sodium-dependent phosphate transport protein 2B [OS=Homo sapiens]	0	46.958	20	9	23	1	690	75.7	8.15	63.04	0.355	0.511	0.262	0.116	0.223	0.304	5.156	3.728	0.046	0.01	0.578	1.662	0.46	0.805	0.06	0.01	0.073	0.01	0.24	0.185	0.01	0.01	0.705	0.012	2.844	5.657	0.01	0.062	0.096	0.01	104.8	37.2	53.6	27.4
511	High	Master Protein	Q16849-1	PTPRN	Receptor-type tyrosine-protein phosphatase-like N [OS=Homo sapiens]	0	46.944	9	7	20	7	979	105.8	7.11	63.92	2.581	1.075	1.751	1.385	1.158	0.875	1.156	0.42	1.625	1.264	1.125	1.232	1.525	0.501	1.493	1.506	1.236	1.089	0.361	0.389	0.819	0.167	1.41	0.156	0.865	0.725	1.903	0.575	0.433	0.109	79.3	204.8	85.3	139
512	High	Master Protein	P42785-1	PRCP	lysosomal Pro-X carboxypeptidase [OS=Homo sapiens]	0	46.903	22	8	17	8	496	55.8	7.21	52.64	0.945	0.563	1.31	0.655	3.201	0.642	0.659	0.673	2.014	0.706	1.811	0.644	1.125	0.489	2.825	2.97	1.952	1.047	2.629	1.274	3.313	0.822	3.954	0.316	2.573	1.675	2.207	0.854	1.579	0.495	83.1	78.5	46.8	108.8
513	High	Master Protein	O95967	EFEMP2	EGF-containing fibulin-like extracellular matrix protein 2 [OS=Homo sapiens]	0	46.642	28	10	20	10	443	49.4	4.94	59.52	0.937	1.134	1.139	0.854	1.236	1.373	1.206	0.691	0.921	0.975	0.759	1.221	1.025	0.924	0.824	1.845	1.024	1.677	0.93	0.818	0.604	0.257	1.646	0.436	1.208	1.391	0.852	0.598	0.475	0.225	98.7	92.4	111.9	112.4
514	High	Master Protein	Q08174	PCDH1	Protocadherin-1 [OS=Homo sapiens]	0	46.29	10	9	21	9	1060	114.7	5.03	52.15	1.28	1.071	1.806	1.337	1.033	0.909	0.783	0.782	1.618	1.837	1.15	1.407	1.062	0.611	2.014	1.975	1.27	1.101	0.799	0.656	0.89	0.326	1.619	0.392	0.848	0.832	0.696	0.713	0.558	0.406	81.2	103.9	87	146.7
515	High	Master Protein	Q8NBP7-1	PCSK9	Proprotein convertase subtilisin/kexin type 9 [OS=Homo sapiens]	0	46.212	24	11	19	11	692	74.2	6.61	47.15	1.088	0.82	0.818	0.592	0.906	0.994	0.878	0.757	2.537	2.426	0.745	1.259	1.051	1.035	0.522	1.06	0.805	1.973	0.677	1.121	1.986	0.408	1.878	0.553	1.732	0.779	1.362	0.39	1.435	0.564	91.8	99.9	75.3	75.1
516	High	Master Protein	Q9UKK9	NUDT5	ADP-sugar pyrophosphatase [OS=Homo sapiens]	0	46.015	33	6	15	6	219	24.3	4.94	48.11	1.218	1.443	1.23	0.606	0.972	1.069	1.438	2.104	2	1.798	0.767	0.607	0.736	0.696	1.095	1.022	1.46	0.685	0.612	0.542	0.617	0.182	1.034	0.302	1.132	1.547	0.862	0.556	0.398	0.352	85.2	103.8	122.9	104.8
517	High	Master Protein	P01591	JCHAIN	Immunoglobulin J chain [OS=Homo sapiens]	0	46.011	50	6	25	6	159	18.1	5.24	64.37	0.265	0.826	1.213	1.419	0.364	0.698	0.17	0.643	0.52	0.632	1.246	0.762	1.339	1.685	0.189	0.239	0.714	0.762	1.302	1.006	2.238	2.661	0.068	0.912	0.326	0.293	0.853	0.859	1.03	0.93	123.4	32.7	101.9	149.7
518	High	Master Protein	O95336	PGLS	6-phosphogluconolactonase [OS=Homo sapiens]	0	45.924	52	9	18	9	258	27.5	6.05	51.06	1.077	0.958	1.048	0.796	0.855	0.829	2.57	2.785	1.16	1.087	0.752	0.699	0.745	0.788	0.607	0.478	0.963	0.583	0.556	0.541	0.576	0.276	0.839	0.278	0.8	1.481	1.349	0.534	0.526	0.346	90.1	97	86.3	94.4
519	High	Master Protein	O14791	APOL1	Apolipoprotein L1 [OS=Homo sapiens]	0	45.916	24	10	24	10	398	43.9	5.81	62.85	0.193	0.764	0.708	1.263	0.319	0.475	0.162	0.678	0.377	0.961	0.363	0.28	0.45	1.076	0.216	0.243	0.162	0.414	1.016	1.449	1.085	2.641	0.243	1.513	0.597	0.714	1.814	2.04	1.263	1.455	172.3	33.2	131.6	122
520	High	Master Protein	Q9HDB5-1	NRXN3	Neurexin-3-beta [OS=Homo sapiens]	0	45.589	11	5	17	0	637	69.3	7.21	49.52	1.471	0.757	1.018	0.219	2.259	1.125	3.589	0.31	2.016	0.525	1.156	0.458	1.458	0.527	2.607	1.792	1.955	3.044	0.646	1.169	0.943	0.054	0.885	0.631	0.727	0.906	0.878	0.76	0.681	0.569	78.1	114.8	59.1	79.5
521	High	Master Protein	P28838	LAP3	cytosol aminopeptidase [OS=Homo sapiens]	0	45.423	25	11	18	11	519	56.1	7.93	47.69	0.945	0.784	1.078	0.991	0.684	0.995	1.843	2.276	0.896	1.145	0.709	0.836	0.918	1.169	0.572	0.655	1.378	0.612	0.536	0.986	0.279	0.336	1.201	0.158	1.121	2.078	2.018	1.015	0.12	0.112	95	89.8	74.5	102.5
522	High	Master Protein	P31146	coro1a	Coronin-1A [OS=Homo sapiens]	0	45.414	23	9	16	9	461	51	6.68	41.63	0.531	0.516	0.778	1.175	0.84	1.593	0.776	1.246	1.167	1.153	0.799	0.691	0.889	0.883	0.463	0.538	0.599	1.053	0.641	1.669	0.313	0.36	0.661	0.551	0.833	0.969	1.098	0.798	2.676	0.522	110.3	58.6	57	85.8
523	High	Master Protein	O60437	PPL	periplakin [OS=Homo sapiens]	0	45.316	8	13	16	13	1756	204.6	5.6	31.15	0.632	0.794	0.647	0.534	0.634	0.792	2.797	3.798	2.01	1.703	0.75	0.907	0.573	0.702	0.723	0.657	0.01	0.01	0.01	1.339	0.01	0.01	1.117	0.01	0.871	2.347	0.01	0.01	0.01	0.01	84.2	53.2	66.8	54.5
524	High	Master Protein	P14384	CPM	Carboxypeptidase M [OS=Homo sapiens]	0	45.27	23	9	27	9	443	50.5	7.36	76.04	1.72	1.691	0.201	0.13	1.66	1.926	2.239	1.015	0.241	0.182	0.886	1.473	0.753	0.764	0.421	0.506	0.357	0.338	0.338	0.246	0.458	0.219	1.21	0.164	8.417	8.348	1.686	2.502	0.266	0.149	98.1	168.8	166	19.7
525	High	Master Protein	P14314	PRKCSH	Glucosidase 2 subunit beta [OS=Homo sapiens]	0	45.072	20	11	22	11	528	59.4	4.41	61.57	1.729	1.179	1.349	0.856	1.256	1.045	1.913	1.089	1.902	1.745	1.229	0.929	0.731	0.497	2.628	2.896	1.116	0.749	0.638	0.46	0.643	0.332	0.911	0.215	0.91	0.814	0.661	0.455	0.368	0.273	75.9	131.3	89.5	102.4
526	High	Master Protein	P06865	HEXA	Beta-hexosaminidase subunit alpha [OS=Homo sapiens]	0	45.049	23	11	29	11	529	60.7	5.16	69.11	1.403	0.791	0.898	0.667	2.374	1.262	1.464	1.387	1.175	0.879	1.496	0.961	1.092	0.673	1.867	1.863	1.079	0.703	1.35	0.696	0.968	0.433	1.672	0.459	1.292	1.052	1.02	0.77	0.797	0.409	82.5	115.8	65.2	74.1
527	High	Master Protein	Q14019	COTL1	coactosin-like protein [OS=Homo sapiens]	0	45.045	52	7	24	7	142	15.9	5.67	63.18	1.369	0.794	1.281	1.048	1.194	1.36	2.188	0.693	2.051	1.607	0.667	0.595	0.693	0.488	0.819	0.733	1.301	1.093	1.002	0.885	0.647	0.137	1.462	0.179	1.345	1.445	3.384	1.279	0.746	0.275	89.7	122.8	71.2	114.8
528	High	Master Protein	P20062-1	TCN2	Transcobalamin-2 [OS=Homo sapiens]	0	44.913	30	12	24	12	427	47.5	7.01	65.33	1.23	1.369	0.89	1.032	1.28	2.157	1.484	0.818	0.985	1.151	0.894	1.45	0.904	1.153	0.957	2.247	0.936	1.198	0.637	0.767	0.484	0.238	1.685	0.393	1.165	1.37	1.14	0.762	0.677	0.364	85.3	104.9	116.8	75.9
529	High	Master Protein	Q99497	PARK7	protein/nucleic acid deglycase DJ-1 [OS=Homo sapiens]	0	44.882	38	7	26	7	189	19.9	6.79	68.98	1.596	1.07	1.18	0.762	0.909	0.748	0.618	3.216	1.19	0.821	0.875	0.891	0.815	0.732	0.8	0.322	0.947	0.56	0.641	0.413	0.337	0.131	0.864	0.101	1.004	1.036	0.494	0.314	0.367	0.117	92.9	148.3	99.4	109.6
530	High	Master Protein	P07998	RNASE1	Ribonuclease pancreatic [OS=Homo sapiens]	0	44.852	42	4	38	4	156	17.6	8.79	117.97	2.063	2.242	1.192	0.36	2.814	2.516	0.621	0.555	1.369	0.423	1.531	1.048	1.757	0.795	1.802	1.339	2.089	0.72	1.519	0.649	0.972	0.399	3.924	0.465	2.492	2.991	0.61	0.348	0.547	0.485	72.4	149.4	162.4	86.3
531	High	Master Protein	P02741-1	CRP	C-reactive protein [OS=Homo sapiens]	0	44.654	25	7	27	7	224	25	5.63	77.68	0.096	0.373	0.048	1.57	0.051	0.074	0.246	1.864	0.03	0.01	0.482	0.682	1.113	3.467	0.489	0.395	0.329	0.582	1.058	2.54	0.529	0.422	0.39	1.898	0.447	0.386	0.701	0.309	1.16	1.877	138.1	13.2	51.5	6.6
532	High	Master Protein	P06753-5	TPM3	Isoform 5 of Tropomyosin alpha-3 chain [OS=Homo sapiens]	0	44.507	35	11	34	1	248	28.9	4.75	72.98	1.33	0.784	0.747	0.49	0.664	1.043	3.227	3.274	1.084	0.915	0.854	0.577	0.568	0.525	0.635	0.773	0.926	0.484	0.374	0.512	0.273	0.213	0.741	0.211	0.883	1.683	0.634	0.385	0.657	0.304	90.3	120.1	70.8	67.4
533	High	Master Protein	Q9UM47	NOTCH3	Neurogenic locus notch homolog protein 3 [OS=Homo sapiens]	0	44.438	7	11	17	11	2321	243.5	5.39	25.18	0.69	1.099	1.185	1.088	1.13	0.702	2.061	1.019	2.716	2.17	0.347	0.964	0.932	0.675	2.476	7.478	0.72	1.562	0.01	1.222	2.381	3.637	0.01	2.942	0.01	1.755	0.01	1.686	1.208	6.023	79	54.5	86.8	93.6
534	High	Master Protein	Q9BQ16-3	SPOCK3	Testican-3 [OS=Homo sapiens]	0	44.401	27	10	26	9	436	49.4	5	65.39	1.234	1.205	1.291	0.802	1.835	1.171	0.289	0.469	1.685	1.23	1.005	0.811	1.358	0.721	2.498	1.549	1.867	1.096	1.664	0.693	0.982	0.167	1.893	0.21	0.972	0.755	0.761	0.511	0.515	0.176	86	106.1	103.6	111
535	High	Master Protein	Q01995	TAGLN	transgelin [OS=Homo sapiens]	0	44.267	46	9	19	9	201	22.6	8.84	48.64	2.585	2.414	2.073	1.438	0.688	0.818	1.236	0.987	2.22	1.55	0.702	1.068	1.553	1.127	1.077	1.211	0.945	1.343	0.462	0.607	0.762	0.334	1.761	0.211	0.929	1.565	1.051	0.72	0.425	0.268	71	183.5	171.4	147.2
536	High	Master Protein	Q8IZS8	CACNA2D3	Voltage-dependent calcium channel subunit alpha-2/delta-3 [OS=Homo sapiens]	0	43.972	11	9	20	9	1091	122.9	5.78	45.65	1.416	1.064	1.891	1.294	0.924	0.748	1.3	0.515	1.278	1.521	1.805	1.407	1.054	0.569	1.781	1.465	0.932	1.118	0.243	0.532	0.599	0.146	1.505	0.144	0.922	0.697	0.651	0.615	0.495	0.201	81.8	115.8	87	154.6
537	High	Master Protein	P07585	DCN	decorin [OS=Homo sapiens]	0	43.952	28	10	59	9	359	39.7	8.54	130.13	0.773	1.259	0.507	0.486	1.201	2.104	0.701	0.661	2.075	2.203	0.567	1.377	0.524	0.94	1.521	3.678	0.564	1.071	0.672	1.031	0.325	0.252	1.696	0.252	1.138	1.953	0.943	1.016	0.339	0.215	89.4	69.1	112.5	45.3
538	High	Master Protein	P18428	LBP	lipopolysaccharide-binding protein [OS=Homo sapiens]	0	43.885	13	5	15	5	481	53.4	6.7	50.62	0.421	0.794	0.57	1.448	0.847	1.018	0.257	1.451	0.416	0.405	0.912	1.029	1.481	2.65	0.438	0.737	0.708	0.888	1.103	1.869	0.456	0.971	0.177	1.984	0.509	0.493	0.609	0.943	1.395	1.948	105.7	44.5	83.9	60.3
539	High	Master Protein	P63010-1	AP2B1	AP-2 complex subunit beta [OS=Homo sapiens]	0	43.589	11	9	22	7	937	104.5	5.38	45.69	1.266	1.134	1.169	0.979	1.283	0.922	0.646	1.068	1.204	1.131	1.28	1.396	1.146	0.82	1.354	1.388	1.002	1.129	0.949	0.828	0.663	0.576	0.984	0.401	1.246	1.201	0.754	0.726	0.526	0.392	89.9	113.8	102	105.1
540	High	Master Protein	P49588	AARS	Alanine--tRNA ligase, cytoplasmic [OS=Homo sapiens]	0	43.565	11	9	12	9	968	106.7	5.53	34.72	1.185	0.626	0.699	0.598	1.195	0.911	1.71	4.126	1.232	1.38	0.449	0.66	0.6	0.763	0.434	1.408	1.498	0.877	1.025	1.192	0.308	0.226	1.672	0.261	2.548	4.354	0.988	0.861	0.276	0.385	91.1	107.9	57.1	63.7
541	High	Master Protein	A0A0C4DH38	ig	immunoglobulin heavy variable 5-51 [OS=Homo sapiens]	0	43.521	47	4	37	4	117	12.7	8.27	96.65	0.614	1.238	0.691	0.957	0.841	1.154	0.444	0.911	1.625	1.77	1.459	1.447	1.178	2.255	0.988	1.042	0.579	1.051	0.932	1.675	1.214	2.115	0.416	0.81	0.351	0.408	0.764	0.962	0.638	0.851	86.2	52.9	106.6	59.6
542	High	Master Protein	Q9BW30	TPPP3	Tubulin polymerization-promoting protein family member 3 [OS=Homo sapiens]	0	43.41	42	7	16	7	176	19	9.13	45.45	3.151	1.491	3.261	0.326	1.745	0.841	1.499	0.403	1.338	0.599	0.856	0.559	0.955	0.567	0.77	0.428	4.144	0.347	1.556	0.399	0.508	0.032	1.215	0.093	1.033	0.743	1.15	0.188	0.275	0.122	82.6	260.4	123.2	269.5
543	High	Master Protein	P04216	THY1	Thy-1 membrane glycoprotein [OS=Homo sapiens]	0	43.356	25	4	27	4	161	17.9	8.73	69.22	0.864	0.636	1.438	1.324	1.178	0.638	0.491	0.7	1.485	1.329	1.609	1.294	0.987	0.658	2.226	1.337	1.033	0.858	1.084	0.76	0.829	1.083	1.009	1.163	0.906	0.615	1.141	0.97	0.63	1.116	89.6	77.4	57	128.9
544	High	Master Protein	Q9Y646	CPQ	Carboxypeptidase Q [OS=Homo sapiens]	0	43.342	19	8	28	8	472	51.9	6.18	62.02	1.405	0.977	1.112	0.86	2.197	1.194	1.187	0.66	1.943	1.56	1.168	1.261	1.081	0.829	2.484	1.877	0.833	0.92	0.948	0.657	0.474	0.147	1.122	0.517	0.722	0.67	0.733	0.432	0.621	0.472	76.5	107.4	74.8	85.1
545	High	Master Protein	P07951-2	TPM2	Isoform 2 of Tropomyosin beta chain [OS=Homo sapiens]	0	43.294	32	9	24	3	284	33	4.67	56.34	1.396	1.121	1.007	0.916	0.708	0.995	1.249	0.799	1.986	1.922	0.694	0.504	0.844	0.42	1.277	1.785	1.036	1.16	0.805	1.051	1.509	0.01	1.98	0.995	1.526	1.614	0.01	0.01	0.01	1.027	95	132.6	106.5	95.7
546	High	Master Protein	O75487	GPC4	Glypican-4 [OS=Homo sapiens]	0	43.252	16	7	17	5	556	62.4	6.68	44.41	0.834	0.838	0.442	0.345	1.519	1.583	4.434	3.339	0.488	0.554	0.62	1.423	0.774	0.967	1.114	2.441	0.35	0.333	0.403	0.281	0.367	0.17	2.995	0.221	3.099	3.455	0.535	0.27	0.295	0.181	78.9	65.9	66.2	34.9
547	High	Master Protein	P10253	gaa	lysosomal alpha-glucosidase [OS=Homo sapiens]	0	43.2	11	8	18	8	952	105.3	6	49.66	1.038	0.828	1.177	0.661	0.911	0.539	1.789	1.956	1.087	0.622	0.956	1.545	0.925	0.647	1.115	1.056	1.231	0.908	1.088	0.414	0.704	0.155	1.869	0.305	2.324	2.23	0.971	0.523	0.547	0.295	95.3	98.9	78.8	112.1
548	High	Master Protein	P07360	C8G	Complement component C8 gamma chain [OS=Homo sapiens]	0	43.142	47	8	29	8	202	22.3	8.31	68.98	0.527	0.728	0.897	1.385	0.614	0.745	0.454	0.982	0.479	0.669	0.8	1.045	0.694	1.012	0.352	0.502	0.527	1.412	1.038	1.449	0.553	0.918	0.559	1.851	0.699	0.765	1.367	1.493	1.396	1.838	129.2	68.1	94.1	115.9
549	High	Master Protein	Q14520-1	HABP2	Hyaluronan-binding protein 2 [OS=Homo sapiens]	0	43.134	22	10	32	10	560	62.6	6.54	73.69	0.529	0.751	0.782	1.117	0.665	1.081	0.552	1.209	0.724	0.944	1.083	1.24	0.752	1.241	0.35	0.337	0.33	1.11	0.804	1.441	0.596	1.406	0.524	1.592	0.663	0.893	0.587	1.376	1.055	1.579	114.1	60.4	85.6	89.3
550	High	Master Protein	P04180	LCAT	phosphatidylcholine-sterol acyltransferase [OS=Homo sapiens]	0	43.094	17	5	24	5	440	49.5	6.11	80.69	0.738	1	0.905	1.152	1.265	1.233	0.61	0.653	1.457	1.405	0.458	0.956	0.465	0.581	0.908	0.781	0.825	1.775	0.608	0.893	0.474	0.573	1.131	1.132	0.343	0.486	0.63	0.92	1.331	1.054	108.2	79.9	108.2	97.9
551	High	Master Protein	Q8NFL0	B3GNT7	UDP-GlcNAc:betaGal beta-1,3-N-acetylglucosaminyltransferase 7 [OS=Homo sapiens]	0	43.052	20	8	31	8	401	46	9.03	73.37	2.351	2.288	0.205	0.221	0.447	0.463	1.975	3.677	0.164	0.233	0.413	0.886	0.589	0.589	0.52	1.147	0.321	0.272	0.219	0.269	0.245	0.27	1.291	0.174	8.524	8.996	0.194	0.137	0.155	0.275	99.9	234.8	228.5	20.4
552	High	Master Protein	P0DOX3	ig	immunoglobulin delta heavy chain [OS=Homo sapiens]	0	42.928	29	9	14	9	512	56.2	8.02	36.39	0.38	0.282	0.342	0.4	0.376	0.265	0.53	0.379	0.543	0.549	0.428	0.271	0.34	0.598	0.551	0.431	0.645	0.92	0.821	1.181	0.372	0.503	0.339	7.16	0.163	0.061	0.365	0.448	5.483	7.044	221.1	84	62.5	75.7
553	High	Master Protein	Q9HC38-2	GLOD4	Isoform 2 of Glyoxalase domain-containing protein 4 [OS=Homo sapiens]	0	42.828	42	12	21	12	298	33.2	5.6	51.25	1.436	0.959	0.967	0.725	0.979	0.84	2.002	1.437	1.279	1.157	0.911	0.873	0.818	0.649	0.822	0.85	1.171	0.679	0.661	0.64	0.378	0.238	0.846	0.28	1.241	1.416	1.14	0.662	0.54	0.24	94.9	136.3	91.1	91.8
554	High	Master Protein	P23284	PPIB	peptidyl-prolyl cis-trans isomerase B [OS=Homo sapiens]	0	42.781	35	8	28	8	216	23.7	9.41	62.43	1.487	1.094	0.938	0.526	2.214	1.768	3.118	0.86	2.43	1.392	0.617	0.75	1.048	0.903	1.749	1.963	1.142	0.903	1.206	0.666	0.771	0.152	1.367	0.265	0.843	0.748	0.647	0.406	0.747	0.294	73.1	108.7	80	68.5
555	High	Master Protein	P48740-1	MASP1	Mannan-binding lectin serine protease 1 [OS=Homo sapiens]	0	42.454	17	11	28	1	699	79.2	5.49	57.11	0.693	0.799	1.06	1.173	0.591	0.483	0.765	1.33	0.666	1.157	1.136	0.847	0.53	1.172	0.551	0.543	0.01	0.01	1.39	0.646	0.01	1.496	0.01	1.723	0.01	0.01	0.01	0.01	0.01	1.793	114.7	79.5	91.7	121.6
556	High	Master Protein	P18669	PGAM1	Phosphoglycerate mutase 1 [OS=Homo sapiens]	0	42.294	33	6	17	6	254	28.8	7.18	49.17	1.47	0.772	1.04	0.784	1.038	1.073	2.17	2.292	1.068	1.058	1.375	1.236	0.733	0.752	0.736	0.756	1.754	0.693	0.862	0.624	0.528	0.273	0.858	0.249	1.329	1.676	1.212	0.628	0.571	0.283	86	126.5	66.4	89.4
557	High	Master Protein	Q9Y696	CLIC4	Chloride intracellular channel protein 4 [OS=Homo sapiens]	0	42.193	30	6	17	6	253	28.8	5.59	51.21	1.733	1.641	1.662	0.926	1.045	0.879	0.741	1.153	1.699	1.359	0.859	0.933	1.262	1.132	0.961	0.93	0.935	0.883	0.673	0.44	0.816	0.276	1.329	0.182	1.227	1.736	1.387	1.017	0.233	0.081	84.3	146.1	138.3	140.1
558	High	Master Protein	Q9Y6N6	LAMC3	Laminin subunit gamma-3 [OS=Homo sapiens]	0	42.171	11	12	14	12	1575	171.1	6.58	31.38	1.469	1.401	0.51	0.606	1.843	2.562	1.724	1.035	1.671	2.056	0.876	2.335	0.795	1.308	1.664	3.706	0.01	1.08	1.263	1.017	0.717	1.371	0.999	0.455	1.428	2.372	2.652	0.01	0.913	3.424	70	102.8	98.1	35.7
559	High	Master Protein	P63208	SKP1	s-phase kinase-associated protein 1 [OS=Homo sapiens]	0	42.046	45	8	12	8	163	18.6	4.54	37.15	2.064	1.029	1.313	0.95	0.928	0.685	2.454	1.809	1.122	1.104	1.551	1.16	0.746	0.625	0.909	0.722	1.341	0.586	0.679	0.661	0.443	0.148	1.176	0.175	1.044	1.225	0.793	0.396	0.347	0.145	82.3	169.8	84.7	108
560	High	Master Protein	Q16851	UGP2	UTP--glucose-1-phosphate uridylyltransferase [OS=Homo sapiens]	0	41.479	21	10	14	10	508	56.9	8.15	33.5	1.091	0.908	0.707	0.636	0.599	0.763	1.624	2.801	1.173	1.789	0.86	0.914	0.601	0.813	0.588	1.226	0.392	0.244	0.398	0.293	0.01	0.01	0.939	0.01	0.775	2.091	0.876	0.01	0.59	0.01	94.9	103.5	86.1	67.1
561	High	Master Protein	P31947-1	SFN	14-3-3 protein sigma [OS=Homo sapiens]	0	41.411	36	8	23	5	248	27.8	4.74	55.58	0.963	1.415	0.349	0.636	0.709	1.115	2.111	3.539	1.255	1.19	0.63	1.199	0.39	0.627	0.586	0.188	0.14	0.228	0.139	1.335	0.01	0.183	0.247	0.055	1.487	2.179	0.097	0.229	0.201	0.062	90.3	87	127.8	31.5
562	High	Master Protein	Q9BZR6	RTN4R	Reticulon-4 receptor [OS=Homo sapiens]	0	41.265	18	5	11	5	473	50.7	8.87	48.34	1.645	0.918	1.818	1.127	1.925	1.268	2.099	0.971	1.796	1.651	1.435	1.34	1.12	0.752	2.528	2.118	1.073	1.119	1.257	1.085	0.908	0.136	2.109	0.332	1.141	0.994	0.761	1.004	0.823	0.147	68.4	112.5	62.8	124.4
563	High	Master Protein	Q9NRN5-1	OLFML3	Olfactomedin-like protein 3 [OS=Homo sapiens]	0	41.256	28	9	27	9	406	46	6.57	68.13	0.711	0.978	1.294	1.436	3.377	3.676	0.527	0.776	1.608	1.355	0.671	1.383	0.938	1.286	1.02	1.866	0.48	1.369	0.794	0.979	0.476	0.122	1.478	0.389	0.79	1.007	0.561	0.921	0.438	0.313	72.6	51.6	71	93.9
564	High	Master Protein	P21802-1	FGFR2	Fibroblast growth factor receptor 2 [OS=Homo sapiens]	0	41.254	10	7	21	6	821	92	5.88	58.73	1.407	1.12	1.646	1.024	1.818	1.162	0.81	0.661	1.575	1.059	1.218	1.143	1.435	0.61	2.199	1.546	1.457	0.869	1.566	0.69	0.872	0.173	1.42	0.192	0.9	0.776	0.788	0.399	0.463	0.155	80.5	113.2	90.1	132.4
565	High	Master Protein	P07196	NEFL	Neurofilament light polypeptide [OS=Homo sapiens]	0	40.968	13	9	21	8	543	61.5	4.65	51.33	2.568	1.729	0.806	0.488	0.619	0.983	2.048	1.065	0.825	0.692	2.868	1.15	0.919	0.676	0.704	1.515	2.599	0.789	1.513	0.759	1.319	0.379	0.551	0.167	0.803	0.974	1.019	0.474	0.713	0.379	83.6	214.7	144.5	67.4
566	High	Master Protein	Q14508	WFDC2	WAP four-disulfide core domain protein 2 [OS=Homo sapiens]	0	40.79	68	5	32	5	124	13	4.84	90.25	2.597	2.362	1.933	1.31	0.742	0.853	0.635	0.607	1.898	1.358	0.804	1.661	1.443	1.172	0.572	0.424	0.804	0.277	0.322	0.312	0.371	0.447	3.692	0.402	1.675	2.396	0.226	0.344	0.339	0.357	76.4	198.4	180.4	147.6
567	High	Master Protein	P04278-1	SHBG	Sex hormone-binding globulin [OS=Homo sapiens]	0	40.738	26	8	18	8	402	43.8	6.71	47.24	0.859	1.293	0.735	1.1	0.696	0.73	0.669	1.025	0.398	0.481	1.113	1.714	1.084	1.397	0.735	1.054	1.073	2.416	1.001	1.318	0.257	0.393	0.573	1.043	0.667	0.894	0.689	0.62	0.832	0.894	106.5	91.4	137.6	78.2
568	High	Master Protein	P53396-1	ACLY	ATP-citrate synthase [OS=Homo sapiens]	0	40.72	9	9	13	9	1101	120.8	7.33	34.17	1.012	0.905	0.636	0.516	0.64	0.74	1.864	2.985	1.978	2.852	0.578	0.622	0.73	0.648	0.548	0.523	0.605	0.24	0.399	0.459	0.535	0.342	0.603	0.01	1.258	2.462	0.461	0.466	0.929	0.411	87.6	88.7	79.4	55.8
569	High	Master Protein	P02655	APOC2	Apolipoprotein C-II [OS=Homo sapiens]	0	40.445	50	4	32	4	101	11.3	4.72	88.38	0.357	0.792	0.92	1.712	0.319	0.326	0.091	1.714	0.391	0.777	0.654	0.281	0.39	0.66	0.273	0.293	0.349	0.877	0.821	0.806	0.71	1.668	0.429	3.811	0.522	0.537	0.862	1.201	2.044	3.731	150.1	53.5	118.9	138.1
570	High	Master Protein	Q9H2X0	CHRD	Chordin [OS=Homo sapiens]	0	40.409	12	10	16	10	955	102	7.75	36.2	0.99	1.129	1.399	1.253	1.169	1.293	0.686	0.64	1.151	1.287	0.94	1.302	1.021	0.891	1.094	1.939	0.975	1.372	0.508	0.784	0.586	0.641	1.67	0.419	0.885	1.126	0.657	0.526	0.759	0.471	92.8	91.9	104.7	129.8
571	High	Master Protein	Q13508	ART3	Ecto-ADP-ribosyltransferase 3 [OS=Homo sapiens]	0	40.363	29	10	22	10	389	43.9	6.06	57.19	1.059	0.775	0.912	0.696	1.453	0.877	0.827	0.45	1.641	1.156	0.876	0.827	1.094	0.56	2.273	1.271	1.223	1.089	1.037	0.682	1.242	0.649	0.879	0.51	1.034	0.952	1.247	0.888	0.743	0.51	97.1	102.8	75.2	88.6
572	High	Master Protein	P61978	HNRNPK	Heterogeneous nuclear ribonucleoprotein K [OS=Homo sapiens]	0	40.318	19	8	16	8	463	50.9	5.54	37.01	0.655	0.5	0.881	0.68	0.63	0.985	2.438	2.591	2.494	2.552	0.627	0.659	0.416	0.61	0.448	0.975	0.606	0.29	0.26	0.438	0.064	0.167	0.575	0.421	0.99	1.898	0.41	0.274	0.519	0.398	88.1	57.7	44	77.6
573	High	Master Protein	Q9BYH1-1	SEZ6L	Seizure 6-like protein [OS=Homo sapiens]	0	40.199	13	11	32	11	1024	111.7	4.78	81.58	1.472	1.217	1.639	1.402	0.985	0.741	1.437	0.512	1.537	1.546	1.124	1.301	1.007	0.42	1.763	1.366	0.803	0.894	0.433	0.458	0.363	0.108	0.978	0.119	0.491	0.577	0.699	0.498	0.333	0.144	83.8	123.3	101.9	137.3
574	High	Master Protein	P56537-1	EIF6	eukaryotic translation initiation factor 6 [OS=Homo sapiens]	0	39.942	24	4	7	4	245	26.6	4.68	27.19	1.028	1.019	0.726	0.479	0.634	0.685	4.423	4.679	1.342	1.214	0.657	0.568	0.487	0.47	0.751	0.4	1.213	0.01	0.346	0.01	0.01	0.01	0.01	0.01	0.567	2.655	0.01	0.01	0.01	0.01	79.4	81.5	80.9	57.6
575	High	Master Protein	P08174-1	CD55	Complement decay-accelerating factor [OS=Homo sapiens]	0	39.903	19	7	33	7	381	41.4	7.59	89.03	2.113	1.983	0.792	0.722	0.996	0.942	1.579	1.071	1.197	0.909	0.891	0.987	0.957	0.683	1.29	0.997	0.902	0.658	0.585	0.425	0.397	0.331	1.315	0.198	2.13	3.159	0.484	0.341	0.304	0.205	88.3	186.6	175.2	70
576	High	Master Protein	P30479	HLA-B	HLA class I histocompatibility antigen, B-41 alpha chain [OS=Homo sapiens]	0	39.723	29	8	20	1	362	40.5	6.54	42.53	1.908	1.191	2.85	2.435	1.205	1.342	1.798	2.248	0.983	1.002	1.04	0.895	0.942	0.926	1.376	2.918	0.695	0.578	0.572	1.092	0.546	0.292	0.769	0.226	1.257	1.345	2.169	1.562	0.15	0.274	69.1	131.9	82.4	197
577	High	Master Protein	P68366	tuba4a	Tubulin alpha-4A chain [OS=Homo sapiens]	0	39.663	24	9	19	3	448	49.9	5.06	49.79	7.252	0.246	2.294	0.475	3.49	0.361	4.495	0.906	2.184	0.905	0.656	0.183	0.718	0.76	0.496	0.29	2.874	0.246	2.151	0.586	0.097	0.01	3.3	0.084	1.609	0.765	4.035	0.269	0.292	0.134	60.6	439.2	14.9	138.9
578	High	Master Protein	O75503	CLN5	Ceroid-lipofuscinosis neuronal protein 5 [OS=Homo sapiens]	0	39.64	25	8	19	8	358	41.5	7.4	47.81	0.959	0.622	1.079	0.717	2.367	1.155	1.52	0.627	1.542	0.874	1.796	0.95	1.208	0.678	2.203	1.568	1.42	0.764	1.777	0.746	1.332	0.278	2.019	0.335	1.333	0.801	1.126	0.46	0.615	0.299	82.9	79.5	51.5	89.5
579	High	Master Protein	Q92765	FRZB	Secreted frizzled-related protein 3 [OS=Homo sapiens]	0	39.55	21	6	24	6	325	36.2	8.46	64.94	0.932	1.235	1.257	0.834	1.142	1.074	0.989	1.075	1.731	1.416	1.097	0.875	1.105	0.792	1.544	1.211	0.896	0.682	0.789	0.945	0.44	0.241	1.278	0.382	0.906	0.835	0.703	0.601	0.648	0.407	88.4	82.4	109.2	111.2
580	High	Master Protein	P06744	GPI	glucose-6-phosphate isomerase [OS=Homo sapiens]	0	39.548	15	8	18	8	558	63.1	8.32	47.32	1.633	0.965	1.209	0.876	0.659	0.708	1.732	2.293	1.752	1.492	1.005	0.98	0.503	0.506	0.753	0.52	1.02	0.426	0.415	0.416	0.271	0.2	0.72	0.2	0.81	1.292	0.559	0.413	0.877	0.228	88.6	144.6	85.4	107.1
581	High	Master Protein	Q9NZP8	C1RL	Complement C1r subcomponent-like protein [OS=Homo sapiens]	0	39.301	14	7	32	6	487	53.5	7.2	76.93	0.909	1.118	0.839	0.967	0.933	1.249	0.683	0.854	1.289	1.315	0.98	1.16	1.033	1.126	0.738	1.006	0.595	0.88	0.991	1.063	1.073	1.231	0.696	0.858	0.691	0.924	0.748	0.975	0.807	0.788	98.8	89.8	110.5	82.9
582	High	Master Protein	Q93063	EXT2	exostosin-2 [OS=Homo sapiens]	0	39.233	17	10	15	10	718	82.2	6.55	27.48	1.288	1.363	1.365	1.603	0.984	1.233	0.797	1.006	0.915	1.017	0.818	1.509	0.95	1.257	0.913	1.236	0.595	1.04	0.01	0.421	0.492	0.631	0.982	0.354	0.858	1.2	0.7	0.732	0.394	0.194	88.8	114.4	121	121.2
583	High	Master Protein	O95436-2	SLC34A2	Isoform 2 of Sodium-dependent phosphate transport protein 2B [OS=Homo sapiens]	0	39.208	20	9	21	1	689	75.6	8.21	54.17	0.584	0.452	0.263	0.205	0.358	0.4	4.195	3.55	0.281	0.074	0.732	1.44	0.562	0.845	0.271	0.156	0.233	0.178	0.117	0.134	0.107	0.087	0.402	0.034	5.364	8.573	0.015	0.065	0.095	0.087	105.2	61.5	47.5	27.7
584	High	Master Protein	O75787	ATP6AP2	Renin receptor [OS=Homo sapiens]	0	39.145	19	6	11	6	350	39	6.1	39.32	0.949	0.867	1.366	0.991	1.918	1.254	0.801	0.89	1.583	1.035	1.2	1.224	0.924	0.793	1.018	1.165	0.876	1.305	1.062	1.166	0.848	0.47	1.485	0.447	1.133	1.078	1.193	0.759	0.723	0.549	89.8	85.2	77.9	122.7
585	High	Master Protein	Q9Y5I4-1	PCDHAC2	Protocadherin alpha-C2 [OS=Homo sapiens]	0	39.08	11	8	14	8	1007	109.4	5.41	38.52	1.696	1.392	1.61	1.223	1.103	1.074	0.877	0.975	1.361	1.381	1.436	1.782	0.923	0.665	1.258	1.137	1.042	1.176	0.539	0.714	0.475	0.279	1.1	0.364	0.795	0.834	0.755	0.423	0.519	0.34	81	137.3	112.8	130.4
586	High	Master Protein	Q13217	DNAJC3	DnaJ homolog subfamily C member 3 [OS=Homo sapiens]	0	38.861	19	9	14	9	504	57.5	6.15	34.78	1.092	0.929	1.011	0.649	1.471	1.363	0.802	0.605	1.459	1.234	1.224	1.184	0.818	0.885	0.988	1.977	1.222	0.969	1.035	1.065	0.984	0.114	2.268	0.465	0.953	1.609	1.397	0.729	0.953	0.441	95.7	104.5	89	96.8
587	High	Master Protein	Q99969	RARRES2	Retinoic acid receptor responder protein 2 [OS=Homo sapiens]	0	38.787	39	4	18	4	163	18.6	9.09	62.04	1.203	1.379	1.311	0.941	3.134	2.684	0.544	0.427	1.414	0.804	1.339	0.789	1.266	0.824	1.666	2.222	1.904	1.116	1.439	0.923	1.25	0.24	1.233	0.381	1.22	0.888	0.827	0.503	1.032	0.521	77.2	92.8	106.5	101.2
588	High	Master Protein	P09493-7	TPM1	Isoform 7 of Tropomyosin alpha-1 chain [OS=Homo sapiens]	0	38.619	28	10	30	0	284	32.7	4.74	68.33	1.98	1.234	1.217	0.784	0.748	0.985	3.305	1.751	1.524	1.233	1.059	0.953	0.898	0.507	1.16	2.031	2.256	1.18	0.879	0.689	0.397	0.373	1.877	0.426	1.041	1.432	0.576	0.635	0.734	0.337	78.7	155.8	97.1	95.7
589	High	Master Protein	O75223-1	GGCT	gamma-glutamylcyclotransferase [OS=Homo sapiens]	0	38.606	38	6	22	6	188	21	5.14	59.19	1.27	1.225	0.666	0.475	0.75	0.811	4.133	2.186	1.253	1.227	1.453	1.958	0.504	0.413	0.733	0.83	1.347	0.349	0.543	0.276	0.308	0.206	0.677	0.149	2.349	3.681	0.511	0.373	0.354	0.126	79.8	101.3	97.7	53.2
590	High	Master Protein	P02792	FTL	Ferritin light chain [OS=Homo sapiens]	0	38.435	33	5	16	5	175	20	5.78	60.88	0.825	0.501	0.901	1.215	0.362	0.195	0.896	1.611	0.924	0.728	1.005	0.827	0.693	0.499	0.52	0.459	1.313	2.244	0.735	0.874	0.799	0.47	0.201	0.181	0.414	1.703	1.714	1.856	0.582	0.188	126	104	63.1	113.5
591	High	Master Protein	Q9Y5F6-1	PCDHGC5	protocadherin gamma-C5 [OS=Homo sapiens]	0	38.393	13	7	13	7	944	101.9	5.03	35.93	1.169	0.914	1.848	1.455	0.974	1.146	1.951	0.862	1.173	1.217	1.323	1.69	1.222	0.745	1.277	1.326	0.854	1.563	0.81	0.637	0.531	0.548	1.387	0.423	0.946	0.715	1.693	0.753	0.955	0.417	80.1	93.7	73.2	148.1
592	High	Master Protein	P10316	hla-a	HLA class I histocompatibility antigen, A-69 alpha chain [OS=Homo sapiens]	0	38.387	32	8	21	1	365	41	6.9	47.9	0.57	0.01	0.01	0.01	0.726	1.276	0.187	0.093	3.656	4.561	0.039	0.329	0.01	0.01	1.013	1.06	0.782	1.28	1.042	1.198	0.826	0.325	1.135	0.795	1.399	1.535	2.475	2.716	0.914	0.583	118.9	67.8
593	High	Master Protein	Q86VP6-1	CAND1	cullin-associated nedd8-dissociated protein 1 [OS=Homo sapiens]	0	38.336	8	9	12	9	1230	136.3	5.78	28.24	1.338	0.792	1.127	0.779	0.627	0.573	2.415	3.656	0.717	1.105	0.617	0.892	0.576	0.885	0.421	0.01	1.52	0.545	0.607	0.01	0.01	0.01	1.162	0.376	1.861	2.032	0.815	1.425	0.513	0.01	91.3	122.2	72.3	103
594	High	Master Protein	Q99715-1	COL12A1	Collagen alpha-1(XII) chain [OS=Homo sapiens]	0	38.229	5	13	18	13	3063	332.9	5.53	34.8	1.059	1.227	1.128	1.186	1.08	1.516	1.37	1.045	1.701	1.603	0.735	1.53	0.74	1.206	1.092	1.707	0.341	1.369	0.349	0.715	0.178	0.341	0.784	0.424	0.678	0.773	0.201	0.684	0.359	0.204	83.3	88.2	102.2	93.9
595	High	Master Protein	Q8WUM4	PDCD6IP	Programmed cell death 6-interacting protein [OS=Homo sapiens]	0	38.053	14	12	17	12	868	96	6.52	37.43	1.079	0.77	0.845	0.598	1.266	0.713	2.633	1.519	1.408	1.194	1.225	0.76	0.817	0.71	1.451	1.021	1.065	0.47	1.256	0.655	0.821	0.154	0.971	0.223	2.201	3.339	0.382	0.377	0.685	0.301	89	95.9	68.5	75.1
596	High	Master Protein	P08582-1	MELTF	Melanotransferrin [OS=Homo sapiens]	0	38.027	21	11	17	11	738	80.2	5.94	32.9	1.258	0.665	1.406	0.738	1.437	0.96	1.823	0.754	1.123	0.894	1.416	0.806	1.27	0.585	4.326	6.458	1.666	0.537	1.186	0.506	1.479	1.232	0.812	0.735	0.918	0.961	0.694	0.863	0.608	0.874	78.2	98.4	52	110
597	High	Master Protein	P48740-3	MASP1	Isoform 3 of Mannan-binding lectin serine protease 1 [OS=Homo sapiens]	0	37.845	24	9	26	1	380	43.6	4.7	51.03	2.019	1.193	0.703	0.378	1.468	0.898	1.229	0.391	1.246	0.796	0.565	1.163	0.869	0.575	1.482	0.744	1.235	0.424	0.01	0.01	0.94	0.01	2.019	0.561	1.082	0.891	0.678	0.603	0.524	0.01	100.2	202.2	119.5	70.4
598	High	Master Protein	O00451-1	GFRA2	GDNF family receptor alpha-2 [OS=Homo sapiens]	0	37.779	19	7	16	7	464	51.5	7.66	38.94	1.247	1.03	2.313	1.636	1.41	0.764	2.168	0.532	1.598	1.563	1.939	1.53	1.324	0.538	2.378	1.418	1.119	0.963	0.743	0.451	0.599	0.306	1.088	0.305	0.678	0.586	1.149	0.557	0.327	0.2	69.7	86.9	71.8	161.1
599	High	Master Protein	P61204	ARF3	ADP-ribosylation factor 3 [OS=Homo sapiens]	0	37.776	45	6	15	2	181	20.6	7.43	39.08	0.795	0.804	0.758	0.64	0.613	1.003	0.505	3.275	0.832	1.083	0.527	0.826	0.497	0.93	0.451	0.924	0.619	0.703	0.696	0.53	0.513	0.01	0.376	0.15	1.991	4.911	0.393	0.246	0.662	0.327	110	87.5	88.4	83.4
600	High	Master Protein	P22626	HNRNPA2B1	heterogeneous nuclear ribonucleoproteins A2/B1 [OS=Homo sapiens]	0	37.763	24	8	17	6	353	37.4	8.95	41.57	1.198	0.532	0.9	0.52	0.941	1.29	1.903	2.702	3.017	2.358	0.646	0.851	0.668	0.883	0.589	0.881	1.001	0.226	0.231	0.413	0.068	0.086	0.809	0.103	0.942	1.956	0.549	0.212	0.41	0.122	80	95.9	42.6	72
601	High	Master Protein	P04083	ANXA1	annexin A1 [OS=Homo sapiens]	0	37.699	28	8	18	8	346	38.7	7.02	41.48	0.358	0.304	0.539	0.401	0.426	0.569	0.577	0.412	5.236	4.186	0.291	0.263	0.623	0.483	0.6	0.723	0.422	0.213	0.281	0.502	0.225	0.096	0.325	0.118	0.534	1.062	0.231	0.504	1.863	0.054	98.4	35.2	29.9	53
602	High	Master Protein	P47972	NPTX2	neuronal pentraxin-2 [OS=Homo sapiens]	0	37.609	19	10	15	10	431	47	5.63	40.29	0.582	0.395	1.87	1.021	0.551	0.302	3.234	0.53	1.488	1.577	1.224	0.97	0.592	0.371	2.868	1.924	0.873	0.972	0.876	0.585	2.753	2.071	0.804	0.159	0.637	0.466	0.854	0.836	0.353	0.179	86.1	50.2	34	161.1
603	High	Master Protein	P80303	NUCB2	Nucleobindin-2 [OS=Homo sapiens]	0	37.56	21	7	23	7	420	50.2	5.12	62.91	1.516	1.001	0.921	0.432	2.771	1.596	1.431	0.757	1.878	1.029	1.719	0.734	1.12	0.506	2.465	2.543	1.491	0.788	1.346	0.469	1.214	0.326	2.643	0.324	0.99	0.753	1.058	0.364	1.171	0.262	76.6	116.2	76.8	70.6
604	High	Master Protein	P52209	PGD	6-phosphogluconate dehydrogenase, decarboxylating [OS=Homo sapiens]	0	37.46	22	9	17	9	483	53.1	7.23	49.43	1.312	0.817	0.655	0.539	0.704	0.736	0.964	3.108	1.228	1.297	0.864	0.729	0.91	0.862	0.265	0.293	0.405	0.359	0.445	0.414	0.178	0.152	0.541	0.176	1.461	2.176	0.291	0.324	1.604	0.133	100.1	131.3	81.8	65.5
605	High	Master Protein	P00488	F13A1	Coagulation factor XIII A chain [OS=Homo sapiens]	0	37.441	10	7	17	7	732	83.2	6.09	32.22	1.054	1.111	0.828	0.786	1.146	2.097	0.78	0.715	0.729	1.229	0.698	0.977	1.109	1.413	0.385	0.752	0.34	0.475	1.031	1.981	0.7	1.732	1.074	0.735	0.954	2.072	1.074	1.432	0.747	0.698	99.6	105	110.7	82.6
606	High	Master Protein	Q6NW40	RGMB	RGM domain family member B [OS=Homo sapiens]	0	37.316	17	5	11	5	437	47.5	6.38	28.67	0.901	0.96	1.51	1.342	1.238	0.767	1.129	0.563	1.46	1.303	1.182	1.316	0.679	0.313	2.298	2.779	1.401	2.852	2.831	0.01	0.01	0.01	1.712	0.01	1.158	0.01	1.192	1.162	0.01	0.01	89.1	80.3	85.5	134.5
607	High	Master Protein	P84085	ARF5	ADP-ribosylation factor 5 [OS=Homo sapiens]	0	37.295	39	5	15	1	180	20.5	6.79	40.66	1.532	1.736	0.855	0.37	1.65	1.539	5.947	6.508	1.144	1.441	0.878	0.418	0.895	0.934	1.314	1.013	0.809	0.01	0.01	0.981	0.01	0.01	0.684	0.236	1.298	3.28	0.482	0.01	0.521	0.01	56.8	87.1	98.6	48.6
608	High	Master Protein	Q9NPR2-1	SEMA4B	Semaphorin-4B [OS=Homo sapiens]	0	37.281	14	8	19	8	832	92.1	6.95	41.1	0.942	0.971	1.195	1.268	1.173	0.95	1.458	1.668	1.368	1.433	0.863	1.218	0.711	0.695	1.548	1.969	0.714	0.834	0.561	0.604	0.526	0.167	1.557	0.336	0.854	0.959	0.932	0.674	0.39	0.259	86.7	81.7	84.2	103.6
609	High	Master Protein	P09493-3	TPM1	Isoform 3 of Tropomyosin alpha-1 chain [OS=Homo sapiens]	0	37.202	27	9	26	1	284	32.9	4.78	59.6	1.371	1.404	0.729	1.252	0.661	1.44	0.428	0.654	2.277	2.082	0.43	0.777	1.232	1.079	1.486	2.518	0.619	1.482	0.523	0.756	0.805	0.357	1.086	0.684	0.715	1.038	0.691	0.253	0.703	0.58	87.4	119.8	122.7	63.8
610	High	Master Protein	P09603	CSF1	Macrophage colony-stimulating factor 1 [OS=Homo sapiens]	0	37.166	16	8	27	8	554	60.1	5.29	70.3	1.345	1.212	1.23	0.88	1.267	1.272	0.8	1.18	1.679	1.193	1.019	1.202	1.061	0.787	1.86	1.465	1.149	0.936	1.133	0.897	0.745	0.314	1.475	0.539	1.188	1.367	0.613	0.628	0.546	0.597	84.3	113.4	102.2	103.6
611	High	Master Protein	P02747	C1QC	Complement C1q subcomponent subunit C [OS=Homo sapiens]	0	37.081	25	5	32	5	245	25.8	8.41	76.68	0.867	0.968	0.616	1.432	0.393	0.534	0.713	1.031	1.159	1.155	0.877	1.313	0.538	1.335	1.124	1.049	1.007	0.869	0.645	1.403	0.377	0.973	0.525	1.037	0.422	0.736	0.707	1.143	0.458	1.122	106.3	92.2	102.9	65.4
612	High	Master Protein	P08758	ANXA5	annexin A5 [OS=Homo sapiens]	0	37.077	28	7	14	7	320	35.9	5.05	38.55	1.307	1.542	1.459	0.867	1.144	0.777	1.054	0.681	1.877	2.242	0.711	0.616	0.793	0.719	1.074	0.917	1.506	0.46	0.944	1.33	0.704	0.272	1.014	0.11	1.328	2.131	0.776	1.509	0.694	0.01	89.6	117.1	138.1	130.7
613	High	Master Protein	Q641Q3	METRNL	Meteorin-like protein [OS=Homo sapiens]	0	37.021	35	9	15	9	311	34.4	8.35	37.88	1.336	1.265	1.1	1.033	1.308	1.538	1.002	0.934	1.52	1.488	1.104	1.454	1.18	1.083	1.08	1.694	0.831	1.085	0.787	1.11	0.495	0.364	1.571	0.645	0.716	1.002	0.886	0.542	0.539	0.467	82.4	110	104.2	90.6
614	High	Master Protein	P23526-1	AHCY	Adenosylhomocysteinase [OS=Homo sapiens]	0	36.773	21	8	13	7	432	47.7	6.34	28.76	1.044	0.535	0.743	0.512	0.527	0.551	2.739	5.207	1.218	1.557	0.454	0.37	0.66	0.588	0.701	0.692	0.434	0.125	0.295	0.379	0.125	0.084	0.738	0.122	0.806	1.588	0.414	0.287	0.49	0.169	86.9	90.8	46.5	64.6
615	High	Master Protein	Q9H4A4	RNPEP	aminopeptidase B [OS=Homo sapiens]	0	36.748	11	7	16	7	650	72.5	5.74	28.73	1.504	0.802	0.68	0.499	0.789	0.743	1.978	3.959	0.65	0.792	0.648	0.459	0.733	0.7	0.603	0.569	0.582	0.524	0.285	0.439	0.188	0.207	0.734	0.362	2.257	3.205	0.702	0.325	0.435	0.431	96.7	145.5	77.6	65.8
616	High	Master Protein	P00390	GSR	Glutathione reductase, mitochondrial [OS=Homo sapiens]	0	36.72	24	9	14	9	522	56.2	8.5	37.64	1.525	1.293	1.177	0.766	0.66	0.714	2.242	1.975	0.699	0.673	0.729	0.779	0.869	0.701	0.694	0.867	1.031	0.924	0.779	0.756	0.732	0.549	0.959	0.336	1.556	2.072	0.896	0.585	0.779	0.432	97	147.9	125.4	114.2
617	High	Master Protein	P01764	IGHV3-23	Immunoglobulin heavy variable 3-23 [OS=Homo sapiens]	0	36.645	41	4	35	1	117	12.6	8.28	96.38	0.687	0.642	1.319	1.255	1.191	1.048	0.01	1.038	3.319	2.343	0.87	1.047	1.163	0.707	5.266	13.378	1.551	1.538	0.603	0.637	0.223	0.652	0.627	0.705	0.186	0.01	0.473	0.464	0.362	0.86	69.9	48	44.9	92.1
618	High	Master Protein	O75636-1	FCN3	Ficolin-3 [OS=Homo sapiens]	0	36.556	30	6	15	6	299	32.9	6.67	43.96	0.228	0.359	0.888	1.277	0.295	0.356	0.202	1.105	0.344	0.825	0.569	0.405	0.649	1.056	0.222	0.123	0.319	0.522	0.62	0.543	1.491	2.644	0.24	2.052	0.438	0.502	1.045	1.614	1.379	2.22	163.6	37.4	58.7	145.2
619	High	Master Protein	P19971	TYMP	thymidine phosphorylase [OS=Homo sapiens]	0	36.549	21	7	9	7	482	49.9	5.53	30.82	0.908	0.844	0.986	1.045	0.521	1.707	0.955	4.407	1.997	2.578	0.778	0.649	0.681	1.099	0.484	0.353	0.679	0.729	0.259	1.73	0.352	0.326	0.399	0.368	0.868	1.787	0.67	1.051	0.709	0.312	77.5	70.4	65.4	76.4
620	High	Master Protein	P30041	PRDX6	Peroxiredoxin-6 [OS=Homo sapiens]	0	36.475	38	8	21	8	224	25	6.38	42.76	1.478	1.074	0.844	0.443	1.17	0.699	1.073	2.314	1.432	1.197	0.756	0.663	0.806	0.541	0.689	0.782	1.802	0.488	1.084	0.529	0.399	0.293	0.968	0.277	0.93	1.234	0.707	0.346	0.814	0.222	98.9	146.2	106.2	83.4
621	High	Master Protein	P33151	CDH5	Cadherin-5 [OS=Homo sapiens]	0	36.435	11	9	18	9	784	87.5	5.43	41.33	1.303	1.073	1.553	1.279	0.696	0.96	1.102	0.565	0.836	0.915	0.753	1.011	1.042	0.961	0.892	1.029	1.413	1.264	1.335	1.065	0.646	0.637	0.745	1.128	0.715	0.773	1.085	1.086	1.076	1.127	100.4	130.8	107.7	155.8
622	High	Master Protein	P31948	STIP1	stress-induced-phosphoprotein 1 [OS=Homo sapiens]	0	36.384	14	9	12	9	543	62.6	6.8	27.98	1.092	0.715	1.08	0.465	0.819	0.711	2.778	3.122	2.113	1.526	0.773	0.615	0.65	0.577	0.666	0.993	1.366	0.01	0.622	0.371	0.01	0.01	1.054	0.01	0.776	2.065	0.915	0.01	0.675	0.01	85.6	93.4	61.2	92.4
623	High	Master Protein	P43146	DCC	Netrin receptor DCC [OS=Homo sapiens]	0	36.193	8	8	16	8	1447	158.4	6.77	41.31	1.088	1.017	1.866	1.16	1.538	1.209	0.819	0.836	1.461	1.429	1.573	1.442	1.312	1.058	1.767	2.45	0.999	1.96	1.245	0.826	1.491	0.77	1.701	0.632	1.668	1.047	1.003	0.786	0.818	0.557	77.8	84.6	79.1	145.1
624	High	Master Protein	Q9BRK5-1	SDF4	45 kDa calcium-binding protein [OS=Homo sapiens]	0	36.056	19	7	22	7	362	41.8	4.86	49.46	1.312	1.151	1.163	0.652	1.77	1.62	1.01	0.801	1.659	0.978	1.608	1.272	1.019	0.736	1.611	1.472	1.001	0.565	1.201	0.801	1.493	0.424	1.599	0.431	1.458	1.624	0.841	0.568	0.494	0.327	82.6	108.4	95.1	96.1
625	High	Master Protein	P00568	AK1	Adenylate kinase isoenzyme 1 [OS=Homo sapiens]	0	36.047	40	7	14	7	194	21.6	8.63	38.96	2.564	0.534	3.691	0.351	1.677	0.946	1.717	0.664	1.217	0.781	0.834	0.611	0.988	0.632	0.601	0.594	2.686	0.584	1.318	0.507	0.893	0.258	1.902	0.206	2.51	2.502	1.384	0.436	0.597	0.227	85.1	218.2	45.4	314
626	High	Master Protein	Q9UHC6-1	CNTNAP2	Contactin-associated protein-like 2 [OS=Homo sapiens]	0	35.971	9	10	18	10	1331	148.1	6.58	42.9	1.09	0.764	2.015	1.236	1.472	0.728	1.364	0.569	1.275	1.126	1.691	1.446	0.966	0.646	3.139	1.998	0.57	1.164	1.08	0.863	0.671	0.297	1.207	0.42	0.808	0.498	1.219	0.593	0.509	0.464	77.9	85	59.6	157
627	High	Master Protein	Q9UBR2	CTSZ	Cathepsin Z [OS=Homo sapiens]	0	35.957	32	9	21	9	303	33.8	7.11	49.38	0.93	0.598	1.043	0.685	1.735	1.165	1.654	0.86	1.275	0.763	1.315	0.856	0.872	0.57	2.513	2.623	0.918	0.681	1.336	1.026	1.03	0.245	1.757	0.416	1.439	1.284	0.72	0.341	0.721	0.493	89.7	83.5	53.6	93.6
628	High	Master Protein	P00505	GOT2	Aspartate aminotransferase, mitochondrial [OS=Homo sapiens]	0	35.836	18	8	14	8	430	47.5	9.01	28.68	2.362	1.047	1.051	0.789	1.337	0.903	1.198	1.208	1.609	1.142	1.139	0.951	1.134	0.77	1.429	1.546	1.791	1.136	1.871	0.754	0.132	0.159	2.01	0.158	1.135	0.908	1.268	0.179	0.516	0.307	83.9	198.2	87.9	88.2
629	High	Master Protein	Q9P232	CNTN3	Contactin-3 [OS=Homo sapiens]	0	35.563	8	8	18	8	1028	112.8	6.3	37.11	1.078	0.97	1.522	1.186	1.075	0.947	1.135	0.669	1.529	1.226	1.406	1.361	1.095	0.755	1.826	1.605	0.958	1.151	0.628	0.645	1.092	0.453	1.189	0.254	1.039	0.36	0.935	0.619	0.519	0.155	85.2	91.8	82.6	129.7
630	High	Master Protein	Q15435	PPP1R7	Protein phosphatase 1 regulatory subunit 7 [OS=Homo sapiens]	0	35.516	31	10	13	10	360	41.5	4.91	27.31	0.759	0.732	0.711	0.653	0.61	0.56	2.87	3.844	1.019	1.075	0.864	0.816	0.669	0.713	0.464	0.269	0.334	0.648	0.441	0.434	0.284	0.173	0.349	0.142	0.546	0.893	0.346	0.135	0.461	0.162	92.2	70	67.5	65.5
631	High	Master Protein	Q01459	CTBS	Di-N-acetylchitobiase [OS=Homo sapiens]	0	35.403	20	7	21	7	385	43.7	6.64	56.48	1.354	0.831	0.762	0.576	2.167	1.053	0.608	0.545	1.539	0.68	1.514	0.822	1.015	0.597	1.98	1.906	1.988	0.75	1.44	0.698	1.109	0.416	1.539	0.48	1.33	1.039	1.173	0.857	0.781	0.433	93.9	127.1	78	71.6
632	High	Master Protein	Q86UD1	OAF	Out at first protein homolog [OS=Homo sapiens]	0	35.362	40	8	21	8	273	30.7	6.84	45.99	1.15	1.545	1.232	1.245	1.64	2.069	0.458	0.634	1.132	1.084	1.131	1.322	0.883	1.023	1.294	1.94	0.976	1.276	0.939	1.352	1.041	1.018	1.389	0.892	0.938	1.186	0.99	1.087	0.718	0.93	84.9	97.6	131.2	104.6
633	High	Master Protein	O14917	PCDH17	Protocadherin-17 [OS=Homo sapiens]	0	35.199	10	8	12	8	1159	126.2	5.19	28.8	1.295	0.725	1.603	0.866	1.289	0.874	1.62	0.904	1.191	1.112	0.995	0.971	1.041	0.477	2.476	1.981	1.205	1.625	1.368	1.071	1.134	0.664	1.776	0.712	0.901	0.793	1.323	0.83	1.244	0.69	86.8	112.4	62.9	139
634	High	Master Protein	Q6UWP8-1	SBSN	Suprabasin [OS=Homo sapiens]	0	35.182	23	5	10	5	590	60.5	7.01	25.1	1.399	1.844	0.775	0.396	1.618	0.849	0.538	0.529	1.332	1.36	1.006	0.307	1.998	1.683	1.321	1.349	2.874	2.169	0.827	3.631	3.138	0.982	1.972	0.66	1.425	0.446	3.276	8.33	1.724	0.463	89.1	124.6	164.3	69.1
635	High	Master Protein	P0DJI9	SAA2	Serum amyloid A-2 protein [OS=Homo sapiens]	0	35.128	60	7	23	3	122	13.5	9.14	60.95	0.091	0.887	0.16	0.326	0.154	0.113	0.28	1.971	0.367	0.375	3.409	1.703	1.816	4.92	0.366	0.156	0.088	0.081	0.198	1.215	0.226	0.598	0.034	0.687	0.034	0.294	0.114	0.139	0.154	0.693	89.2	8.1	79.1	14.3
636	High	Master Protein	P34096	RNASE4	Ribonuclease 4 [OS=Homo sapiens]	0	35.11	35	5	16	5	147	16.8	9.03	47.87	1.179	1.59	0.933	0.678	1.757	1.838	0.694	0.596	1.432	1.019	0.84	1.25	0.95	1.06	1.158	1.347	1.129	0.967	1.192	0.919	0.888	0.307	0.942	0.448	1.027	1.011	0.799	0.704	0.615	0.422	89	105	141.5	83
637	High	Master Protein	P15291	B4GALT1	Beta-1,4-galactosyltransferase 1 [OS=Homo sapiens]	0	34.998	15	3	10	3	398	43.9	8.65	31.38	0.743	0.895	1.339	1.39	1.022	1.065	0.273	1.002	1.3	1.16	1.256	1.456	1.109	1.111	0.939	1.704	0.536	0.741	0.393	0.488	0.299	0.691	1.697	0.85	1.524	2.596	0.558	0.516	0.532	0.806	93.8	69.7	83.9	125.6
638	High	Master Protein	Q9UQ52	CNTN6	Contactin-6 [OS=Homo sapiens]	0	34.901	14	9	14	9	1028	113.9	6	26.29	2.358	1.538	1.649	1.396	1.846	1.595	0.825	0.883	2.29	1.594	1.337	1.122	0.869	0.689	1.767	0.984	1.161	1.029	0.467	0.657	1.106	0.403	0.985	0.389	0.85	1.203	1.267	0.619	0.72	0.31	70.3	165.8	108.1	115.9
639	High	Master Protein	O15230	LAMA5	Laminin subunit alpha-5 [OS=Homo sapiens]	0	34.811	4	10	12	10	3695	399.5	7.02	19.51	1.49	1.545	1.299	1.189	1.197	1.127	2.899	2.029	1.406	1.838	1.119	1.249	1.109	0.562	1.9	0.91	0.623	1.678	0.516	1.174	1.461	0.87	1.48	0.897	0.562	0.913	1.252	1.383	0.837	0.416	69.7	103.8	107.7	90.6
640	High	Master Protein	P09417	QDPR	dihydropteridine reductase [OS=Homo sapiens]	0	34.754	41	7	17	7	244	25.8	7.37	39.54	1.845	0.965	1.255	0.928	1.734	0.941	0.786	0.848	1.354	0.814	0.94	0.995	1.17	0.724	1.544	1.081	1.887	0.988	1.546	0.628	0.619	0.247	1.404	0.25	0.858	0.573	0.874	0.502	0.449	0.209	89.7	165.4	86.5	112.5
641	High	Master Protein	Q12913-1	PTPRJ	Receptor-type tyrosine-protein phosphatase eta [OS=Homo sapiens]	0	34.673	7	6	12	6	1337	145.9	5.58	32.4	1.815	1.134	1.718	1.418	1.278	1.354	2.252	0.862	1.222	1.433	1.154	1.384	1.341	1.024	1.286	2.981	2.224	1.857	1.21	1.588	3.985	0.873	2.102	1.528	2.287	2.312	2.564	1.535	1.769	1.378	73.8	134	83.7	126.8
642	High	Master Protein	P00918	CA2	Carbonic anhydrase 2 [OS=Homo sapiens]	0	34.64	30	6	17	6	260	29.2	7.4	40.04	1.684	0.171	0.702	0.281	1.296	0.699	0.981	0.292	0.914	0.649	0.959	0.294	2.491	0.52	0.686	0.57	2.921	0.204	3.906	1.935	0.681	0.06	1.936	0.157	3.338	0.795	1.154	0.155	3.031	0.11	117.5	197.8	20.1	82.5
643	High	Master Protein	P31939	ATIC	bifunctional purine biosynthesis protein purH [OS=Homo sapiens]	0	34.596	19	7	10	7	592	64.6	6.71	25.6	0.766	0.403	0.598	0.21	1.023	1.318	1.603	3.431	2.517	1.968	0.467	0.602	0.4	0.988	0.77	1.025	1.115	0.357	0.614	0.481	0.099	0.158	0.938	0.01	1.071	1.896	0.847	0.253	0.583	0.01	88.6	67.9	35.7	53
644	High	Master Protein	Q86SR1	GALNT10	Polypeptide N-acetylgalactosaminyltransferase 10 [OS=Homo sapiens]	0	34.471	20	10	15	9	603	68.9	8.59	26.78	1.364	1.083	1.106	0.816	1.54	1.151	1.002	0.665	1.395	0.965	1.131	1.313	0.896	0.679	1.588	2.756	1.332	1.559	1.308	1.22	1.666	0.134	2.493	0.749	4.995	5.858	1.027	0.467	0.801	0.6	90.4	123.3	97.9	100
645	High	Master Protein	P04040	CAT	catalase [OS=Homo sapiens]	0	34.36	24	11	21	11	527	59.7	7.39	49.05	1.183	0.601	0.492	0.5	0.509	0.703	0.586	0.564	0.667	1.314	0.935	0.425	2.235	0.613	0.521	0.535	1.115	0.544	1.804	1.305	0.672	0.585	1.369	0.486	2.069	1.003	0.988	0.382	3.814	0.455	124.5	147.3	74.8	61.2
646	High	Master Protein	P06737-1	PYGL	Glycogen phosphorylase, liver form [OS=Homo sapiens]	0	34.263	15	12	15	10	847	97.1	7.17	34.23	0.581	0.765	0.525	0.688	0.494	0.735	2.185	2.986	1.322	2.148	0.674	0.415	0.66	0.624	0.591	0.917	0.938	0.443	0.442	0.759	0.622	0.567	0.456	0.335	0.538	1.112	0.981	0.744	1.041	0.37	97.6	56.7	74.7	51.2
647	High	Master Protein	P15941	MUC1	mucin-1 [OS=Homo sapiens]	0	34.222	4	4	17	4	1255	122	7.47	53.17	0.533	0.589	0.652	0.568	0.532	0.997	1.573	3.124	0.251	0.319	0.617	1.517	0.6	1.418	0.262	0.319	0.194	0.205	0.169	0.176	0.183	0.108	0.892	0.177	4.139	8.102	0.095	0.133	0.202	0.205	110	58.6	64.7	71.7
648	High	Master Protein	P30501	HLA-C	HLA class I histocompatibility antigen, Cw-2 alpha chain [OS=Homo sapiens]	0	34.2	33	9	16	2	366	41.1	6.11	32.52	1.481	0.887	1.573	1.324	0.954	1.266	1.876	1.506	0.738	0.902	1.073	1.159	0.994	0.91	1.587	2.867	0.982	1.129	0.409	0.557	1.073	0.674	1.177	0.295	1.321	1.541	1.459	1.232	0.44	0.203	83.2	123.2	73.8	130.8
649	High	Master Protein	Q16568	CARTPT	Cocaine- and amphetamine-regulated transcript protein [OS=Homo sapiens]	0	34.057	31	3	11	3	116	12.8	8.25	40.52	1.022	1.086	2.546	1.069	1.735	1.438	0.541	0.429	1.855	1.192	1.357	1.123	1.473	0.586	2.232	1.564	1.777	0.891	0.816	0.6	0.831	0.086	1.601	0.117	0.974	1.019	0.877	0.752	0.339	0.134	77.4	79.1	84	196.9
650	High	Master Protein	P52565-1	ARHGDIA	rho GDP-dissociation inhibitor 1 [OS=Homo sapiens]	0	34.021	25	6	18	6	204	23.2	5.11	43.45	1.05	0.816	0.96	0.439	0.812	1.019	1.918	3.795	1.595	1.427	0.943	0.943	0.81	0.718	0.51	1.194	1.381	0.614	0.7	0.904	0.593	0.152	1.646	0.168	1.951	2.676	1.664	0.583	1.15	0.321	85.3	89.5	69.6	81.9
651	High	Master Protein	Q16620	NTRK2	BDNF/NT-3 growth factors receptor [OS=Homo sapiens]	0	33.973	7	5	17	5	822	91.9	6.47	47.73	1.951	0.896	1.784	1.116	1.426	0.974	2.27	0.519	1.485	1.309	1.588	1.312	1.54	0.681	2.186	1.413	1.462	1.049	1.094	0.868	1.128	0.657	1.752	0.565	1.204	1.123	1.248	1.049	0.588	0.691	72.6	141.7	65	129.5
652	High	Master Protein	Q96NY8	NECTIN4	Nectin-4 [OS=Homo sapiens]	0	33.951	14	5	7	5	510	55.4	5.38	23.19	1.075	1.424	1.774	0.681	1.533	1.777	2.802	2.119	2.63	2.221	0.745	0.838	1.032	0.609	2.233	2.298	0.66	0.076	0.01	0.23	0.371	0.01	0.579	0.298	0.327	0.625	0.01	0.01	0.01	0.01	65.3	70.2	93	115.9
653	High	Master Protein	P31431-1	SDC4	syndecan-4 [OS=Homo sapiens]	0	33.896	25	5	18	5	198	21.6	4.5	47.6	2.695	1.898	0.424	0.175	1.869	2.119	5.8	2.199	2.564	1.229	0.345	0.495	0.733	0.526	1.545	1.728	0.478	0.216	0.256	0.239	0.328	0.148	2.817	0.254	3.693	3.417	0.193	0.208	0.285	0.243	62.5	168.3	118.5	26.5
654	High	Master Protein	Q15181	PPA1	Inorganic pyrophosphatase [OS=Homo sapiens]	0	33.881	38	7	9	7	289	32.6	5.86	25.74	0.821	0.683	0.875	0.483	1.099	1.077	1.736	4.686	1.58	1.269	1.011	1.026	0.718	1.006	0.998	1.837	0.875	0.235	0.19	0.512	0.389	0.391	0.603	0.392	1.664	2.765	0.406	0.476	0.336	0.327	79.7	65.4	54.5	69.7
655	High	Master Protein	P10721-1	KIT	Mast/stem cell growth factor receptor Kit [OS=Homo sapiens]	0	33.831	9	9	14	9	976	109.8	6.98	31.44	1.395	1.145	1.097	0.571	1.181	1.017	0.956	0.393	2.162	1.256	0.701	0.741	0.893	0.816	2.09	2.127	1.598	1.369	0.787	0.716	0.556	0.201	1.26	0.164	0.655	0.52	0.823	0.36	0.544	0.348	91.9	128.2	105.2	100.8
656	High	Master Protein	O60245-1	PCDH7	Protocadherin-7 [OS=Homo sapiens]	0	33.814	10	8	11	8	1069	116	5.19	26.99	1.415	1.222	2.181	1.465	1.195	0.789	1.881	0.927	0.988	1.572	1.391	1.343	1.429	0.673	2.054	1.584	1.453	1.236	1.236	0.905	3.197	0.273	2.039	0.176	1.435	1.305	1.16	0.746	0.31	0.193	74.3	105.2	90.8	162.1
657	High	Master Protein	Q8NFY4	SEMA6D	Semaphorin-6D [OS=Homo sapiens]	0	33.749	8	7	13	6	1073	119.8	8.51	33.79	1.832	1.054	1.668	1.071	1.795	1.144	2.447	0.76	1.736	1.119	1.368	1.173	1.102	0.791	2.395	1.878	1.505	1.612	1.468	0.991	1.53	0.345	1.769	0.467	1.475	0.823	1.047	0.685	0.92	0.481	71.3	130.5	75.1	118.9
658	High	Master Protein	P43490	NAMPT	nicotinamide phosphoribosyltransferase [OS=Homo sapiens]	0	33.684	14	6	9	6	491	55.5	7.15	21.42	0.509	0.53	0.179	0.199	0.505	0.662	0.667	7.253	0.844	0.963	0.407	0.333	0.314	0.358	0.472	1.312	0.393	0.391	0.229	0.354	0.37	0.218	0.787	0.145	0.63	1.012	0.143	0.285	1.152	0.337	105.3	53.6	55.8	18.9
659	High	Master Protein	Q06830	PRDX1	peroxiredoxin-1 [OS=Homo sapiens]	0	33.645	29	6	21	4	199	22.1	8.13	56.9	1.482	0.937	0.974	0.321	1.164	0.946	1.468	1.446	2.099	2.023	0.522	0.634	0.677	0.707	0.942	1.34	2.092	0.393	0.784	0.666	0.248	0.154	1.044	0.207	1.333	1.854	0.886	0.41	0.468	0.229	92.3	136.7	86.5	89.9
660	High	Master Protein	P16949-1	STMN1	Stathmin [OS=Homo sapiens]	0	33.645	37	7	14	5	149	17.3	5.97	36.43	1.646	1.026	1.622	0.835	0.969	0.948	2.539	2.168	1.042	1.019	1.205	1.333	0.815	0.808	0.761	0.722	1.367	0.516	0.83	0.406	0.539	0.232	1.332	0.246	1.044	1.092	1.245	0.634	0.427	0.283	81.1	133.5	83.2	131.5
661	High	Master Protein	O00339-1	MATN2	Matrilin-2 [OS=Homo sapiens]	0	33.625	9	8	15	8	956	106.8	6.27	33.21	1.075	1.178	0.998	0.789	1.694	1.696	0.722	0.568	1.25	1.418	1.078	1.139	1.006	0.851	1.689	3.688	1.061	0.997	1.141	0.741	1.133	0.399	1.692	0.73	1.543	1.846	0.761	0.851	0.997	0.811	88.1	94.7	103.9	88
662	High	Master Protein	Q96CX2	KCTD12	BTB/POZ domain-containing protein KCTD12 [OS=Homo sapiens]	0	33.579	36	7	12	7	325	35.7	5.64	28.99	0.885	1.123	1.078	0.962	1.233	1.586	2.336	1.315	1.089	1.561	0.709	0.967	0.85	0.804	0.627	0.67	0.338	1.013	0.389	1.279	0.187	0.327	0.498	0.253	0.776	1.348	1.626	0.682	0.612	0.459	88.3	78.1	99.1	95.2
663	High	Master Protein	Q13444	ADAM15	Disintegrin and metalloproteinase domain-containing protein 15 [OS=Homo sapiens]	0	33.527	9	5	13	5	863	92.9	6.73	33.79	1.12	1.59	0.991	0.649	1.195	1.676	0.766	1.137	1.4	1.372	0.822	1.138	0.984	1.154	1.16	1.553	0.89	1.117	0.784	0.68	0.966	0.628	1.342	0.684	1.415	2.282	0.497	0.643	0.475	0.497	88.1	98.7	140.1	87.3
664	High	Master Protein	P81605	DCD	Dermcidin [OS=Homo sapiens]	0	33.505	36	6	16	6	110	11.3	6.54	38.54	1.029	0.911	0.732	0.836	1.215	1.379	1.519	0.234	0.917	0.845	0.672	0.983	1.279	0.763	1.251	0.904	2.97	1.198	1.559	0.682	2.284	0.243	2.063	0.18	1.805	1.14	1.298	2.738	1.158	0.269	102.8	105.8	93.7	75.3
665	High	Master Protein	P23470	PTPRG	Receptor-type tyrosine-protein phosphatase gamma [OS=Homo sapiens]	0	33.495	7	8	14	8	1445	161.9	6.42	37.94	1.135	0.92	1.252	1.213	1.058	0.876	0.437	0.704	1.1	1.111	1.334	1.228	1.031	0.813	1.537	1.507	1.116	1.048	0.614	0.901	0.749	0.718	1.34	0.384	1.023	0.483	1.319	0.947	0.728	0.529	95.5	108.5	87.9	119.6
666	High	Master Protein	Q9P2E9-1	RRBP1	Ribosome-binding protein 1 [OS=Homo sapiens]	0	33.484	19	10	13	10	1410	152.4	8.6	22.96	1.318	1.12	0.9	0.439	0.885	1.058	3.94	3.938	2.16	2.081	0.589	0.903	1.156	1.158	1.227	1.373	1.12	0.261	0.338	0.286	0.01	0.01	0.472	0.094	0.646	1.687	0.01	0.099	0.708	0.082	67	88.3	75.1	60.3
667	High	Master Protein	Q9Y5Y6	ST14	suppressor of tumorigenicity 14 protein [OS=Homo sapiens]	0	33.443	13	9	13	9	855	94.7	6.55	30.8	1.024	0.908	2.649	2.102	0.51	0.658	0.261	1.81	1.617	1.138	0.71	1.308	1.89	2.704	0.274	0.354	0.348	0.347	0.01	0.072	0.118	0.01	1.427	0.087	1.065	1.358	0.01	0.071	0.095	0.111	77.8	79.7	70.7	206.1
668	High	Master Protein	Q03167	TGFBR3	Transforming growth factor beta receptor type 3 [OS=Homo sapiens]	0	33.155	8	7	14	7	851	93.4	5.71	29.22	0.761	1.051	0.881	1.022	0.951	0.901	0.921	0.564	1.54	1.492	0.529	0.741	0.837	0.622	1.065	1.419	0.751	1.428	0.707	0.606	0.52	0.225	1.116	0.316	1.138	1.034	0.975	0.739	0.338	0.209	107.5	81.8	113	94.8
669	High	Master Protein	P22304	IDS	iduronate 2-sulfatase [OS=Homo sapiens]	0	32.978	16	7	16	7	550	61.8	5.45	45.47	1.186	0.697	1.192	0.643	1.595	0.983	1.472	0.934	1.058	0.894	1.256	0.927	0.916	0.608	1.884	1.655	1.205	1.056	1.308	0.577	1.05	0.226	2.252	0.31	1.033	0.793	0.988	0.403	0.693	0.324	92.8	110	64.7	110.6
670	High	Master Protein	Q15375-1	EPHA7	Ephrin type-A receptor 7 [OS=Homo sapiens]	0	32.971	10	7	15	6	998	112	5.8	32.7	1.511	1.29	1.567	1.306	1.271	1.344	1.653	0.645	1.244	1.307	1.261	1.496	1.112	0.85	1.606	1.185	1.003	1.06	0.846	0.911	0.594	0.438	0.918	0.718	0.905	0.844	0.782	0.696	0.863	0.757	78.2	118.2	100.8	122.5
671	High	Master Protein	Q8N436	CPXM2	Inactive carboxypeptidase-like protein X2 [OS=Homo sapiens]	0	32.934	12	8	11	7	756	85.8	6.87	24.4	0.649	0.55	0.741	0.834	1.755	0.764	0.653	0.833	0.997	0.49	1.11	1.104	1.473	1.043	1.54	1.21	0.993	1.989	0.808	2.433	0.409	0.864	0.266	3.036	0.593	0.572	0.212	0.504	1.399	3.004	103	66.8	56.6	76.3
672	High	Master Protein	P15144	ANPEP	aminopeptidase N [OS=Homo sapiens]	0	32.904	11	9	15	9	967	109.5	5.48	34.27	0.604	0.58	0.558	0.467	1.073	1.23	0.198	0.378	2.317	1.692	0.684	0.662	0.823	0.827	0.458	0.591	0.871	0.849	0.643	0.894	0.985	1.128	0.689	3.408	0.53	0.419	0.722	0.905	2.171	3.305	118.1	71.3	68.5	65.9
673	High	Master Protein	O60568	PLOD3	Procollagen-lysine,2-oxoglutarate 5-dioxygenase 3 [OS=Homo sapiens]	0	32.862	14	9	16	9	738	84.7	6.05	35.35	1.228	0.579	0.87	0.423	2.336	0.973	1.421	0.604	1.553	0.898	1.421	0.848	1.146	0.512	3.457	3.939	1.694	0.504	1.34	0.772	3.537	0.302	1.445	0.339	1.066	0.751	1.672	1.457	1.153	0.294	83	102	48.1	72.3
674	High	Master Protein	P14151	SELL	L-selectin [OS=Homo sapiens]	0	32.785	14	4	11	4	372	42.2	6.6	38.15	1.151	1.066	1.404	1.198	0.85	1.275	0.351	0.635	0.989	0.689	0.563	0.605	1.621	1.473	1.064	1.14	1.356	1.412	1.056	0.943	1.171	0.977	1.093	0.693	0.971	1.042	1.535	0.823	0.708	0.656	100.4	115.6	107	141
675	High	Master Protein	O76070	SNCG	Gamma-synuclein [OS=Homo sapiens]	0	32.661	61	7	18	6	127	13.3	4.86	44.89	2.218	1.611	1.692	1.185	1.142	1.046	0.878	0.764	1.078	1.146	1.551	1.374	1.197	0.998	0.793	1.047	1.626	0.658	1.258	0.976	0.655	0.247	1.647	0.193	0.67	0.592	0.98	0.703	0.517	0.343	81.3	180.4	131	137.6
676	High	Master Protein	Q96KG7-1	MEGF10	Multiple epidermal growth factor-like domains protein 10 [OS=Homo sapiens]	0	32.66	7	6	10	6	1140	122.1	6.87	29.38	0.867	0.83	1.878	1.048	1.5	0.979	1.025	0.568	1.249	1.077	1.05	1.032	1.028	0.576	2.228	1.966	1.357	1.761	0.973	0.624	1.051	0.677	1.123	0.274	0.983	0.845	0.59	0.721	0.515	0.264	89.2	77.4	74	167.6
677	High	Master Protein	Q8NI22	MCFD2	Multiple coagulation factor deficiency protein 2 [OS=Homo sapiens]	0	32.404	28	3	14	3	146	16.4	4.63	40.52	1.247	1.067	1.04	0.474	2.174	1.16	0.094	0.609	2.751	0.904	1.363	0.934	1.449	0.586	3.485	1.295	1.397	0.501	1.459	0.773	1.815	0.01	2.142	0.174	1.454	1.364	0.56	0.144	0.452	0.133	78.7	98.1	83.9	81.8
678	High	Master Protein	P12110	COL6A2	Collagen alpha-2(VI) chain [OS=Homo sapiens]	0	32.402	9	11	19	11	1019	108.5	6.21	31.77	1.228	1.198	0.816	0.866	1.278	1.164	1.454	1.007	1.933	1.922	0.499	1.106	0.869	1.079	0.944	1.04	0.697	1.504	0.555	0.535	0.8	0.301	1.636	0.354	1.089	1.693	0.556	0.834	0.412	0.334	87.1	107	104.4	71.1
679	High	Master Protein	P05121-1	SERPINE1	Plasminogen activator inhibitor 1 [OS=Homo sapiens]	0	32.365	23	7	21	7	402	45	7.2	47.83	0.932	0.845	1.024	0.706	0.684	1.107	1.643	1.416	1.804	1.552	1.058	2.249	0.671	0.832	1.727	3.436	0.32	1.443	0.361	0.408	0.343	0.308	1.378	0.292	1.373	2.171	0.303	0.437	0.465	0.394	83.1	77.5	70.2	85.1
680	High	Master Protein	Q15782-4	CHI3L2	Chitinase-3-like protein 2 [OS=Homo sapiens]	0	32.336	20	6	13	6	390	43.5	7.53	33.98	0.483	0.472	0.463	0.508	0.963	0.926	0.478	0.315	1	1.057	1.236	0.63	1.234	0.85	1.651	1.708	0.995	0.753	1.699	5.799	0.718	0.436	0.976	0.796	0.968	0.587	0.168	0.266	0.853	1.091	120.6	58.2	56.9	55.8
681	High	Master Protein	Q9ULI3	HEG1	Protein HEG homolog 1 [OS=Homo sapiens]	0	32.306	7	6	11	6	1381	147.4	6.18	35.28	1.516	1.218	1.881	1.289	0.844	0.861	0.994	0.371	1.313	1.152	1.406	1.305	1.175	0.766	1.199	0.843	1.695	1.249	0.885	0.553	0.664	0.365	1.425	0.429	0.91	0.785	0.375	0.435	0.503	0.348	87.5	132.6	106.5	164.5
682	High	Master Protein	P00492	HPRT1	Hypoxanthine-guanine phosphoribosyltransferase [OS=Homo sapiens]	0	32.296	38	7	14	7	218	24.6	6.68	34.03	1.508	1.01	0.98	0.694	0.883	0.706	2.852	3.224	1.17	1.112	1.143	0.979	0.991	0.525	0.816	0.567	1.329	0.64	1.029	0.404	0.393	0.634	1.243	0.281	0.889	0.812	0.762	0.524	0.618	0.388	81.7	123.2	82.5	80
683	High	Master Protein	P09668	CTSH	Pro-cathepsin H [OS=Homo sapiens]	0	32.293	23	8	21	8	335	37.4	8.07	43.45	1.06	0.805	0.897	0.722	1.886	1.146	2.593	1.971	0.541	0.535	1.158	1.29	1.237	1.094	1.163	1.675	0.776	0.579	0.735	0.553	0.326	0.089	1.755	0.326	3.096	3.11	0.626	0.33	0.523	0.33	83.8	88.8	67.4	75.1
684	High	Master Protein	Q9HAT2	SIAE	sialate O-acetylesterase [OS=Homo sapiens]	0	32.235	14	7	19	7	523	58.3	7.33	47.84	1.431	0.367	1.024	0.321	3.16	0.914	2.053	0.4	1.661	0.51	1.952	0.556	1.577	0.316	2.998	1.161	1.34	0.393	2.015	0.675	1.41	0.225	1.437	0.376	1.097	0.481	0.847	0.413	0.742	0.239	79	113.1	29	80.9
685	High	Master Protein	P22352	GPX3	Glutathione peroxidase 3 [OS=Homo sapiens]	0	32.172	21	4	31	4	226	25.5	8.13	87.1	0.977	0.858	1.178	0.765	1.2	0.673	1.656	0.602	1.76	1.047	1.33	0.8	0.98	0.675	1.777	0.821	1.571	0.814	1.117	0.862	1.12	0.95	1.193	0.464	0.607	0.761	0.836	0.96	0.714	0.468	92.6	90.5	79.5	109.1
686	High	Master Protein	Q9H4F8	SMOC1	SPARC-related modular calcium-binding protein 1 [OS=Homo sapiens]	0	32.165	22	11	22	11	434	48.1	8.22	46.11	1.378	0.703	1.191	0.394	2.431	0.885	3.354	0.479	2.165	0.997	1.008	0.422	1.339	0.355	1.986	1.48	1.981	0.789	1.336	0.494	1.292	0.092	1.706	0.256	1.163	0.747	0.939	0.28	0.607	0.103	79.7	109.8	56	94.9
687	High	Master Protein	O94760-1	DDAH1	N(G),N(G)-dimethylarginine dimethylaminohydrolase 1 [OS=Homo sapiens]	0	32.033	31	8	20	7	285	31.1	5.81	46.4	2.848	0.754	1.294	0.488	1.384	0.749	1.076	1.485	1.313	0.669	1.334	0.85	0.891	0.637	1.08	0.507	3.826	0.799	1.513	0.574	0.513	0.319	1.924	0.653	1.525	1.22	1.162	0.395	0.397	0.6	89.6	255.3	67.6	116
688	High	Master Protein	O75083	WDR1	WD repeat-containing protein 1 [OS=Homo sapiens]	0	32.004	15	8	16	8	606	66.2	6.65	35.31	1.449	1.155	1.148	0.768	0.94	1.085	1.649	2.064	1.535	1.177	0.715	0.807	0.957	0.878	0.746	0.993	0.867	0.684	0.598	0.63	0.546	0.325	1.064	0.284	1.444	2.14	1.457	0.821	0.776	0.38	88.5	128.3	102.2	101.6
689	High	Master Protein	Q13510	ASAH1	Acid ceramidase [OS=Homo sapiens]	0	31.955	20	7	18	7	395	44.6	7.62	40.28	1.213	0.828	1.074	0.667	2.091	1.296	1.141	1.184	1.124	0.576	1.205	0.902	1.463	0.968	1.198	1.902	1.255	0.404	1.752	0.713	0.933	0.18	1.589	0.266	2.073	1.849	1.176	0.494	0.802	0.243	89.2	108.2	73.9	95.9
690	High	Master Protein	O43399	TPD52L2	Tumor protein D54 [OS=Homo sapiens]	0	31.849	34	7	11	7	206	22.2	5.36	29.46	1.121	0.847	0.669	0.502	0.55	0.63	2.218	4.06	0.989	0.96	0.677	0.68	0.841	0.561	0.71	0.716	0.628	0.368	0.375	0.415	0.253	0.147	0.5	0.16	0.457	1.122	0.443	0.383	0.386	0.207	94	105.4	79.7	63
691	High	Master Protein	P12955	PEPD	xaa-Pro dipeptidase [OS=Homo sapiens]	0	31.795	16	5	9	5	493	54.5	6	32.96	1.187	0.986	1.272	0.743	0.68	0.878	3.063	1.688	1.127	1.214	0.658	0.937	0.725	0.816	0.663	1.006	3.044	0.738	1.712	2.255	0.992	1.181	0.01	0.489	1.287	1.256	0.793	1.516	1.236	1.024	90.7	107.7	89.5	115.4
692	High	Master Protein	Q5JZY3-2	EPHA10	Isoform 2 of Ephrin type-A receptor 10 [OS=Homo sapiens]	0	31.773	28	5	8	4	295	32.1	6.15	21.74	1.368	1.035	1.378	1.323	1.916	1.216	0.429	0.556	1.207	1.528	1.158	1.329	1.704	0.779	2.3	1.069	0.737	0.952	0.422	0.704	0.85	0.01	0.744	0.252	1.061	1.407	0.01	0.01	0.344	0.01	79.1	108.2	81.9	109
693	High	Master Protein	Q9UBX7-1	KLK11	Isoform 1 of Kallikrein-11 [OS=Homo sapiens]	0	31.742	38	6	9	6	250	27.4	8.43	32.1	0.771	0.572	1.069	0.791	1.814	0.766	2.233	0.385	1.309	0.636	0.985	0.627	0.916	0.907	1.59	0.975	2.119	0.848	1.539	0.514	1.254	0.978	1.198	0.282	2.045	0.936	1.086	0.551	0.368	0.152	97.7	75.3	55.9	104.5
694	High	Master Protein	Q9HC84	MUC5B	Mucin-5B [OS=Homo sapiens]	0	31.561	3	8	10	8	5762	596	6.64	26.32	1.23	0.507	0.41	0.585	0.445	1.005	1.515	1.952	2.029	1.098	0.547	1.024	0.501	0.888	0.18	0.648	0.53	0.864	1.7	1.601	0.393	0.65	1.224	0.31	0.514	1.22	5.499	0.949	0.437	0.203	107.3	131.9	54.4	44
695	High	Master Protein	Q9NUQ9	FAM49B	protein FAM49B [OS=Homo sapiens]	0	31.545	21	6	17	6	324	36.7	6.06	43.34	1.079	0.953	1.148	0.962	0.831	0.834	1.073	1.746	1.064	1.127	0.78	0.961	0.643	0.59	0.688	0.812	0.446	0.739	0.541	0.527	0.276	0.265	1.148	0.253	1.867	2.538	1.905	0.652	0.569	0.177	103.4	111.6	98.5	118.7
696	High	Master Protein	Q9NR34	MAN1C1	mannosyl-oligosaccharide 1,2-alpha-mannosidase IC [OS=Homo sapiens]	0	31.527	12	7	18	7	630	70.9	7.46	42.77	1.229	1.21	0.992	0.875	1.99	1.479	0.86	0.549	1.439	1.031	1.002	1.066	1.173	0.879	1.264	1.335	1.075	1.168	1.015	1.053	0.51	0.324	1.374	0.312	1.241	1.265	0.874	0.542	0.791	0.48	88.7	109	107.3	88
697	High	Master Protein	O60462-1	NRP2	Neuropilin-2 [OS=Homo sapiens]	0	31.479	10	9	15	9	931	104.8	5.17	35.11	1.303	1.2	0.939	0.833	0.89	1.128	1.294	0.899	0.863	1.112	0.84	0.99	0.815	0.685	0.928	0.937	0.828	0.876	0.635	0.902	1.226	1.444	0.908	0.769	0.903	1.204	1.684	3.386	0.449	0.649	101.8	132.7	122.2	95.6
698	High	Master Protein	P02746	C1QB	Complement C1q subcomponent subunit B [OS=Homo sapiens]	0	31.466	15	3	29	3	253	26.7	8.63	82.76	1.435	1.059	0.718	1.199	0.889	1.036	0.563	1.088	1.127	1.335	0.942	1.174	1.126	1.144	1.243	1.152	1.199	1.132	0.869	1.975	0.605	0.486	0.943	0.49	0.8	0.921	1.043	1.004	0.61	0.513	93.7	134.4	99.2	67.3
699	High	Master Protein	Q92820	GGH	Gamma-glutamyl hydrolase [OS=Homo sapiens]	0	31.458	19	6	16	6	318	35.9	7.11	46.79	1.989	1.325	1.307	1.038	1.543	0.97	1.096	0.642	1.769	0.91	1.129	1.077	0.713	0.523	2.223	1.855	0.658	0.706	1.038	0.573	0.458	0.096	0.799	1.082	0.515	0.516	0.379	0.327	1.08	1.028	83.1	165.3	110.1	108.7
700	High	Master Protein	P21810	BGN	biglycan [OS=Homo sapiens]	0	31.443	22	7	23	6	368	41.6	7.52	51.84	0.926	0.804	0.907	0.583	1.247	1.359	0.632	0.754	1.762	1.454	0.877	1.279	0.799	0.984	1.401	2.356	0.43	2.164	0.845	0.587	1.985	0.561	1.416	0.495	1.312	1.449	0.996	1.087	0.678	0.441	95.4	88.4	76.7	86.6
701	High	Master Protein	Q96PX8	SLITRK1	SLIT and NTRK-like protein 1 [OS=Homo sapiens]	0	31.439	13	8	17	8	696	77.7	6.44	43.39	1.197	1.029	1.682	1.69	0.883	0.697	1.023	0.975	0.954	1.29	1.286	1.621	1.202	0.718	1.514	1.383	0.786	0.939	0.573	0.485	0.416	0.353	1.018	0.326	0.462	0.611	0.88	0.543	0.374	0.236	85.3	102.1	87.8	143.5
702	High	Master Protein	P29373	CRABP2	Cellular retinoic acid-binding protein 2 [OS=Homo sapiens]	0	31.419	51	6	15	5	138	15.7	5.4	37.13	0.267	0.291	0.69	0.577	0.248	0.19	2.764	5.95	0.586	0.438	0.373	0.484	0.348	0.443	0.521	0.655	0.307	0.157	0.061	0.109	0.034	0.074	0.561	0.151	2.036	4.123	0.094	0.018	0.106	0.136	105.5	28.1	30.7	72.7
703	High	Master Protein	P25774-1	CTSS	cathepsin S [OS=Homo sapiens]	0	31.414	24	7	16	7	331	37.5	8.34	43.63	1.246	0.815	1.139	0.756	1.42	1.788	2.199	1.635	1.199	0.678	0.968	0.907	1.157	0.913	1.375	2.102	1.262	1.594	1.24	0.779	0.545	0.175	1.159	0.613	1.848	1.261	0.765	0.701	0.711	0.548	83.3	103.8	68	95
704	High	Master Protein	P01619	IGKV3-20	Immunoglobulin kappa variable 3-20 [OS=Homo sapiens]	0	31.33	28	4	78	2	116	12.5	4.96	185.31	1.109	1.367	0.889	0.89	0.914	1.048	0.331	0.658	1.256	1.373	0.887	1.028	1.496	1.667	0.837	0.975	1.195	1.114	1.006	1.213	1.176	1.416	0.647	1.477	0.481	0.498	0.77	0.883	0.899	1.384	95.5	106	130.6	84.9
705	High	Master Protein	P09936	UCHL1	Ubiquitin carboxyl-terminal hydrolase isozyme L1 [OS=Homo sapiens]	0	31.297	26	6	15	6	223	24.8	5.48	35.83	5.4	0.606	3.271	0.482	1.429	0.405	1.846	0.242	2.112	1.64	1.182	0.635	0.503	0.465	0.517	0.589	2.73	0.66	1.3	0.549	0.651	0.265	2.226	0.17	2.05	1.771	1.536	0.216	0.393	0.232	73.6	397.5	44.6	240.8
706	High	Master Protein	Q9H8L6	MMRN2	Multimerin-2 [OS=Homo sapiens]	0	31.263	8	5	12	5	949	104.3	5.86	33.61	1.269	1.215	1.536	1.684	1.047	1.067	0.691	0.829	1.388	1.194	1.335	1.357	0.934	0.828	1.715	1.266	0.868	1.285	0.649	0.697	0.65	0.595	1.053	0.511	0.68	0.792	0.751	0.744	0.636	0.49	83.8	106.4	101.8	128.8
707	High	Master Protein	P41250	GARS	Glycine--tRNA ligase [OS=Homo sapiens]	0	31.208	9	6	9	6	739	83.1	7.03	25.09	0.987	0.715	0.761	0.468	0.612	0.574	1.798	2.196	1.909	2.4	0.701	0.855	0.813	0.903	0.496	0.324	0.01	0.347	0.01	0.01	0.01	0.01	0.01	0.01	1.999	3.055	0.01	0.333	0.529	0.01	93.1	91.9	66.5	70.8
708	High	Master Protein	Q8WUJ3-1	cemip	Cell migration-inducing and hyaluronan-binding protein [OS=Homo sapiens]	0	31.117	8	10	17	10	1361	152.9	7.85	41.62	1.541	1.49	0.789	0.732	1.407	1.889	1.089	0.75	1.115	1.175	1.246	1.468	0.802	1.11	1.464	2.394	0.712	0.92	0.668	1.212	0.538	0.484	1.281	0.498	0.882	1.336	0.451	0.649	0.687	0.524	83.9	129.3	125	66.2
709	High	Master Protein	O14514	ADGRB1	adhesion G protein-coupled receptor B1 [OS=Homo sapiens]	0	30.97	5	6	12	6	1584	173.4	7.88	19.46	0.884	1.054	1.933	1.462	1.211	0.947	4.494	0.558	1.358	1.591	0.973	1.357	1.143	0.552	2.07	4.044	0.889	1.37	0.621	0.785	0.849	0.476	2.717	0.228	1.175	0.01	1.365	0.893	0.578	0.18	70.8	62.6	74.6	136.9
710	High	Master Protein	P46821	MAP1B	microtubule-associated protein 1B [OS=Homo sapiens]	0	30.831	3	8	10	7	2468	270.5	4.81	22.51	3.11	1.147	1.566	0.507	1.325	0.555	1.822	0.708	1.237	0.706	2.555	0.968	0.769	0.43	0.777	0.493	6.613	0.571	2.693	0.01	0.339	0.01	3.632	0.01	1.259	0.01	2.329	0.01	0.01	0.01	83.4	259.4	95.7	130.6
711	High	Master Protein	P08519	LPA	apolipoprotein(a) [OS=Homo sapiens]	0	30.822	17	7	11	7	4548	501	5.88	27.3	0.371	0.699	0.419	0.593	0.483	1.141	0.126	5.182	0.352	0.444	0.92	0.4	0.342	0.465	0.256	0.23	0.061	0.045	0.82	1.019	0.858	1.239	0.143	1.959	0.227	0.104	0.608	0.776	1.575	1.951	121.3	45	84.8	50.8
712	High	Master Protein	P20700	LMNB1	Lamin-B1 [OS=Homo sapiens]	0	30.789	15	9	15	8	586	66.4	5.16	31.96	0.53	0.54	1.31	1.131	0.631	1.379	1.542	3.322	1.076	1.116	0.719	0.866	0.738	0.763	0.473	1.201	0.737	0.304	0.467	0.757	0.01	0.515	1.099	0.299	0.928	0.999	0.639	0.731	1.126	0.295	93.4	49.5	50.4	122.4
713	High	Master Protein	P01037	CST1	Cystatin-SN [OS=Homo sapiens]	0	30.786	56	5	11	3	141	16.4	7.21	26.03	6.632	9.402	0.507	0.348	1.864	1.987	0.225	1.52	0.541	0.68	1.607	3.505	2.136	1.382	2.766	2.041	1.25	0.662	0.484	0.678	0.458	0.01	2.096	0.305	0.183	0.256	0.252	0.213	0.135	0.136	44.3	293.9	416.7	22.5
714	High	Master Protein	P60981-1	DSTN	Destrin [OS=Homo sapiens]	0	30.76	44	6	8	6	165	18.5	7.85	21.25	1.419	1.087	0.96	0.479	1.198	0.885	1.552	2.956	1.98	0.927	0.792	0.663	0.756	0.786	0.844	0.909	0.442	0.335	0.01	0.725	0.01	0.01	1.852	0.01	3.143	4.791	1.199	0.215	0.466	0.01	87.5	124.2	95.1	84
715	High	Master Protein	Q96AQ6	PBXIP1	Pre-B-cell leukemia transcription factor-interacting protein 1 [OS=Homo sapiens]	0	30.649	11	7	12	7	731	80.6	5.33	30.34	1.915	1.942	1.617	0.969	1.703	1.426	1.501	0.77	1.466	1.119	0.998	0.774	1.071	0.704	1.684	2.073	1.623	0.852	1.577	1.088	1.489	0.378	1.396	0.133	0.484	1.165	0.542	0.865	0.593	0.215	77.4	148.3	150.4	125.3
716	High	Master Protein	A0A0C4DH25	ig	immunoglobulin kappa variable 3D-20 [OS=Homo sapiens]	0	30.577	28	3	79	1	116	12.5	4.59	195.49	0.868	0.982	0.774	0.72	0.641	0.76	0.068	0.542	0.839	1.003	1.195	1.022	1.248	1.486	0.654	1.07	1.127	1.636	0.929	1.142	1.027	1.044	0.843	0.837	0.921	0.682	1.502	0.877	1.071	0.766	115.9	100.6	113.8	89.7
717	High	Master Protein	P42658	DPP6	Dipeptidyl aminopeptidase-like protein 6 [OS=Homo sapiens]	0	30.537	11	10	16	10	865	97.5	6.37	38.76	1.485	0.981	1.369	1.135	1.29	0.975	1.764	0.695	1.375	1.285	1.436	1.428	0.878	0.641	2.068	2.174	1.249	1.587	1.004	1.128	0.693	0.23	1.502	0.331	0.874	0.573	0.958	0.574	0.733	0.266	80.8	120	79.3	110.6
718	High	Master Protein	Q9UBX5	FBLN5	Fibulin-5 [OS=Homo sapiens]	0	30.319	15	6	23	6	448	50.1	4.73	42.16	1.245	1.707	0.899	0.8	1.551	1.428	0.249	0.674	1.613	1.438	1.086	1.322	0.823	0.895	1.544	2.016	1.006	0.641	1.001	0.971	0.226	0.161	1.383	0.31	0.733	1.492	0.522	0.664	0.337	0.318	87.6	109	149.5	78.7
719	High	Master Protein	P01344	IGF2	Insulin-like growth factor II [OS=Homo sapiens]	0	30.196	22	4	25	4	180	20.1	9.32	66.92	1.062	1.294	2.021	1.658	1.459	1.893	0.236	0.474	1.368	1.127	0.871	1.243	1.035	1.13	1.398	1.811	1.11	0.85	1.039	0.901	0.564	0.357	1.41	0.502	0.658	0.883	0.698	0.61	0.48	0.548	83	88.2	107.4	167.8
720	High	Master Protein	Q06323-1	PSME1	Proteasome activator complex subunit 1 [OS=Homo sapiens]	0	30.173	32	7	15	7	249	28.7	6.02	47.36	0.704	0.626	0.95	0.732	0.874	1.18	1.549	3.728	0.698	0.603	0.88	0.977	0.873	0.767	0.607	0.565	0.412	0.495	0.408	0.518	0.21	0.374	0.403	0.284	0.815	1.685	0.396	0.346	0.578	0.298	95.5	67.2	59.8	90.7
721	High	Master Protein	P16070	CD44	CD44 antigen [OS=Homo sapiens]	0	30.171	8	5	26	5	742	81.5	5.33	67.12	1.52	1.109	1.017	0.751	1.027	0.92	0.785	0.558	1.983	1.732	0.637	0.821	1.293	0.893	1.6	1.427	0.881	0.784	1.02	0.572	1.315	0.624	0.927	0.294	0.824	0.822	0.861	0.746	0.506	0.303	90.7	137.9	100.6	92.2
722	High	Master Protein	Q96FW1	OTUB1	Ubiquitin thioesterase otub1 [OS=Homo sapiens]	0	30.109	22	5	11	5	271	31.3	4.94	31.23	1.426	0.905	1.028	0.676	0.782	0.817	1.853	3.709	1.383	1.288	0.969	1.085	0.65	0.662	0.548	0.552	0.628	0.415	0.484	0.546	0.497	0.405	0.655	0.249	0.758	1.273	0.574	0.38	0.596	0.262	85.2	121.5	77.1	87.6
723	High	Master Protein	Q9Y281-1	CFL2	Cofilin-2 [OS=Homo sapiens]	0	30.029	29	3	8	1	166	18.7	7.88	32.39	1.826	1.844	1.631	0.987	1.784	0.875	1.089	1.752	1.836	0.872	1.694	0.763	1.525	0.905	1.521	1.156	2.775	0.67	1.42	0.361	2.209	0.4	3.058	0.476	1.521	0.961	1.433	0.549	0.631	0.313	73	133.4	134.7	119.1
724	High	Master Protein	P02794	FTH1	Ferritin heavy chain [OS=Homo sapiens]	0	29.981	30	6	11	6	183	21.2	5.55	25.98	2.165	0.55	1.255	0.512	0.983	0.357	3.686	0.957	1.411	1.127	1.682	0.75	0.908	0.552	1.143	1.576	2.399	1.114	1.084	0.751	1.065	0.256	1.242	0.17	1.243	1.595	2.375	0.63	1.619	0.211	84	182	46.2	105.4
725	High	Master Protein	P23381	WARS	Tryptophan--tRNA ligase, cytoplasmic [OS=Homo sapiens]	0	29.953	15	6	11	6	471	53.1	6.23	22.82	0.751	0.412	0.824	0.742	0.568	1.036	2.859	3.005	1.671	2.108	0.368	0.447	0.733	0.642	0.301	0.403	1.346	1.47	0.633	1.366	0.944	0.611	0.01	0.01	1.602	1.938	2.406	1.943	0.625	0.01	91.6	68.8	37.7	75.5
726	High	Master Protein	P02461	COL3A1	Collagen alpha-1(III) chain [OS=Homo sapiens]	0	29.938	6	8	23	8	1466	138.5	6.61	54.21	0.958	1.016	0.737	0.674	1.562	1.731	0.858	0.795	0.923	0.931	0.73	1.546	0.897	1.202	1.002	1.717	0.606	1.791	0.502	0.489	0.389	0.391	1.752	1.099	1.263	1.574	0.831	1.243	0.885	1.198	96.6	92.6	98.1	71.2
727	High	Master Protein	P24534	EEF1B2	Elongation factor 1-beta [OS=Homo sapiens]	0	29.927	39	6	12	5	225	24.7	4.67	31.52	0.648	0.541	0.387	0.384	0.494	0.576	1.41	3.854	1.377	1.117	0.452	0.545	0.532	0.641	0.572	1.411	1.081	0.592	0.239	0.599	0.362	0.33	0.412	0.261	0.766	2.337	1.305	0.29	0.687	0.385	110.1	71.4	59.5	42.6
728	High	Master Protein	Q9BX67	JAM3	Junctional adhesion molecule C [OS=Homo sapiens]	0	29.899	25	6	12	6	310	35	7.59	27.13	1.706	1.168	1.164	0.623	1.581	0.881	2.696	0.541	1.397	1.165	1.055	0.913	1.116	0.569	2.263	1.3	1.228	0.657	1.038	0.425	0.741	0.179	1.096	0.211	0.588	0.493	0.579	0.477	0.35	0.295	80.6	137.6	94.2	93.9
729	High	Master Protein	P51888	PRELP	prolargin [OS=Homo sapiens]	0	29.899	25	8	14	8	382	43.8	9.38	30.3	1.312	1.753	0.894	0.832	1.839	2.115	2.064	1.26	2.561	2.108	0.778	1.278	1.237	1.088	2.032	1.816	0.866	0.717	0.854	0.903	0.949	0.969	1.279	0.813	0.89	1.513	0.8	0.841	0.65	0.621	66.2	86.9	116.1	59.2
730	High	Master Protein	P01768	IGHV3-30	Immunoglobulin heavy variable 3-30 [OS=Homo sapiens]	0	29.842	41	5	43	2	117	12.9	8.92	110.84	0.545	0.866	0.483	0.698	0.664	0.922	0.364	0.601	1.117	1.041	0.738	0.749	0.973	1.575	1.15	1.772	1.111	1.198	0.989	1.143	0.709	1.312	0.492	1.548	0.303	0.244	0.658	0.806	1.125	1.546	118.6	64.7	102.8	57.3
731	High	Master Protein	Q9BXR6	CFHR5	Complement factor H-related protein 5 [OS=Homo sapiens]	0	29.84	12	6	17	5	569	64.4	7.06	39.06	0.466	1.269	0.815	1.406	0.789	0.783	0.628	0.874	0.6	0.742	1.02	0.808	0.84	1.096	0.397	0.762	1.345	1.532	1.572	1.659	1.053	1.088	0.795	2.679	0.221	0.593	0.845	1.757	2.066	2.214	118.2	55.1	150	96.4
732	High	Master Protein	P49788	RARRES1	Retinoic acid receptor responder protein 1 [OS=Homo sapiens]	0	29.836	30	8	27	8	294	33.3	8.51	53.33	0.331	0.276	0.414	0.289	0.357	0.415	0.63	0.257	3.814	2.074	0.176	0.268	0.385	0.303	7.783	16.96	0.071	0.05	0.177	0.105	0.305	0.057	0.366	0.115	0.255	0.265	0.356	0.108	0.206	0.208	85.2	28.2	23.5	35.3
733	High	Master Protein	Q7Z7G0	ABI3BP	Target of Nesh-SH3 [OS=Homo sapiens]	0	29.776	9	8	10	8	1075	118.6	9.44	21.03	0.838	0.997	0.644	0.803	0.86	1.289	1.519	0.849	1.011	2.222	0.8	1.224	0.905	1.386	0.821	1.39	0.6	1.21	0.01	0.819	0.687	0.5	0.545	0.99	1.93	0.882	0.01	0.01	0.939	0.482	93.2	78.1	92.9	60.1
734	High	Master Protein	P27816-1	MAP4	Microtubule-associated protein 4 [OS=Homo sapiens]	0	29.655	8	8	11	8	1152	120.9	5.43	21.79	1.152	0.698	1.261	0.729	0.578	0.639	1.424	1.577	2.047	1.669	0.659	0.744	0.845	0.914	0.633	0.685	3.101	0.741	0.442	0.01	0.01	0.01	0.984	0.55	1.183	0.01	0.01	0.01	0.01	0.01	96.6	111.3	67.4	121.8
735	High	Master Protein	P04156-1	PRNP	Major prion protein [OS=Homo sapiens]	0	29.633	20	5	24	5	253	27.6	9	65.37	1.366	1.078	1.455	1.287	1.249	0.922	0.476	0.444	1.768	1.385	1.075	1.111	0.919	0.404	1.552	1.35	1.675	0.942	1.229	0.707	0.593	0.215	1.127	0.257	0.66	0.572	0.386	0.568	0.567	0.25	91.5	125	98.6	133.1
736	High	Master Protein	Q15223	NECTIN1	Nectin-1 [OS=Homo sapiens]	0	29.528	14	5	10	5	517	57.1	6.1	40.17	1.941	1.235	1.992	1.529	1.617	1.255	1.233	0.701	1.638	1.691	1.719	1.329	1.322	0.771	2.398	1.815	1.346	1.138	1.117	0.604	0.553	0.41	1.584	0.297	0.859	0.837	1.035	0.78	0.772	0.179	68.5	132.9	84.6	136.3
737	High	Master Protein	Q9H173	SIL1	nucleotide exchange factor SIL1 [OS=Homo sapiens]	0	29.362	16	7	11	7	461	52.1	5.36	23.22	0.92	0.978	1.067	0.731	1.965	1.081	0.724	0.778	1.437	0.971	1.586	1.137	1.464	1.456	1.634	1.483	0.748	0.413	0.927	0.57	0.637	0.165	1.353	0.178	0.809	0.763	0.685	0.466	0.639	0.099	84.5	77.8	82.6	90.2
738	High	Master Protein	O15354	GPR37	Prosaposin receptor GPR37 [OS=Homo sapiens]	0	29.212	12	5	15	5	613	67.1	8.27	32.75	2.228	1.077	1.891	0.795	2.523	1.041	0.804	0.417	1.523	1.113	1.238	0.641	1.443	0.343	2.635	1.976	1.514	0.704	1.27	0.466	1.46	0.027	1.89	0.095	1.348	0.993	0.528	0.648	0.166	0.099	77.2	172.1	83.2	146.1
739	High	Master Protein	Q99983	OMD	osteomodulin [OS=Homo sapiens]	0	29.028	15	5	21	5	421	49.5	5.59	56.53	1.134	1.662	0.791	0.816	1.275	2.032	0.771	0.51	1.919	1.667	0.62	1.225	0.519	0.698	1.23	1.979	0.931	1.378	0.803	1.266	0.436	0.274	1.279	0.382	0.934	1.212	0.926	0.77	0.403	0.416	89.5	101.6	148.8	70.8
740	High	Master Protein	Q15828	CST6	Cystatin-M [OS=Homo sapiens]	0	28.871	42	4	11	4	149	16.5	8.09	30.82	0.712	0.638	0.443	0.411	0.827	0.877	3.562	3.459	1.069	0.703	0.872	1.515	0.746	0.854	0.485	0.546	0.575	0.488	0.428	0.275	0.421	0.297	5.326	0.259	1.173	1.304	0.485	0.281	0.429	0.263	88	62.7	56.2	39
741	High	Master Protein	Q9H4D0	CLSTN2	Calsyntenin-2 [OS=Homo sapiens]	0	28.861	8	8	13	8	955	106.9	5.39	31.18	1.195	0.811	1.156	0.619	2.214	1.32	0.904	0.434	1.499	1.055	1.318	0.85	0.95	0.597	2.767	3.032	1.202	0.641	1.223	0.6	0.814	0.343	1.38	0.411	1.443	0.787	0.71	0.663	0.636	0.353	85.6	102.3	69.4	99
742	High	Master Protein	Q5FWE3-1	PRRT3	Proline-rich transmembrane protein 3 [OS=Homo sapiens]	0	28.835	4	3	30	3	981	102.1	7.78	73.44	1.485	1.047	1.668	1.349	1.021	0.917	1.83	0.574	1.305	1.09	1.189	1.165	1.303	0.456	1.684	1.43	1.555	0.864	0.87	0.402	0.73	0.093	1.319	0.136	0.737	0.727	0.857	0.462	0.313	0.164	83.8	124.5	87.8	139.9
743	High	Master Protein	P68104	EEF1A1	Elongation factor 1-alpha 1 [OS=Homo sapiens]	0	28.833	14	7	15	7	462	50.1	9.01	37.29	0.66	0.491	0.678	0.75	0.728	0.773	1.155	2.234	2.067	1.895	0.377	0.578	0.784	1.139	0.653	0.791	0.662	0.312	0.391	1.203	0.538	0.245	0.67	0.321	0.747	1.207	0.597	0.515	0.539	0.322	100.2	66.1	49.2	68
744	High	Master Protein	Q8N3J6-1	CADM2	cell adhesion molecule 2 [OS=Homo sapiens]	0	28.816	20	6	16	6	435	47.5	5.33	38.77	1.673	1.196	1.786	1.29	0.895	0.844	1.731	0.631	1.145	1.415	1.111	1.319	1.178	0.61	1.586	1.365	0.938	0.879	0.66	0.477	0.459	0.054	1.275	0.133	0.595	0.654	0.797	0.43	0.516	0.462	82.4	137.9	98.6	147.3
745	High	Master Protein	P04070	PROC	Vitamin K-dependent protein C [OS=Homo sapiens]	0	28.735	13	5	13	5	461	52	6.28	39.77	1.604	1.129	1.041	0.852	1.608	0.813	0.807	0.835	1.899	1.243	1.089	1.14	0.847	0.793	0.746	0.631	0.998	0.731	0.841	0.564	1.091	1.124	1.107	0.691	0.751	0.854	1.314	0.693	0.905	0.71	91.7	147.1	103.5	95.4
746	High	Master Protein	Q96FE7-4	PIK3IP1	Isoform 4 of Phosphoinositide-3-kinase-interacting protein 1 [OS=Homo sapiens]	0	28.704	28	4	26	4	173	18.5	4.91	67.29	2.196	1.319	1.697	1.022	1.365	1.066	1.823	0.502	1.785	1.39	0.853	0.885	1.252	0.419	1.911	1.426	1.826	0.779	0.872	0.478	0.76	0.156	2.163	0.22	0.874	0.872	0.734	0.548	0.368	0.203	78.1	171.5	103	132.5
747	High	Master Protein	P40121	CAPG	Macrophage-capping protein [OS=Homo sapiens]	0	28.664	16	5	10	5	348	38.5	6.19	27.74	0.585	0.782	1.089	1.005	0.809	1.108	0.856	1.966	2.005	2.187	0.554	0.768	0.73	0.927	0.556	0.646	0.548	0.548	0.272	0.651	0.729	0.486	0.543	0.512	0.651	0.987	0.914	0.791	0.633	0.484	94.5	55.3	73.9	102.9
748	High	Master Protein	P02775	PPBP	Platelet basic protein [OS=Homo sapiens]	0	28.614	36	4	13	4	128	13.9	8.79	29.77	0.741	5.651	0.298	0.185	0.56	0.693	0.682	0.475	0.595	1.231	0.824	0.643	1.449	0.604	0.301	0.257	0.398	1.116	0.535	0.257	0.348	0.389	0.346	0.592	0.821	2.17	0.345	0.331	1.63	0.589	100.4	74.4	567.5	30
749	High	Master Protein	O14818-1	PSMA7	Proteasome subunit alpha type-7 [OS=Homo sapiens]	0	28.586	20	5	15	5	248	27.9	8.46	33.98	1.135	0.739	0.879	0.548	0.568	0.732	2.726	2.927	0.912	1.291	0.923	0.873	1.302	0.88	0.605	0.508	0.474	0.274	0.251	0.352	0.251	0.189	0.417	0.244	0.919	1.082	0.556	0.444	0.483	0.226	88.7	100.7	65.6	78
750	High	Master Protein	Q01469	FABP5	Fatty acid-binding protein, epidermal [OS=Homo sapiens]	0	28.572	47	5	14	5	135	15.2	7.01	37.94	3.228	2.864	0.656	0.4	1.744	1.764	0.884	0.538	1.089	0.997	0.832	0.894	0.83	0.724	0.71	0.528	2.165	0.625	1.062	0.712	0.496	0.501	0.808	0.392	0.564	0.707	1.09	0.4	0.444	0.43	83.5	269.6	239.3	54.8
751	High	Master Protein	Q86SF2	GALNT7	N-acetylgalactosaminyltransferase 7 [OS=Homo sapiens]	0	28.552	13	7	13	7	657	75.3	7.11	30.13	1.609	1.281	0.965	0.814	1.774	1.52	1.699	0.9	1.334	1.068	1.068	1.251	1.052	0.888	1.433	1.354	0.982	0.947	0.81	0.663	0.723	0.378	1.246	0.237	1.534	2.005	0.555	0.35	0.528	0.275	81.4	131	104.3	78.6
752	High	Master Protein	Q92896	GLG1	Golgi apparatus protein 1 [OS=Homo sapiens]	0	28.464	7	8	13	8	1179	134.5	6.9	32.82	1.621	0.894	1.378	0.635	2	0.987	2.628	0.713	1.742	1.098	1.422	0.827	1.196	0.56	2.044	1.023	1.409	0.388	1.32	0.429	1.118	0.259	1.594	0.211	0.724	0.874	0.838	0.482	0.541	0.277	77.1	125	69	106.3
753	High	Master Protein	P62158	CALM1	Calmodulin [OS=Homo sapiens]	0	28.375	32	6	25	6	149	16.8	4.22	56.04	2.343	0.98	1.282	0.61	0.869	1.034	3.111	1.777	1.232	0.905	1.213	0.968	0.843	0.543	0.867	0.969	1.079	0.381	0.641	0.38	0.39	0.037	1.59	0.123	1.576	2.037	0.973	0.318	0.468	0.102	81.7	191.5	80.1	104.7
754	High	Master Protein	P01780	IGHV3-7	Immunoglobulin heavy variable 3-7 [OS=Homo sapiens]	0	28.346	32	4	35	2	117	12.9	6.57	84.15	0.727	1.079	0.52	0.722	0.928	1.176	0.263	0.484	0.7	0.816	1.008	1.12	1.238	2.047	0.729	0.947	0.818	1.238	1.048	1.025	1.138	2.177	0.359	1.177	0.238	0.178	0.823	0.95	0.879	1.213	109.9	79.9	118.6	57.1
755	High	Master Protein	Q86UN3	RTN4RL2	Reticulon-4 receptor-like 2 [OS=Homo sapiens]	0	28.321	21	8	19	8	420	46.1	7.62	52.53	1.698	0.914	1.826	1.153	1.202	0.659	1.805	0.675	0.993	1.016	1.721	1.334	1.169	0.615	2.244	1.95	0.964	1.013	1.161	0.776	0.779	0.259	1.544	0.228	1.019	0.824	0.802	0.478	0.664	0.251	79.9	135.7	73.1	145.9
756	High	Master Protein	P29762	CRABP1	Cellular retinoic acid-binding protein 1 [OS=Homo sapiens]	0	28.289	50	6	9	5	137	15.6	5.38	24.68	0.243	0.847	0.514	0.552	0.212	0.246	1.972	3.801	0.317	2.499	0.22	0.595	0.397	0.917	0.734	2.206	0.609	0.613	0.27	2.403	0.125	0.079	0.209	0.252	0.2	1.421	0.104	0.192	0.164	0.198	106.2	25.8	90	54.6
757	High	Master Protein	Q99523	SORT1	Sortilin [OS=Homo sapiens]	0	28.267	12	9	15	9	831	92	5.74	24.13	1.525	1.046	1.217	0.636	1.946	1.155	4.248	1.635	1.523	1.003	0.946	0.748	0.928	0.685	2.844	3.29	1.21	0.153	1.436	0.522	0.527	0.446	1.11	0.254	1.146	0.828	0.243	0.92	0.32	0.269	69.3	105.7	72.5	84.3
758	High	Master Protein	P06276	BCHE	cholinesterase [OS=Homo sapiens]	0	28.263	13	8	15	8	602	68.4	7.42	27.47	0.652	0.735	0.83	1.008	0.692	0.659	0.463	0.619	0.712	0.877	0.859	0.693	0.606	0.885	0.878	0.683	0.612	1.059	0.88	0.789	1.082	1.911	0.629	1.925	0.555	0.683	1.543	2.186	1.497	1.952	131.5	85.8	96.7	109.1
759	High	Master Protein	Q9UHI8	adamts1	a disintegrin and metalloproteinase with thrombospondin motifs 1 [OS=Homo sapiens]	0	28.237	5	2	7	2	967	105.3	6.83	48	1.456	1.658	3.473	2.453	1.437	1.012	0.258	0.789	2.354	1.831	1.607	1.343	1.11	0.803	2.069	1.774	1.631	1.155	1.264	0.802	0.51	0.402	0.949	0.624	0.92	0.739	0.739	1.007	0.555	0.408	64.9	94.5	107.6	225.4
760	High	Master Protein	P02656	Apoc3	Apolipoprotein C-III [OS=Homo sapiens]	0	28.031	54	4	28	4	99	10.8	5.41	84.34	0.176	0.79	0.748	0.912	0.283	0.278	0.05	0.907	0.611	2.321	0.519	0.235	0.155	0.714	0.186	0.12	0.207	0.723	0.507	0.483	0.906	4.57	0.23	2.424	0.278	0.698	1.161	2.111	1.222	2.52	161.9	28.4	127.8	121
761	High	Master Protein	P20908	COL5A1	Collagen alpha-1(V) chain [OS=Homo sapiens]	0	27.843	4	7	15	7	1838	183.4	5.06	33.13	1.078	0.728	0.664	0.653	0.938	1.149	1.553	0.956	1.168	1.109	0.732	1.084	1.048	1.124	0.852	1.363	0.745	3.424	0.377	0.315	0.587	0.381	2.241	1.592	1.906	1.869	0.81	1.127	1.323	1.5	101	108.9	73.5	67.1
762	High	Master Protein	O95861-1	BPNT1	3'(2'),5'-bisphosphate nucleotidase 1 [OS=Homo sapiens]	0	27.815	22	5	11	5	308	33.4	5.69	32.77	0.687	0.741	0.449	0.323	0.644	0.759	3.073	3.129	0.972	0.949	0.332	0.411	0.585	0.745	0.521	0.644	0.554	0.493	0.518	1.144	0.325	0.184	0.769	0.172	1.571	2.454	0.299	0.283	0.498	0.313	104.5	71.7	77.4	46.9
763	High	Master Protein	P62820	RAB1A	Ras-related protein Rab-1A [OS=Homo sapiens]	0	27.77	37	7	8	6	205	22.7	6.21	26.03	1.074	0.553	0.686	0.552	0.817	0.656	2.267	3.299	1.318	1.592	0.532	0.601	0.595	0.694	0.817	0.898	0.917	0.373	0.537	0.733	0.189	0.149	1.191	0.207	1.154	2.315	0.517	0.453	0.556	0.275	93.8	100.7	51.8	64.4
764	High	Master Protein	P11216	PYGB	Glycogen phosphorylase, brain form [OS=Homo sapiens]	0	27.695	9	8	13	6	843	96.6	6.86	24.42	1.11	0.885	0.684	0.303	0.65	0.539	1.598	2.864	1.426	2.067	0.355	0.283	0.456	0.791	0.454	1.004	1.839	0.616	0.859	0.314	0.01	0.402	0.72	0.247	1.361	1.975	1.265	2.125	0.305	0.222	103.5	114.8	91.6	70.8
765	High	Master Protein	Q99538	LGMN	Legumain [OS=Homo sapiens]	0	27.694	18	6	11	6	433	49.4	6.55	34.54	1.542	0.515	1.111	0.523	3.059	1.018	1.983	1.484	1.242	0.583	2.394	0.973	1.328	0.645	2.951	2.205	1.279	0.968	1.502	0.385	1.84	0.01	1.44	0.677	1.731	0.941	0.668	0.17	1.282	0.592	71.6	110.4	36.9	79.6
766	High	Master Protein	O00754	MAN2B1	Lysosomal alpha-mannosidase [OS=Homo sapiens]	0	27.674	8	6	13	6	1011	113.7	7.28	31.74	1.496	1.24	1.493	0.872	2.094	1.683	0.823	1.37	1.095	1.042	1.507	1.23	1.493	1.475	1.947	1.613	0.831	0.883	0.681	0.636	0.712	0.165	1.898	0.49	1.68	1.353	0.981	0.695	0.798	0.348	73.2	109.5	90.8	109.3
767	High	Master Protein	O75976	CPD	Carboxypeptidase D [OS=Homo sapiens]	0	27.646	7	8	11	8	1380	152.8	6.05	25.54	1.014	0.562	0.846	0.565	0.91	0.749	3.264	1.444	1.401	1.252	0.79	1.237	0.71	0.479	1.171	1.774	1.144	1.132	0.732	0.706	1.252	0.734	1.867	0.253	2.156	2.4	1.545	0.507	0.658	0.303	92	93.2	51.7	77.8
768	High	Master Protein	P52758	RIDA	2-iminobutanoate/2-iminopropanoate deaminase [OS=Homo sapiens]	0	27.631	46	4	10	4	137	14.5	8.68	23.46	1.164	1.323	1.116	0.663	1.072	0.763	0.22	0.863	1.207	1.063	1.412	1.118	0.851	0.76	0.998	0.595	1.198	1.125	0.915	0.783	1.243	0.552	1.489	1.015	1.898	2.331	1.376	1.182	0.765	0.829	102.6	119.4	135.8	114.5
769	High	Master Protein	Q9Y624	F11R	Junctional adhesion molecule A [OS=Homo sapiens]	0	27.563	23	6	18	6	299	32.6	7.9	42.27	3.909	4.682	0.819	0.541	0.542	0.488	3.463	2.215	1.374	0.916	0.688	1.348	0.43	0.499	0.437	0.468	0.307	0.164	0.064	0.175	0.108	0.06	3.383	0.241	1.65	1.884	0.151	0.038	0.127	0.207	68.5	267.8	320.8	56.1
770	High	Master Protein	Q9NPH3	IL1RAP	Interleukin-1 receptor accessory protein [OS=Homo sapiens]	0	27.545	10	6	14	6	570	65.4	8.12	31.66	0.81	0.785	1.11	0.962	0.828	0.902	0.973	1.529	0.741	0.766	1.331	1.891	0.928	1.031	0.696	0.77	0.988	1.221	1.048	0.963	1.644	1.425	1.781	1.005	1.834	2.388	1.783	1.302	0.853	0.855	98.3	79.6	77.1	109.1
771	High	Master Protein	O75509	TNFRSF21	Tumor necrosis factor receptor superfamily member 21 [OS=Homo sapiens]	0	27.494	7	4	13	4	655	71.8	7.83	39.59	1.597	1.201	1.878	1.197	1.105	0.855	0.562	0.859	1.248	1.186	1.183	1.05	1.183	0.596	2.066	2.269	1.213	0.644	0.824	0.414	0.669	0.431	1.4	0.466	0.788	0.756	0.966	0.59	0.52	0.514	85.3	136.1	102.4	160.1
772	High	Master Protein	Q9UGT4	SUSD2	Sushi domain-containing protein 2 [OS=Homo sapiens]	0	27.411	10	5	13	5	822	90.2	6.28	31.59	2.335	1.921	0.579	0.604	4.323	4.86	0.407	0.673	0.292	0.384	0.696	0.919	1.047	1.615	0.195	0.415	1.121	0.927	0.327	0.154	0.187	0.475	1.443	0.306	8.342	10.729	0.01	0.285	0.713	0.291	73.2	171	140.6	42.4
773	High	Master Protein	P09622	DLD	Dihydrolipoyl dehydrogenase, mitochondrial [OS=Homo sapiens]	0	27.41	15	7	14	7	509	54.1	7.85	29.14	2.097	0.984	1.66	1.041	0.83	0.516	1.43	1.516	1.032	0.937	1.402	1.02	1.02	0.448	1.666	1.045	1.13	0.894	0.97	0.676	0.912	0.209	1.617	0.4	1.152	1.504	0.728	0.575	0.502	0.466	86	180.4	84.7	142.8
774	High	Master Protein	P11362	FGFR1	Fibroblast growth factor receptor 1 [OS=Homo sapiens]	0	27.37	8	7	15	7	822	91.8	6.21	38.07	1.666	1.285	1.642	1.249	1.241	1.096	0.833	0.662	1.699	1.218	0.814	1.219	0.72	0.449	1.821	1.436	1.683	1.441	0.963	0.853	0.587	0.326	0.89	0.304	0.683	0.669	0.862	0.584	0.393	0.347	86	143.2	110.4	141.1
775	High	Master Protein	Q9H1E3	NUCKS1	Nuclear ubiquitous casein and cyclin-dependent kinase substrate 1 [OS=Homo sapiens]	0	27.332	27	6	11	6	243	27.3	5.08	28.12	2.233	1.4	1.388	0.872	0.967	0.972	2.166	3.553	1.34	1.062	1.223	1.174	0.785	0.604	0.78	0.433	0.899	0.393	0.446	0.424	0.441	0.138	0.371	0.16	1.697	1.544	0.599	0.404	0.286	0.33	74.4	166	104.1	103.2
776	High	Master Protein	P03950	ANG	angiogenin [OS=Homo sapiens]	0	27.312	40	5	11	5	147	16.5	9.64	30.85	1.003	0.959	0.675	0.462	2.661	1.924	0.481	0.361	1.298	0.982	1.347	1.013	1.08	1.212	1.038	1.03	1.201	1.304	1.647	0.775	1.339	0.583	1.013	1.001	1.071	0.718	1.005	0.969	1.608	1.073	91.5	91.8	87.7	61.7
777	High	Master Protein	P24593	IGFBP5	Insulin-like growth factor-binding protein 5 [OS=Homo sapiens]	0	27.311	27	7	14	7	272	30.6	8.21	31.82	0.81	1.01	0.916	0.779	2.171	1.861	0.264	0.545	1.725	0.752	0.688	1.031	0.812	0.944	1.444	2.445	1.235	0.988	1.371	0.871	0.865	0.386	0.902	0.88	0.863	0.762	0.868	0.693	0.996	0.763	95.5	77.4	96.4	87.5
778	High	Master Protein	Q8NCW5	NAXE	NAD(P)H-hydrate epimerase [OS=Homo sapiens]	0	27.309	23	5	20	5	288	31.7	7.66	49.93	1.478	1.251	1.305	0.893	1.038	0.812	2.813	4.031	1.13	0.714	1.143	0.943	0.936	0.63	1.084	0.87	0.839	0.676	0.468	0.571	0.166	0.351	0.947	0.01	1.092	1.063	0.646	0.257	0.346	0.072	75.5	111.5	94.4	98.5
779	High	Master Protein	P67936-2	TPM4	Isoform 2 of Tropomyosin alpha-4 chain [OS=Homo sapiens]	0	27.276	24	8	24	3	284	32.7	4.73	53.89	1.092	0.897	0.838	0.485	0.663	1.251	1.483	1.656	2.784	3.183	0.546	0.49	0.426	0.466	0.9	1.543	0.915	0.393	0.239	0.487	0.269	0.122	0.659	0.036	0.908	1.2	0.374	0.339	0.52	0.063	88.1	96.2	79	73.8
780	High	Master Protein	P04080	CSTB	Cystatin-B [OS=Homo sapiens]	0	27.251	46	3	7	3	98	11.1	7.56	26.95	1.167	1.469	0.839	0.654	1.016	1.21	1.885	2.473	1.301	0.902	0.669	0.817	0.808	0.99	0.692	0.597	1.211	0.532	0.585	0.397	0.285	0.19	0.741	0.269	0.687	1.076	0.891	0.767	0.475	0.305	89.4	104.4	131.4	75
781	High	Master Protein	P31153	MAT2A	S-adenosylmethionine synthase isoform type-2 [OS=Homo sapiens]	0	27.085	20	6	7	6	395	43.6	6.48	23.22	1.533	1.082	1.355	0.8	0.791	1.022	1.649	1.726	1.22	1.118	0.994	0.966	0.907	0.79	0.831	1.014	0.935	1.165	1.063	0.617	0.872	0.812	0.481	0.849	1.305	1.706	1.595	0.713	0.633	0.527	90	137.9	97.3	121.9
782	High	Master Protein	P25713	MT3	Metallothionein-3 [OS=Homo sapiens]	0	27.074	65	3	12	3	68	6.9	4.84	40.09	3.844	1.321	1.751	0.972	1.069	0.673	2.243	0.447	1.786	1.312	1.421	1.136	0.945	0.275	1.855	1.274	2.127	0.922	1.218	0.433	0.705	0.057	1.687	0.019	0.958	0.602	1.214	0.398	0.22	0.01	72.6	278.9	95.9	127
783	High	Master Protein	P15169	CPN1	Carboxypeptidase N catalytic chain [OS=Homo sapiens]	0	26.965	13	5	12	5	458	52.3	7.34	32.07	0.262	0.567	0.719	1.321	0.342	0.568	2.528	1.353	0.287	0.726	0.955	0.682	0.587	1.156	0.196	0.886	0.749	0.799	1.673	1.36	1.091	1.879	0.113	1.921	0.592	0.516	0.741	0.958	1.884	2.312	120.8	31.7	68.5	86.8
784	High	Master Protein	O95445-1	APOM	apolipoprotein M [OS=Homo sapiens]	0	26.863	28	4	17	4	188	21.2	6.01	41.47	0.363	1.254	1.202	1.714	0.447	0.756	0.122	1.046	0.483	0.923	0.576	0.398	0.396	0.767	0.205	0.176	0.325	0.959	1.039	1.205	1.042	2.394	0.239	2.582	0.419	0.582	1.293	2.009	1.215	2.368	137.3	49.9	172.1	165
785	High	Master Protein	P22676	CALB2	Calretinin [OS=Homo sapiens]	0	26.856	16	4	11	3	271	31.5	5.15	29.47	2.519	1.917	0.86	0.308	0.584	0.602	0.393	0.158	4.545	4.641	0.473	0.739	0.725	0.453	0.685	1.066	0.499	1.009	0.469	0.82	0.549	0.01	0.467	0.311	0.61	0.953	0.711	0.01	0.264	0.275	77.7	195.7	148.9	66.8
786	High	Master Protein	P48058-1	GRIA4	Glutamate receptor 4 [OS=Homo sapiens]	0	26.847	6	6	10	6	902	100.8	8.1	19.92	0.869	0.546	1.74	1.321	1.509	0.731	0.578	0.515	1.47	1.382	1.043	1.089	0.563	0.261	1.707	2.404	1.432	2.411	0.813	1.254	0.59	0.222	1.773	0.426	0.541	0.409	0.439	0.348	0.604	0.606	98	85.2	53.5	170.6
787	High	Master Protein	P16112	ACAN	Aggrecan core protein [OS=Homo sapiens]	0	26.71	5	9	13	9	2415	250	4.18	24.1	2.057	1.654	1.05	0.821	1.086	1.259	1.563	0.722	0.995	1.996	1.113	1.004	1.208	0.861	1.073	1.063	1.129	1.379	0.709	0.818	1.185	0.373	2.289	0.508	1.006	1.605	0.741	1.121	0.716	0.704	82.2	169.1	136	86.3
788	High	Master Protein	P26992	CNTFR	Ciliary neurotrophic factor receptor subunit alpha [OS=Homo sapiens]	0	26.691	20	5	11	5	372	40.6	6.76	25.32	1.552	0.829	1.15	1.248	1.147	0.961	0.174	0.806	1.561	1.4	1.073	1.441	0.947	0.871	1.485	1.447	1.417	1.45	0.725	0.648	0.752	0.307	1.78	0.34	0.646	0.655	1.021	0.494	0.782	0.435	90.7	140.7	75.2	104.3
789	High	Master Protein	Q9UPU3	SORCS3	VPS10 domain-containing receptor SorCS3 [OS=Homo sapiens]	0	26.654	6	6	15	5	1222	135.7	6.6	34.02	2.275	0.763	3.024	1.491	1.464	1.037	0.57	0.376	0.758	1.318	1.019	1.275	1.106	0.445	1.745	0.852	0.738	1.523	0.717	0.655	1.059	0.209	1.074	0.318	0.706	0.352	0.252	0.762	0.227	0.227	81.4	185.1	62	246
790	High	Master Protein	Q6P4E1-4	CASC4	Isoform 4 of Protein CASC4 [OS=Homo sapiens]	0	26.524	16	7	14	7	436	49.5	5.29	28.75	1.912	1.405	1.541	1.309	1.433	1.246	2.453	0.865	1.509	1.159	1.227	1.043	1.217	0.615	1.79	1.277	1.172	0.948	0.833	0.535	0.521	0.201	1.127	0.158	0.86	0.952	0.487	0.38	0.328	0.227	73.7	140.8	103.5	113.5
791	High	Master Protein	Q96AP7	ESAM	Endothelial cell-selective adhesion molecule [OS=Homo sapiens]	0	26.385	17	5	9	5	390	41.2	9.32	25.23	1.537	1.068	1.085	1.28	1.277	1.191	1.051	0.88	1.19	0.769	1.516	1.407	1.253	0.719	1.363	0.89	0.836	0.647	0.841	0.534	0.506	0.342	0.862	0.255	1.113	1.344	0.617	0.431	1.579	0.303	86.1	132.3	91.9	93.4
792	High	Master Protein	P37840-1	snca	Alpha-synuclein [OS=Homo sapiens]	0	26.372	48	5	9	4	140	14.5	4.7	24.36	1.793	1.078	1.794	0.939	0.689	0.44	0.219	0.51	0.46	0.926	1.193	1.111	1.056	0.56	0.392	0.692	0.914	1.364	1.211	1.14	0.944	0.266	2.6	0.394	0.79	0.687	1.526	0.858	1.376	0.227	113	202.5	121.8	202.7
793	High	Master Protein	Q13214-1	SEMA3B	Semaphorin-3B [OS=Homo sapiens]	0	26.349	10	6	10	6	749	83.1	8.91	26.81	1.319	1.209	1.44	1.552	1.381	1.254	1.03	0.536	1.347	1.303	0.967	1.416	0.941	0.829	1.396	1.52	0.668	0.728	1.374	0.935	1.272	0.269	1.386	0.45	0.693	0.812	0.479	0.659	0.847	0.735	84.6	111.6	102.3	121.8
794	High	Master Protein	P29323	EPHB2	Ephrin type-B receptor 2 [OS=Homo sapiens]	0	26.332	8	6	14	6	1055	117.4	6.55	24.58	1.133	1.064	1.662	1.503	1.096	1.019	1.111	0.854	1.012	1.013	1.8	2.332	0.725	0.677	1.448	1.194	1.168	1.081	0.488	0.975	0.632	0.204	1.681	0.398	1.601	1.935	0.542	0.529	0.505	0.21	82.3	93.2	87.5	136.7
795	High	Master Protein	P58499	FAM3B	Protein FAM3B [OS=Homo sapiens]	0	26.315	22	5	10	5	235	26	8.75	20.45	0.91	0.725	3.148	2.481	0.686	0.636	1.678	1.275	1.024	0.725	1.969	3.367	0.987	1.069	1.599	1.847	0.573	0.156	0.226	0.01	0.353	0.01	0.725	0.131	0.821	0.201	0.301	0.316	0.208	0.01	68.7	62.6	49.8	216.4
796	High	Master Protein	P15289-1	ARSA	arylsulfatase A [OS=Homo sapiens]	0	26.299	9	3	8	3	507	53.6	6.07	28.83	1.172	0.601	1.067	0.577	1.943	1.156	0.595	0.663	0.778	0.682	1.232	0.72	0.894	0.664	1.518	1.595	1.269	0.725	1.689	0.69	0.961	0.27	1.533	0.457	1.413	0.93	0.846	0.769	0.422	0.474	104.8	122.9	63	111.9
797	High	Master Protein	A0A087WSY6	ig	Immunoglobulin kappa variable 3D-15 [OS=Homo sapiens]	0	26.276	26	2	8	1	115	12.5	5.19	30.86	0.438	0.617	0.587	0.67	1.016	1.175	0.206	0.47	1.246	1.286	0.93	0.663	1.186	1.489	1.053	2.575	0.985	0.757	1.242	1.607	0.767	1.389	0.361	2.072	0.398	0.395	0.662	0.995	1.245	1.622	114	49.9	70.3	66.9
798	High	Master Protein	Q9UBG0	mrc2	C-type mannose receptor 2 [OS=Homo sapiens]	0	26.257	5	5	7	5	1479	166.6	5.83	21.13	1.428	1.086	1.218	1.157	1.247	1.044	1.149	0.622	1.006	0.997	0.875	1.184	1.024	0.771	1.149	1.651	1.396	2.148	2.223	1.395	0.01	0.01	4.935	0.961	0.01	1.405	0.01	0.01	0.01	0.994	94.4	134.8	102.5	114.9
799	High	Master Protein	P54756	EPHA5	Ephrin type-A receptor 5 [OS=Homo sapiens]	0	26.244	5	4	9	3	1037	114.7	6.93	19.74	2.62	1.72	3.5	3.243	1.649	0.95	2.002	1.069	2.289	3.195	1.402	2.743	2.754	1.462	3.664	0.988	0.733	0.9	0.655	0.452	0.539	0.202	0.967	0.093	0.589	0.58	0.766	0.593	0.3	0.132	45.4	118.9	78.1	158.8
800	High	Master Protein	P22223-1	CDH3	Cadherin-3 [OS=Homo sapiens]	0	26.165	7	4	7	3	829	91.4	4.75	19.99	0.958	0.573	1.577	1.125	0.782	0.525	0.299	1.008	2.136	1.743	0.851	1.413	1.513	1.309	1.165	0.969	0.73	0.4	0.748	0.623	1.912	1.117	1.215	0.181	0.689	0.718	1.068	1.443	0.683	0.464	89	85.3	51	140.3
801	High	Master Protein	O75354-1	ENTPD6	Ectonucleoside triphosphate diphosphohydrolase 6 [OS=Homo sapiens]	0	26.16	13	5	9	5	484	53.2	9.26	25.54	1.442	1.527	0.9	0.976	1.629	1.299	1.113	1.473	1.443	1.224	0.944	1.345	1.113	1.053	1.792	2.356	0.861	1.146	1.064	0.76	0.551	0.391	1.179	0.369	1.35	1.493	0.497	0.247	0.883	0.345	78.9	113.8	120.5	71
802	High	Master Protein	P05783	KRT18	Keratin, type I cytoskeletal 18 [OS=Homo sapiens]	0	26.159	17	7	10	5	430	48	5.45	15.04	0.552	0.377	0.325	0.488	0.671	1.108	1.876	3.849	2.15	2.395	0.185	0.395	0.889	0.502	0.364	0.252	0.349	0.01	0.01	0.21	0.01	0.01	0.59	0.179	0.362	0.807	0.01	0.089	0.131	0.134	93.4	51.6	35.2	30.4
803	High	Master Protein	Q15274	QPRT	nicotinate-nucleotide pyrophosphorylase [carboxylating] [OS=Homo sapiens]	0	26.156	24	5	6	5	297	30.8	6.21	18.22	0.627	0.454	0.46	0.499	0.656	0.606	1.71	4.989	0.894	0.951	0.827	0.684	0.671	0.648	0.355	0.558	1.442	0.01	0.01	0.01	0.01	0.01	2.096	0.01	1.74	3.077	0.01	0.01	0.01	0.584	99.8	62.6	45.3	45.9
804	High	Master Protein	Q14257	RCN2	Reticulocalbin-2 [OS=Homo sapiens]	0	26.149	18	4	9	4	317	36.9	4.4	27.65	1.834	1.444	1.946	0.789	1.757	1.382	1.531	1.084	2.004	1.194	1.068	1.052	1.145	0.768	2.169	1.672	1.37	1.114	0.974	0.735	1.774	0.569	1.501	0.279	0.986	1.255	0.874	0.784	1.14	0.471	72.2	132.4	104.2	140.4
805	High	Master Protein	Q9NS98	SEMA3G	Semaphorin-3G [OS=Homo sapiens]	0	26.126	10	7	10	7	782	86.6	7.78	22.83	1.523	1.114	1.795	1.309	1.312	1.046	1.3	0.759	1.418	1.308	1.34	1.329	1.004	0.727	1.169	0.699	1.428	2.738	0.579	2.687	0.52	0.01	0.01	0.595	1.017	0.821	1.178	1.142	0.928	1.144	82.3	125.3	91.6	147.6
806	High	Master Protein	Q15365	PCBP1	Poly(RC)-binding protein 1 [OS=Homo sapiens]	0	26.112	20	6	10	4	356	37.5	7.09	24.17	0.745	1.017	0.891	0.676	0.938	1.138	1.554	2.897	2.519	2.348	0.672	0.856	0.62	0.968	0.853	2.265	0.772	0.251	0.352	0.73	0.01	0.01	0.686	0.01	2.012	3.067	0.317	0.194	0.274	0.373	81.3	60.5	82.6	72.4
807	High	Master Protein	Q16881-1	TXNRD1	Thioredoxin reductase 1, cytoplasmic [OS=Homo sapiens]	0	26.057	11	6	10	6	649	70.9	7.39	26.72	1.986	1.649	1.042	0.639	0.636	0.882	1.773	1.344	1.267	1.246	0.914	1.139	0.806	0.842	0.807	1.046	0.874	0.696	0.574	0.261	0.577	0.143	0.96	0.091	0.931	0.783	0.27	0.418	0.338	0.072	89	176.8	146.8	92.8
808	High	Master Protein	Q8N2Q7-1	nlgn1	Neuroligin-1 [OS=Homo sapiens]	0	26.043	8	5	7	3	840	93.8	6.24	19.28	1.706	1.06	1.104	0.701	1.384	0.932	1.412	0.595	1.363	1.142	0.799	0.955	0.785	0.441	1.348	1.353	0.538	0.905	0.459	0.457	1.57	0.286	1.529	0.01	1.011	0.651	1.227	1.163	0.567	0.378	95.6	163.2	101.4	105.6
809	High	Master Protein	P51149	RAB7A	ras-related protein Rab-7a [OS=Homo sapiens]	0	26.036	29	5	9	5	207	23.5	6.7	21.35	1.436	0.992	1.423	0.76	1.203	0.784	1.419	1.939	2.6	2.869	0.855	0.828	1.032	0.889	1.12	0.866	1.417	0.305	0.784	0.942	0.511	0.01	0.67	0.324	1.6	1.647	0.658	0.479	1.119	0.227	75.6	108.7	75.1	107.6
810	High	Master Protein	O15197-1	EPHB6	Ephrin type-B receptor 6 [OS=Homo sapiens]	0	25.96	10	6	7	6	1021	110.6	6.65	16.72	0.832	1.03	1.842	1.862	0.689	0.716	0.583	0.683	0.834	1.688	1.204	1.416	1.003	0.551	1.148	1.424	0.01	0.737	0.792	0.581	0.01	0.01	1.835	0.01	0.955	0.01	0.01	0.01	0.01	0.01	93.7	77.9	96.5	172.5
811	High	Master Protein	Q04721	NOTCH2	Neurogenic locus notch homolog protein 2 [OS=Homo sapiens]	0	25.96	4	7	13	7	2471	265.2	5.14	28.07	1.398	1.143	1.468	0.733	1.44	1.459	0.155	0.613	1.732	1.229	0.952	0.96	1.682	1.255	1.965	1.458	1.16	1.001	0.852	0.58	1.043	0.313	1.015	0.334	0.594	0.709	0.781	0.554	0.358	0.415	83.4	116.6	95.3	122.4
812	High	Master Protein	P60900	PSMA6	Proteasome subunit alpha type-6 [OS=Homo sapiens]	0	25.927	28	6	9	6	246	27.4	6.76	26.03	1.224	1.039	0.871	0.671	0.82	1.005	2.258	3.827	1.346	1.097	1.253	0.833	0.823	0.807	0.582	0.79	0.704	0.475	0.45	0.644	0.533	0.153	0.657	0.261	1.202	1.497	1.105	0.431	0.623	0.319	82.2	100.6	85.5	71.6
813	High	Master Protein	O14672	ADAM10	Disintegrin and metalloproteinase domain-containing protein 10 [OS=Homo sapiens]	0	25.861	11	6	11	6	748	84.1	7.77	24.4	1.138	0.909	1.143	0.778	1.241	1.205	1.677	1.132	1.173	1.14	0.99	0.82	0.87	0.747	2.059	2.857	0.835	1.208	1.078	0.906	0.987	0.501	1.801	0.26	0.417	0.861	0.224	0.513	0.567	0.338	88.8	101	80.7	101.5
814	High	Master Protein	Q9Y266	NUDC	nuclear migration protein nudC [OS=Homo sapiens]	0	25.848	24	8	14	8	331	38.2	5.38	29.86	1.347	1.01	1.087	0.646	0.688	0.724	3.351	3.463	1.006	1.159	1.009	1.269	0.672	0.751	0.529	0.762	1.046	0.527	0.605	0.545	0.389	0.277	0.733	0.131	1.185	2.116	0.629	0.424	0.362	0.098	81.2	109.3	82	88.2
815	High	Master Protein	Q9Y287	ITM2B	Integral membrane protein 2B [OS=Homo sapiens]	0	25.695	26	6	18	6	266	30.3	5.14	43.16	1.449	0.951	1.298	0.931	1.819	0.882	0.455	0.823	1.338	1.093	1.265	0.937	0.994	0.94	1.855	0.571	1.577	0.438	3.105	1.201	1.794	0.119	0.737	0.043	0.313	0.186	0.678	0.677	0.648	0.067	88.7	128.6	84.4	115.1
816	High	Master Protein	P55072	VCP	Transitional endoplasmic reticulum ATPase [OS=Homo sapiens]	0	25.654	11	6	10	6	806	89.3	5.26	20.77	1.955	0.676	1.011	0.619	1.056	1.067	1.978	1.242	2.541	2.777	1.227	0.84	1.099	1.111	0.723	1.356	1.153	0.284	0.949	0.812	0.512	0.29	1.042	0.176	1.295	1.253	0.683	0.354	1.726	0.01	76.5	149.5	51.7	77.3
817	High	Master Protein	P58107	EPPK1	epiplakin [OS=Homo sapiens]	0	25.646	7	5	9	3	5090	555.3	5.6	17.63	0.621	0.33	0.489	0.421	0.333	0.296	0.458	0.404	2.07	3.541	0.01	0.237	0.511	0.532	3.418	8.665	0.504	0.01	0.01	8.667	0.01	0.01	0.53	0.494	1.356	3.16	0.796	0.01	0.956	0.368	109.1	67.8	36	53.3
818	High	Master Protein	P00533-1	EGFR	epidermal growth factor receptor [OS=Homo sapiens]	0	25.611	7	6	12	6	1210	134.2	6.68	29.63	1.08	0.752	1.023	0.776	1.053	1.187	2.797	2.015	0.783	0.851	0.974	0.988	1.074	0.958	0.708	1.127	0.816	0.765	0.653	0.636	0.636	0.274	1.496	0.244	1.25	1.07	0.568	0.566	0.523	0.339	88.8	95.9	66.7	90.8
819	High	Master Protein	P0DP04	ig	Immunoglobulin heavy variable 3-43D [OS=Homo sapiens]	0	25.496	35	3	25	2	118	13	5.41	65.51	0.788	1.12	0.681	0.64	0.751	0.993	0.187	0.818	0.523	0.619	1.202	0.879	1.123	1.587	1.082	1.61	1.194	1.319	0.874	1.145	0.789	1.28	0.524	1.449	0.321	0.275	0.988	0.972	0.908	1.197	114.3	90.1	128.1	77.9
820	High	Master Protein	P29218-1	IMPA1	Inositol monophosphatase 1 [OS=Homo sapiens]	0	25.443	23	6	10	6	277	30.2	5.26	24.45	2.127	1.319	1.201	0.764	1.369	0.903	1.398	1.562	1.055	1.126	1.208	1.113	1.143	0.721	1.063	0.84	1.85	0.867	0.91	0.613	1.101	0.381	1.79	0.825	1.318	1.091	1.006	0.501	0.674	0.886	83.9	178.5	110.6	100.7
821	High	Master Protein	P53041	PPP5C	Serine/threonine-protein phosphatase 5 [OS=Homo sapiens]	0	25.439	11	5	8	5	499	56.8	6.28	23.76	1.517	1.19	1.287	0.764	0.944	0.83	2.557	1.972	1.325	1.393	1.201	0.895	1.035	0.584	1.025	1.037	1.228	0.616	0.374	0.208	0.664	0.01	0.765	0.01	0.726	1.123	0.539	0.252	0.38	0.135	82	124.3	97.6	105.5
822	High	Master Protein	P54819	AK2	Adenylate kinase 2, mitochondrial [OS=Homo sapiens]	0	25.415	19	4	8	4	239	26.5	7.81	22.92	0.72	0.866	0.863	0.525	0.895	1.532	2.289	3.179	0.771	0.579	1.096	1.377	0.777	1.062	0.461	0.705	0.454	0.232	0.154	0.194	0.224	0.295	0.365	0.358	1.169	2.221	0.409	0.235	0.437	0.469	88.9	64	77	76.8
823	High	Master Protein	Q9Y240	CLEC11A	C-type lectin domain family 11 member A [OS=Homo sapiens]	0	25.405	23	6	11	6	323	35.7	5.16	27.87	1.494	1.843	1.131	1.319	1.594	2.565	0.608	1.169	1.305	1.585	1.107	1.967	0.783	1.144	1.48	1.873	0.598	1.275	0.728	0.578	0.746	0.705	2.226	0.546	0.449	1	1.173	1.331	0.558	0.582	72.4	108.2	133.5	81.9
824	High	Master Protein	Q8NES3-1	LFNG	Beta-1,3-N-acetylglucosaminyltransferase lunatic fringe [OS=Homo sapiens]	0	25.385	14	4	6	4	379	41.7	9.17	22.09	1.424	1.093	1.52	1.031	1.582	1.046	0.318	0.736	1.395	0.984	1	0.948	0.974	0.731	0.981	1.325	0.959	1.842	1.315	1.333	2.595	1.054	1.877	1.842	1.796	1.884	0.01	0.653	0.916	1.171	95.5	135.9	104.4	145.1
825	High	Master Protein	P78417	GSTO1	Glutathione S-transferase omega-1 [OS=Homo sapiens]	0	25.38	30	8	14	8	241	27.5	6.6	35.45	1.607	0.769	1.227	0.901	0.602	0.531	2.041	1.519	1.189	1.105	1.027	0.921	0.67	0.537	0.576	0.58	0.949	0.781	0.772	0.588	0.417	0.332	0.707	0.268	0.956	1.035	1.343	0.728	0.804	0.349	98.6	158.5	75.9	121
826	High	Master Protein	P01624	ig	Immunoglobulin kappa variable 3-15 [OS=Homo sapiens]	0	25.321	26	2	9	1	115	12.5	5.19	27.66	0.704	0.88	0.699	0.554	0.608	0.706	0.497	0.639	0.58	0.585	0.713	0.804	1.061	1.141	0.684	1.188	0.999	0.86	1.234	1.11	1.052	0.981	0.628	0.998	0.367	0.384	0.883	0.998	0.991	1.074	135	95.1	118.7	94.4
827	High	Master Protein	P20472	PVALB	Parvalbumin alpha [OS=Homo sapiens]	0	25.169	46	5	13	5	110	12.1	5.19	28.82	2.973	1.915	1.04	0.681	0.834	0.859	1.798	0.99	1.635	1.29	0.471	0.942	0.51	0.348	1.414	1.712	1.88	1.298	1.093	0.857	0.383	0.117	1.5	0.086	0.894	0.466	0.952	0.379	0.46	0.078	85.6	254.4	163.9	89
828	High	Master Protein	Q93091	RNASE6	Ribonuclease K6 [OS=Homo sapiens]	0	25.162	25	3	16	3	150	17.2	8.76	48.1	1.506	1.382	0.847	0.706	1.735	2.09	0.227	0.684	1.374	0.916	1.057	1.566	1.144	1.177	1.484	1.6	1.45	0.901	1.31	1.067	0.627	0.4	1.791	0.269	1.211	1.122	0.887	0.507	0.403	0.273	84.7	127.5	117.1	71.7
829	High	Master Protein	Q5KU26	COLEC12	Collectin-12 [OS=Homo sapiens]	0	25.073	8	7	25	7	742	81.5	5.69	55.5	1.587	1.02	1.396	0.886	2.035	1.739	1.959	0.561	0.966	0.588	1.039	1.017	1.322	0.774	1.414	1.586	1.696	1.148	1.284	0.767	0.748	0.119	1.351	0.234	1.691	1.452	0.698	0.496	0.574	0.284	82.9	131.6	84.5	115.7
830	High	Master Protein	P27824	CANX	Calnexin [OS=Homo sapiens]	0	25.068	14	8	13	8	592	67.5	4.6	22.53	1.809	1.081	1.173	1.167	1.071	0.918	3.495	1.695	0.977	0.943	1.038	0.967	0.763	0.542	1.199	1.65	1.243	1.288	0.685	0.946	0.768	0.292	0.845	0.098	1.317	1.08	0.883	0.592	0.633	0.075	80.7	145.9	87.2	94.6
831	High	Master Protein	O75711	SCRG1	Scrapie-responsive protein 1 [OS=Homo sapiens]	0	25.049	47	3	24	3	98	11.1	6.71	67.3	1.386	1.182	0.952	0.6	1.921	1.53	1.17	0.371	2.364	1.358	0.623	0.701	0.825	0.503	1.815	1.528	1.852	1.079	0.773	0.669	0.882	0.256	1.495	0.184	0.968	1.098	0.823	0.487	0.441	0.184	87.4	121.2	103.3	83.2
832	High	Master Protein	Q9H2E6	SEMA6A	Semaphorin-6A [OS=Homo sapiens]	0	24.97	6	7	12	5	1030	114.3	8.41	25.92	1.263	0.709	1.214	0.716	2.218	0.921	2.095	0.43	1.589	1.01	1.059	0.727	0.986	0.498	2.797	1.819	1.117	1.2	1.579	0.947	1.155	0.195	1.653	0.302	1.271	0.586	1.104	0.764	0.703	0.198	83.2	105.1	59	101
833	High	Master Protein	Q6UWR7	ENPP6	Ectonucleotide pyrophosphatase/phosphodiesterase family member 6 [OS=Homo sapiens]	0	24.925	18	6	8	6	440	50.2	7.99	21.68	1.615	0.962	1.113	0.672	1.821	1.063	3.369	0.392	1.827	2.327	1.562	0.848	0.997	0.656	2.401	1.708	1.549	0.915	1.597	1.188	1.199	0.422	1.336	0.448	1.306	0.913	0.832	0.525	0.838	0.375	70.7	114.2	68	78.7
834	High	Master Protein	P62136-1	PPP1CA	serine/threonine-protein phosphatase PP1-alpha catalytic subunit [OS=Homo sapiens]	0	24.914	19	5	8	2	330	37.5	6.33	26.3	0.468	0.589	1.297	1.467	0.486	0.723	1.604	2.493	0.815	0.989	0.811	0.526	0.547	1.1	0.339	0.934	0.596	0.312	0.399	0.782	0.265	0.124	1.105	0.19	1.283	2.546	0.621	0.322	0.572	0.01	104.9	49.1	61.8	136
835	High	Master Protein	Q14C87	TMEM132D	Transmembrane protein 132D [OS=Homo sapiens]	0	24.869	8	8	10	8	1099	122.2	5.73	23.54	0.709	0.799	2.114	1.799	0.72	0.709	1.21	0.801	0.575	1.769	1.224	1.744	1.149	0.73	0.905	1.699	0.517	1.16	0.468	0.535	0.434	0.279	1.013	0.177	0.541	0.614	1.342	0.655	0.473	0.124	89.1	63.2	71.2	188.3
836	High	Master Protein	O75368	SH3BGRL	SH3 domain-binding glutamic acid-rich-like protein [OS=Homo sapiens]	0	24.81	37	4	13	4	114	12.8	5.25	36.16	1.99	1.062	1.42	0.758	1.086	0.912	0.407	0.978	1.527	1.091	0.96	0.771	1.069	0.564	0.834	0.721	1.771	0.894	1.05	0.77	0.557	0.387	1.334	0.334	1.021	1.001	1.732	0.674	0.659	0.364	97.4	193.8	103.4	138.3
837	High	Master Protein	Q16653	MOG	Myelin-oligodendrocyte glycoprotein [OS=Homo sapiens]	0	24.796	17	4	20	4	247	28.2	8.56	52.44	1.994	1.144	1.242	0.681	2.349	1.065	3.195	0.457	1.821	0.997	1.198	0.73	1.397	0.457	2.422	1.152	1.426	0.624	2.005	0.663	1.193	0.189	1.56	0.211	1.046	0.626	0.711	0.329	0.377	0.261	72.2	144.1	82.7	89.7
838	High	Master Protein	Q92911	slc5a5	Sodium/iodide cotransporter [OS=Homo sapiens]	0	24.748	9	5	15	5	643	68.6	7.39	25.72	1.179	0.25	1.575	0.457	2.084	0.633	1.658	0.263	1.508	0.547	3.834	0.492	1.231	0.466	3.321	0.455	2.533	0.187	2.15	0.757	2.575	0.01	1.554	0.01	0.686	0.431	0.868	0.18	0.748	0.053	78.1	92	19.5	122.9
839	High	Master Protein	Q99536	VAT1	Synaptic vesicle membrane protein VAT-1 homolog [OS=Homo sapiens]	0	24.716	23	5	11	5	393	41.9	6.29	26.71	0.855	0.797	0.456	0.846	0.514	0.568	0.429	4.318	0.957	0.814	0.501	0.652	0.645	1.051	0.423	0.531	0.362	0.614	0.486	0.374	0.458	0.41	0.603	0.182	0.988	1.466	1.234	1.598	1.031	0.228	107.9	92.3	86	49.2
840	High	Master Protein	Q8IZP2	ST13P4	Putative protein FAM10A4 [OS=Homo sapiens]	0	24.705	25	5	10	5	240	27.4	5.08	22.96	1.261	1.082	0.98	0.664	0.688	0.807	1.382	2.893	2.105	1.955	0.611	0.639	0.891	0.583	0.744	0.596	0.98	0.7	0.442	0.498	0.278	0.185	0.553	0.099	0.785	1.055	0.568	0.353	0.373	0.109	87.5	110.3	94.7	85.8
841	High	Master Protein	P12036	NEFH	Neurofilament heavy polypeptide [OS=Homo sapiens]	0	24.654	6	6	11	4	1026	112.4	6.18	27	2.47	2.355	0.579	0.542	0.658	1.964	0.57	1.477	1.378	2.042	2.552	1.01	0.715	0.262	1.151	1.4	1.328	0.75	0.681	1.384	2.011	0.01	0.01	0.01	0.01	1.147	1.188	0.01	0.01	0.625	77.2	190.7	181.8	44.7
842	High	Master Protein	P09382	LGALS1	Galectin-1 [OS=Homo sapiens]	0	24.636	45	6	16	6	135	14.7	5.5	43.32	1.194	1.024	1.113	0.733	1.242	1.408	0.931	0.773	1.582	1.251	0.545	0.768	0.767	0.835	0.97	1.344	1.02	0.981	0.669	0.624	0.526	0.439	1.257	0.254	0.679	1.025	1.319	1.62	0.289	0.275	99.2	118.4	101.6	110.4
843	High	Master Protein	P03973	SLPI	Antileukoproteinase [OS=Homo sapiens]	0	24.627	37	6	26	6	132	14.3	8.75	60.27	1.989	2.117	0.262	0.132	1.396	1.791	1.402	0.384	2.078	1.035	0.223	0.336	2.549	2.405	4.152	6.609	0.69	0.01	0.282	0.116	0.043	0.029	5.458	0.08	0.106	0.406	0.126	0.031	0.093	0.093	68.8	136.9	145.7	18
844	High	Master Protein	P54727	RAD23B	UV excision repair protein RAD23 homolog B [OS=Homo sapiens]	0	24.62	9	4	14	2	409	43.1	4.84	30.61	1.535	1.14	1.408	0.748	0.845	0.781	3.479	1.65	1.615	1.34	1	0.964	0.855	0.576	1.019	1.345	1.401	0.621	0.866	0.561	0.63	0.226	1.065	0.266	1.014	1.27	0.821	0.583	0.448	0.24	80.2	123	91.4	112.9
845	High	Master Protein	Q99650-1	OSMR	Oncostatin-M-specific receptor subunit beta [OS=Homo sapiens]	0	24.593	6	7	22	7	979	110.4	5.82	56.31	0.92	0.752	0.541	0.385	2.332	2.568	2.466	1.827	0.877	0.73	1.293	2.745	1.053	0.807	0.746	1.094	0.533	0.469	0.382	0.429	0.32	0.08	2.094	0.116	2.354	2.775	0.319	0.163	0.333	0.092	76	70	57.2	41.1
846	High	Master Protein	Q10472	GALNT1	Polypeptide N-acetylgalactosaminyltransferase 1 [OS=Homo sapiens]	0	24.476	11	6	13	5	559	64.2	7.72	24.33	1.136	1.098	0.984	1.026	1.218	1.015	1.081	0.738	1.282	1.316	1.033	1.549	0.937	1.104	1.728	2.388	0.817	1.217	0.591	0.727	0.326	0.1	1.197	0.317	2.135	2.219	0.785	0.534	0.558	0.601	87.7	99.6	96.3	86.3
847	High	Master Protein	Q6FHJ7	SFRP4	secreted frizzled-related protein 4 [OS=Homo sapiens]	0	24.463	12	3	9	3	346	39.8	8.82	28.98	0.565	0.7	0.55	0.719	0.879	1.677	0.368	1.115	1.117	1.063	0.734	1.48	0.512	0.784	0.686	2.751	0.546	3.297	0.51	0.62	0.28	0.518	2.095	0.982	1.143	1.697	0.353	1.02	0.86	1.149	114.7	64.8	80.3	63.1
848	High	Master Protein	P00352	ALDH1A1	Retinal dehydrogenase 1 [OS=Homo sapiens]	0	24.432	11	5	11	5	501	54.8	6.73	29.08	1.815	0.985	0.857	0.63	1.78	1.838	0.872	0.594	1.305	1.387	1.391	1.406	1.049	0.774	0.593	0.686	1.075	1.145	1.03	1.146	0.386	0.538	1.785	1.111	2.978	4.57	1.165	0.767	1.369	1.171	87.5	158.9	86.3	75.1
849	High	Master Protein	Q9H1Z8	c2orf40	Augurin [OS=Homo sapiens]	0	24.392	36	6	31	6	148	17.2	8.54	63.82	1.863	0.998	2.103	0.606	3.726	1.857	0.298	0.326	1.904	0.948	1.439	0.701	1.766	0.55	1.551	0.901	1.74	0.675	1.639	0.388	2.283	0.064	1.961	0.158	1.447	0.739	0.717	0.288	0.89	0.156	73.9	137.7	73.8	155.5
850	High	Master Protein	P08572	COL4A2	Collagen alpha-2(IV) chain [OS=Homo sapiens]	0	24.386	3	5	13	5	1712	167.4	8.66	29.98	1.579	1.299	0.991	0.801	1.254	1.243	0.776	0.703	1.341	1.24	0.986	1.14	1.011	0.869	1.365	1.321	1.252	0.837	0.913	0.924	2.427	1.02	1.211	0.322	1.442	1.103	1.095	0.486	0.414	0.439	90.9	143.6	118.1	90.1
851	High	Master Protein	P17931	LGALS3	Galectin-3 [OS=Homo sapiens]	0	24.385	22	5	12	5	250	26.1	8.56	38.39	0.696	0.966	0.477	0.347	0.892	0.666	3.056	4.674	0.892	0.451	0.521	0.772	0.572	0.641	0.563	0.519	0.565	0.439	0.405	0.575	0.282	0.213	0.55	0.307	1.7	2.768	0.31	0.22	0.552	0.366	93.1	64.8	89.9	44.4
852	High	Master Protein	P14324	FDPS	Farnesyl pyrophosphate synthase [OS=Homo sapiens]	0	24.286	10	4	11	4	419	48.2	6.15	28.28	1.07	0.757	0.71	0.388	0.613	0.755	3.897	6.888	0.941	1.18	0.424	0.553	0.333	0.287	0.421	0.603	0.612	0.236	0.273	0.286	0.056	0.01	0.569	0.021	0.855	1.213	0.159	0.237	0.651	0.065	79.1	84.7	59.9	56.2
853	High	Master Protein	P35542	SAA4	Serum amyloid A-4 protein [OS=Homo sapiens]	0	24.278	39	4	22	4	130	14.7	9.07	46.01	0.302	0.689	0.89	1.836	0.305	0.472	0.344	0.884	0.384	0.722	0.637	0.676	0.303	0.634	0.19	0.367	0.265	0.48	1.498	2.15	1.028	2.724	0.168	1.599	0.413	0.601	0.699	1.259	1.065	1.645	155.8	47.1	107.3	138.6
854	High	Master Protein	Q92832	NELL1	Protein kinase c-binding protein nell1 [OS=Homo sapiens]	0	24.276	9	7	10	7	810	89.6	6.04	29.04	0.296	0.305	0.371	0.374	0.481	0.356	0.818	0.22	0.223	0.631	1.672	2.653	0.561	0.266	0.738	0.317	0.21	0.163	0.227	0.255	9.594	5.501	0.212	0.154	6.647	6.038	0.618	0.575	0.357	0.104	145.9	43.2	44.5	54.2
855	High	Master Protein	P04179	SOD2	Superoxide dismutase [Mn], mitochondrial [OS=Homo sapiens]	0	24.223	19	4	12	4	222	24.7	8.25	37.98	2.041	1.069	1.495	1.137	1.057	0.959	1.925	0.834	1.451	1.223	1.206	0.871	1.008	0.599	1.342	1.348	1.402	1.212	1.482	0.826	0.534	0.334	1.124	0.249	1.026	1.056	1.014	0.454	0.541	0.271	83.3	170	89	124.5
856	High	Master Protein	Q8NFZ4	NLGN2	Neuroligin-2 [OS=Homo sapiens]	0	24.222	8	5	7	2	835	90.8	6.18	15.68	1.381	1.13	1.145	0.718	1.154	0.857	1.075	0.537	1.616	1.619	0.984	1.075	0.903	0.417	1.512	2.325	0.925	1.255	0.975	1.114	0.661	0.01	3.227	0.357	1.104	0.01	1.407	0.363	0.734	0.207	93.4	129	105.6	107
857	High	Master Protein	P30530	AXL	Tyrosine-protein kinase receptor UFO [OS=Homo sapiens]	0	24.146	6	4	12	4	894	98.3	5.43	32.39	1.721	1.141	1.337	0.787	1.24	1.536	0.859	0.645	1.357	1.273	1.134	0.747	1.187	0.862	1.209	1.805	1.1	0.758	0.735	0.89	1.603	0.853	1.078	0.01	1.844	1.271	0.969	1.569	0.421	0.807	88.7	152.7	101.2	118.6
858	High	Master Protein	Q16769	QPCT	glutaminyl-peptide cyclotransferase [OS=Homo sapiens]	0	24.128	10	2	9	2	361	40.9	6.61	24.71	0.497	0.456	0.839	0.741	0.542	0.364	0.927	0.525	0.883	0.882	1.029	1.042	0.628	0.341	1.531	0.957	0.581	0.791	0.574	0.488	1.182	0.973	0.519	0.3	0.48	0.148	3.806	6.517	0.473	0.338	130.9	65.1	59.6	109.8
859	High	Master Protein	A6NLU5	VSTM2B	V-set and transmembrane domain-containing protein 2B [OS=Homo sapiens]	0	24.059	22	5	9	5	285	30.3	8.07	22.73	1.249	1.064	1.725	1.395	1.267	0.744	1.812	0.55	1.254	1.16	1.177	1.124	0.986	0.55	1.681	1.352	1.464	0.972	1.005	0.527	0.701	0.072	1.406	0.052	1.108	0.921	0.715	0.51	0.425	0.039	85.4	106.6	90.8	147.3
860	High	Master Protein	Q9BS26	ERP44	Endoplasmic reticulum resident protein 44 [OS=Homo sapiens]	0	24.032	17	6	11	6	406	46.9	5.26	25.68	0.959	0.78	1	0.891	1.089	1.02	1.85	1.584	0.972	1.047	0.785	1.051	0.744	0.606	1.696	3.3	1.053	0.743	0.637	0.856	1.26	1.174	1.202	0.793	1.167	0.934	0.915	1.18	0.59	0.643	93.7	89.9	73.1	93.7
861	High	Master Protein	P15586	GNS	N-acetylglucosamine-6-sulfatase [OS=Homo sapiens]	0	23.995	13	7	14	7	552	62	8.31	28.75	1.236	0.767	0.877	0.592	2.12	0.9	3.362	1.673	1.017	0.487	1.84	0.888	1.222	0.875	1.86	1.066	0.612	0.356	1.498	0.607	1.055	0.387	1.213	0.866	1.039	0.841	1.029	0.735	1.25	0.916	77.2	95.5	59.2	67.8
862	High	Master Protein	Q14165	MLEC	Malectin [OS=Homo sapiens]	0	23.98	30	8	13	8	292	32.2	5.41	25.84	1.505	1.285	1.127	0.68	1.574	1.258	2.328	0.732	1.521	1.131	0.83	1.16	1.062	0.621	1.571	1.313	1.566	1.157	1.079	0.694	1.06	0.374	1.133	0.196	2.019	1.772	0.672	0.631	0.605	0.275	82.5	124.2	106.1	93
863	High	Master Protein	Q8N475	FSTL5	Follistatin-related protein 5 [OS=Homo sapiens]	0	23.951	7	6	11	5	847	95.7	5.95	26	0.967	0.739	1.034	0.804	1.82	1.155	1.6	0.515	2.092	1.48	1.132	0.962	0.747	0.462	1.716	2.024	1.208	1.102	1.956	1.217	0.349	0.448	1.813	0.555	0.722	0.569	0.713	0.821	1.447	0.52	87.8	84.9	64.9	90.8
864	High	Master Protein	Q8IWV2	CNTN4	Contactin-4 [OS=Homo sapiens]	0	23.899	6	4	9	4	1026	113.4	7.47	25.66	1.403	0.872	1.346	0.907	1.219	1.059	2.745	0.492	1.273	1.463	1.201	1.08	0.842	0.667	1.625	1.928	1.355	1.428	0.834	0.968	0.815	0.426	1.056	0.415	0.921	0.831	1.56	1.015	0.957	0.474	83.4	117	72.7	112.2
865	High	Master Protein	P47756-2	CAPZB	Isoform 2 of F-actin-capping protein subunit beta [OS=Homo sapiens]	0	23.791	20	5	7	5	272	30.6	6	20.32	0.893	0.562	0.81	0.667	0.886	0.954	1.222	2.671	1.357	1.284	0.914	0.655	0.854	0.774	0.575	0.618	0.635	0.683	0.697	0.762	0.31	0.358	1.001	0.367	1.239	1.657	0.824	0.903	1.623	0.563	99.5	88.8	55.9	80.6
866	High	Master Protein	Q4LDE5	SVEP1	Sushi, von Willebrand factor type A, EGF and pentraxin domain-containing protein 1 [OS=Homo sapiens]	0	23.775	2	5	5	5	3571	389.9	5.5	15.62	0.78	1.136	0.533	0.678	0.473	1.058	0.432	0.692	1.074	3.332	0.327	1.051	0.336	0.826	0.43	1.885	0.01	1.429	1.225	2.197	0.01	1.06	2.687	0.01	0.706	1.38	0.01	1.803	0.715	1.068	113	88.2	128.4	60.2
867	High	Master Protein	Q9UM22	EPDR1	Mammalian ependymin-related protein 1 [OS=Homo sapiens]	0	23.747	23	5	9	5	224	25.4	6.6	15.83	1.474	0.666	1.037	0.551	1.814	0.838	2.062	1.462	1.052	0.851	1.513	1.267	1.446	0.793	1.683	1.527	1.395	0.736	1.836	0.42	0.573	0.09	2.565	0.306	0.5	0.998	0.763	0.407	0.766	0.337	82	120.9	54.7	85.1
868	High	Master Protein	Q6ZMI3	GLDN	Gliomedin [OS=Homo sapiens]	0	23.712	14	8	12	8	551	58.9	8.02	28.08	2.155	1.497	1.047	0.638	2.252	0.982	1.537	0.647	1.393	1.1	1.208	0.851	1.148	0.689	2.258	1.686	1.318	1.432	1.126	0.832	0.593	0.23	1.664	0.417	1.061	0.686	0.355	0.487	0.554	0.414	78.4	169	117.4	82.1
869	High	Master Protein	Q9BXX0	EMILIN2	EMILIN-2 [OS=Homo sapiens]	0	23.683	8	8	11	8	1053	115.6	6.46	21.14	1.231	1.062	1.016	0.82	1.046	1.76	1.912	1.029	1.408	1.385	0.662	1.166	1.032	1.146	1.088	1.119	0.636	1.129	0.592	0.762	0.842	0.577	0.83	0.591	1.006	1.394	1.168	0.78	0.744	0.549	85.3	105	90.6	86.6
870	High	Master Protein	P15086	CPB1	carboxypeptidase B [OS=Homo sapiens]	0	23.62	11	4	9	4	417	47.3	6.61	24.04	2.032	0.944	1.569	0.587	3.517	1.901	0.263	0.471	1.014	0.854	1.017	1.021	0.479	0.505	2.039	1.21	1.882	2.609	1.468	0.56	1.513	0.182	1.592	0.299	0.822	0.533	0.272	0.179	0.623	0.28	83.3	169.2	78.6	130.7
871	High	Master Protein	O94766	B3GAT3	Galactosylgalactosylxylosylprotein 3-beta-glucuronosyltransferase 3 [OS=Homo sapiens]	0	23.527	26	7	11	7	335	37.1	8.27	20.64	1.098	1.197	0.973	0.856	1.5	1.376	1.074	1.19	1.364	1.361	0.843	1.517	0.992	0.942	1.146	3.118	0.793	2.353	0.65	2.745	2.334	0.331	2.155	0.417	4.404	3.843	2.667	0.74	1.814	0.54	86.8	95.3	103.9	84.5
872	High	Master Protein	Q9H8J5	mansc1	MANSC domain-containing protein 1 [OS=Homo sapiens]	0	23.525	8	3	5	3	431	46.8	6.54	12.39	1.848	1.393	1.994	1.199	1.181	1.235	0.173	0.692	1.825	1.474	1.007	1.256	1.027	0.475	3.099	3.997	1.26	0.699	0.701	0.601	0.438	0.18	1.293	0.229	1.147	1.17	0.656	0.384	0.375	0.135	76.6	141.6	106.8	152.8
873	High	Master Protein	P52566	ARHGDIB	Rho GDP-dissociation inhibitor 2 [OS=Homo sapiens]	0	23.523	22	5	16	5	201	23	5.21	33.87	0.765	1.084	0.462	0.458	0.77	1.507	3.05	2.587	1.115	0.747	0.595	0.614	0.777	0.81	0.564	0.575	0.329	0.475	0.294	0.837	0.193	0.07	0.708	0.075	2.494	3.88	0.326	0.181	1.744	0.117	94.7	72.4	102.6	43.7
874	High	Master Protein	P07478	PRSS2	Trypsin-2 [OS=Homo sapiens]	0	23.522	16	3	16	1	247	26.5	4.92	26.69	0.544	0.323	8.343	4.815	0.355	0.398	0.212	0.405	0.255	0.176	0.193	0.298	0.485	0.315	0.652	0.471	0.43	0.829	0.416	0.251	0.717	0.182	0.325	0.257	0.535	0.139	0.19	0.082	0.511	0.327	85.2	46.4	27.5	711.2
875	High	Master Protein	O60883	GPR37L1	Prosaposin receptor GPR37L1 [OS=Homo sapiens]	0	23.503	8	4	22	4	481	52.7	7.36	51.94	3.072	1.477	1.823	0.935	1.673	1.038	1.644	0.205	1.679	1.063	0.746	0.778	1.408	0.341	1.98	1.591	1.688	0.859	0.907	0.469	1.176	0.013	1.722	0.084	1.066	0.752	0.885	0.453	0.419	0.084	76.7	235.6	113.3	139.8
876	High	Master Protein	Q9P0K1	ADAM22	Disintegrin and metalloproteinase domain-containing protein 22 [OS=Homo sapiens]	0	23.472	8	7	10	7	906	100.4	7.2	20.56	1.472	1.068	1.351	0.769	1.709	1.277	1.328	0.491	1.906	1.339	0.934	0.927	0.809	0.394	2.127	1.622	0.997	0.802	0.626	0.563	0.724	0.01	1.34	0.01	0.524	0.31	0.952	0.176	0.52	0.245	84.6	124.6	90.4	114.4
877	High	Master Protein	P26641	EEF1G	elongation factor 1-gamma [OS=Homo sapiens]	0	23.442	17	8	12	8	437	50.1	6.67	28.11	0.67	0.685	0.669	0.461	0.637	0.72	2.802	4.372	1.433	1.634	0.573	0.659	0.733	0.671	0.743	1.371	0.487	0.342	0.167	0.531	0.29	0.131	0.534	0.01	0.946	1.35	0.372	0.102	0.51	0.085	86.7	58.1	59.3	57.9
878	High	Master Protein	P62873	GNB1	Guanine nucleotide-binding protein G(I)/G(S)/G(T) subunit beta-1 [OS=Homo sapiens]	0	23.437	19	6	16	3	340	37.4	6	43.19	0.785	0.561	0.742	0.675	0.829	0.969	1.814	1.962	1.145	1.583	1.533	0.901	0.795	1.084	0.808	0.471	0.45	0.502	0.387	0.984	0.435	0.814	0.722	1.022	2.018	3.829	0.369	0.45	0.586	0.982	93.1	73.1	52.2	69
879	High	Master Protein	P07711	ctsl	Cathepsin L1 [OS=Homo sapiens]	0	23.42	13	4	8	4	333	37.5	5.45	23.92	1.133	0.553	0.838	0.699	1.656	0.895	1.6	0.833	1.418	0.866	1.01	0.721	0.762	0.51	1.969	1.814	1.151	0.8	1.455	0.864	0.979	0.479	1.219	0.527	1.031	0.665	0.908	0.754	0.639	0.601	97.2	110.1	53.8	81.4
880	High	Master Protein	Q9NS15-1	LTBP3	Latent-transforming growth factor beta-binding protein 3 [OS=Homo sapiens]	0	23.405	6	5	7	5	1303	139.3	6.07	14.54	1.079	1.334	1.844	1.093	2.243	1.394	2.804	1.045	1.766	1.275	1.702	1.683	2.19	1.601	2.24	1.811	1.115	1.205	1.122	0.59	1.664	1.184	0.995	0.532	1.169	1.586	0.944	0.341	0.828	0.217	60.8	65.6	81.2	112.2
881	High	Master Protein	O43556-1	SGCE	Epsilon-sarcoglycan [OS=Homo sapiens]	0	23.293	10	4	14	4	437	49.8	6.55	34.08	1.327	1.223	1.148	1.039	1.734	0.977	1.901	1.054	1.498	1.006	1.127	0.915	0.892	0.65	1.963	2.189	1.236	1.209	0.993	0.758	0.922	0.252	1.698	0.241	1.442	1.103	0.981	0.739	0.655	0.254	82.2	109.1	100.6	94.4
882	High	Master Protein	O76061	STC2	Stanniocalcin-2 [OS=Homo sapiens]	0	23.28	23	4	9	4	302	33.2	7.3	35.09	1.24	0.969	4.431	3.253	0.279	0.31	0.317	0.397	3.244	3.204	0.058	0.288	0.551	0.353	0.497	0.373	0.146	0.309	0.01	0.01	0.01	0.483	0.388	0.278	0.01	0.01	0.01	0.01	0.217	0.01	78.5	97.3	76	347.7
883	High	Master Protein	Q9H0R4-1	HDHD2	haloacid dehalogenase-like hydrolase domain-containing protein 2 [OS=Homo sapiens]	0	23.267	22	3	4	3	259	28.5	6.24	15.07	2.338	0.705	1.286	0.635	0.656	0.523	0.605	1.421	1.407	0.861	1.521	0.868	0.595	0.343	1.214	1.291	2.358	0.53	1.326	1.041	0.01	0.01	0.444	0.395	1.793	0.719	1.211	0.532	0.695	0.478	100.1	234.1	70.6	128.8
[truncated: 653 more rows]
[truncated: 61 more columns]

## Sheet: Sheet1
L over V	Spinal LM (+)
A0A0B4J1Y8	O75636-1
A0A0C4DH68	P00450
P01009-1	P00734
P01024	P00740
P01042-2	P00748
P01700	P01008
P01834	P01009-1
P02748	P01031
P07357	P02655
P07358	P02671-1
P07360	P02675
P19823	P02768-1
P19827-1	P02774
P35542	P04004
Q14624-1	P04114
[truncated: 22 more rows]

## Sheet: Sheet2
V over L	Spinal LM (+)
[truncated: 82 more rows]
