# Supplementary material for: Different Metabolomic and Proteomic Profiles of Cerebrospinal Fluid in Ventricular and Lumbar Compartments in Relation to Leptomeningeal Metastases
Source: Metabolites. 2022 Jan 14;12(1):80. doi: 10.3390/metabo12010080 (PMC8778711; doi:10.3390/metabo12010080)
Supplement: Supplementary file 1 [file metabolites-12-00080-s001.zip › Supplementary Table 4_CSF Proteins with GO pathway.xlsx]

## Sheet: Lumbar CSF pathway
Protein enrichment pathway using lumbar CSF abundant proteins (>=12 of 14 patients)
Category	Term	Count	%	PValue	Genes	FDR
GOTERM_BP_DIRECT	GO:0006958~complement activation, classical pathway	25	23.5849	1.20977e-33	P01780, P13671, P0C0L4, P01619, P02748, P01834, P06681, P02745, P01876, P05155, P20851, P05156, P07358, P01871, P04003, P07357, P01031, P01768, P07360, P01700, P06331, P01742, Q9NZP8, P01024, P01860	6.75051e-31
GOTERM_BP_DIRECT	GO:0006956~complement activation	17	16.0377	1.71468e-20	P01780, P01031, P08603, P13671, P0C0L4, P01619, P01768, P01834, P06681, P02745, P01700, P06331, P01742, P01860, P01024, P07358, P07357	4.78396e-18
GOTERM_BP_DIRECT	GO:0030449~regulation of complement activation	13	12.2642	3.15973e-20	P01031, P08603, P13671, P0C0L4, P02748, P07360, P06681, P20851, P05156, P01024, P07358, P04003, P07357	5.87709e-18
GOTERM_BP_DIRECT	GO:0010951~negative regulation of endopeptidase activity	17	16.0377	4.4252e-18	P02760, P01033, P29622, Q9UGM5, P01042, P01031, Q14624, P12111, P19823, P0C0L4, P19827, P01009, P01008, P05155, P08697, P01024, P01023	6.17315e-16
GOTERM_BP_DIRECT	GO:0002576~platelet degranulation	16	15.0943	1.169e-17	P01033, P29622, P02671, P01042, Q14624, P00747, P01009, P02647, O14498, P02679, P05155, P04275, P02675, P08697, P02751, P01023	1.3046e-15
GOTERM_BP_DIRECT	GO:0006898~receptor-mediated endocytosis	17	16.0377	4.84258e-15	P02760, P04114, P01780, O14791, P00738, P01619, P01768, P01834, Q9NY15, P02647, P01876, P01700, P06331, P01742, P05156, Q92954, P0DJI8	4.5036e-13
GOTERM_BP_DIRECT	GO:0045087~innate immune response	21	19.8113	1.80896e-13	P02671, P78563, O14791, Q96PD5, P13671, P0C0L4, P18428, P01834, P06681, P01876, P02745, P02743, P05155, Q9NZP8, P20851, P05156, P02675, P0DJI8, P01860, P01871, P04003	1.442e-11
GOTERM_BP_DIRECT	GO:0006957~complement activation, alternative pathway	8	7.54717	2.12079e-13	P01031, P08603, P02748, P07360, Q9BXR6, P07358, P01024, P07357	1.47925e-11
GOTERM_BP_DIRECT	GO:0006953~acute-phase response	10	9.43396	6.09842e-13	P00738, P18428, P00734, P01009, Q14624, P35542, P02743, P0DJI8, P08697, P02751	3.78102e-11
GOTERM_BP_DIRECT	GO:0042730~fibrinolysis	8	7.54717	1.38664e-11	P02671, P03952, P00747, P00734, P02679, P05155, P02675, P08697	7.73744e-10
GOTERM_BP_DIRECT	GO:0006508~proteolysis	18	16.9811	1.85295e-09	P01780, P03952, P0C0L4, P01619, P00747, P00734, P01768, P01834, P06681, P02745, P01700, P06331, P01742, Q9NZP8, Q14520, P05156, P01860, P01024	9.39951e-08
GOTERM_BP_DIRECT	GO:0007597~blood coagulation, intrinsic pathway	6	5.66038	3.78324e-08	P01042, P03952, P00734, P05155, P04275, P01023	1.75921e-06
GOTERM_BP_DIRECT	GO:0019835~cytolysis	6	5.66038	8.86808e-08	P13671, P01031, O14791, P07360, P07358, P07357	3.80645e-06
GOTERM_BP_DIRECT	GO:0044267~cellular protein metabolic process	9	8.49057	2.89798e-07	P02671, P00747, P00734, P17936, P02647, Q15582, P02743, P06396, P0DJI8	1.15505e-05
GOTERM_BP_DIRECT	GO:0006955~immune response	14	13.2075	5.40939e-07	P01780, P23083, P01619, P02748, P01768, P01834, P01876, P01700, P06331, P01742, Q92954, P01024, P07358, P07357	2.01229e-05
GOTERM_BP_DIRECT	GO:0030198~extracellular matrix organization	10	9.43396	1.38232e-06	P02671, Q15582, P02679, P15291, Q15063, P04275, P02675, P51884, P12111, P02751	4.82085e-05
GOTERM_BP_DIRECT	GO:0042157~lipoprotein metabolic process	6	5.66038	2.03084e-06	O95445, P04114, O14791, P02647, P02655, P02652	6.66594e-05
GOTERM_BP_DIRECT	GO:0034384~high-density lipoprotein particle clearance	4	3.77358	3.24986e-06	O95445, P02647, P02655, P02652	0.000100746
GOTERM_BP_DIRECT	GO:0022617~extracellular matrix disassembly	7	6.60377	3.92406e-06	P01033, P03952, P17813, P00747, P06396, P02751, P01023	0.000115243
GOTERM_BP_DIRECT	GO:0038096~Fc-gamma receptor signaling pathway involved in phagocytosis	8	7.54717	6.62263e-06	P01780, P01619, P01768, P01834, P01700, P06331, P01742, P01860	0.000184771
GOTERM_BP_DIRECT	GO:0007596~blood coagulation	9	8.49057	8.2165e-06	P02671, P00747, P00734, P01009, P01008, P02679, P20851, P04275, P02675	0.000218324
GOTERM_BP_DIRECT	GO:0033344~cholesterol efflux	5	4.71698	1.02018e-05	O95445, P04114, P02647, P02655, P02652	0.000258756
GOTERM_BP_DIRECT	GO:0031639~plasminogen activation	4	3.77358	1.34856e-05	P02671, P03952, P02679, P02675	0.000327172
GOTERM_BP_DIRECT	GO:0008203~cholesterol metabolic process	6	5.66038	3.70027e-05	P04114, P27169, O14791, Q13790, P02647, P02652	0.000860312
GOTERM_BP_DIRECT	GO:0006911~phagocytosis, engulfment	5	4.71698	4.04754e-05	P01834, P01876, P06396, P01871, P01860	0.000903411
GOTERM_BP_DIRECT	GO:0007155~cell adhesion	12	11.3208	4.57642e-05	P02760, Q4LDE5, P17813, Q9NY15, O14498, Q15582, P15291, Q15063, Q14520, P04275, P12111, P02751	0.000982169
GOTERM_BP_DIRECT	GO:0050776~regulation of immune response	8	7.54717	5.87986e-05	P01780, P01619, P01768, P01834, P01700, P06331, P01742, P01024	0.00121517
GOTERM_BP_DIRECT	GO:0043691~reverse cholesterol transport	4	3.77358	0.000126348	O95445, P02647, P02655, P02652	0.00251794
GOTERM_BP_DIRECT	GO:0072378~blood coagulation, fibrin clot formation	3	2.83019	0.000180759	P02671, P02679, P02675	0.00347805
GOTERM_BP_DIRECT	GO:0001523~retinoid metabolic process	5	4.71698	0.000361432	O95445, P04114, P02647, P02655, P02652	0.00672264
GOTERM_BP_DIRECT	GO:0050871~positive regulation of B cell activation	4	3.77358	0.000389865	P01834, P01876, P01871, P01860	0.00701757
GOTERM_BP_DIRECT	GO:0042632~cholesterol homeostasis	5	4.71698	0.000434524	O95445, P04114, P02647, P02655, P02652	0.0075095
GOTERM_BP_DIRECT	GO:0030168~platelet activation	6	5.66038	0.00044411	P02671, P00734, P02679, P04275, P0DJI8, P02675	0.0075095
GOTERM_BP_DIRECT	GO:0038095~Fc-epsilon receptor signaling pathway	7	6.60377	0.000463607	P01780, P01619, P01768, P01834, P01700, P06331, P01742	0.00760862
GOTERM_BP_DIRECT	GO:0006910~phagocytosis, recognition	4	3.77358	0.000487309	P01834, P01876, P01871, P01860	0.00776909
GOTERM_BP_DIRECT	GO:2000427~positive regulation of apoptotic cell clearance	3	2.83019	0.000625831	P0C0L4, P06681, P01024	0.00970038
GOTERM_BP_DIRECT	GO:1900026~positive regulation of substrate adhesion-dependent cell spreading	4	3.77358	0.000726082	P02671, P02647, P02679, P02675	0.0109501
GOTERM_BP_DIRECT	GO:0090277~positive regulation of peptide hormone secretion	3	2.83019	0.000831433	P02671, P02679, P02675	0.0116365
GOTERM_BP_DIRECT	GO:0034380~high-density lipoprotein particle assembly	3	2.83019	0.000831433	O95445, P02647, P02652	0.0116365
GOTERM_BP_DIRECT	GO:0006869~lipid transport	5	4.71698	0.000834155	O14791, Q13790, P02647, P02655, P02652	0.0116365
GOTERM_BP_DIRECT	GO:0042158~lipoprotein biosynthetic process	3	2.83019	0.00106513	P04114, P02647, P02652	0.0144962
GOTERM_BP_DIRECT	GO:0051918~negative regulation of fibrinolysis	3	2.83019	0.00132662	P00747, P00734, P08697	0.0176251
GOTERM_BP_DIRECT	GO:0034116~positive regulation of heterotypic cell-cell adhesion	3	2.83019	0.00161558	P02671, P02679, P02675	0.020965
GOTERM_BP_DIRECT	GO:0030212~hyaluronan metabolic process	3	2.83019	0.00193172	P19823, P19827, Q14624	0.0244977
GOTERM_BP_DIRECT	GO:0051258~protein polymerization	3	2.83019	0.00227473	P02671, P02679, P02675	0.0282066
GOTERM_BP_DIRECT	GO:0033700~phospholipid efflux	3	2.83019	0.0026443	P02647, P02655, P02652	0.0320765
GOTERM_BP_DIRECT	GO:0034375~high-density lipoprotein particle remodeling	3	2.83019	0.00304015	O95445, P02647, P02652	0.0360937
GOTERM_BP_DIRECT	GO:0050853~B cell receptor signaling pathway	4	3.77358	0.00332568	P01834, P01876, P01871, P01860	0.0386611
GOTERM_BP_DIRECT	GO:0043623~cellular protein complex assembly	3	2.83019	0.00438236	P02671, P02679, P02675	0.0499052

## Sheet: L vs spinal LM (+)
order	Lumbar > Ventricular associated protein pathways	order	spinal LM (+) associated protein pathways
1	GO:0001523~retinoid metabolic process	1	GO:0002576~platelet degranulation
2	GO:0002576~platelet degranulation	2	GO:0006953~acute-phase response
3	GO:0006508~proteolysis	3	GO:0006956~complement activation
4	GO:0006869~lipid transport	4	GO:0006957~complement activation, alternative pathway
5	GO:0006898~receptor-mediated endocytosis	5	GO:0006958~complement activation, classical pathway
6	GO:0006910~phagocytosis, recognition	6	GO:0007596~blood coagulation
7	GO:0006911~phagocytosis, engulfment	7	GO:0007597~blood coagulation, intrinsic pathway
8	GO:0006953~acute-phase response	8	GO:0010951~negative regulation of endopeptidase activity
9	GO:0006955~immune response	9	GO:0019835~cytolysis
10	GO:0006956~complement activation	10	GO:0030168~platelet activation
11	GO:0006957~complement activation, alternative pathway	11	GO:0030212~hyaluronan metabolic process
12	GO:0006958~complement activation, classical pathway	12	GO:0030449~regulation of complement activation
13	GO:0007155~cell adhesion	13	GO:0032967~positive regulation of collagen biosynthetic process
14	GO:0007596~blood coagulation	14	GO:0042730~fibrinolysis
15	GO:0007597~blood coagulation, intrinsic pathway	15	GO:0045087~innate immune response
16	GO:0008203~cholesterol metabolic process	16	GO:0051258~protein polymerization
17	GO:0010951~negative regulation of endopeptidase activity	17	GO:0051918~negative regulation of fibrinolysis
18	GO:0019835~cytolysis
19	GO:0022617~extracellular matrix disassembly		*Yellow color-highlighted pathways are common 16/17 (94%)
20	GO:0030168~platelet activation
21	GO:0030198~extracellular matrix organization
22	GO:0030212~hyaluronan metabolic process
23	GO:0030449~regulation of complement activation
24	GO:0031639~plasminogen activation
25	GO:0033344~cholesterol efflux
26	GO:0033700~phospholipid efflux
27	GO:0034116~positive regulation of heterotypic cell-cell adhesion
28	GO:0034375~high-density lipoprotein particle remodeling
29	GO:0034380~high-density lipoprotein particle assembly
30	GO:0034384~high-density lipoprotein particle clearance
31	GO:0038095~Fc-epsilon receptor signaling pathway
32	GO:0038096~Fc-gamma receptor signaling pathway involved in phagocytosis
33	GO:0042157~lipoprotein metabolic process
34	GO:0042158~lipoprotein biosynthetic process
35	GO:0042632~cholesterol homeostasis
36	GO:0042730~fibrinolysis
37	GO:0043623~cellular protein complex assembly
38	GO:0043691~reverse cholesterol transport
39	GO:0044267~cellular protein metabolic process
40	GO:0045087~innate immune response
41	GO:0050776~regulation of immune response
42	GO:0050853~B cell receptor signaling pathway
43	GO:0050871~positive regulation of B cell activation
44	GO:0051258~protein polymerization
45	GO:0051918~negative regulation of fibrinolysis
46	GO:0072378~blood coagulation, fibrin clot formation
47	GO:0090277~positive regulation of peptide hormone secretion
48	GO:1900026~positive regulation of substrate adhesion-dependent cell spreading
49	GO:2000427~positive regulation of apoptotic cell clearance

## Sheet: L vs spinal LM (–)
order	Lumbar > Ventricular associated protein pathways	order	spinal LM (-) associated protein pathways
1	GO:0001523~retinoid metabolic process	1	GO:0007155~cell adhesion
2	GO:0002576~platelet degranulation	2	GO:0030198~extracellular matrix organization
3	GO:0006508~proteolysis	3	GO:0007411~axon guidance
4	GO:0006869~lipid transport	4	GO:0022617~extracellular matrix disassembly
5	GO:0006898~receptor-mediated endocytosis	5	GO:0002576~platelet degranulation
6	GO:0006910~phagocytosis, recognition	6	GO:0006508~proteolysis
7	GO:0006911~phagocytosis, engulfment	7	GO:0071205~protein localization to juxtaparanode region of axon
8	GO:0006953~acute-phase response	8	GO:0001525~angiogenesis
9	GO:0006955~immune response	9	GO:0007417~central nervous system development
10	GO:0006956~complement activation	10	GO:0007409~axonogenesis
11	GO:0006957~complement activation, alternative pathway	11	GO:0001764~neuron migration
12	GO:0006958~complement activation, classical pathway	12	GO:0001501~skeletal system development
13	GO:0007155~cell adhesion	13	GO:0007160~cell-matrix adhesion
14	GO:0007596~blood coagulation	14	GO:0045471~response to ethanol
15	GO:0007597~blood coagulation, intrinsic pathway	15	GO:0001503~ossification
16	GO:0008203~cholesterol metabolic process	16	GO:0043410~positive regulation of MAPK cascade
17	GO:0010951~negative regulation of endopeptidase activity	17	GO:0007568~aging
18	GO:0019835~cytolysis	18	GO:0007416~synapse assembly
19	GO:0022617~extracellular matrix disassembly
20	GO:0030168~platelet activation		*Yellow color-highlighted pathways are common 6/18 (33%)
21	GO:0030198~extracellular matrix organization
22	GO:0030212~hyaluronan metabolic process
23	GO:0030449~regulation of complement activation
24	GO:0031639~plasminogen activation
25	GO:0033344~cholesterol efflux
26	GO:0033700~phospholipid efflux
27	GO:0034116~positive regulation of heterotypic cell-cell adhesion
28	GO:0034375~high-density lipoprotein particle remodeling
29	GO:0034380~high-density lipoprotein particle assembly
30	GO:0034384~high-density lipoprotein particle clearance
31	GO:0038095~Fc-epsilon receptor signaling pathway
32	GO:0038096~Fc-gamma receptor signaling pathway involved in phagocytosis
33	GO:0042157~lipoprotein metabolic process
34	GO:0042158~lipoprotein biosynthetic process
35	GO:0042632~cholesterol homeostasis
36	GO:0042730~fibrinolysis
37	GO:0043623~cellular protein complex assembly
38	GO:0043691~reverse cholesterol transport
39	GO:0044267~cellular protein metabolic process
40	GO:0045087~innate immune response
41	GO:0050776~regulation of immune response
42	GO:0050853~B cell receptor signaling pathway
43	GO:0050871~positive regulation of B cell activation
44	GO:0051258~protein polymerization
45	GO:0051918~negative regulation of fibrinolysis
46	GO:0072378~blood coagulation, fibrin clot formation
47	GO:0090277~positive regulation of peptide hormone secretion
48	GO:1900026~positive regulation of substrate adhesion-dependent cell spreading
49	GO:2000427~positive regulation of apoptotic cell clearance

## Sheet: Ventricular CSF pathway
Protein enrichment pathway using ventricular CSF abundant proteins (>=12 of 14 patients)
Category	Term	Count	%	PValue	Genes	FDR
GOTERM_BP_DIRECT	GO:0007155~cell adhesion	40	11.6618	8.8818e-15	P78324, Q92859, Q12860, O94985, P55286, O14594, Q9P232, P20916, Q9HCB6, P52799, P32004, Q16270, P13591, P21926, Q92752, Q15262, Q16653, Q13683, Q15223, O15394, P51693, Q13740, P12109, Q13449, Q9P121, P13611, Q96GW7, Q9UHC6, Q08431, Q9P0K1, Q08629, Q99674, O14917, O60279, Q02246, P43121, P24821, P16070, P05067, Q9P2E7	1.60761e-11
GOTERM_BP_DIRECT	GO:0002576~platelet degranulation	14	4.08163	1.01277e-07	Q06481, Q8WXD2, P07602, P12259, O60245, P21926, P68366, P04085, P04075, P09486, P05067, P61812, Q99969, P00441	8.27518e-05
GOTERM_BP_DIRECT	GO:0030207~chondroitin sulfate catabolic process	7	2.04082	1.37158e-07	P06865, O14594, O95196, P13611, P07686, Q96GW7, P22304	8.27518e-05
GOTERM_BP_DIRECT	GO:0007399~nervous system development	22	6.41399	2.20721e-07	P51693, Q9Y287, O75711, Q13449, Q9Y2T3, P16519, O00451, Q9P232, O95196, P32004, O95970, P54802, P78504, Q08629, O14773, P60983, P46821, P48637, P05067, Q9NPD7, Q969P0, Q9H2E6	9.9876e-05
GOTERM_BP_DIRECT	GO:0010951~negative regulation of endopeptidase activity	14	4.08163	6.78202e-07	Q06481, Q9UHG2, Q9BQ16, Q6YHK3, P30086, Q5IJ48, P36955, Q8TEU8, P07093, Q08629, Q99574, Q92563, P05154, P05067	0.000245509
GOTERM_BP_DIRECT	GO:0030198~extracellular matrix organization	17	4.95627	1.50616e-06	P23142, P12109, Q9BX67, O14594, P13611, Q96GW7, P35613, P14136, P04085, Q92752, P24821, P02766, P16070, Q92563, P09486, P05067, Q13683	0.000454357
GOTERM_BP_DIRECT	GO:0007156~homophilic cell adhesion via plasma membrane adhesion molecules	15	4.37318	2.62613e-06	O94985, O95206, P55286, Q9BQT9, Q9Y639, Q96AP7, Q8NFZ8, Q9ULB5, O60245, O14917, Q9HC56, Q9P2E7, P41217, Q9H4D0, Q15223	0.000640246
GOTERM_BP_DIRECT	GO:0007411~axon guidance	15	4.37318	2.82981e-06	Q92859, O94856, O95185, P32004, O95970, P52799, P52797, P13591, Q02246, Q9Y4C0, Q92752, P61812, Q15223, P07333, Q9H2E6	0.000640246
GOTERM_BP_DIRECT	GO:0007417~central nervous system development	13	3.79009	3.90883e-06	P23471, O14594, Q15818, P13611, Q96GW7, Q9P0K1, Q8NFT8, Q02246, Q99574, O14773, Q16653, P48539, Q92876	0.000786109
GOTERM_BP_DIRECT	GO:0061621~canonical glycolysis	7	2.04082	8.6308e-06	P14618, P04406, P00558, P60174, P09972, P04075, P09104	0.00156217
GOTERM_BP_DIRECT	GO:0006094~gluconeogenesis	8	2.33236	2.055e-05	P04406, P00558, P40926, P40925, P60174, P09972, P04075, P09104	0.00338141
GOTERM_BP_DIRECT	GO:0051965~positive regulation of synapse assembly	9	2.62391	2.57114e-05	O94910, Q9Y4C0, O94985, Q9BQT9, Q16620, Q9HAR2, Q9H4D0, P01178, Q9NT99	0.00387814
GOTERM_BP_DIRECT	GO:0005975~carbohydrate metabolic process	14	4.08163	3.71213e-05	P06865, Q9HAT2, P40926, P40925, Q9BTY2, O00462, P10253, O00754, Q86SF2, P07195, P08195, Q9BWS9, P07686, Q14165	0.00516842
GOTERM_BP_DIRECT	GO:0009313~oligosaccharide catabolic process	5	1.45773	4.18199e-05	Q01459, O00462, Q99519, P07686, O00754	0.00540672
GOTERM_BP_DIRECT	GO:0006508~proteolysis	25	7.28863	4.75185e-05	Q9UHL4, Q9Y646, P10619, P16519, P12259, P20933, P02788, P42785, Q15843, P07711, P07339, P48740, P07858, P29120, Q9UBX1, O75173, Q9P0K1, Q96KN2, Q9UBR2, Q9UBX7, O14773, Q92820, Q99538, P09622, Q92743	0.0057339
GOTERM_BP_DIRECT	GO:0050806~positive regulation of synaptic transmission	5	1.45773	8.78545e-05	O94985, Q9BQT9, O95970, Q9H4D0, P01178	0.00993854
GOTERM_BP_DIRECT	GO:0043410~positive regulation of MAPK cascade	9	2.62391	0.000177614	P21802, P07602, P11362, O60883, O15354, P04085, Q16620, P10721, Q9UMX5	0.0189107
GOTERM_BP_DIRECT	GO:0006687~glycosphingolipid metabolic process	7	2.04082	0.000223695	P06865, P07602, Q13510, P10619, Q99519, P10721, P07686	0.0218061
GOTERM_BP_DIRECT	GO:0007626~locomotory behavior	9	2.62391	0.000228903	P00492, Q7Z3B1, P05937, P60983, P07686, P05067, P10253, P00441, P04179	0.0218061
GOTERM_BP_DIRECT	GO:0051603~proteolysis involved in cellular protein catabolic process	7	2.04082	0.000320925	P07711, P10619, P07858, Q9UBR2, Q9H3G5, Q9UBX1, Q99538	0.0290437
GOTERM_BP_DIRECT	GO:0021762~substantia nigra development	7	2.04082	0.000359791	P09936, P23297, Q9UN36, P20916, P12277, P62258, P80723	0.0310106
GOTERM_BP_DIRECT	GO:0046716~muscle cell cellular homeostasis	5	1.45773	0.00043422	O14793, P04075, P10253, Q9Y281, P00441	0.0357245
GOTERM_BP_DIRECT	GO:0006096~glycolytic process	6	1.74927	0.000475191	P04406, P00558, P60174, P09972, P04075, P09104	0.0373955
GOTERM_BP_DIRECT	GO:0050900~leukocyte migration	10	2.91545	0.000640596	P78324, Q9BX67, P08195, Q9UNN8, Q92896, P20916, P16070, P32004, P35613, Q96AP7	0.0483116

## Sheet: V vs spinal LM (+)
order	Ventricular > Lumbar	order	spinal LM (+)
1	GO:0002576~platelet degranulation	1	GO:0002576~platelet degranulation
2	GO:0005975~carbohydrate metabolic process	2	GO:0006953~acute-phase response
3	GO:0006094~gluconeogenesis	3	GO:0006956~complement activation
4	GO:0006096~glycolytic process	4	GO:0006957~complement activation, alternative pathway
5	GO:0006508~proteolysis	5	GO:0006958~complement activation, classical pathway
6	GO:0006687~glycosphingolipid metabolic process	6	GO:0007596~blood coagulation
7	GO:0007155~cell adhesion	7	GO:0007597~blood coagulation, intrinsic pathway
8	GO:0007156~homophilic cell adhesion via plasma membrane adhesion molecules	8	GO:0010951~negative regulation of endopeptidase activity
9	GO:0007399~nervous system development	9	GO:0019835~cytolysis
10	GO:0007411~axon guidance	10	GO:0030168~platelet activation
11	GO:0007417~central nervous system development	11	GO:0030212~hyaluronan metabolic process
12	GO:0007626~locomotory behavior	12	GO:0030449~regulation of complement activation
13	GO:0009313~oligosaccharide catabolic process	13	GO:0032967~positive regulation of collagen biosynthetic process
14	GO:0010951~negative regulation of endopeptidase activity	14	GO:0042730~fibrinolysis
15	GO:0021762~substantia nigra development	15	GO:0045087~innate immune response
16	GO:0030198~extracellular matrix organization	16	GO:0051258~protein polymerization
17	GO:0030207~chondroitin sulfate catabolic process	17	GO:0051918~negative regulation of fibrinolysis
18	GO:0043410~positive regulation of MAPK cascade
19	GO:0046716~muscle cell cellular homeostasis		*Yellow color-highlighted pathways are common 2/ 17 (12%)
20	GO:0050806~positive regulation of synaptic transmission
21	GO:0050900~leukocyte migration
22	GO:0051603~proteolysis involved in cellular protein catabolic process
23	GO:0051965~positive regulation of synapse assembly
24	GO:0061621~canonical glycolysis

## Sheet: V vs spinal LM (–)
order	Ventricular > Lumbar	order	spinal LM (-)
1	GO:0002576~platelet degranulation	1	GO:0007155~cell adhesion
2	GO:0005975~carbohydrate metabolic process	2	GO:0030198~extracellular matrix organization
3	GO:0006094~gluconeogenesis	3	GO:0007411~axon guidance
4	GO:0006096~glycolytic process	4	GO:0022617~extracellular matrix disassembly
5	GO:0006508~proteolysis	5	GO:0002576~platelet degranulation
6	GO:0006687~glycosphingolipid metabolic process	6	GO:0006508~proteolysis
7	GO:0007155~cell adhesion	7	GO:0071205~protein localization to juxtaparanode region of axon
8	GO:0007156~homophilic cell adhesion via plasma membrane adhesion molecules	8	GO:0001525~angiogenesis
9	GO:0007399~nervous system development	9	GO:0007417~central nervous system development
10	GO:0007411~axon guidance	10	GO:0007409~axonogenesis
11	GO:0007417~central nervous system development	11	GO:0001764~neuron migration
12	GO:0007626~locomotory behavior	12	GO:0001501~skeletal system development
13	GO:0009313~oligosaccharide catabolic process	13	GO:0007160~cell-matrix adhesion
14	GO:0010951~negative regulation of endopeptidase activity	14	GO:0045471~response to ethanol
15	GO:0021762~substantia nigra development	15	GO:0001503~ossification
16	GO:0030198~extracellular matrix organization	16	GO:0043410~positive regulation of MAPK cascade
17	GO:0030207~chondroitin sulfate catabolic process	17	GO:0007568~aging
18	GO:0043410~positive regulation of MAPK cascade	18	GO:0007416~synapse assembly
19	GO:0046716~muscle cell cellular homeostasis
20	GO:0050806~positive regulation of synaptic transmission		*Yellow color-highlighted pathways are common 7/18 (39%)
21	GO:0050900~leukocyte migration
22	GO:0051603~proteolysis involved in cellular protein catabolic process
23	GO:0051965~positive regulation of synapse assembly
24	GO:0061621~canonical glycolysis

## Sheet: Spine LM (+) pathway
Spine LM (+) pathway (Spine(+) > Spine(–) (Sensitivity+specificity >=160))
Category	Term	Count	%	PValue	Genes	FDR
GOTERM_BP_DIRECT	GO:0002576~platelet degranulation	10	27.027	7.06231e-13	P02671, P04217, P01009, Q14624, P02768, P04196, P19652, P02675, P08697, Q06033	2.30938e-10
GOTERM_BP_DIRECT	GO:0010951~negative regulation of endopeptidase activity	10	27.027	3.09656e-12	P04004, P19823, P01031, P08185, P01009, Q14624, P01008, P04196, P08697, Q06033	5.06287e-10
GOTERM_BP_DIRECT	GO:0042730~fibrinolysis	6	16.2162	6.73133e-10	P02671, P00748, P00734, P04196, P02675, P08697	7.33715e-08
GOTERM_BP_DIRECT	GO:0030449~regulation of complement activation	6	16.2162	4.64912e-09	P04004, P13671, P01031, P07360, P07358, P07357	3.80065e-07
GOTERM_BP_DIRECT	GO:0019835~cytolysis	5	13.5135	1.03731e-07	P13671, P01031, P07360, P07358, P07357	6.78399e-06
GOTERM_BP_DIRECT	GO:0006953~acute-phase response	5	13.5135	1.38694e-06	P00734, P01009, Q14624, P19652, P08697	7.55885e-05
GOTERM_BP_DIRECT	GO:0006957~complement activation, alternative pathway	4	10.8108	2.55024e-06	P01031, P07360, P07358, P07357	0.000119132
GOTERM_BP_DIRECT	GO:0006956~complement activation	5	13.5135	3.48849e-05	P13671, O75636, P01031, P07358, P07357	0.00142592
GOTERM_BP_DIRECT	GO:0007596~blood coagulation	6	16.2162	4.28139e-05	P02671, P00734, P01009, P01008, P02675, P00740	0.00155557
GOTERM_BP_DIRECT	GO:0006958~complement activation, classical pathway	5	13.5135	5.79274e-05	P13671, P01031, P07360, P07358, P07357	0.00189423
GOTERM_BP_DIRECT	GO:0051918~negative regulation of fibrinolysis	3	8.10811	0.000198936	P00734, P04196, P08697	0.00591381
GOTERM_BP_DIRECT	GO:0030212~hyaluronan metabolic process	3	8.10811	0.000290986	P19823, Q14624, Q06033	0.00792936
GOTERM_BP_DIRECT	GO:0051258~protein polymerization	3	8.10811	0.000343429	P04004, P02671, P02675	0.00863855
GOTERM_BP_DIRECT	GO:0007597~blood coagulation, intrinsic pathway	3	8.10811	0.000669121	P00748, P00734, P00740	0.0156288
GOTERM_BP_DIRECT	GO:0032967~positive regulation of collagen biosynthetic process	3	8.10811	0.00109902	P17813, P00734, P08697	0.0239587
GOTERM_BP_DIRECT	GO:0030168~platelet activation	4	10.8108	0.00189496	P02671, P00734, P04196, P02675	0.0387283
GOTERM_BP_DIRECT	GO:0045087~innate immune response	6	16.2162	0.00210759	P13671, P02671, P00748, Q9NPH3, Q96PD5, P02675	0.04054

## Sheet: Spine LM (–) pathway
Spine LM (–) pathway (Spine(+) < Spine(–) (Sensitivity+specificity >=160))
Category	Term	Count	%	PValue	Genes	FDR
GOTERM_BP_DIRECT	GO:0007155~cell adhesion	39	13.2653	9.89705e-17	P78324, P98153, Q9UQ52, Q12860, P55268, Q9Y5Y7, P78509, Q9HCB6, P52799, P10451, Q9Y6C2, P13591, Q99983, Q16653, Q14112, P55291, P07996, O15394, P78536, P12109, P19320, Q96NY8, P13611, P11215, Q96GW7, Q9UHC6, Q9P0K1, P39059, Q08629, Q4LDE5, O60279, Q02246, Q6UX06, P43121, Q8TCZ2, P16070, P55083, P05067, P22105	1.60332e-13
GOTERM_BP_DIRECT	GO:0030198~extracellular matrix organization	24	8.16327	1.22709e-13	P23142, P55268, P12109, Q9BX67, P19320, P13611, P11215, Q96GW7, P10451, P35613, Q9Y6C2, Q9UBX5, P04085, P07585, P08572, P02766, O94769, P16070, Q92563, P09486, P05067, Q14112, Q05707, P07996	9.93943e-11
GOTERM_BP_DIRECT	GO:0007411~axon guidance	14	4.7619	2.0306e-06	Q13214, P55268, O00339, O94856, P78509, O95185, O95970, P52799, O43505, P13591, Q02246, Q9Y4C0, P61812, Q9H2E6	0.00109652
GOTERM_BP_DIRECT	GO:0022617~extracellular matrix disassembly	10	3.40136	3.8264e-06	P07711, Q13444, O14672, P07585, P16070, P06396, Q96GW7, P10451, P35613, P13497	0.00154969
GOTERM_BP_DIRECT	GO:0002576~platelet degranulation	11	3.7415	6.83171e-06	Q8WXD2, P12259, P04085, P09486, P05067, P61812, P01344, Q99969, P07996, P10909, P00441	0.00208859
GOTERM_BP_DIRECT	GO:0006508~proteolysis	24	8.16327	7.73553e-06	P07711, Q14314, Q9Y646, Q13444, P78536, Q14114, Q9UJ14, P07858, P48740, Q9UP79, P12259, P78509, O75340, P13497, Q9P0K1, P20933, P42658, P00736, P15086, P01701, P02788, P09871, Q9NZP8, Q15113	0.00208859
GOTERM_BP_DIRECT	GO:0071205~protein localization to juxtaparanode region of axon	4	1.36054	1.67981e-05	Q02246, O94856, Q9Y2J2, Q9UHC6	0.00359909
GOTERM_BP_DIRECT	GO:0001525~angiogenesis	15	5.10204	1.77733e-05	Q13444, Q9BX67, O75340, P21802, P11362, P05090, P39059, Q9Y4C0, P31151, P04085, P43121, P08572, Q92823, P61812, P07355	0.00359909
GOTERM_BP_DIRECT	GO:0007417~central nervous system development	11	3.7415	2.63888e-05	P23471, Q9UQ52, Q02246, P78509, Q16653, P13611, Q92823, Q96GW7, P48539, Q9P0K1, Q92876	0.00474999
GOTERM_BP_DIRECT	GO:0007409~axonogenesis	10	3.40136	3.09654e-05	P21802, P23471, Q06828, Q02246, Q99983, P51888, O94769, Q92823, P05067, P12036	0.0050164
GOTERM_BP_DIRECT	GO:0001764~neuron migration	10	3.40136	5.35678e-05	P11362, P51674, O00339, Q08629, Q02246, P78509, Q16288, Q92823, P30530, Q9H2E6	0.00788907
GOTERM_BP_DIRECT	GO:0001501~skeletal system development	11	3.7415	8.18829e-05	P11362, Q8IUX7, Q06830, P51888, P13611, Q96GW7, P61812, P01344, P13497, Q92765, Q8TEU8	0.0110542
GOTERM_BP_DIRECT	GO:0007160~cell-matrix adhesion	9	3.06122	0.000107922	Q9UBX5, Q8TER0, Q13444, Q9BX67, Q9Y5Y7, P19320, O94769, P16070, Q14112	0.0134488
GOTERM_BP_DIRECT	GO:0045471~response to ethanol	9	3.06122	0.000314901	P13639, P05109, O14793, Q16288, P19320, Q9BRK5, P09486, P00441, P01210	0.0346711
GOTERM_BP_DIRECT	GO:0001503~ossification	8	2.72109	0.000321029	Q99523, P08493, P02788, P09486, Q9BU40, P10451, P01344, P13497	0.0346711
GOTERM_BP_DIRECT	GO:0043410~positive regulation of MAPK cascade	8	2.72109	0.000346593	P21802, P11362, O60883, O15354, P04085, P10721, P01344, Q9UMX5	0.0350925
GOTERM_BP_DIRECT	GO:0007568~aging	11	3.7415	0.000374806	P05090, P08779, P13639, Q07954, P18065, P19320, P07585, P02533, P36955, P00441, P01210	0.0357169
GOTERM_BP_DIRECT	GO:0007416~synapse assembly	7	2.38095	0.000458724	P51674, Q9Y4C0, Q9BQT9, Q9P2S2, Q8NFZ4, Q92563, Q92823	0.0412852
