# Supplementary material for: Different Metabolomic and Proteomic Profiles of Cerebrospinal Fluid in Ventricular and Lumbar Compartments in Relation to Leptomeningeal Metastases
Source: Metabolites. 2022 Jan 14;12(1):80. doi: 10.3390/metabo12010080 (PMC8778711; doi:10.3390/metabo12010080)
Supplement: Supplementary file 1 [file metabolites-12-00080-s001.zip › Supplementary Table 5_protein with KEGG pathway.xlsx]

## Sheet: KEGG patways
Protein list from Table 6 or 7 were used for input data of functional annotation and enrichment analysis from DAVID database (https://david.ncifcrf.gov/)
lumbar high proteins in Table 6
Category	Term	Count	%	PValue	Genes	Fold Enrichment	Bonferroni	Benjamini	FDR
KEGG_PATHWAY	hsa04610:Complement and coagulation cascades	7	38.8889	8.16329e-13	P01042, P02748, P01009, P07360, P07358, P01024, P07357	99.6957	1.06125e-11	1.06123e-11	1.06123e-11
KEGG_PATHWAY	hsa05322:Systemic lupus erythematosus	5	27.7778	2.00417e-06	P02748, P07360, P07358, P01024, P07357	36.6684	2.60539e-05	9.46664e-06	9.46664e-06
KEGG_PATHWAY	hsa05020:Prion diseases	4	22.2222	2.18461e-06	P02748, P07360, P07358, P07357	115.613	2.83996e-05	9.46664e-06	9.46664e-06
KEGG_PATHWAY	hsa05146:Amoebiasis	4	22.2222	6.87798e-05	P02748, P07360, P07358, P07357	37.0836	0.000893769	0.000223534	0.000223534
ventricular high proteins in Table 6
Category	Term	Count	%	PValue	Genes	Fold Enrichment	Bonferroni	Benjamini	FDR
KEGG_PATHWAY	hsa04142:Lysosome	9	11.3924	6.11771e-09	P06865, P15586, P07711, O75503, P11279, P07686, P22304, O00115, Q99538	19.6793	3.54827e-07	3.54827e-07	3.54827e-07
KEGG_PATHWAY	hsa00531:Glycosaminoglycan degradation	4	5.06329	3.95483e-05	P06865, P15586, P07686, P22304	55.7004	0.00229122	0.0011469	0.0011469
KEGG_PATHWAY	hsa00603:Glycosphingolipid biosynthesis - globo series	2	2.53165	0.0497408	P06865, P07686	37.7967	0.948139	0.736721	0.736721
proteins higher in spinal LM (+) CSF compared to LM (-) CSF in table 7
	Term	Count	%	PValue	Genes	Fold Enrichment	Bonferroni	Benjamini	FDR
KEGG_PATHWAY	hsa04610:Complement and coagulation cascades	13	35.1351	2.25359e-21	P02671, P01031, P13671, P00748, P00734, P01009, P07360, P01008, P02675, P00740, P08697, P07358, P07357	72.0024	4.50717e-20	4.50717e-20	4.50717e-20
KEGG_PATHWAY	hsa05020:Prion diseases	5	13.5135	1.13141e-06	P13671, P01031, P07360, P07358, P07357	56.201	2.26279e-05	1.13141e-05	1.13141e-05
KEGG_PATHWAY	hsa05322:Systemic lupus erythematosus	5	13.5135	0.000269075	P13671, P01031, P07360, P07358, P07357	14.26	0.00536776	0.00179383	0.00179383
lumbar high proteins in Supplementary Table 3
Category	Term	Count	%	PValue	Genes	Fold Enrichment	Bonferroni	Benjamini	FDR
KEGG_PATHWAY	hsa04610:Complement and coagulation cascades	27	25.4717	7.49376e-44	P02671, P01042, P13671, P0C0L4, P00747, P02748, P06681, P02745, P05155, P20851, P05156, P07358, P04003, P07357, P01031, P08603, P03952, P00734, P01009, P07360, P01008, P02679, P04275, P02675, P01024, P08697, P01023	62.5996	3.44713e-42	3.44713e-42	3.14738e-42
KEGG_PATHWAY	hsa05150:Staphylococcus aureus infection	9	8.49057	8.09269e-10	P0C0L4, P01031, P08603, P00747, P06681, P02745, P02679, P05156, P01024	26.6628	3.72264e-08	1.86132e-08	1.69946e-08
KEGG_PATHWAY	hsa05020:Prion diseases	7	6.60377	4.23534e-08	P13671, P01031, P02748, P07360, P02745, P07358, P07357	32.9364	1.94825e-06	6.49418e-07	5.92947e-07
KEGG_PATHWAY	hsa05322:Systemic lupus erythematosus	10	9.43396	7.98031e-08	P13671, P0C0L4, P01031, P02748, P07360, P06681, P02745, P07358, P01024, P07357	11.9386	3.67094e-06	9.17736e-07	8.37933e-07
KEGG_PATHWAY	hsa05133:Pertussis	8	7.54717	2.73945e-07	P0C0L4, P01031, P06681, P02745, P20851, P05155, P01024, P04003	17.0642	1.26014e-05	2.5203e-06	2.30114e-06
KEGG_PATHWAY	hsa05146:Amoebiasis	5	4.71698	0.00380192	P02748, P07360, P07358, P02751, P07357	7.54607	0.160729	0.029148	0.0266134
KEGG_PATHWAY	hsa04611:Platelet activation	4	3.77358	0.044354	P02671, P02679, P04275, P02675	4.92236	0.875931	0.291469	0.266124
KEGG_PATHWAY	hsa04512:ECM-receptor interaction	3	2.83019	0.0983991	P04275, P12111, P02751	5.51644	0.991476	0.565795	0.516596
ventricular high proteins in Supplementary Table 3
Category	Term	Count	%	PValue	Genes	Fold Enrichment	Bonferroni	Benjamini	FDR
KEGG_PATHWAY	hsa04142:Lysosome	26	7.58017	2.98941e-17	P07602, Q13510, P10619, O75503, O00462, P10253, P20933, Q99523, P38571, P06865, P61916, P07711, P07339, P07858, P11279, P54802, Q9UBX1, O00754, O00115, P15586, Q9UBR2, O14773, Q99519, P07686, P22304, Q99538	8.95838	5.20157e-15	5.20157e-15	4.99232e-15
KEGG_PATHWAY	hsa04514:Cell adhesion molecules (CAMs)	19	5.53936	5.31488e-09	O15394, Q92859, Q12860, Q13740, Q9BX67, O94856, Q7Z3B1, P20916, O75144, P13611, P32004, Q9UHC6, Q9NT99, Q96AP7, P13591, Q02246, Q9Y4C0, Q92896, Q15223	5.57836	9.24788e-07	4.62394e-07	4.43792e-07
KEGG_PATHWAY	hsa00511:Other glycan degradation	8	2.33236	9.8306e-08	P06865, P20933, Q9BTY2, O00462, Q99519, P07686, P04066, O00754	18.5293	1.71051e-05	5.70175e-06	5.47237e-06
KEGG_PATHWAY	hsa01200:Carbon metabolism	13	3.79009	1.38507e-05	P36957, P14618, P04406, P10768, P40926, P40925, Q9Y617, P00558, P60174, P09972, P04075, P09104, P09622	4.7963	0.00240713	0.000602505	0.000578266
KEGG_PATHWAY	hsa00010:Glycolysis / Gluconeogenesis	9	2.62391	0.000173484	P14618, P04406, P00558, P07195, P60174, P09972, P04075, P09104, P09622	5.60027	0.0297376	0.00603723	0.00579435
KEGG_PATHWAY	hsa00531:Glycosaminoglycan degradation	5	1.45773	0.000912425	P06865, P15586, P07686, P54802, P22304	10.9713	0.146862	0.0264603	0.0253958
KEGG_PATHWAY	hsa01230:Biosynthesis of amino acids	8	2.33236	0.0015436	P14618, P04406, P00558, P60174, P09972, P04075, Q9Y617, P09104	4.63232	0.235699	0.0344033	0.0330192
KEGG_PATHWAY	hsa01130:Biosynthesis of antibiotics	14	4.08163	0.00158176	P36957, P14618, P04406, P40926, P40925, Q9Y617, P00558, P07195, P60174, P09972, P00568, P04075, P09104, P09622	2.75317	0.240765	0.0344033	0.0330192
KEGG_PATHWAY	hsa00620:Pyruvate metabolism	6	1.74927	0.00242796	P14618, P40926, P07195, P40925, P14621, P09622	6.25364	0.344907	0.0469405	0.0450521
KEGG_PATHWAY	hsa04360:Axon guidance	9	2.62391	0.0106976	O75326, Q8NFY4, O95185, P32004, P52799, Q9Y281, Q9H2E6, P52797, Q8IZJ1	2.95447	0.846094	0.186138	0.17865
KEGG_PATHWAY	hsa04964:Proximal tubule bicarbonate reclamation	4	1.16618	0.0166006	P29972, P40925, P05023, P00918	7.25059	0.945674	0.262592	0.252027
KEGG_PATHWAY	hsa00020:Citrate cycle (TCA cycle)	4	1.16618	0.0337279	P36957, P40926, P40925, P09622	5.55879	0.997446	0.489055	0.46938
KEGG_PATHWAY	hsa05020:Prion diseases	4	1.16618	0.0464189	O15394, P13591, P04156, P00441	4.90481	0.999744	0.621299	0.596305
spine LM (+) high proteins in Supplementary Table 3
Category	Term	Count	%	PValue	Genes	Fold Enrichment	Bonferroni	Benjamini	FDR
KEGG_PATHWAY	hsa04610:Complement and coagulation cascades	13	35.1351	2.25359e-21	P02671, P01031, P13671, P00748, P00734, P01009, P07360, P01008, P02675, P00740, P08697, P07358, P07357	72.0024	4.50717e-20	4.50717e-20	4.50717e-20
KEGG_PATHWAY	hsa05020:Prion diseases	5	13.5135	1.13141e-06	P13671, P01031, P07360, P07358, P07357	56.201	2.26279e-05	1.13141e-05	1.13141e-05
KEGG_PATHWAY	hsa05322:Systemic lupus erythematosus	5	13.5135	0.000269075	P13671, P01031, P07360, P07358, P07357	14.26	0.00536776	0.00179383	0.00179383
KEGG_PATHWAY	hsa05146:Amoebiasis	3	8.10811	0.0275158	P07360, P07358, P07357	10.816	0.427664	0.137579	0.137579

## Sheet: Similarity 
Table 7. Metabolic pathways involved by discriminative proteins using KEGG pathway DB
Lumbar		Ventricular		Spinal LM (+)
Term	p value	Term	p value	Term	p value
Complement and coagulation cascades	7.49e-44	Lysosome	2.99e-17	Complement and coagulation cascades	2.25e-21
Staphylococcus aureus infection	8.09e-10	Cell adhesion molecules (CAMs)	5.31e-09	Prion diseases	1.13e-06
Prion diseases	4.24e-08	Other glycan degradation	9.83e-08	Systemic lupus erythematosus	0.000269
Systemic lupus erythematosus	7.98e-08	Carbon metabolism	1.39e-05	Amoebiasis	0.027516
Pertussis	2.74e-07	Glycolysis / Gluconeogenesis	0.000173
Amoebiasis	0.003802	Glycosaminoglycan degradation	0.000912
Platelet activation	0.044354	Biosynthesis of amino acids	0.001544
ECM-receptor interaction	0.098399	Biosynthesis of antibiotics	0.001582
		Pyruvate metabolism	0.002428
		Axon guidance	0.010698
		Proximal tubule bicarbonate reclamation	0.016601
		Citrate cycle (TCA cycle)	0.033728
		Prion diseases	0.046419
* Proteins that are common to each column are shaded.
