# Supplementary material for: Different Metabolomic and Proteomic Profiles of Cerebrospinal Fluid in Ventricular and Lumbar Compartments in Relation to Leptomeningeal Metastases
Source: Metabolites. 2022 Jan 14;12(1):80. doi: 10.3390/metabo12010080 (PMC8778711; doi:10.3390/metabo12010080)
Supplement: Supplementary file 1 [file metabolites-12-00080-s001.zip › Supplementary Table 6_LMI peak area normalized data.xlsx]

## Sheet: peak area
Peak area after normalization
	mass value	retention time	Patient 1	Patient 1	Patient 2	Patient 2	Patient 3	Patient 3	Patient 4	Patient 4	Patient 5	Patient 5	Patient 6	Patient 6	Patient 7	Patient 7	Patient 8	Patient 8	Patient 9	Patient 9	Patient 10	Patient 10	Patient 11	Patient 11	Patient 12	Patient 12	Patient 13	Patient 13	Patient 14	Patient 14	Patient 15	Patient 15	Patient 16	Patient 16	Patient 17	Patient 17	Patient 18	Patient 18	Patient 19	Patient 19	Patient 20	Patient 20
row no.	m/z	min	Ventricular	Lumbar	Ventricular	Lumbar	Ventricular	Lumbar	Ventricular	Lumbar	Ventricular	Lumbar	Ventricular	Lumbar	Ventricular	Lumbar	Ventricular	Lumbar	Ventricular	Lumbar	Ventricular	Lumbar	Ventricular	Lumbar	Ventricular	Lumbar	Ventricular	Lumbar	Ventricular	Lumbar	Ventricular	Lumbar	Ventricular	Lumbar	Ventricular	Lumbar	Ventricular	Lumbar	Ventricular	Lumbar	Ventricular	Lumbar
1	53.0037	10.85	4216.1	4114.1	4488.3	4372.5	5562.7	5517.3	5225.5	5063.4	5773.8	5037.1	7380.7	7240.6	6688	7992.1	8373.8	15688	14790	16811	3463.6	3847.3	118780	107180	70944	109770	77871	97510	114880	105980	82635	103560	130620	148290	130580	148260	124410	180040	108240	174230	107100	174350
2	53.0041	14.39	3425.1	3542.3	4741.3	5640.3	6310.2	5268.5	6457.5	6465.8	6130.4	7142	8017.5	8777.5	7928	10419	7455	25364	22525	27136	5155.4	4785.2	156310	135850	139570	131240	139550	126080	134790	135790	124040	106550	135640	159990	134030	169950	125780	196640	126290	184790	126020	171480
3	53.0043	1.04	10933	11914	14001	12711	13397	13255	16964	16770	20235	9857.9	17895	19075	21954	21870	28454	8758.5	10242	10546	1463.4	1090.4	20630	66251	46649	52767	35103	50918	34549	35274	52221	49329	41381	48767	58908	51022	48468	54805	35219	35043	50362	64456
4	53.0045	22.75	3616.7	3872	4534.2	5080.6	3980.4	5295.5	5848.6	5403.9	5223.9	5613.8	5425.1	5933.1	5868.2	5638.6	6325.5	4994.8	4686.6	4331.2	1018	1116.4	14377	69799	17800	75882	23411	62828	31423	36495	44091	90107	35742	91879	74664	66527	58480	68964	61384	75132	69611	77560
5	53.0045	14.33	2701.7	2880	3759.1	4809.8	5028.9	4141	5138.5	5150.1	4758.6	5906.9	6845.3	7059.1	6339.2	8628.8	6198.3	20333	18132	22157	4714.9	5009.1	116160	109260	109620	93918	111240	106010	105110	105470	92029	78969	103710	126140	102840	136760	101050	148670	104020	150160	95365	132970
6	53.0046	9.56	8180.2	6051.6	6237	8701.5	8804.3	8075.1	12059	11063	9981.8	9897.8	10580	7503.7	12560	11017	10049	11769	10207	10859	1979	2039.7	82747	98040	67542	91939	88924	78725	106020	79545	111660	78636	103430	165750	108010	146780	91403	165090	110450	155350	102260	160390
7	53.0046	11.62	3252	4424.4	3710.1	5055.8	4892.2	6905.8	5887.2	7240.1	6434.2	6030.6	6082	6828.9	7112.3	7356.2	7450.5	23029	19784	24886	5457.2	3910.6	123980	110810	121710	137590	141240	131790	154710	135730	152650	116020	156760	167430	178960	180050	125960	163150	121440	146410	122970	187600
8	53.0046	6.51	18842	17080	20483	18853	18629	16774	18958	15290	14165	21492	18266	10595	16105	19518	7273.1	8979.5	6509.3	12485	2753.9	2086.7	85877	155540	63942	136380	66732	99722	77288	113350	100640	129390	78557	111780	134080	133650	92563	96292	115620	154980	116110	150820
9	53.0046	14.79	870.31	798.79	1417.3	1165.4	1422.9	1743.7	1749.9	2334.3	1407.2	2063.1	1975.1	2505.3	1237.9	2248	2126.7	5222.3	6250.9	6616.6	965.82	1316	27731	28207	36843	20350	28300	19821	41738	21990	41541	14904	39963	30278	39770	26266	22597	44572	38028	46803	34382	62920
10	53.0046	10.79	5331.1	5045.7	5969.3	7735.4	7779.8	7095.3	8295.1	6490.7	9262.4	7324.1	9424.4	9967.6	12330	13857	9377.7	20974	18108	20092	4561.5	4670	148120	130170	113010	146200	96188	119350	133570	129740	97092	126930	128730	204340	170700	204780	141700	196260	127060	186160	142950	221390
11	53.0047	11.59	2986.4	3841.2	3323.5	3917.7	3851.7	5712.6	5037.1	6092.1	5015.8	5787.6	6633.2	5472.2	5256.5	5513	5709.7	13961	14284	16565	2886	2789.3	55649	92727	43297	117810	77410	88100	83214	109630	86848	98707	101160	142680	108660	137520	98063	141390	101690	137930	96105	170000
12	53.0047	12.32	2669.4	2332.4	3533	3107.2	3935.5	3784.6	3951.3	4703.6	4190.7	4391.9	4619.1	4912.2	4519.8	5303.5	5812.4	14493	11243	12433	3375.5	2690.3	95123	81132	102690	75568	91275	86419	103050	96586	99023	82154	99415	116340	120570	92183	82795	106180	82514	105530	83404	133790
13	53.0047	9.41	2834.2	4350.8	3615.1	3723.2	5171.8	5639.1	4178.3	5027.6	4844.3	4943.2	8014.3	6516.5	6740.2	5214.4	6434.1	6103.8	6442.8	7479.7	2027.9	1647	47520	54773	17859	56439	49304	41305	34896	54100	25888	48107	11732	81979	47387	80685	18778	87717	38610	70135	58069	81902
14	53.0047	10.99	4207.1	4383.4	4617	3891	4696.5	4765.7	4350.6	5986.9	6221.7	5259.1	4653.7	4908.9	4912.5	5724	5239.6	16138	14180	15762	3005.1	3233.9	121060	117440	113070	113750	116240	96396	131490	121950	115320	115260	127550	173770	145410	160400	125550	162870	113110	178780	139580	177620
15	53.0047	8.52	5010	7456.6	5249.3	7330.8	7622.8	6869.7	7052.6	8016.9	8431.7	8592.9	9087.8	7011.7	7061.5	7928.2	8318.4	15499	11738	13191	4225.5	2683.9	96646	122000	108440	111860	100430	98284	104100	95289	110730	83755	131080	127820	107370	125120	102610	189880	79350	162000	126880	162510
16	53.0047	15.94	888.22	1411	1144.6	1814.1	1780.6	1839.1	2026.7	2161.4	2894	2567.4	2169.5	2258.4	2788.2	2384.7	2597.6	13119	9020.1	13843	1517.3	1619.4	36057	33232	38649	51281	40857	31558	56362	43972	45741	42262	37851	58112	45818	29916	38392	63467	40223	47756	57795	68440
17	53.0047	25.58	19490	22881	21497	25678	19388	24051	20111	18658	20858	25951	28730	24801	34569	34085	37353	4851.8	4796.6	5335.2	874.46	1051.5	58310	89218	64623	90369	79463	87124	86196	95314	88644	87917	88595	85039	92350	84343	86798	70306	65615	78410	85844	80160
18	53.0047	12.01	3073.5	4841.6	4272.6	3685.7	6375.4	5646.9	5839.3	9441.1	5343.8	5292.1	4953.8	4724.2	6396.2	6736.6	7232.5	16755	17000	18599	4075.4	3324.8	131160	100750	113550	99214	128420	100410	141000	121210	129530	109720	131380	137730	128570	109650	109790	124550	98266	127580	107140	135730
19	53.0047	11.31	2020.6	2843.8	3340	3551.8	4200.8	3684.6	4076.3	5045.5	4559.7	3826.7	4530.4	3901	5448.1	6905.2	4646	17063	13731	19524	4049.3	3715.9	125890	100530	113050	103520	118780	105890	146370	118840	140090	81673	141300	161090	144240	129620	116680	125410	111990	123400	132160	132210
20	53.0048	13.05	3119.5	5424.9	9814.8	9070.9	6784.2	8475.5	10505	8402.8	10638	9059.8	10746	11353	10428	14510	10295	28525	27303	31699	6075.5	5705.2	206760	152690	177420	157280	188330	149390	222370	169980	184080	149270	191290	196380	204300	154010	169660	178810	155850	179250	157960	250200
21	53.0049	13.89	2527.4	2917.4	3753	4016.4	5062.2	4860.4	4658.4	5593.4	5079.8	5734.3	6110.3	5396.4	5935.5	7727.6	5603.3	18501	18918	21584	3550	3865.1	118490	83007	119750	90728	101780	90386	125270	93216	137400	87383	138830	122460	117920	86348	115310	152440	95103	133360	110060	192310
22	53.0049	23.76	14047	15028	17187	16082	13894	19028	12423	12613	13557	15172	22419	20196	20865	21976	22397	4260.3	3431.8	3699	763.52	778.87	40971	62970	25917	71332	44254	67446	61077	65894	66011	66877	66067	64173	68987	61822	67663	63189	61348	62574	65232	63973
23	53.005	12.91	1851.7	3576.1	7264	5555.5	3777.2	4566.5	6522.1	5465.2	7423.9	6683.4	6619.4	9325.2	7251.7	9408.1	7711.5	19696	18412	19568	3168.3	3323.2	126530	91158	111150	102610	121260	104120	127370	104680	114560	95318	108230	112880	125230	91719	107540	86106	102810	100400	102160	162660
24	53.0051	25.01	20970	21492	23263	25422	19994	21166	22239	15544	23133	29461	26549	28040	38583	34478	38849	5074.1	5393.9	5316.9	1279.1	1181.3	49662	100250	54452	107240	83714	87343	84676	91222	89704	100730	86286	98537	102320	83754	97534	79951	96609	81654	93991	86932
25	53.0051	29.94	18745	16322	16146	20819	22454	23063	14340	14800	16479	25865	32626	29677	35906	40719	47578	3674	4218.4	4959.2	685.21	960.61	54529	68922	52868	54691	74245	79036	54857	85245	54387	62580	76933	70719	80261	71781	69030	66613	76650	64271	72492	74702
26	53.0052	29.72	25602	22899	25458	30597	27030	32297	20475	24074	25889	36819	40607	44815	44388	51882	66390	5624.1	5781.5	6868.6	1226.9	1363	56344	105210	77693	107350	94898	111970	100680	106130	96699	106570	112160	100660	104350	97508	111950	95522	69191	95010	90941	95034
27	53.0053	0.29	22128	4614	19268	27079	18612	20136	23194	21261	20449	27010	29841	36397	45025	40718	45278	5132.6	4439.7	5318.3	1011.5	934.64	65528	77380	61452	88811	79424	90777	86374	65830	87942	89721	78110	82323	94577	70639	82826	80347	86667	78162	66235	84465
28	53.0053	3.47	18008	9722.5	22194	24135	31676	22879	25426	18335	13986	32750	29093	36667	41864	43777	45910	4698.4	5585.8	3717.3	445.39	564.68	43169	80477	71657	105940	74318	100030	75947	103620	54733	78135	77095	100230	90042	89963	101740	68702	96147	89954	88582	88639
29	53.0053	2.81	33602	10505	17959	20685	40477	25225	24467	22002	19236	24115	43690	38360	41155	44168	72994	6651.1	5406.7	7012.2	1853.3	1460.4	87673	135400	120790	113900	123880	99984	149590	146830	103310	137000	133410	146900	162170	86354	102680	125700	154920	111810	145010	106830
30	53.0053	26.33	18945	23935	23086	25838	23350	21539	24676	21904	25051	27924	32465	39213	45832	48595	38005	5663.1	5537.2	6350.4	1677.1	1681.1	49387	99840	82825	116660	91420	101330	98723	117200	80064	103970	96872	93898	112150	102750	106400	91143	96869	88325	107110	103820
31	53.0054	1.26	15955	8143.1	14539	14452	14929	14329	14408	17022	15834	13315	22466	20867	19527	17138	28361	5193.7	5331.2	5609.8	1148.5	1358.2	90284	90593	71766	70895	70364	69216	78740	92480	48727	72212	95184	93534	95130	77209	72053	90133	82921	82472	74785	96428
32	53.0054	26.2	29888	38904	28042	36799	31065	29163	34427	28790	33352	38699	48632	50313	57480	63531	60726	8304.8	7526.1	8000.7	1820.7	1849.8	105380	152930	126160	142620	125210	139050	138190	139190	133400	138230	97648	139600	136580	134730	122160	120150	141830	125470	141470	132180
33	53.0054	3.17	18853	6139.2	11878	16903	7271.9	14931	12570	12895	10516	10412	19669	24427	29720	37636	45943	3918.4	4433.3	4790.3	907.09	752.91	52568	67375	39397	68762	38721	79626	42435	80442	66169	75957	57289	65755	57781	77709	76398	65805	65754	64135	45511	68589
34	53.0054	1.31	50713	26972	46815	47367	55724	50139	54458	53910	41795	48113	71607	79060	75602	80881	106640	14844	14912	15273	4533.8	4708.9	250080	311040	222040	315160	220910	275670	213090	277810	211420	241510	233460	312140	378400	308940	292020	253070	288560	300030	382670	398330
35	53.0054	6.24	21155	19038	21484	19413	23081	21811	20269	17633	19596	20733	20760	25053	26644	59633	35134	12244	19113	12439	3510.9	3725.6	178700	204560	199790	244010	106350	128360	129620	94097	196510	201230	111070	161060	235460	169170	110100	113500	196330	208330	186830	160690
36	53.0054	24.17	46590	49021	59377	51859	53009	56601	41864	39138	46265	59115	59074	65982	68798	81154	81481	11945	11695	13582	3256.4	3011.6	92787	223230	155230	186480	207900	223180	220610	235240	216250	224970	217410	223110	193630	203240	150270	213750	222850	216070	155070	228710
37	53.0054	6.27	20865	20846	26525	21195	24257	23420	21229	21343	20735	21842	24753	20978	26162	48331	31818	15697	17174	13763	4555	4718.7	153150	205000	225020	231250	98621	104840	134090	93429	197240	190390	114200	148130	231060	157820	100400	110670	196990	186740	217170	174040
38	53.0054	2.24	41072	14986	31240	21410	50676	41332	53689	25324	39272	22661	65145	52118	61492	66234	60988	6164.9	6913.5	8383.7	1631.5	2109.4	137330	124330	52558	146530	133220	86279	145190	131520	109560	120930	139780	125720	127670	83921	104910	114280	124220	91357	115250	143670
39	53.0054	0.16	47001	13971	48634	51109	40632	51531	55730	38078	37588	59504	62220	78968	83232	92640	118310	9546.3	10801	9819.9	3117.7	3109	136780	183920	147020	179490	153660	183220	157880	178540	170950	201950	172280	205470	213140	185120	181090	167350	150150	154310	152950	174330
40	53.0055	2.85	29589	12724	19267	27689	48578	34952	24992	21797	19475	16560	44813	47749	47716	74264	62532	6924.1	5094.6	6610.9	1455.3	1285.1	92952	109960	119190	134960	120380	111140	96549	171020	90481	104030	155290	116630	147550	98002	77996	112940	141620	132240	143240	90934
41	53.0055	2.64	16467	7477.1	14507	15342	22436	23208	16292	21532	14180	12961	21522	15877	44792	44741	38245	4262.9	4017.6	4626.9	1840.3	1434.4	95611	75303	96029	125030	107520	104210	123670	132660	120140	68475	121260	122370	124300	125080	111190	108170	116280	116860	89487	121390
42	53.0055	7.85	5009.4	5235.3	5766.5	5614.2	3530.3	3089	3085.1	4126.5	4694.6	5918.9	6060	5871.5	6918.7	7586.5	11362	3078.5	3086.4	4625.5	763.52	879.47	36870	41313	28153	31506	40746	28939	41419	27333	43133	28070	37914	54717	45374	39966	51008	40677	42721	70803	68742	58463
43	53.0056	24.1	14189	18527	16730	15792	18007	20370	15815	10686	14291	21776	21656	22038	25084	28668	27060	3437.4	4053.4	4680.4	1024.6	921.66	18670	80167	41855	83736	69965	77293	74973	84529	68999	65692	78297	63440	58090	63933	78945	77380	75928	74312	74867	71113
44	53.0056	27.17	14260	22305	16231	15690	21911	15865	19580	16243	15124	20296	29464	32452	32964	38348	38578	4301.9	4174.9	4193.3	894.04	713.96	63449	75710	54736	84609	51834	78071	75599	69233	77027	59160	66214	73329	80411	69597	67276	59224	65245	65018	71524	71076
45	53.0056	6.96	19264	21994	16292	22702	19472	21737	23870	27414	26937	33789	40279	34533	18356	14506	17334	10950	10854	12048	4408.2	4095.6	123030	175100	126490	181780	161550	181810	149600	155170	171800	202410	193510	146500	206400	236420	204600	201670	159260	242080	170950	207160
46	53.0056	24.63	21495	21379	22070	23929	22830	23814	23051	18681	20077	24194	27204	32699	32245	38345	36137	4647.7	4794	6357.5	1005	1168.3	59733	88366	40425	95426	85046	101150	87969	94250	91358	88494	89966	97949	87716	87954	90718	84902	84655	93777	84938	102180
47	53.0056	12.15	4242.3	5962.9	5561.8	4548.8	7634.5	6645.4	6620.4	10745	6208.7	6901.6	6347.5	5596.7	7385.6	8194.9	8353.9	20739	21885	23547	5708.5	5262.2	161790	126090	146760	123370	151320	115630	163620	145730	165400	125580	155130	174370	162600	143570	132700	165880	124610	166570	132200	170980
48	53.0056	10.24	8502	10369	10833	11489	13045	12029	12182	13263	13188	10298	12233	12103	14392	16007	13931	22213	20720	24408	7814.7	6982.2	162470	170330	171480	150220	186620	159920	173940	175080	183960	150410	194670	231780	218290	193850	185590	238640	158960	231700	182560	307590
49	53.0057	27.54	18092	22958	19509	18006	21646	19198	18142	17455	14819	19150	31709	33362	28143	37236	39901	4541.1	4104.6	3991.9	965.82	889.21	29129	75012	65725	73015	67846	45357	66762	66601	66850	73643	65307	73873	68276	59584	77624	70813	76937	67664	43325	72091
50	53.0058	24.52	12214	15442	14592	13403	14722	12996	10460	9036.7	12349	13721	17064	19577	15940	20898	21735	3074.6	2692.5	4177.8	770.05	733.44	23319	56970	46544	59443	51533	55539	66823	60081	55916	56753	59046	52838	59436	56337	53561	63158	46416	61998	65097	70152
51	53.0063	29.18	29311	24812	26291	28226	33981	26593	19099	27171	26608	36844	39371	45654	52717	62623	54377	6653.7	5784	6967.2	1683.7	1609.7	55544	108270	87301	95148	102520	110760	106310	87893	95018	82452	96224	98497	112470	89429	108960	94224	76969	93991	109510	91596
52	53.0064	2.06	18441	8265	13849	13036	17172	18114	13827	14367	11119	17174	21582	15697	16168	20739	12754	5815.2	2339.4	3530	1344.3	1025.5	83023	70477	71778	114040	100650	91386	96804	56510	106800	88416	90473	71594	102860	42332	68522	77330	65112	53445	85652	102020
53	53.0065	0.11	40504	13232	45021	48060	37957	45029	45820	35398	34688	51127	57680	73712	72413	86085	102750	8913.2	9539.4	9117.3	3086.7	2659.5	121250	171990	120020	168120	142560	149940	146460	166880	158510	169840	159380	163550	188830	154130	158160	147700	138670	144570	141670	152220
54	53.0065	4.66	33484	17023	38061	30232	28909	29012	52010	26126	37665	54567	53692	69355	94934	81167	84548	9881.8	7225.6	8428.7	3492.9	2716.3	173060	210420	149650	235320	201270	217020	180870	241980	228950	276540	191520	239010	250720	235710	202890	250170	215440	216780	268950	238710
55	53.0066	26.71	21079	27646	23182	24424	21639	19438	20606	19183	19569	27892	34558	33878	37998	48661	40550	5243.1	5700.9	5391.5	1435.7	1402	79150	88717	66888	93636	81789	88329	88459	93112	77659	96502	89291	93955	93517	83015	99493	89912	76002	76671	87022	91820
56	53.0066	29.42	17124	16530	18941	21426	22907	20907	14329	17603	18809	28279	29854	30587	37786	36672	43242	4343.5	4039.4	4843.8	828.78	973.59	63337	75099	48291	53103	72772	77224	77856	55926	72884	72994	76295	67142	68805	69285	73183	66605	66539	66880	73753	71686
57	53.0266	0.75	3988	5330.7	6836.9	3459.7	8027.9	10627	3151.6	3750.2	3139.4	3992.9	2269.6	1202.4	1312.8	988.05	826.44	1476.9	1432.6	1593.9	933.19	1090.4	35541	19676	14085	19612	13224	21979	18564	16710	16132	17182	15313	14651	14592	14382	19456	15283	15902	16099	19807	14561
58	55.0575	1.44	11762	10117	9095.4	10007	15187	10528	12999	11902	11990	11443	7145.4	10212	14240	15607	25422	3983.4	5844.1	12009	176.2	201.21	28678	49105	35788	45961	40147	74192	30907	26492	46703	58391	46092	52031	63973	71070	68391	63660	53928	76104	50206	49401
59	55.9378	22.28	57009	61805	69437	72956	73760	81090	73910	74970	72673	75010	70964	74105	78028	79097	78036	608.43	573.03	681.51	3230.3	3556.8	130110	97361	89565	86470	94797	128670	98122	93181	81689	118910	102310	130560	113140	93985	91311	128700	92441	138830	102480	121660
60	56.9661	11.28	5436.8	6567.8	6283.6	6648.1	8543.3	7504	8283.3	8842.9	7727.8	7505.5	8709	7214.6	10234	13374	8832.9	204.11	221.28	261.9	0	0	64126	61687	55467	64602	58963	72432	75002	78484	59299	55189	60884	82061	72153	63916	59973	73322	68062	75115	78467	70618
61	56.9661	6.76	61996	73460	64478	81239	61976	63018	68375	64355	74251	79034	85673	77497	105750	101050	82560	902.24	787.92	639.27	52.207	40.566	188760	159950	172500	215050	216540	98312	232290	170040	201500	191660	210730	165790	188040	126090	223860	216820	213260	129590	206810	157520
62	56.9663	22.25	12079	12698	14373	13787	15051	20267	19453	15145	14424	15806	18823	16078	17947	23444	22672	395.22	383.73	461.85	32.629	38.943	23174	29320	25508	43167	23982	44020	44006	39424	41270	48420	33100	36980	64316	23213	40373	34141	37398	25502	45158	27880
63	56.9664	22.19	32168	27482	34128	28957	30843	40602	38479	38227	39007	41012	38630	34436	45435	44227	44556	1128.5	941.41	1177.2	71.784	84.378	52423	79444	58932	91690	63377	87099	94970	89735	77729	90539	93229	74823	110350	58576	91188	71550	90375	73086	85468	91516
64	56.9664	7.92	13658	11852	11274	10825	15398	10461	10945	11050	14998	13277	12625	14960	20997	16174	24094	452.42	251.98	432.28	22.84	0	26971	38553	38024	37872	36531	36769	46759	26601	40194	30154	48894	59823	41070	34637	52236	45908	48163	35937	39686	36008
65	56.9664	7.04	16526	18180	13708	8496.1	12641	12758	19354	19279	16863	15144	13142	42240	41405	29653	38087	213.21	204.65	253.45	6.5258	25.962	47313	63558	47561	46147	55089	43302	48367	47916	48303	54735	49367	59595	61807	57097	52941	57192	57715	77852	66235	69484
66	56.9665	1.67	76144	40762	78851	81234	65587	80349	74316	47015	69449	71539	45341	48459	58049	61301	70818	1860.4	2292.1	1879.8	143.57	188.23	49297	72045	44833	88338	62668	56809	78625	67689	72646	76566	60434	52958	73308	40865	72046	48338	73690	52123	76123	77583
67	56.9665	7.35	27322	26732	34311	34487	31549	27612	35665	27754	27555	30881	37083	34213	28502	31222	38808	421.22	404.19	343.57	26.103	19.472	74235	83280	72419	80190	70298	69246	79153	67471	87224	69644	66309	76938	97710	89265	81334	92015	71709	88580	82525	102570
68	56.9666	21.82	82398	84416	97774	94810	108490	104810	116030	103880	118600	116860	109560	122310	125060	136220	107580	2134.7	1937.8	2330.4	58.732	94.113	86651	170860	80237	171260	105440	191360	120940	177950	123560	171700	130620	173810	130370	157720	147750	177560	157280	172230	171440	183590
69	56.9667	22.4	4074	5568.6	7287.3	9004.9	8361	7299	7943.1	9620.9	8318.6	9136.6	6042.4	9375.8	11285	7463.9	10000	244.41	296.75	275.98	6.5258	19.472	25870	43727	27137	32125	17960	27412	36894	31622	33478	34989	44382	37820	49787	21845	16770	19507	27717	45549	64052	31466
70	56.9668	0.13	58582	35761	59782	64051	69864	65768	56421	56493	52186	56603	57548	50493	51802	52719	61410	936.04	933.73	1013.8	114.2	97.359	69407	73970	71300	71467	70431	64358	70197	63869	71149	69161	76554	82740	81909	74042	71657	75311	62828	77333	63409	72652
71	56.9671	8.59	16578	23028	14921	21479	23600	21791	19182	19954	22587	23018	20136	20369	19318	21123	22104	219.71	271.17	287.25	11.42	6.4906	80038	105320	94079	98575	85706	78211	86591	84906	78540	72389	108710	96731	84827	88680	80920	144820	64732	125270	102400	131890
72	56.9671	10.34	17202	18873	19586	19262	21869	20322	17971	22876	21158	17541	17398	15892	22968	22952	21180	130.01	207.21	135.18	29.366	9.7359	82344	87837	75850	79213	78878	90360	84195	77860	86842	81440	88391	105360	97373	68784	92910	103650	92778	109410	95717	141180
73	56.9671	9.52	34099	27362	25294	29615	31681	29822	38008	33775	28700	29579	31583	26526	34918	34328	29218	275.61	327.45	288.66	48.944	29.208	92328	97937	75760	124350	108880	105830	112020	91029	116760	90385	107920	160730	111960	145800	91949	157450	127920	162470	102880	158680
74	56.9671	0.72	96531	96641	120800	100660	109240	137330	101140	150960	93358	92331	99555	106160	87775	96773	113270	6982.6	7856.1	9565.1	502.49	366.72	320120	256410	222030	208540	226860	282890	242410	239460	193830	224790	213870	286730	219460	293670	178640	336770	282890	302370	253460	316410
75	56.9672	22.66	19159	17959	20068	14547	20108	21608	20484	16829	20576	20860	21408	24139	23606	27319	26068	405.62	368.38	444.95	32.629	25.962	28154	61238	27118	70828	43057	69591	29258	54320	28557	65802	49131	98789	73631	40300	47896	51927	70049	50887	69954	93839
76	56.9673	22.62	19429	21476	19879	17728	22980	25831	24620	15982	24179	24690	25111	28219	28083	31113	30475	369.22	429.77	450.58	32.629	38.943	25966	78676	26519	71860	51078	72415	24100	66251	31275	76422	63572	114820	70251	53644	47911	68597	71558	39279	73593	115960
77	56.9673	6.48	38231	37120	36449	44542	37714	35252	53197	35556	33102	47914	44051	26962	35234	39807	19398	410.82	487.33	449.18	45.681	129.81	80692	114500	54379	103410	54971	73187	55918	85833	76379	73277	65453	74785	90928	114420	65675	71311	92230	86061	65171	116020
78	56.9673	22.58	49885	49687	54854	50701	58616	57414	59605	58135	59037	60507	60093	68464	65111	77719	70415	1138.9	1110.2	1008.2	84.836	129.81	64588	191870	63198	218340	113650	202590	92519	156610	105880	173130	128320	278900	149690	135580	119450	178760	179440	142340	210490	200690
79	56.9674	6.89	53401	61020	46443	64496	58357	61343	74444	75998	78302	88388	93712	90539	56904	53538	52730	603.23	598.61	613.92	13.052	12.981	128300	169350	116260	163240	162040	175800	140590	149570	157580	187360	183210	141230	184140	217030	181880	183280	148770	220860	171830	192380
80	56.9674	5.75	31319	33485	38746	28535	23057	25149	23154	25128	24190	41390	39841	38009	28357	29372	32399	338.02	583.26	281.62	39.155	0	47233	80846	47217	64990	61468	68614	56375	51525	31892	57398	59236	59575	53494	59098	61725	81389	56104	69125	75773	66207
81	56.9674	1.33	70039	48343	69607	71718	75447	79280	66180	74724	60215	68047	63939	47915	45128	41826	59215	1305.3	1176.8	1294	138.67	87.623	38190	31301	30530	32338	26680	29707	28561	28808	27544	24262	25415	30379	48314	39564	31423	26556	34970	35076	43312	44395
82	56.9674	5.61	59421	43620	85677	84781	82173	76317	97883	85101	83614	90559	109700	64308	71216	82768	84889	754.03	936.29	839.21	32.629	84.378	161680	186570	160570	173930	155640	166880	191910	165740	177070	175720	173970	189700	208630	133320	194800	176240	171420	147340	188010	205710
83	56.9675	7.07	16840	17146	15408	20604	24214	17127	16815	21290	22254	20283	21992	26725	34184	42442	49730	369.22	271.17	309.78	45.681	58.415	73733	96143	71496	88787	91198	71266	86933	75193	98311	80447	80236	111830	88837	103900	92491	108970	78765	99257	122720	84275
84	56.9675	6.94	27208	33150	25917	28267	26308	27360	34000	38211	36712	45027	53501	70524	45301	35216	47706	421.22	368.38	439.32	13.052	32.453	73643	79873	80429	98502	91733	97230	74429	76712	89419	99104	96572	93934	82148	123590	81197	87710	92178	108890	114250	93502
85	56.9675	6.38	50070	55436	68713	53979	57629	63216	51052	48421	49756	53842	58259	42369	65732	54266	71168	956.84	748.26	701.22	71.784	77.887	133170	154050	183460	171530	63049	77800	69869	79723	151790	133890	85122	130850	161560	119890	59116	85429	145690	172280	160390	143360
86	56.9675	7.16	55588	59853	69310	64553	58345	70763	58141	57833	54897	65648	69177	53666	100260	80255	75310	738.43	854.43	771.63	78.31	32.453	195310	197640	217150	180600	202890	208070	245120	220020	232500	221170	242760	265650	257470	293980	225940	269440	206310	311080	257170	315990
87	56.9676	7.5	24007	30295	29893	22797	31946	36604	24673	28508	24046	32155	24069	25147	28339	19578	26378	296.41	209.77	275.98	32.629	6.4906	54608	71741	45555	73042	55766	52685	55482	76716	56494	72136	57636	90712	80449	90060	64307	93781	55834	82023	55738	107680
88	56.9676	21.84	93455	100020	122660	118160	131170	132360	132700	130920	141320	141600	133910	147080	157210	162320	137690	2445.4	2040.1	2333.2	125.62	105.47	96314	221240	93620	218030	117850	211280	137330	209760	137470	206840	150790	202000	154070	190790	187980	211110	179070	204720	181580	227880
89	56.9676	0.75	15347	17486	14741	19248	21626	24105	21326	29749	16916	19174	20852	30091	29001	32366	27411	6480.8	7473.7	9518.6	195.77	123.32	168320	135790	77845	80777	104340	116150	92825	86339	92709	104940	116830	104650	94934	131690	91064	121730	110400	136370	87091	113870
90	56.9677	21.9	111790	122660	147520	149280	160950	168700	162500	155090	167450	166900	164900	180770	196950	195440	166370	3082.4	2912.5	3238.6	300.19	188.23	138570	312480	138910	282580	162300	282050	184470	304760	198140	289910	192510	270230	214140	283890	254580	294090	266050	296340	268690	333500
91	56.9677	7.56	66809	58066	61033	70192	63957	67031	65048	65845	58036	59942	78490	82533	72253	80717	82436	670.83	544.89	777.26	84.836	32.453	155580	149840	148160	148940	165310	150430	143470	145690	144390	134840	158030	207240	175560	164000	171580	197840	153230	175140	168070	212560
92	56.9678	4.47	91395	37754	59974	49922	80896	58995	105570	40244	78170	56905	109340	30576	41659	32086	24175	1245.5	1048.8	1227.8	32.629	77.887	121270	130620	103540	116610	99499	122020	116500	130240	136860	111030	103770	149330	128850	124980	137940	95205	115750	131430	121570	117020
93	56.9678	1.39	72299	49985	78440	84275	78699	87610	73292	77584	67099	70004	70864	52530	50929	47580	65769	1436.6	1294.4	1472.8	192.51	107.09	38738	34730	34492	39124	30100	30086	30002	29022	31150	27139	32374	33028	54616	39908	34868	30025	35220	38000	46534	50377
94	57.9368	21.61	9280.3	11873	13288	12030	14205	12815	14801	12073	15308	16458	11709	13896	12678	15527	16014	171.61	58.838	132.36	66.89	43.811	16541	36389	18528	34739	25867	32719	28938	37220	27856	38932	26440	38288	29465	35933	31221	47584	34294	52553	36062	51380
95	58.0472	1.03	13.132	51.321	60.661	85.403	0	46.413	53.48	31.251	10.562	34.257	71.102	42.134	92.002	128.52	38.439	137.81	460.47	98.565	16169	55040	40.399	83.835	91.384	131.68	82.809	54.478	42.653	62.683	84.053	139.55	38.132	102.61	150.34	182.72	79.841	98.674	85.268	57.982	50.435	122.04
96	58.0669	1.02	1376.5	2340.8	1415.4	1986.7	2718.3	2506.3	1395.5	1843.2	1796.2	2324.4	1744.2	3833.5	4309.7	7362.9	5532.3	16182	158200	62171	128.88	743.17	2903.3	9494	12995	6810	4148.9	7533.5	2248.8	5572.2	3735.2	3879.8	8808.6	7556.2	5425.8	16620	3415.1	10063	4089.9	13233	7790.6	11217
97	58.0679	0.99	1077.4	1885	658.08	1221.1	1960.3	2969.1	710.79	1129.5	734.38	7385	1260.3	2423	3345.7	4184.7	4080.5	2403.8	8369.1	8463.9	0	111.96	230.27	567.87	291.62	858.36	58.949	610.15	219.15	164.95	601.64	251.5	266.93	742.32	517.17	1538.3	231.99	448.08	649.24	1413.1	501.19	265.3
98	58.9999	0.77	7586.9	7767.5	11355	8337.4	10241	15297	9210.5	7745.2	8506.9	9099.1	7544.3	7022.1	7533.9	8026.3	6083	2522.1	2293.4	2338.8	776.57	655.55	65502	48621	36173	39672	33973	47819	43654	36661	45738	42213	45659	33218	36010	30798	42578	32495	46645	37675	47639	37887
99	59.0503	17.26	4438.7	5749.7	5619.4	6079.4	6386.5	8334.9	7237.9	8707	7368.6	6961.9	6619.4	6347.3	7060.8	8559.7	7415.8	95252	86340	101630	5868.3	6239.1	59375	63231	74196	78131	79603	98710	6724.4	64713	91932	78699	94699	105240	105460	19109	91802	82095	90915	52502	67094	96918
100	59.0506	12.84	5912.5	8592.3	3156.2	5058.8	6618.6	9347.6	7905.8	10944	8840.5	7371.7	11512	3171.1	4810.2	7885.1	7497.1	13267	12410	13906	1548.2	1392.2	24207	35714	13343	32793	12200	15305	15320	18228	13705	11846	14762	13128	15654	6431.1	16679	12404	13489	8248.4	32371	9989.4
101	59.0506	22.03	5578.2	5752.1	6466.8	6902.5	7363.6	7408	7777.7	7909.1	7267.4	6842	7246.7	7825.9	8414.8	8976.4	7361.1	41781	37782	40944	6912.5	5883.7	78804	77034	45520	58374	84632	88076	76016	70122	59644	66311	73302	70876	83776	58028	91912	89177	70891	77065	87557	81053
102	59.0507	14.94	3305.8	4106.3	3911.1	6528.8	6278.8	7012.2	7484.8	7427	6459.7	6309.7	6878.6	6371.3	6156.6	8836.8	5315.7	15059	15308	22877	1633.1	1676.2	88338	64833	60908	74891	86127	72284	115900	67217	86980	70314	69417	109330	84392	88716	75229	77749	64626	90709	63448	171660
103	59.0507	14.24	6658.7	5155	4883.5	8066.7	10876	8174.4	7781.4	6055.1	5806.1	11901	13825	10275	9682.2	10662	12250	17098	18638	25772	3324.9	3579.6	62289	56106	28290	44211	45729	77017	28702	65675	10806	33347	12612	34466	18923	76828	40041	91861	48072	83186	29269	22340
104	59.0508	22.33	3995.8	5531.8	5216.2	4911.6	6043.6	4337	4540.9	5712	5763.2	5474.2	4111.3	5320.5	6826.7	5135.6	4265.3	17327	18538	16843	1605.4	1861.2	34713	67234	32288	33331	36193	39574	37902	65197	41247	62868	63675	64020	45847	39406	65630	37860	59052	33939	53530	54558
105	59.0508	16.32	18733	17247	21831	17660	21551	24289	21954	24605	25168	21867	21551	19583	20817	21008	14455	108600	102180	116480	39912	39189	201130	176420	233690	219900	230280	154590	240840	193670	225300	192700	220380	280030	221470	199580	222420	292420	175020	259090	177850	272950
106	59.0508	29.59	42285	42057	42903	44314	42383	43546	36244	38191	40634	46305	38031	48125	42922	45931	56599	10711	11175	13195	215.35	292.08	141530	172410	145280	162040	170420	120600	161150	128620	140860	156050	166220	134960	140440	129710	159200	126950	143360	124670	168420	134920
107	59.0509	6.58	88885	93328	73879	90990	91715	50977	84107	82923	77713	86223	104270	66938	96228	92832	38929	30143	24263	28450	7044.6	5306.1	531820	529360	467210	524720	495960	269210	442510	426270	514160	485050	437390	360500	548410	338620	381080	334930	582960	312930	484450	451710
108	59.0509	15.32	4463.8	6447.1	5748.1	6190.8	13440	6026.5	6474.9	8351.1	10832	8921.5	8508.3	10748	7867.6	11120	7791.3	20761	33204	24139	2519	3595.8	114340	61073	122870	77680	143750	79355	115640	109160	93684	98860	108820	85509	115260	82088	100230	89613	89366	99128	139350	120770
109	59.0509	24.02	26649	39790	51494	35567	42825	43732	40543	36153	43629	52086	49056	46499	54627	51374	57651	12631	11883	14776	843.46	1074.2	96981	213920	104440	196470	155930	212190	165710	169510	171710	162510	187050	154450	159590	149580	189850	175030	175280	149200	205360	176790
110	59.0509	14.65	11701	10593	14402	16542	15459	19888	19417	21635	18102	17959	16389	22075	25932	24089	19379	51203	50002	60515	9916	12454	231000	177880	209280	175850	190880	125190	240580	161780	200020	152460	231510	204630	216170	166080	179000	247810	179290	215270	230760	238600
111	59.051	5.16	45611	36270	59334	35287	71143	79761	42652	45387	65475	35231	37532	24748	128880	129200	127300	20009	23634	25223	2171.5	1335.4	352650	274210	348780	298080	193610	219340	395400	213710	203230	303200	368540	131410	323470	179700	191720	183120	354320	93154	276300	177470
112	59.051	10.93	14564	14174	15845	12598	17917	17410	18002	15544	20140	14686	23562	23603	19122	25371	21255	38222	34956	31441	11394	10047	269470	238300	173940	251770	191950	211370	285720	235200	173580	229130	283420	300890	302680	303420	276400	322410	258900	304120	263360	343250
113	59.051	6.88	31135	44019	29782	36094	36158	40120	37564	48715	42570	58551	53945	39579	20824	21736	16110	10649	11824	12504	1220.3	971.96	142740	242190	186770	259400	224100	234450	155430	225390	232990	259170	254010	165310	282500	255950	255090	206680	168060	230940	196130	243640
114	59.051	6.14	12794	7008.6	13191	9957.1	11434	8426.5	12228	13749	12881	13360	25272	22033	16353	92809	46908	8377.6	12422	13261	626.48	696.11	120650	183370	141900	110270	126400	140070	154820	192500	148240	119810	198950	208620	202720	93210	181220	99913	149040	156910	101660	86256
115	59.051	1.09	25986	28454	31771	28321	29437	31733	36655	36983	40886	21999	32342	30239	31742	28442	38501	15280	16041	16159	2192.7	6390	44418	128040	98243	110000	84767	93974	74498	83012	101700	103110	68239	74729	85254	87210	84243	97024	77804	62046	96029	109550
116	59.0511	11.99	12489	18088	15558	16141	24161	21885	19736	33551	18591	20304	20131	19372	20190	23042	24121	45028	46903	52127	20015	15684	375560	276840	324230	263470	334010	249940	372350	313160	347940	263560	331100	337310	346470	275110	275230	307080	275460	303150	296750	293580
117	59.0511	10.96	12812	13741	13154	13540	15430	18326	16314	15257	17487	15200	20718	22108	18255	17595	22842	38215	34590	35310	8061	7493.4	289290	258580	168710	248860	202070	230030	315140	274580	219110	230370	324840	332420	333800	302780	282920	345790	256820	337740	261380	342770
118	59.0511	9.16	10339	11412	11740	9094	15465	14452	11275	13818	13387	11882	11365	13500	13834	16400	9714	11872	15197	12215	1355.7	976.83	147000	182220	121270	127980	150960	138970	132460	142840	211830	118780	160260	166390	190200	187540	173820	163220	163570	137200	163790	181120
119	59.0511	0.07	85541	33526	85996	93073	89536	90806	82299	72806	74115	88855	90108	96800	100860	108990	112280	22564	20707	22073	1256.2	1367.9	302790	348220	273540	354640	281890	315960	293520	322170	326110	351730	317180	307500	356550	267480	316440	239910	282860	238440	312450	256890
120	59.0511	9.04	7806.5	8472.1	7593	8752.3	10346	7599.4	7607.9	8247.2	8422.4	8035.3	11462	10955	11423	11229	13303	11273	11915	9986.1	1264.4	1041.7	121870	115240	118160	127290	151940	121190	130190	131000	131420	102020	159510	110940	189700	130640	124530	163840	142470	135780	115580	143280
121	59.0511	1.56	59803	25479	71972	66448	63882	55711	52086	32823	73358	42437	28784	29176	75121	65133	33082	11272	10546	14348	685.21	748.04	163670	208270	169110	338460	298400	276650	195910	174370	245200	238140	265450	135550	290830	117080	233010	119020	168370	119010	234020	109780
122	59.0511	24.96	55024	53923	63738	66055	54393	65646	55717	46760	59462	58479	57058	59951	65140	70164	75896	17011	15734	18267	1435.7	1424.7	98707	230900	140170	210140	223140	257660	252310	268320	247040	216120	257350	222210	226120	208110	216050	195360	227670	205790	229990	213600
123	59.0511	17.01	9459.4	9470.8	9905.5	11586	11691	12542	11625	11579	13493	12326	11641	12490	12091	12280	12953	158990	143920	154410	17928	17220	90869	110780	104060	133400	105060	116280	6990.6	116070	157040	72508	182110	188800	139410	10655	151450	132220	115940	24076	131140	222410
124	59.0511	16.04	1618.3	2831.7	2182	3450.1	4708.2	3286.9	3873.6	5111.8	5545.1	5531.9	4931.8	5194.8	4252	5720.3	5324.6	21649	22247	24168	1323.1	1809.2	56635	61543	54355	60071	70075	57908	57757	44919	78653	44868	73403	75250	52442	42060	81269	87820	50000	50087	64386	87523
125	59.0511	14.83	4759.3	3133.6	3943.6	7420.4	6688.8	4812.7	7318.7	7142.5	7016.4	11144	9307.4	10231	7544.2	6225.5	8339.1	20564	19940	21621	2861.6	3469.2	87697	65265	108930	61963	86437	57782	73815	49001	69378	33391	68198	90822	91920	67929	71987	93087	84440	74045	78965	154330
126	59.0511	9.27	12816	12086	16106	14231	17961	18898	13802	16607	15792	17263	14592	16211	13224	16645	14985	14358	16522	13444	1770.1	1533.4	108470	97896	173330	138810	179970	95484	185000	119730	158130	72608	154710	163000	166530	164370	129320	159830	133380	86089	142610	178200
127	59.0511	12.15	13561	17809	17532	17098	25915	22125	18646	33634	17628	20270	19199	20653	21584	22977	26128	48663	47636	52035	12182	8564.3	363620	268500	317430	281150	353700	253130	393650	330230	375180	266550	359550	355950	364450	274740	296670	334140	275150	328640	316000	330240
128	59.0512	16.11	4158.8	5392.9	5072.8	9075.2	10127	6038.8	5429.5	8030.3	8252.8	5141.1	6410.5	5829.4	7967.8	10365	5800.6	27998	27219	31073	4152	2927.3	64512	51445	58663	50626	55061	59776	76489	67142	97062	66178	96874	99905	66324	63243	69598	86020	63293	84604	91408	109950
129	59.0512	9.99	7744.5	7110.6	8369.4	8738.4	7120.4	8461.3	10244	12451	10732	9393.5	8472.4	11022	11476	12288	9679.3	11288	9866.9	13347	858.14	967.1	112380	104260	119820	58362	126030	63938	132160	80196	108640	92461	106390	137460	110980	135980	136400	144710	87475	141250	110580	184640
130	59.0512	16.68	7999.9	6826.2	6014.6	8215.7	9726.6	7144.3	9888.9	8955.1	6690.8	11056	10000	11532	9208.5	15292	8017.5	72062	64857	76573	10678	9685.6	131900	117500	144930	86633	167000	116030	142890	114240	152840	83142	146190	133780	129730	105430	137710	137550	104760	130850	114880	151100
131	59.0512	16.95	9276.8	9824.6	8485.8	11400	10589	11694	11944	11804	13959	10728	10066	12096	11654	11110	12276	141350	123950	138610	14179	12890	70148	97912	85419	118210	78413	100180	7448	110470	139820	51646	156250	162940	114690	8575.3	141970	96512	92570	16460	137250	195960
132	59.0512	6.76	33216	46086	43669	51039	41395	41210	39139	42309	39110	39818	38367	33475	43757	55662	43092	17062	16212	16821	1807.7	1257.6	211230	188130	210940	185690	273100	97871	286390	189750	255340	266360	251270	118590	182460	159280	366680	222630	277640	164720	203370	180350
133	59.0512	22.7	11026	8972.1	11034	11439	12824	15221	13929	13146	10154	10879	12176	13280	10761	15530	13361	10675	11892	12277	646.06	525.74	36495	151320	36320	121830	34776	114690	73115	91665	46521	94806	59554	180370	95764	97339	139960	107630	130890	132880	102840	115580
134	59.0512	7.14	24354	28088	33848	26807	27283	32286	22051	32349	22797	22573	25626	17267	53854	48866	28819	15744	15338	17647	1886	2580	288800	354500	359370	231300	401860	233410	393790	269460	338100	316510	358370	366930	342640	364530	415410	333220	341670	357180	418490	374850
135	59.0512	9.46	22961	25666	26193	23698	27140	28941	27608	30317	29708	31375	28658	30682	30428	33871	34923	24973	24633	29730	3589.2	2510.2	221200	224870	88288	219280	229260	212120	185180	197690	157890	179810	100670	275910	234230	245710	111020	275630	186340	246210	235390	234260
136	59.0512	21.88	14847	15565	18269	18106	20531	21818	20790	18711	19349	21634	20300	20802	22724	22809	18934	201210	193650	209940	32021	33065	196790	322470	203350	287440	224000	263970	257450	306570	257870	274660	252110	272080	270940	326210	274670	329980	283510	342910	281760	355940
137	59.0512	22.49	16965	15811	20063	21501	20350	18613	22293	20374	19228	19975	21806	19554	18740	23449	21791	28327	26824	29622	2316.7	2218.2	106430	247710	85443	172330	100940	175610	107150	179980	141870	227900	173830	173790	127790	106480	139920	184330	162150	171890	195910	147670
138	59.0512	10.32	10608	11678	8628.5	11983	16742	10801	11252	12788	12933	9536.2	7938.8	9431.5	10185	10666	9069.4	11651	11257	12754	1241.5	1466.9	99211	87542	102120	80793	105470	95365	140740	71018	95967	95238	109550	108720	139370	122500	97358	112580	105110	116510	130020	152900
139	59.0512	9.45	12984	15280	14497	14026	18266	18587	15703	17130	16035	16704	19791	19835	21016	16389	20846	14601	16756	17926	1228.5	1350	147830	149280	69967	156010	147070	117760	112750	133450	76275	121840	28693	192710	128680	189610	43337	193220	118720	161970	159530	182970
140	59.0512	7.85	23977	19131	20195	24375	19278	18374	18103	20560	20149	25266	21675	21578	23517	26149	32752	12007	10344	12357	1416.1	1286.8	117500	117100	118110	137220	173820	119180	130730	140770	181310	103230	166410	131390	129320	124160	137450	174880	146060	206470	179600	164510
141	59.0513	11.32	6188.3	8844.7	8849.7	10156	11731	11160	11830	12963	12730	11056	13539	11164	13629	18690	12663	30663	25050	38348	9314	8713.6	256850	204860	226140	203410	240280	207460	311670	233710	252190	156390	251580	282640	271300	243540	205700	247890	220430	239940	258440	228570
142	59.0513	23.45	23999	26004	34691	33976	25937	25216	27962	28048	23774	25432	27597	28432	29699	37213	29487	8498.5	7744.9	9110.3	639.53	572.79	72738	128890	91553	136850	121880	131980	120450	130570	76567	127150	120970	111120	51687	106930	103160	104350	129400	106400	134720	106530
143	59.0513	16.47	6202.6	4299.5	6132.3	7491.9	8484.2	6412.7	7859.1	7362.6	12362	10936	10687	10754	7901.9	7409.7	5076.9	48331	37443	41206	4987.4	7785.5	110960	77668	94441	46170	80368	82359	124990	90466	101700	57490	103780	115600	141120	84334	102760	114490	54691	88540	78747	149750
144	59.0513	10.68	14248	17568	13520	19815	15540	18628	20857	16683	16504	12274	14212	13810	15256	16141	14196	21357	25094	27802	2961.1	2359.3	80578	72775	69624	54165	94780	109190	139710	154530	72446	79326	57099	100910	100690	162550	71452	100260	83077	128600	90834	91700
145	59.0513	22.45	6539.9	7953.5	5140.2	5630.6	6563.8	7402.2	7385.9	6079.3	5301	9566.7	7405.3	7709.2	6403.8	8607.2	7092	21281	20685	23954	1357.4	1460.4	81229	84976	77147	91877	101160	109860	92643	113520	83673	137060	109640	135250	115770	74406	107510	53549	98751	112020	127120	83416
146	59.0513	22.27	7338.6	8422	8165.3	8356.8	9274.1	8396.2	10265	8664.9	9074.7	8835.2	9296.1	8206.4	10200	10545	8830.7	33317	35785	33984	3096.5	3878.1	59774	88989	60398	109570	65875	101790	89981	109730	88846	137680	90572	123240	151630	63118	120200	67982	88491	110090	119380	116330
147	59.0513	11.69	11244	13585	14748	16694	17459	22740	18841	23602	18792	21631	18995	20755	24316	21631	22028	49177	48465	53145	21888	17369	306560	265340	295170	339370	347600	301100	369680	347700	364040	257620	369080	351020	385580	351650	296860	357760	272250	329090	300000	376910
148	59.0513	6.99	23344	21324	19443	22294	18261	19905	25084	20522	23513	35460	35738	58638	57015	40238	53711	15042	14993	18522	2269.4	2442.1	169350	211490	182560	189600	222630	202610	180500	177720	205410	190000	182640	175720	210770	220290	203520	191020	192540	243580	277550	226990
149	59.0513	22.77	14421	15087	17981	17670	15634	18990	16693	17631	18484	19446	16236	19487	20169	22537	19754	15802	14520	13605	574.27	512.76	51110	205550	53801	201740	64232	174730	99891	133950	106200	215110	114520	226030	175070	149950	140480	161380	147820	176400	182310	184180
150	59.0514	22.18	5378.3	4235.5	4109.6	4369.5	4881.8	4698.6	6060.7	6198.6	4057.1	6729	5216.8	4871.3	7079.4	6216.6	5800.6	19658	21313	20100	1564.6	1677.8	35120	50684	18528	63306	52262	60109	54044	43883	51703	49219	68406	54935	56366	29833	53336	32444	51650	60727	42936	52170
151	59.0514	22.63	13978	16988	15196	15789	16914	16902	19723	15562	16573	16697	18435	19342	18812	21818	17784	18943	19015	17981	1148.5	1045	68294	213040	55127	207370	93145	201760	71078	146480	81549	139920	118740	250690	152350	122280	104240	148030	134830	117080	219600	192070
152	59.0514	10.86	8446.4	8264.4	10640	7081.2	9937.8	9224.5	10759	10442	13323	8396.9	15236	14763	11343	18345	10470	19383	17644	19431	2691.9	2476.2	142570	127250	67248	145210	61447	116330	119720	141020	51918	114670	120110	170440	164460	163230	130840	179200	129780	166570	154330	191360
153	59.0514	29.93	48335	49395	42931	53710	53642	52529	42292	42244	47941	47451	47386	56737	65033	68659	70543	13054	10862	14100	626.48	525.74	185970	174190	187120	174400	168760	175400	150290	214210	146530	176960	162670	137200	185610	136580	195530	143970	184000	141650	161670	145740
154	59.0514	22.55	14564	17346	17437	16889	18435	16748	17186	20054	16778	19078	17095	16575	19646	20828	18663	21681	20238	22771	1851.7	1895.2	72836	153330	57736	161320	118770	178150	80590	118540	114130	123010	129320	182780	108100	132080	141460	92257	131920	133490	199910	132750
155	59.0514	24.59	102460	108080	107540	106510	104160	106680	96466	94590	102810	108990	108410	122140	135550	139050	134600	31025	29392	36020	2654.4	2597.9	295620	473220	227110	503360	433780	429960	469150	466280	454800	440970	430130	414600	472450	384390	449030	395010	374570	374880	425770	411660
156	59.0515	23.4	43008	44141	47347	44856	43447	38395	38660	39933	39501	39331	40952	49506	41991	55032	55075	13939	14230	14629	750.47	830.79	131040	209460	138640	209380	190880	212410	171390	196710	122360	168150	174560	174540	169070	148990	201070	160540	146970	163740	208570	171180
157	59.0515	0.94	12790	14204	14628	11649	11270	13389	16835	19667	17990	13090	14878	15603	11870	11098	17098	7917.4	6846.9	7662.8	504.12	576.04	14331	25631	16829	26939	6913.9	19478	15615	16613	22628	20095	12147	23294	16958	18105	13061	10793	19660	18364	16911	7757.4
158	59.0515	22.36	5597.9	5357.9	3748.7	4067.9	4170.7	4391.8	5851.1	5803.2	5674.4	5312.4	5549.1	3877	6302.2	4585.2	5317.9	18788	17765	17978	1514	1296.5	35500	42618	41038	73774	42992	56506	62204	77054	62251	65341	67653	82902	50218	30973	50064	67962	67317	50204	78252	44036
159	59.0515	23.55	39885	39865	40657	41007	34719	32800	34675	33740	35081	40508	42250	43403	45615	49437	48200	11915	12123	10794	548.17	512.76	74401	183970	140650	190750	137650	178670	178410	186820	176180	171320	167510	149310	155290	117170	134840	150180	175360	118810	187670	149650
160	59.0515	27.73	35702	35002	37328	34763	36032	44000	32880	32108	37449	37431	39897	40738	51066	45127	47784	9742.7	9504.9	11197	867.93	738.3	127140	152720	139050	150300	148210	137250	145700	91868	146360	135810	143460	125720	134360	111890	131280	118430	141360	110630	150030	117870
161	59.0515	29.03	43594	40310	43107	45383	36495	41944	37144	38971	41853	47472	45048	51151	51326	57216	56988	11623	11099	10030	345.87	240.15	164620	181330	154400	176720	169970	170740	169000	177280	144470	156240	132200	143140	174640	127230	120310	137530	120930	128690	76068	132590
162	59.0515	15.91	7389.3	9846.3	10007	10924	10347	11878	14171	12520	15658	14620	16555	15133	13351	13038	14266	60411	48676	71461	11138	12069	102600	104680	127770	136910	114660	99935	145700	124140	139610	119190	114990	164470	135170	85117	130050	167980	118960	118270	156410	219120
163	59.0515	25.58	54281	57306	49627	54090	51911	50745	51190	48015	52540	61101	53529	53634	69117	62271	58315	15402	14960	14238	619.95	525.74	177110	235410	182420	237550	210990	220060	212800	239940	212370	194400	218200	195860	224960	182020	211950	175360	173210	152780	205780	172410
164	59.0515	28.17	42866	43449	44746	42084	44823	38077	35877	37680	39826	44130	48588	48755	42616	54464	57447	12235	10977	9670.7	437.23	395.93	101630	179120	161120	108660	145600	148550	149740	158210	169510	136390	172040	140720	167190	131710	161390	139410	174230	110830	180040	119250
165	59.0515	24.71	41509	40235	52542	42474	50473	41972	42817	39583	40847	50593	43354	54357	57821	60445	59669	13583	12964	12564	770.05	649.06	154480	212750	140490	190430	198350	208480	172500	188850	197250	197600	192240	172300	197030	168440	193730	156390	194830	157440	198730	165980
166	59.0515	22.54	9732.8	10497	11939	13319	12928	12658	10840	16008	11176	13054	12584	12433	13699	14219	13103	14676	15549	15846	802.68	700.98	47281	118380	50050	82101	69737	87935	64166	97467	76132	123650	109070	76128	82408	71788	74289	94671	94733	113510	147740	55803
167	59.0515	28.22	35245	34596	38407	34604	43549	45343	28976	31329	32362	42581	41470	40194	39895	43006	47188	10134	9925.7	10889	332.82	272.6	169390	128080	134790	155160	169970	122050	169770	156750	139070	137590	165430	118960	145570	134410	142790	132140	150060	111740	147860	117110
168	59.0515	26.93	31584	44794	34691	34261	37412	42063	39025	37752	38395	45741	38590	48243	43379	54596	55731	11955	10972	11253	822.25	869.74	152990	203840	151050	128300	135010	176320	174640	155000	140770	155310	160560	131640	133040	137310	164650	133250	167110	129340	153960	108770
169	59.0515	29.71	56989	56919	57815	65985	57290	66940	53894	56247	54020	61753	62644	66822	69439	76207	83198	14927	13589	17588	574.27	772.38	145790	241240	191320	234070	218900	255040	220070	229560	220320	227970	229050	200360	212180	183930	237630	181910	157010	181150	210020	172340
170	59.0515	27.07	25877	28840	27175	27520	34834	33811	26150	30305	25797	34680	31324	42028	44166	47406	45829	8018.8	8193.8	9090.5	345.87	324.53	57429	129270	105400	124430	123240	122170	118590	122670	120620	130090	119990	103430	121910	96971	117480	93671	114030	94349	68003	93087
171	59.0516	26.69	31858	35082	35255	36833	34590	33981	26056	25009	25563	35699	30352	30539	33613	44011	44809	7874.5	9286.2	9345.4	378.5	311.55	116440	125290	94380	128830	125260	123400	117800	129310	91336	135020	119980	105250	120340	98736	144560	114400	95767	93134	123650	92455
172	59.0516	26.63	47621	53943	46865	50108	48353	46872	48787	50353	50482	49088	62614	63641	65748	65275	65616	12724	11974	16221	424.18	441.36	168980	204480	119430	207100	210620	200060	219960	207920	129270	206080	137050	179620	213820	150390	206120	167160	135340	149610	203210	165520
173	59.0516	14.75	11838	12943	17702	21075	18153	23364	24944	27255	19749	21565	21251	27816	29406	30873	22107	61767	55739	60601	12441	13492	246130	210790	251010	192480	231400	165120	295740	207080	233520	181420	280660	248670	246960	211340	234340	279930	198590	283910	264410	313950
174	59.0516	29.39	44257	41732	37961	46574	45787	36744	35951	38296	39950	39326	39201	50242	42399	45959	57089	9238.2	9490.8	12380	437.23	545.21	172270	165860	165570	179020	167180	149640	165360	130070	162870	129350	156920	114420	142320	113200	135390	118000	140910	123720	168290	131580
175	59.0516	24.73	27762	27252	36047	29594	27144	27463	30315	24829	25171	30313	29364	36861	42586	43932	43622	10131	8624.9	8803.3	417.65	506.27	123020	134940	96230	134340	116430	127860	119970	133800	116050	143860	142330	116760	125860	109160	145310	116470	122450	120180	129720	131760
176	59.0516	23.27	32430	38838	35441	41558	34103	34555	33186	29944	35441	31204	37151	45221	38591	47271	49845	14219	11757	15686	606.9	694.49	75913	212720	120520	205630	184670	206640	166560	131430	191520	165020	173880	177070	167660	164460	193770	161870	192320	160550	168430	160530
177	59.0516	5.2	16805	20412	39744	17542	22365	17922	36145	23992	28394	23046	16807	14786	53210	57792	55028	7643.1	8702.9	9686.2	358.92	266.11	98101	146950	92446	104880	68131	164260	202750	119620	129800	139810	124190	125200	127390	100940	99580	101270	117170	99827	151070	123660
178	59.0516	25.49	33711	26001	34501	38751	31850	34399	28771	24021	33840	38812	36555	30826	33356	46720	42585	8581.7	8008.4	10890	495.96	493.28	119770	101860	118110	161450	121950	147870	117450	134140	138680	116440	120810	114760	123220	99334	124150	92901	118770	87272	128340	120570
179	59.0516	24.81	40832	34285	41645	44501	40106	41695	37576	33576	40148	36846	45709	45309	50143	51817	46891	10725	12126	13296	587.32	726.95	113900	187410	138050	191190	172460	182430	171220	188080	153850	107150	123150	128600	177160	153050	167820	136400	174830	139840	169500	153700
180	59.0516	25.68	45856	50763	49075	52058	45028	49776	50980	42796	48119	54847	61405	53610	69243	61833	70554	13530	14701	14307	1122.4	1166.7	162870	153350	181150	205300	212220	198350	213730	169800	218120	208190	131100	175770	200800	160540	193150	158660	200800	151800	227950	176640
181	59.0516	24.27	61127	60522	66160	64365	63333	64348	53132	53655	56912	66366	59184	67385	63071	70068	77805	16730	17462	18236	3199.3	2427.5	61262	260850	141290	228280	242450	255620	241760	286430	247240	265160	238930	226740	247590	228670	176100	209540	239070	204210	202690	208120
182	59.0516	27.31	53624	59464	56466	55235	56614	58850	51749	51641	50393	58731	61439	63591	68408	75781	72957	14290	14914	16255	1032.7	791.85	176650	260250	136190	235840	212750	226580	222150	250670	218380	194220	236660	185620	143960	172920	227240	162210	226120	187640	224880	199880
183	59.0516	25.89	52604	65777	55372	61189	51249	54044	49968	57117	52903	59728	68828	61383	68754	75299	77959	16474	15900	15589	717.84	837.28	137890	262640	206600	245120	184510	224180	235950	186250	248140	233250	241540	213650	237630	195060	173240	195120	243340	189370	250480	172000
184	59.0516	26.51	26915	29654	35177	35368	27192	26753	30928	31205	31841	37177	30235	34544	33074	35087	35382	8403.6	8163.1	9168	254.51	331.02	122820	126960	92573	122050	120190	124040	121460	136040	120050	110060	121070	100830	115530	91675	110070	111250	71911	86708	127990	97560
185	59.0516	26.04	53968	58937	54337	57539	53197	62872	50626	47535	52688	56878	61955	62881	69007	74056	77435	15278	13617	18244	763.52	1158.6	183260	274230	204410	239420	209240	156780	185670	271600	216510	231490	143750	193510	222160	200160	242610	197370	212570	183740	232930	204590
186	59.0516	7.69	9611.6	14640	14782	14623	14994	15452	13940	13062	11477	12584	16356	16643	17225	19092	25714	6192.2	6740.8	7324.8	743.94	709.1	74787	74976	47440	116900	75276	85418	108830	86664	104660	66293	77219	79816	54667	73886	75251	77537	118040	102770	96347	81983
187	59.0516	24	19483	27009	35547	19622	34912	34252	34621	34744	37757	33158	33965	45018	39190	49817	50735	12055	11771	11698	659.11	623.1	74390	160980	83317	119820	160300	92145	168360	85714	170950	178000	161750	153080	179040	144540	174690	146840	126490	148990	174590	152220
188	59.0516	24.23	106790	108170	127330	113710	119770	122540	96669	99001	107580	117690	115080	130650	126550	144100	144060	32884	33832	36342	2150.3	2422.6	243730	535890	407350	427100	483690	517940	491190	548430	470930	496910	482740	449310	420750	400410	322500	417980	487970	414670	358790	441290
189	59.0516	14.07	7397.1	6553.9	6109	7925.6	5336.8	8314.9	8854.1	9824.4	8417.4	11273	8111.2	6674	11178	9720.8	9306	20416	17034	28730	3338	2644.9	76725	84620	92143	84822	82029	77765	106200	79173	81229	74079	100500	79367	93828	59599	82353	101970	82979	87356	71015	135440
190	59.0516	7.23	64478	71450	79233	72501	68267	78924	70534	62989	60256	69296	82679	59506	102440	77130	59129	35577	35266	37441	5617.1	6451.6	457510	532540	529080	480210	590100	490190	629840	459340	602150	508980	633940	553420	609160	654050	562390	583450	507820	649370	636650	631540
191	59.0516	23.94	32459	54800	27811	41731	48291	39407	39432	32768	36023	41111	62690	43613	39661	55051	60279	14923	16118	17776	509.01	616.61	133980	259980	199100	259910	236120	265560	218340	202270	247290	249040	238200	136410	245950	206550	240960	206500	178940	182040	259470	222670
192	59.0516	12.9	6932	12540	17754	14274	14291	16329	19390	17176	14833	16105	17372	18078	15062	20173	17425	42347	46065	47806	8348.1	7800.1	276900	188630	214970	213880	236920	176960	257670	220580	173110	174390	192650	190450	225430	151220	198080	126280	190210	140710	218780	270890
193	59.0516	25.44	41350	41381	43216	44786	36998	41168	29504	29369	38900	45438	43875	45366	50018	55438	52907	11580	10895	10468	535.12	395.93	94766	136520	164490	157520	164560	141970	171430	131130	165670	166030	165060	129210	175640	144910	160760	140900	169060	134900	174010	140180
194	59.0516	5.02	43511	53753	46788	42342	67774	70485	49793	66281	58797	50383	75656	120170	152470	165910	163260	14607	18148	15054	1456.9	1014.2	179170	252110	209990	204310	160350	179060	277540	231490	259890	144750	199800	151920	170010	92537	147600	105870	172160	239640	226810	232300
195	59.0516	28.54	42830	49383	52601	51574	51744	51340	42545	44839	39565	47203	55624	61027	59263	64908	63725	13749	12586	12270	1483	1341.9	168270	192260	167780	212670	186410	208080	187660	161140	165440	183000	191260	167070	172610	153150	203940	165170	189420	137570	167680	142580
196	59.0516	5.18	51898	42813	64589	41160	76296	86187	58091	60844	69558	41187	37374	33377	143370	154930	155940	22940	23250	24772	2427.6	1601.6	400150	340770	416850	375910	260710	244450	443240	261520	278390	359980	406370	131880	362290	200430	199440	203100	388720	95480	325220	243460
197	59.0516	27.5	48018	50321	49132	48427	44954	50666	43661	44922	45691	50268	55396	57606	50921	62732	66384	12867	12405	14493	411.13	473.81	135950	145720	166280	213630	190140	164630	149050	211200	197410	183690	181720	166860	199780	148230	188600	148680	192090	144320	177800	156500
198	59.0516	27.87	44096	43636	44357	39685	44190	46409	39761	38888	36456	36750	50289	49382	51403	53267	58365	9773.9	9796.5	11624	721.1	649.06	137280	177280	140260	129680	142730	116640	168650	182480	173290	160960	165870	140420	162590	124990	139190	135220	107010	131430	135280	137670
199	59.0516	29.88	44297	34661	36643	38676	44095	36142	37761	37658	41427	38965	40674	48484	44886	56001	46321	9768.7	8201.5	10579	339.34	369.96	125070	142230	134710	153620	140960	142880	144280	128380	110880	135460	145070	119700	137240	113070	143230	113430	145820	104740	144930	115230
200	59.0516	27.47	57837	57731	47265	55369	50140	58606	50611	49380	52421	49005	55575	56996	59912	63420	76507	14721	14069	14627	476.38	499.77	121940	193740	119230	224570	183840	215760	171320	201320	196400	173430	211900	178090	207410	173480	196780	174600	189470	148710	157390	159620
201	59.0516	24.95	28238	26768	26495	28430	33719	29651	24545	28469	25429	36352	37427	28185	33238	42987	30330	8261.9	8583.9	8972.3	352.39	467.32	77619	129870	100690	76097	114960	128090	125350	139180	123580	125180	128460	112750	127580	106680	121050	101000	123000	103850	125890	107130
202	59.0516	1.08	21289	23713	26572	25229	23618	27800	30400	31840	37054	18939	27492	28339	29533	25682	33366	12626	13680	14299	2102.9	5786.4	38534	97678	69073	85542	57639	74332	71870	77717	79874	79277	51810	63838	60478	63881	65764	77768	70334	55458	69284	89259
203	59.0516	4.02	40384	16990	45821	36544	31586	44738	40613	42715	39971	47243	38236	19619	44344	53333	35133	10326	9672.4	7324.8	371.97	344	140000	161780	140900	180300	143420	144810	117190	160700	146170	148320	147990	127930	143690	119080	141070	105750	144830	127720	143580	112790
204	59.0516	8.6	24080	30180	29172	31583	40889	36411	30680	36637	38580	38299	37307	32857	34199	37143	34500	27329	28659	30048	5326.7	4162.1	365960	454090	363980	468090	385070	346260	370370	370000	339210	328320	451000	415720	403090	343810	326110	572910	331020	514380	401850	549040
205	59.0516	10.25	15739	13754	15212	15432	18632	15439	16308	15797	14799	14908	14681	18103	20883	17244	15132	20787	19336	21299	1884.3	1723.2	224600	185530	197930	142310	203010	176520	209660	182290	194330	121900	179500	179610	247730	95387	182090	181820	158210	177650	217900	240100
206	59.0516	27.17	66011	74323	67834	69192	76324	68781	63820	64205	64420	73119	79554	83923	86104	90188	95448	19240	18177	19275	776.57	720.45	195140	308820	267340	311290	154790	299020	287850	212230	296990	249340	260200	224000	286730	213640	270530	199870	265950	215180	292170	230090
207	59.0516	9.56	33514	22723	23975	32587	32266	32136	37979	37099	34038	34122	31477	29091	32806	37014	27718	23280	25160	30396	2435.8	2868.8	260380	211770	210750	297730	334150	196440	326200	219880	294180	207910	299510	392450	271120	356620	231680	364030	308940	339410	266730	355990
208	59.0517	26.32	59820	67115	62144	66966	61687	60924	57658	58050	59586	66405	63072	69511	78320	81826	72557	16377	16820	17146	711.31	843.78	177820	257250	218170	291360	231040	282020	266360	292250	195970	249060	229440	210200	234550	212580	247220	211180	258050	186880	271000	217170
209	59.0517	5.11	34633	33409	35132	23437	41922	55376	37206	40314	39584	29260	17161	25991	99933	99336	97611	16060	15646	15037	1109.4	618.23	254070	240030	250540	201370	186350	127590	299410	154090	200640	206450	258540	70477	190090	97424	127010	140880	219910	31431	152920	93766
210	59.0517	24.36	54544	55359	59107	57546	55238	56297	47247	47739	52058	56327	58979	60054	62716	70030	70025	16814	15629	16291	809.2	869.74	185460	232480	114370	277500	216700	231810	223330	246200	245970	222080	217580	207810	254610	194680	195990	199300	219440	205910	161700	196690
211	59.0517	24.37	56093	54874	59880	58188	63929	58444	49606	45520	51382	58850	60202	62853	64672	69607	66568	15310	15983	19419	907.09	707.47	168140	264440	136890	174210	215870	258040	235670	274290	215670	238520	235400	224560	225550	215430	244820	182000	235700	192020	227610	220780
212	59.0517	3.86	54575	30654	57423	59298	63229	32490	55875	73439	52457	66702	56118	67384	69651	77677	73090	13891	13187	10645	399.71	233.66	199070	211400	116590	211650	191150	240310	188580	225170	192210	135990	210270	186290	188580	153560	204200	149370	187490	171220	199850	151940
213	59.0517	23.67	51780	54957	57057	55682	54230	55224	46558	45075	49684	55021	56886	59975	62139	66204	66325	15833	16326	16828	1111	863.25	88651	246550	109260	247150	238670	223880	221680	246500	211910	226490	220810	195840	219020	187800	217440	190530	243460	180190	208150	207930
214	59.0517	11.6	10831	12681	13185	13347	14097	19389	16827	19898	16711	18839	20133	17953	19202	18873	17976	37342	35007	42994	18161	16457	134150	224560	112630	280100	186350	220470	194080	254400	208030	219590	246620	297340	261760	296850	240140	289230	247610	280770	233250	333700
215	59.0517	3.97	53403	23277	66218	66302	48076	62231	68851	49371	60179	67221	42055	52223	76610	82150	72688	17139	7857.4	13979	580.8	292.08	215150	241790	147360	187580	230340	152530	215630	260710	239930	244250	225490	211820	216890	175880	233960	165280	209150	133040	227550	186240
216	59.0517	6.52	31506	27271	21167	26896	32504	22001	30044	22943	20935	43360	39073	14795	25080	29414	10454	10837	9660.9	10704	1915.3	1642.1	171700	175680	91089	171220	125690	135900	76950	140860	104150	159710	100510	120790	154330	210080	127690	108990	129100	113310	152390	161950
217	59.0517	14.39	12867	13869	16060	18675	24709	21232	22913	18753	19568	22140	24755	29788	21803	31838	21216	68056	70329	71954	17058	17054	321790	309600	274280	236550	290070	239270	290740	264880	227070	191210	254060	297180	245050	304410	247570	359370	256420	347190	255910	318320
218	59.0517	7.25	66602	74618	75977	75972	76098	78395	71357	63072	64104	72760	83085	79889	67910	61940	80622	42437	37741	39854	5277.8	4937.7	406080	413380	386150	385840	461770	385300	490350	372720	571760	364360	433100	414430	505500	448410	433020	492470	466540	426130	440120	491210
219	59.0517	5.75	51019	59640	57255	53290	45766	40511	57980	61436	48283	63427	60385	57582	161760	160600	64678	19813	25551	18026	2132.3	1703.8	190590	387800	234510	295770	286350	267170	309890	231010	193440	260270	279800	223730	285520	218710	282570	339840	274110	280330	305720	227440
220	59.0517	5.38	49420	13381	46801	51950	40465	47774	46755	24497	34863	35919	46711	20607	74280	84395	62472	16816	12323	18147	1187.7	1019	211290	217050	231350	152930	240390	140870	227560	146300	226010	140390	200260	104640	127620	104340	203790	204370	240660	180780	150020	172850
221	59.0517	26.2	46190	42827	39019	50892	47397	41053	44991	42282	46597	52786	45358	47712	57106	66530	59187	13046	12621	12960	463.33	512.76	148100	212550	184130	181460	165010	189680	195220	211030	166270	183990	142140	167520	166530	161630	141920	130040	196190	143290	197540	154260
222	59.0517	7.91	23528	22548	19142	20291	19117	17832	18780	20465	18768	24476	25670	26345	32939	29778	34985	14055	13902	15849	1181.2	816.19	120410	119070	142560	111930	152180	104810	157750	129320	135990	69075	154900	164220	156080	158320	153960	158610	145470	160030	131870	137890
223	59.0517	6.45	57025	43149	52272	53713	53627	39692	59588	45832	39656	59728	61755	27300	37024	42518	14901	21343	16019	20583	3564.7	2953.2	289150	345300	187230	301820	193540	258570	154570	235130	257890	254210	176100	192790	257800	305940	205490	177370	284450	228640	205800	274820
224	59.0517	15.37	4222.6	6144	4728.5	7634.2	9040.7	11907	10474	11346	7256.2	8877.7	6889.3	9642.8	10986	9110.9	8965.9	26333	36162	33809	2913.8	3021.4	109550	79286	98899	123390	124270	91286	133670	114090	151940	133800	105800	158230	94604	48471	110670	103240	74185	119480	101820	188930
225	59.0517	10.03	5433.2	6461.6	7857.7	7849.2	9426.2	8866.7	9391.4	8646.4	9231.3	8998.9	10996	11334	10518	9605.7	13026	12325	9451.2	11255	2207.4	1492.8	116370	109970	101560	116170	133030	95389	110880	81737	109310	75804	136800	165690	164110	102680	117460	120070	91566	110460	109960	152080
226	59.0517	7.57	68244	66928	62229	76097	65249	66072	70416	60673	55321	49419	85930	88808	71911	80762	78560	27747	26512	31134	4279.3	3482.2	362670	364220	355890	343190	378550	324730	338640	323190	336630	273940	390610	388280	419110	347370	406200	380420	354840	353270	367210	404480
227	59.0517	22.2	6525.5	5525.7	7113.2	7782.6	6391.4	6098.1	7387.8	7390	6902	7749.1	6696.1	6313.6	8420.3	7974.3	7168.2	28575	27803	26841	1786.4	1908.2	43155	66322	26160	90512	68622	75273	68875	44835	67325	67130	114900	68817	77462	39686	61333	44109	67287	61347	72013	62759
228	59.0517	15.54	3259.8	6069.1	7624.3	7126	7895.6	7393.1	9158.8	9064.2	8505	9053.5	8588.8	7380.6	9229.1	11369	10334	36435	28444	31234	3271.1	3298.8	129640	98440	102680	79797	118220	78566	128390	78883	105980	85066	170250	121190	117970	99084	86509	129990	101490	103820	103440	190200
229	59.0517	15.23	7229.3	7980.1	9680.6	10339	14287	11891	13361	14844	15638	10279	10733	10559	11009	14417	14252	62281	51768	74383	10316	11662	138730	107760	117500	81857	129860	100750	143610	97353	141520	102290	156360	145430	134450	105450	119780	188770	104450	165370	124270	170430
230	59.0517	14.31	11631	11772	14035	17806	18200	17133	18980	17223	16390	19220	21081	24940	18303	27514	19857	62949	56727	66146	19726	19767	269070	250020	247910	203920	247600	225710	244060	223340	202130	162890	228750	270810	221440	279270	224460	302210	234960	301780	218710	265490
231	59.0517	7.09	17124	14580	15282	19958	22402	17668	21873	22048	22382	24045	21422	29647	43885	41555	44278	14728	14836	17949	2923.6	2589.7	194130	239610	210570	254160	270730	197390	232040	175900	281890	210790	207380	245600	236880	221760	258340	255220	221790	216690	323480	200190
232	59.0517	13.89	7925.9	8758.3	10277	10848	13352	15552	14289	16459	12650	13749	16967	13512	16118	20086	15986	47560	41180	52100	6434.5	8372.8	198290	155700	203010	148750	184500	138130	211220	150620	210290	139080	233990	193030	218700	137480	196710	204500	162340	201230	181780	303290
233	59.0517	9.35	23102	26029	28827	28585	27978	35046	30392	33055	34195	33823	32175	30889	30366	31443	34281	29169	31004	27457	3014.9	2935.4	231850	224880	130530	245170	256740	191820	214830	162030	147140	163470	122990	275660	226390	269490	73251	302120	213780	248480	248070	290870
234	59.0517	2.68	14530	10335	21106	14811	15989	16079	22365	13950	18072	15590	15447	10999	15202	17313	29552	5115.7	6148.6	5057.8	247.98	305.06	123420	133820	111160	126830	119270	107510	108190	130110	50305	73586	123750	100630	125910	96224	122660	81916	124470	98956	107560	94626
235	59.0517	4.44	38406	19222	15178	29796	48683	21541	37513	18755	33337	39169	54332	9930.6	25369	15457	9391	8180	9783.7	7303.7	215.35	369.96	158870	170240	94466	123730	92895	163670	70269	192720	164230	91095	167850	135110	169490	152080	164190	90777	90562	126010	166160	98396
236	59.0517	1.07	22570	23534	26664	21284	23306	27444	29583	31859	36804	19108	27449	26792	26688	24856	34752	13145	14924	13510	2336.2	5985.9	33209	73944	59136	72200	47899	53776	47878	77433	64243	48279	44063	50090	44911	51449	46228	43113	69485	46440	52871	71560
237	59.0517	4.67	91180	52655	92875	73612	81075	70427	122520	71192	98698	106070	123480	109660	131610	113900	99921	18479	16391	21989	956.03	1395.5	403980	420200	349900	495450	460330	459920	409560	484460	490020	553320	385570	458710	521940	455020	474010	458910	437030	442850	548860	443120
238	59.0517	5.23	57577	54222	75314	48033	74121	72565	72482	53615	83600	69878	52670	28438	143740	152060	164460	18583	20355	23530	1293.7	1528.5	328640	347580	349980	374710	196870	373440	423020	303570	306990	383960	369960	272180	425190	222800	244200	266260	378820	278150	441230	376760
239	59.0517	25.84	61369	74147	68050	75022	64883	60802	53340	57293	60763	68915	69201	68373	84440	83995	86216	17136	17575	18687	1804.4	1475	139820	283770	251860	291970	232560	284090	257430	160630	270500	252600	263800	258790	261690	220410	223530	211040	262210	208150	273700	211350
240	59.0517	25	40350	40909	44077	44916	38736	41361	38387	35951	33038	36216	43501	43423	49272	54604	52219	11841	11823	11443	672.16	879.47	91313	184580	120920	127890	143140	175700	146290	184250	150890	169030	169750	162540	168710	151540	165210	139630	165090	139330	172260	149920
241	59.0517	5.55	38506	26322	48600	53612	39634	54439	53128	45874	38549	51975	64816	42284	102250	99493	35560	13772	17263	19329	1104.5	923.29	206070	275180	231720	294960	264100	238140	304600	285060	222940	249510	293290	253560	302710	102060	290570	225720	234530	162870	301170	244650
242	59.0517	23.19	16273	19400	16991	33622	22060	27309	19501	20332	20438	12249	28775	23670	32822	35197	24369	9853.2	8791.2	9984.7	789.62	902.19	35947	136930	81153	134230	87503	113290	116970	126450	143500	120750	118760	112140	108390	107060	121460	104450	121940	102140	136530	106590
243	59.0517	3.76	42106	25750	44095	43039	47312	46776	49532	35856	39752	53529	48767	50551	48384	56511	55060	10212	11389	13132	202.3	110.34	145400	143190	114430	160470	164310	183020	171290	184980	166910	100070	138340	97066	143380	130840	148350	122150	146970	130440	172400	108670
244	59.0517	15.63	4160.5	6194.7	6756.6	8290.8	7486.1	9255.4	6572.5	11585	9100.2	9051.6	8858.7	9228	8672.9	9052.2	7513.4	30440	27636	25475	3559.8	4452.5	130020	69011	80535	77929	82211	60486	106310	86558	104300	81700	103870	97922	115030	95579	85846	106740	103850	106010	87992	120820
245	59.0517	5.94	28327	27955	22881	28769	20625	17699	20595	28015	27956	17140	17631	21923	59699	51691	32475	8113.7	10153	6706.7	688.47	436.49	165990	180700	90892	152320	145780	122250	104880	119810	178890	157090	180950	136950	157400	114800	127350	152110	123340	123460	143870	151340
246	59.0517	3.36	35887	12898	28905	43560	39509	38052	29990	29688	37708	45336	51009	40336	50976	56056	43192	5946.5	8442	4910	221.88	311.55	133750	188620	162100	161440	162510	185400	167060	185590	169500	172120	167280	126460	171190	124730	121180	129770	176670	131420	175900	130910
247	59.0517	15.87	11470	12138	12087	12776	15876	18119	17016	15397	22026	18562	21636	19531	17410	21318	19830	90173	79889	89389	11591	10562	157530	139770	188640	212890	157770	145440	241950	162880	168140	159660	196880	198790	184200	106170	188120	246900	179520	164860	212940	285690
248	59.0517	28.29	51277	56864	53790	56017	58522	58745	44483	52135	51805	59843	57410	67275	58166	75326	64937	14867	14832	13572	1259.5	1345.2	182370	175360	189650	184220	117730	219410	187620	246950	221950	129640	192630	175030	213800	170470	215360	178000	218350	159820	203190	173830
249	59.0517	9.65	25915	23426	26280	24339	25786	27494	27695	27844	27473	29928	24172	29749	36326	33336	27423	28054	27609	32030	7860.3	7660.5	252280	234900	247190	295980	334710	232830	269080	187490	275900	251090	294120	305280	325240	301410	266480	296660	319670	310900	286400	360310
250	59.0517	22.8	20224	22768	23395	23350	15870	24798	25960	28215	24606	25047	22758	25617	22453	30789	29591	18340	16635	20768	685.21	791.85	65048	246690	61339	284780	96658	243710	92797	204320	170260	261380	160800	265860	196090	230280	227000	203920	222300	213840	256340	273440
251	59.0517	3.15	42802	20221	45529	31385	31130	29842	28174	34575	35788	31016	34305	42121	45922	39195	69194	13406	14298	14454	247.98	272.6	195960	175780	95679	214990	142350	237900	131850	211040	190060	230130	123640	154170	187230	191290	199460	167030	159410	185950	138620	174740
252	59.0517	4.27	95521	38494	56047	24821	62601	32195	86659	27331	72266	41920	53758	83781	128940	102700	154670	18908	23617	23667	1602.1	1658.3	449120	505820	442420	445230	446890	488760	389760	504620	471590	466890	317120	358110	423670	331350	456520	339480	459880	371150	470740	376660
253	59.0517	23.12	44720	63258	48950	65542	48191	89686	62455	55513	85098	55638	55051	84959	100980	101980	107580	39333	36775	43046	5194.5	5247.6	197260	521590	243520	565340	422040	545850	405760	562980	362230	498060	376050	474680	502590	437620	451180	433340	514210	431530	510450	451280
254	59.0517	2.81	74867	21997	50591	55218	99143	60131	63803	48630	54033	51904	71497	65534	62895	57169	90563	18380	14276	19831	587.32	460.83	259930	346340	299510	298210	340740	233120	347190	385300	275420	306310	342210	299320	320330	207260	236990	236780	341010	209150	385230	241880
255	59.0517	7.48	68038	76909	79294	71707	81320	83922	71348	70641	58332	71972	87405	83248	74072	58716	66848	35579	29519	35348	4431	4181.6	312770	412360	404230	372730	428820	366100	440090	417570	493070	377600	421060	492880	499950	397300	485270	548820	474030	449420	488760	469770
256	59.0517	22.99	17233	10289	16623	23257	13428	16094	12025	22419	20458	16722	12809	14110	24312	25210	30836	14177	13112	16324	711.31	915.17	50307	205520	60901	214360	123560	140540	110030	215640	121000	186780	134110	183010	122400	176220	148080	167860	192440	165610	206060	178410
257	59.0517	9.91	6134	6416.3	6620.6	7668.1	10448	8958.3	8603.5	8615.2	9725.9	11573	11203	12883	11800	12087	12140	12015	10716	11439	956.03	915.17	111400	151030	98450	125820	104010	118020	131780	116540	106820	76087	109290	114370	136740	134850	122030	114670	108820	116280	89267	150400
258	59.0517	1.34	94709	47178	94367	98000	103260	99391	92994	99136	88757	93797	105280	96246	89893	79648	114490	24637	24836	26745	1579.2	2734.2	532730	548670	426270	569200	407400	454340	411270	503410	397470	418910	413130	486960	654680	500700	509540	420150	520550	478090	695320	606790
259	59.0517	4.36	157750	49318	98368	86528	157610	102930	152970	58069	147290	108480	184300	58908	87842	54265	36925	31122	27548	32449	1284	2060.8	540300	560680	425240	525050	448920	562770	503110	580850	554710	508610	421690	545810	524950	428290	558520	337600	508000	474910	577480	402450
260	59.0517	10.75	8186.8	7220.5	10614	13530	14350	11247	16701	9171.3	12639	10679	16300	12855	22598	32892	13161	21522	20605	22471	3362.4	3367	178410	124050	141450	160530	96589	113130	89673	132560	47742	146890	68483	178140	155690	186170	115330	120510	114070	107120	190900	154450
261	59.0517	11.21	6693.9	9022.2	8143.9	10297	12632	7413.1	8450.5	14526	9546.3	6844.5	12894	11055	14727	14345	12242	22780	18008	24374	3439.1	2953.2	174340	170420	204100	145150	182650	184840	227100	155020	198250	124100	216320	209970	198260	197130	162950	43993	144750	85787	151770	99405
262	59.0517	10.42	9116.2	9243.1	9288.5	9209.6	10609	9743.4	13371	9766.4	11705	12042	15919	12186	14069	16360	15350	17920	16637	21713	2457	1979.6	150440	170360	153410	124890	182650	117270	165830	155980	142160	111680	164400	171210	167140	144380	167150	153500	135170	175060	152440	156560
263	59.0518	2.85	22410	6341.4	21963	30252	38599	31232	13241	13238	11766	15016	23800	24337	25755	38841	28363	7788.7	6180.5	7833.1	540.01	415.4	100160	108190	121640	105990	87569	129130	68463	134900	74834	80938	118140	65218	115830	44301	70521	77645	121130	81700	127640	77243
264	59.0518	8.06	14525	15271	15948	16907	23607	18940	19154	15985	17714	19123	15084	14077	23274	31424	17958	8453	10778	11953	988.66	897.32	121380	129980	144870	110150	224380	127070	189550	126970	158880	122110	133930	135320	183810	108470	177210	209010	150410	180590	113730	168710
265	59.0518	4.39	87522	29607	43110	52515	102950	60362	87243	37095	67411	56729	101200	24249	41974	27748	26442	18413	16485	18726	739.05	954.12	347180	333810	282620	303860	285750	351900	220300	364130	310960	271630	260160	295720	361960	277960	352300	228260	252430	294660	349580	275640
266	59.0518	12.34	8499	7276.1	11365	9708.7	13749	12334	13144	14637	14842	15183	12695	17282	14464	16799	16090	35757	31202	36989	10335	7845.5	231240	191060	244680	168140	219780	196390	247170	215430	234390	185050	240160	246610	241510	188430	177040	234710	172550	203960	201810	258120
267	59.0518	23.34	23233	24709	25808	22987	31378	23488	22123	21410	22518	24613	25766	32284	28376	31309	29185	9312.3	8283.4	10121	456.81	642.57	52987	132110	70043	136520	99441	120880	113000	133000	125180	124180	118640	117110	113850	107350	124840	103650	122690	102130	131200	127830
268	59.0518	27.61	27526	28343	36952	28825	38601	30033	31534	33264	24861	29848	32508	31585	42066	45015	47121	8264.5	7578.6	10546	261.03	279.09	142710	158480	115100	128180	119350	71707	117920	129900	115530	112280	118160	94176	118860	91155	116620	97341	122590	96754	99239	101300
269	59.0518	2.19	73467	26119	64286	30431	82290	63759	77332	45749	72759	42754	71518	57848	62428	70292	52894	9919.5	13955	17232	983.77	1264	260910	164230	68705	232890	208950	129960	213760	214360	166140	221220	195280	208870	199690	111600	150810	165680	152240	142080	171210	230850
270	59.0518	2.29	75136	33197	97020	88322	79841	57920	125580	97055	72779	91115	132410	118230	81299	120930	113370	25636	23878	24699	951.14	838.91	317730	368910	221360	281110	333050	238650	268250	378550	352540	304580	244980	273750	278210	231840	279660	216730	228990	272260	292220	241530
271	59.0518	2.87	44127	19415	37634	37708	61929	39988	29044	26516	36046	22445	33519	47913	50457	76330	44562	10634	8709.3	8317.5	406.23	363.47	90893	125070	209470	123620	109690	117940	107480	228010	144140	99661	208400	166870	136230	116920	86048	134920	209510	199970	216810	124420
272	59.0518	3.23	59076	17288	32261	58532	54948	39152	27465	36228	26223	38514	57644	65566	63088	77365	75302	13171	14070	15716	680.32	564.68	195840	219660	115920	229040	210350	200030	145270	214720	198610	195410	117440	204200	224000	176730	184420	155200	221650	173760	219630	172740
273	59.0518	24.63	47745	47539	49169	51526	49228	50269	49187	46457	45563	49679	50645	60583	58738	67752	65474	12906	13378	17276	737.42	798.34	167940	209950	100700	211610	192070	228780	200210	216740	201610	190170	190380	196150	192960	169010	198180	169530	193410	174740	199680	192660
274	59.0518	28.34	58209	57495	58756	58017	57597	65512	48203	50821	58817	60787	64161	66790	70823	77152	74803	15377	14756	15777	574.27	655.55	134890	261810	217660	266110	236070	152510	218740	236420	212010	218460	238650	185450	215250	169420	216340	165990	217910	156690	258500	192100
275	59.0518	3.75	36268	17666	37784	37154	38778	37666	27419	27370	32184	38459	42306	31774	45702	51205	37912	8339.9	8027.5	9108.8	117.46	206.08	119410	127230	93638	125830	112720	130480	122410	137150	114970	65169	111060	59799	141450	91054	98901	71351	118840	59258	119410	92949
276	59.0518	1.12	24639	27730	30674	32058	32070	31114	35676	34945	42237	22483	32802	32003	38444	32884	36588	16372	16137	17225	2306.9	6527.9	87454	177230	137950	157840	90202	143110	79615	93236	126270	141940	96536	127110	153450	126060	129590	126240	106890	93956	146540	146270
277	59.0518	2.04	16022	10477	13299	15757	29226	28529	21409	21152	11734	22167	18086	8834.5	16059	21834	14498	8008.4	4901.5	3156.9	293.66	395.93	123450	82274	72098	128890	117540	73069	97673	76278	102950	96532	96844	58302	122560	42741	102150	112520	70158	64551	94557	78801
278	59.0518	2.46	28185	10684	20361	36329	22485	28859	20778	14528	11671	35284	39172	33892	46292	47022	37398	8750.7	7830.6	10469	267.56	311.55	146610	164990	118980	154540	140770	149520	149600	80439	144330	124370	143380	154720	148570	123400	102260	109670	138510	121100	158200	82201
279	59.0518	2.47	28710	13561	20818	29385	22431	30795	14149	18705	18063	28997	32068	42023	27460	29029	45908	5798.3	7796	3627.2	300.19	376.45	98139	135820	72273	129010	115490	120030	121490	78949	110370	101350	125130	99963	118480	93710	40639	99787	117820	104040	125960	105340
280	59.0518	1.22	19016	11456	17802	17231	16201	19271	15197	21033	24036	18002	22143	15288	19774	13816	20247	5317.2	6105.1	6581.3	306.71	946	120360	125050	93571	102870	65846	96405	98383	116830	54866	80305	125130	73095	96415	94705	111370	98556	104380	93507	93326	95664
281	59.0518	1.45	132720	59964	119770	115220	148330	129760	117820	125940	112910	122200	102180	113960	129680	129930	146620	36156	31109	33483	2336.2	2370.7	499330	560440	463520	701530	492790	606630	457100	443940	517220	564830	497540	574390	733930	512050	713670	351070	682910	462000	834600	619170
282	59.0519	27.11	44771	53590	47325	49655	51498	48549	44656	44319	45427	49603	54782	56058	56586	63093	78800	12912	14162	13199	463.33	428.38	122050	202050	151310	234910	101620	225920	216880	153230	221440	190020	186930	165850	214650	150130	187940	148820	189890	168040	215730	154820
283	59.0519	29.51	35925	29162	28246	39373	36907	38450	24090	25948	28612	31854	37643	40486	44727	48689	37333	8239.8	7510.8	9170.8	569.38	382.94	120400	121640	115460	55316	120960	124280	119590	73629	122510	112990	116550	100040	139010	93835	108430	91439	135750	84878	115760	105510
284	59.0519	24.11	32754	40315	36369	33631	42458	43010	35632	28124	32965	43348	42070	43951	46484	49895	49892	9796	11127	13546	471.49	519.25	50873	189840	104330	187600	164010	173880	167830	189020	146850	142970	174700	125890	122190	128880	174640	149890	175300	143480	176300	132550
285	59.0519	23.04	35343	26884	39228	47896	45851	58691	31849	31892	43410	37223	32900	48808	61558	73379	65226	27702	26293	30495	2355.8	2077	138460	396790	140450	340250	300350	386520	270910	398550	251210	348980	280480	326710	320320	316930	295600	305020	373730	304150	356330	300570
286	59.0519	25.01	61879	63139	64326	67637	60162	64179	55756	51750	59357	68191	64792	67939	75715	77302	76708	18574	18035	18333	815.73	649.06	156990	291440	159100	290730	240960	253200	239440	261930	254490	261500	261080	243060	264910	197790	260410	193610	263400	223610	281340	211670
287	59.0519	24.88	47689	47844	50108	50719	53056	49546	40100	45580	45869	50660	49657	53016	56921	70843	55490	13920	13393	14368	665.63	545.21	181200	208290	184420	148190	128290	194630	192100	204880	220630	125570	134110	187790	199130	161030	198480	163130	193340	157600	199870	170910
288	59.0519	29.62	50904	49383	59331	55519	57817	51773	46720	52474	55241	61662	61303	56137	64319	63775	73168	13181	12384	14838	430.7	486.79	193450	186030	187230	202580	191940	118630	189950	211350	188170	174620	191890	175750	188230	173530	179970	175660	179400	145760	213320	149980
289	59.0519	28.81	30235	36279	29332	37464	28298	29417	23887	31371	34133	33320	32579	40058	32938	45962	37659	7042.4	7697.5	8230.2	332.82	259.62	118560	134010	119880	121860	93685	121430	113040	123540	120470	116110	118440	101670	114490	92704	142290	97026	127720	84165	131530	97730
290	59.0519	22.41	2007.4	2855.2	2495.7	3225.3	2946.1	3576.3	4086.9	4345.8	4179.5	4050	2807.6	3036.9	2985.3	3588.2	4528.4	10094	9845.1	10768	871.2	809.7	45370	58400	34745	42648	26627	36091	44747	28605	36457	52122	52520	36170	65087	19351	15546	7225.9	31156	60273	83256	32533
291	59.0519	25.81	39363	35967	35560	36127	31750	41192	36584	36635	39892	35557	37790	38206	40620	52030	50674	10108	9820.8	11018	398.07	434.87	85572	154170	139460	155940	140360	176970	141660	129190	137460	141500	166220	128140	144100	124730	144160	112080	145480	112440	154490	124140
292	59.0519	29.19	42569	39572	36901	46033	43694	44423	36168	46040	41185	46063	46111	49918	52653	59112	55310	11807	11617	12404	417.65	389.43	119860	169900	138640	157400	162480	166460	164200	177640	136580	155960	135750	140920	163200	112200	163520	144660	148270	124690	176470	129250
293	59.0519	26.88	52560	59748	60557	62980	64497	54396	53392	49471	52186	58576	63599	65429	65755	71424	74531	16708	15644	16762	796.15	761.02	171220	260210	213410	259700	217670	236830	246230	195760	219400	194830	238750	202090	218990	174590	241860	189200	236940	163860	181790	190700
294	59.0519	24.14	46122	47211	50251	49702	50372	42128	44140	40240	45822	51276	49842	44783	54757	61628	60352	12894	10769	15371	1026.2	1217	37657	215280	124550	183920	168370	195790	192720	216500	176080	191830	203650	172280	123790	166330	196520	165180	203390	172230	184370	184230
295	59.0519	24.56	47578	48203	50459	49810	47950	50216	49255	46529	43903	51089	51033	53386	58268	63504	58045	13466	13395	15161	916.88	1160.2	106640	218750	66142	214540	195570	190460	196360	204960	195940	193110	197210	181600	205920	173160	225730	184750	123060	181760	183340	191850
296	59.0519	22.89	30014	38309	32916	42024	18339	24575	32782	39331	39617	34562	33472	42766	29390	36925	35861	31000	28435	31064	1670.6	1713.5	99693	287470	99739	349470	196790	271570	197690	440060	247870	406350	253010	401160	361680	376370	390180	363210	255040	352800	445920	379770
297	59.052	6.3	48974	47044	51590	46224	53987	50705	46083	40771	45276	47512	55321	30898	56518	48762	64014	28831	21409	20414	4093.3	4356.8	310080	382120	446960	432230	120840	149990	137550	128940	355810	278110	215300	217890	388460	229620	143100	118450	329280	307700	377080	256120
298	59.052	6.64	10320	21317	16323	21456	14974	9184.5	19311	22088	13157	10244	21950	22088	19612	24840	17946	6627.7	6398	6316.6	1026.2	910.3	95520	64607	118550	168580	148170	71266	155670	114880	124870	128020	151520	119540	100090	44519	126650	108930	149420	28020	182370	55607
299	59.052	10.29	16771	15614	18025	16946	18977	15937	17371	16947	15581	14478	14688	14921	17531	18153	14124	17748	16787	22455	3173.2	3631.5	178190	174210	200300	141830	210160	152120	191570	116150	222080	123330	190320	166600	166100	173200	189200	198530	171880	201700	168250	275360
300	59.0521	4.55	85122	47152	92095	73482	75039	78907	135750	71331	89541	116200	116700	81554	114410	101300	102890	17300	15761	20124	1593.9	1768.7	378520	400180	331160	477400	459820	461160	357400	486810	464760	531470	386530	420460	477670	434020	401990	441300	434340	404150	568640	443990
301	59.0521	23.2	39978	36807	34020	39490	38139	39266	35779	34824	36050	32896	38187	41471	47438	47086	49999	17074	14112	16603	1037.6	1220.2	74249	216510	105500	206660	184060	200920	199020	223570	155760	186270	129390	181540	204420	170200	203120	190010	194000	186950	210930	171370
302	59.0521	1.36	22265	9856	29406	23124	29264	20713	27592	28272	18430	20367	23902	20310	27406	38706	35658	7977.2	6189.5	6778.5	267.56	240.15	128400	88979	96461	155590	121610	103590	57900	99275	72383	126190	141370	95924	173070	102670	122340	54979	110390	93287	170430	154560
303	59.0521	1.66	84947	28839	94225	83048	62992	84077	67428	58956	79179	80451	46630	38691	61199	51345	55936	14732	11489	12604	938.09	871.36	188290	282330	145960	397420	281790	234130	266560	225180	296780	297600	195450	216900	268550	116520	261330	139970	286120	142890	278710	231650
304	59.0521	3.81	43498	27393	45648	43666	46372	51493	41243	36383	39802	53363	48713	51818	52553	57163	52692	8739	9498.5	8710.4	355.66	272.6	146390	182600	133240	181640	163420	156740	168390	171880	169470	115320	166140	122040	143910	142250	168010	131700	160810	135450	165990	137030
305	59.0521	7.98	22334	19271	16172	17297	22447	20396	19876	16443	19105	19405	26916	26545	34279	22051	29068	8228.1	12373	18499	1279.1	1231.6	145940	119520	117910	132880	151070	105100	160530	111390	154160	108330	130860	135060	133530	158550	152160	158760	142270	159120	108430	162080
306	59.0522	21.86	12208	12372	14746	14824	16385	18096	16604	15860	16238	18386	15565	16828	18333	19315	15332	166540	162260	173560	34856	43037	161530	265660	168090	246970	187940	231720	215630	241070	208510	225080	215760	233460	223810	250390	226190	258950	219000	271480	222110	273150
307	59.0522	2.4	35665	18145	56380	29311	66437	36390	61129	39344	48570	57188	70729	76111	55609	87573	80641	16292	10945	12359	476.38	631.21	237740	284990	169710	131630	213120	131170	195540	186390	280580	172760	158630	165930	174080	169780	126300	136250	109820	143270	184260	166060
308	59.0522	1.72	96079	29880	57168	92569	78922	44098	89411	57536	89820	91024	63233	48882	99823	63952	76909	9630.8	10022	10635	1124.1	762.64	169650	293840	184800	315820	219130	271890	199750	253460	227900	282370	202180	239400	224260	222110	186380	122960	210830	184270	275320	265190
309	59.0522	8.54	10140	12897	9794	12070	12576	12031	12951	11354	14013	12295	17478	13207	11835	13305	17535	11282	10911	12937	2226.9	1611.3	145850	155640	142920	151460	153270	120810	158950	128750	161250	120890	181810	138070	136490	129620	177180	214960	122040	162330	164370	190000
310	59.0522	24.04	20246	27096	28514	28198	28190	35742	29708	24204	24612	29685	28950	39513	30203	42963	34205	8898.9	7656.6	9655.2	365.45	389.43	91905	132040	14996	137100	120170	131570	123760	142470	119730	125430	99116	109510	55816	105350	121020	108690	102150	108200	128310	112670
311	59.0522	2.34	21908	11574	34673	22368	29797	20091	41529	25993	30062	42779	48308	50716	37494	46114	42790	8254.1	8169.5	8801.9	293.66	201.21	116180	152690	95171	71566	95419	104680	69713	109480	203550	98742	74145	128940	100570	106270	104210	56422	74210	106240	106580	107630
312	59.0522	27.54	35719	28104	35995	27412	29730	27944	31697	29994	26515	28918	39839	30785	32126	35608	46744	8113.7	7688.6	9004.6	300.19	266.11	47261	92377	115690	133320	123690	68889	122600	129330	123980	114600	117290	107170	124300	92956	117080	111380	117470	91670	88982	93524
313	59.0522	15.05	3870.4	6186.2	4324.7	5886.2	7928.8	7963.6	9102.9	6124.6	6993.4	7339.3	7049.8	9893.7	9921.8	9016.5	12581	26913	21657	23871	3280.9	4004.7	92041	88269	98599	88267	101890	86744	112060	86403	108340	69604	136250	125950	105630	22264	101530	108200	94673	110490	84328	197500
314	59.0523	6.79	23486	38120	41835	53221	42051	47440	35088	47644	42429	49782	38356	34565	30634	54985	48722	12734	12944	13579	2830.6	2287.9	239220	235530	137440	137980	249800	175620	333440	206500	283860	285390	254700	65952	184830	166400	311180	246010	293690	188980	160850	151200
315	59.0523	22.64	9472.5	10540	10393	10358	12059	11449	11978	12752	11646	12423	11860	12230	13533	14154	11779	13031	11665	10768	365.45	395.93	39309	144810	32287	142530	74989	126530	47337	86565	63985	94294	69631	160540	126180	73014	93820	104020	107670	69249	112060	129610
316	59.0523	6.1	9670.7	11393	9290.3	13211	13985	14414	18261	37935	32281	16641	21922	36341	86250	95556	45090	12404	10705	9306	1722.8	1840.1	188520	261410	211210	205190	223370	133970	251990	222680	259410	169790	255870	183500	206570	184290	208290	134040	250870	215140	156970	158100
317	59.0523	22.61	16226	17980	16502	17013	17781	19381	20645	19228	17864	19318	18716	20681	20217	22126	19354	22495	21546	21535	1115.9	817.81	67190	162290	65754	234240	111990	245840	95449	154590	102940	160680	139950	273450	141920	182830	109890	141410	196850	139640	202530	153000
318	59.0523	5.34	56742	49777	60846	59384	68068	54879	59518	44860	55289	81164	35464	44108	127020	142870	138290	33553	29249	30285	2378.7	1833.6	307990	336130	253410	345150	290170	419540	303820	417450	322420	376080	351660	291990	424300	349630	343460	226820	361940	287270	407730	209230
319	59.0523	1.82	30481	11307	28818	37722	35464	23640	35588	26052	32848	46892	38869	31470	42638	54814	42580	5981.6	4241.4	4807.2	163.15	288.83	67785	150000	120550	134300	100600	102170	116830	74368	125670	119160	124530	123010	126450	107530	64790	95575	126120	107430	176450	146280
320	59.0524	6.96	38520	46114	37684	33813	33647	39081	49015	49103	57005	63241	77865	96549	70109	43897	62788	23626	23214	22670	3696.9	3548.7	289350	333350	284200	334900	348370	323850	285200	246840	284910	304560	333080	297100	337760	319500	335580	262340	317460	331110	401250	327070
321	59.0526	29.29	50932	48147	49147	44161	50899	52303	41797	43608	41638	47125	56563	50272	58757	64043	64903	12028	11475	13802	398.07	402.42	183270	184090	174620	205330	192250	197090	188920	156910	164880	173420	157090	158410	194880	149110	157640	154000	189590	122610	170650	151210
322	59.0526	23.73	46137	54361	49394	55856	54234	56092	42048	48257	43573	54462	59469	54075	55716	65480	60244	15514	14602	17000	704.79	915.17	164840	230470	121500	238850	178460	235190	225760	248530	218210	222970	218530	209960	217710	179730	224080	192180	217770	190740	240370	191700
323	59.0526	28.21	27485	28526	37797	33720	31323	37432	23812	31478	31122	38934	41117	40008	31896	44726	37133	8674	8138.8	9276.4	339.34	292.08	93811	94619	119590	131110	121710	102840	121300	125400	114870	117660	119400	98036	126240	92756	120180	97210	126270	93953	122290	95966
324	59.0527	23.71	25689	26466	34050	28144	33629	34618	22506	28168	25289	35362	36219	28303	30896	40688	42721	9008.1	7469.9	9386.2	398.07	363.47	113560	158000	44609	165740	121340	151950	129370	64045	124240	118190	126700	140500	128510	126700	125990	117290	149830	127080	104610	110730
325	59.0527	27.66	40054	37684	43348	43375	44313	42140	38063	37599	38264	43094	47669	49425	41385	56957	59920	11152	11037	12522	443.76	486.79	168210	180270	160060	188750	112410	105870	151320	155490	177470	133400	162520	120320	176000	119830	141360	113340	140120	127040	126240	148230
326	59.0527	25.34	38581	34376	35702	36651	31504	35867	29491	30039	32824	37996	37199	46569	39503	45449	40850	9468.3	9082.8	10748	437.23	512.76	72607	163790	133530	163360	141070	158120	143630	161440	143720	142530	145620	123090	146530	110560	140520	123190	152530	111600	155470	114290
327	59.0528	4.19	40941	30122	34226	44671	63126	16859	32314	26314	27367	54091	59511	48387	78209	69120	56770	17656	17557	18891	828.78	597.13	247140	266940	235130	168560	234040	174230	199260	267990	256020	238940	233090	199260	201590	206050	207450	204400	257020	193180	271720	219060
328	59.0529	28.46	35975	28245	38336	29173	36654	29943	31872	32408	25696	39933	31601	31751	43882	38279	46207	8690.9	7935.4	8206.3	176.2	389.43	90895	122980	117930	131760	122390	126760	122400	134210	113810	117230	121940	101350	120110	99054	121650	93708	116400	95633	125040	94718
329	59.0529	27.28	39809	38070	35007	33539	44440	43538	38639	38828	31875	42315	48016	41621	43017	43891	55199	10066	9501	11037	404.6	434.87	145870	153990	107220	157760	121780	177210	147680	153460	136860	93200	141270	136210	148140	129460	139280	115220	136610	108710	171030	122460
330	60.0272	18.72	0	0	22.671	0	0	0	0	0	0	0	0	20.095	0	46.06	0	49.402	25.582	0	5230.4	11199	20.199	37.963	40.317	0	30.878	10.896	0	51.136	54.561	16.869	51.332	11.223	105.24	23.426	33.142	126.17	131.64	41.416	104.02	26.53
331	60.045	20.2	3135	4154.6	4814.3	4144.8	4275.9	4512.3	5657.7	4268.7	5237.6	4217.5	4381.9	3632.6	2587.7	4522	3835.8	25190	23337	39684	683.58	1892	86555	186240	100120	176640	81594	107470	102000	138740	75823	209920	104580	240000	105550	103870	102180	237620	104210	154640	106830	252140
332	60.0451	18.66	2370.4	2817.8	3465	3742.6	3660.3	4600	3425.9	4046.7	5604.8	3196.7	3687.8	3074.5	5704.2	7227.6	4030.9	28483	27509	27687	1928.4	1684.3	64494	133080	81341	121020	89018	108890	23838	118350	75384	123530	91500	142770	106440	115410	91471	144780	101570	123390	114190	134620
333	60.0452	18.6	1032.1	1299.3	1514.7	1825	2556.9	2470.8	1582.6	2275.6	2484	1884.8	1669.9	1549.2	3139.8	5129.7	2378.1	14077	13974	15892	898.93	743.17	35687	74617	51551	71273	69085	67238	5334.5	58869	51094	68010	40915	70291	70382	83715	63055	80183	88553	80006	75406	90071
334	60.0452	18.49	1323.4	1878.9	2234.6	1442.2	2482.4	2507.6	3153.5	2924.9	2362.2	1830.9	1410.1	2144.9	1839.4	1725.8	2247.2	18422	14698	16310	647.69	554.94	50214	53512	32385	69781	44572	69680	17699	105450	41651	59578	65640	88376	48673	57746	51457	67582	45301	66370	70854	68513
335	60.0452	20.45	1134.7	2093.3	2852.9	4149.6	2564.9	2925.3	3139.2	2983.5	3239.5	3287.4	2393.5	4088.3	4770.4	3976	3190.5	21442	14328	27298	1773.4	1517.2	40564	82004	54853	60168	63249	63993	43689	64050	81452	97083	102990	83002	53164	104250	64355	120830	100570	76744	70099	89512
336	60.0452	18.26	1637.4	2319.1	2499.3	2480.3	1770.7	2862.1	2925.9	2436.3	2244.1	2863	1922.9	2637.6	1992.5	3537.7	2176.2	17634	25005	23311	993.56	1111.5	49956	68443	48569	88361	67572	79895	6333.2	96240	25759	115530	76803	85524	65433	67189	87078	121320	90513	71393	111640	101530
337	60.0454	19.09	1234.4	1319.2	1417.3	2080.6	1950.5	2242	2098.2	1822.8	2360.9	2521.7	2043.7	2715.4	2352.9	2126.9	2148.2	17642	17371	16093	761.89	830.79	38901	55032	69949	92094	42442	75368	58500	122130	49714	61185	53632	88919	54485	75124	66494	151670	56005	67612	70228	103760
338	60.0459	19.05	1726.3	2641.5	2170.9	3565.7	3538.3	3085.8	3466.3	2391	2383.3	3048.9	2983.7	3233.9	3423.3	2245	2993.8	17706	17745	19261	1179.5	1833.6	42475	84826	55808	120700	55107	89585	48950	70546	46838	56503	40447	81883	63388	80058	84939	125190	49282	77524	80330	88253
339	60.046	19.8	1534.7	1891.6	1343.1	2037.6	2864.8	2487.6	3073.9	2991.2	3483	3074.9	2683	1815	3119.2	2842.3	2593.9	21983	16393	20951	724.37	149.28	47542	41587	36718	59263	26993	39627	39913	42412	26456	91766	72208	33465	40188	83653	31007	76146	66744	35222	61677	80848
340	60.046	20.93	2008	2742.9	5028.1	3468.8	4110.3	4386.6	4915.2	6379.1	4619.4	5294	4115.7	4433.1	5624.5	6221.8	4413.1	17617	20660	26741	1781.5	1574	70819	69768	61522	62467	75224	76368	57141	80676	67408	87617	92701	66812	71275	91171	68655	89496	80664	83925	69191	158340
341	60.046	17.2	5453.5	6696.4	6098.6	7133.3	7410.4	8129.3	7431.3	7285.4	7670	7367.9	7110.8	7255.5	7124.7	7240.3	8061.9	71018	63192	69280	7465.5	5197.3	132820	227390	179020	251270	198210	298360	16818	278190	252630	201800	335580	489410	295400	48892	313760	373710	294280	138810	256820	569940
342	60.046	20.83	2439.6	2757.4	4102.9	4453.7	3473.7	5696.5	3987.4	4217	4123	5113.9	4140.2	5205.2	6028.2	4933.6	4843.3	17209	18904	15976	783.1	822.68	62177	57111	65795	79714	75014	66052	69185	78512	55851	61353	117330	107750	88345	64664	57328	95281	91958	108830	67949	170850
343	60.046	14.79	3168.5	3226.6	4900.7	5528.8	5444.5	6038.1	6119.2	6778.4	5593	6489.2	5703.2	6485.4	7107.5	7231.4	5794	28428	25020	27032	5005.3	3952.8	106750	123050	119950	112890	112110	96752	135980	108370	126510	108440	132420	160020	130940	135900	118930	180190	112800	174220	143060	233040
344	60.046	20.37	1272	3107.6	2351.1	2791.1	3250.2	2685.5	3760.4	3416.6	3269.3	3947.2	5140.7	4317.8	4033	3115.7	3954.1	21979	24762	26838	944.61	786.98	63235	70275	63524	58289	44599	73878	58712	68324	103690	89251	99650	90391	95107	123440	60264	75568	113310	64359	63871	112440
345	60.046	17.74	1319.8	2255.1	3103.5	2282.3	3158.5	2697.7	2986.8	3489.3	3419	3437.2	1828.5	3764.8	1651.9	2621.7	2573.2	22260	24526	23894	504.12	1041.7	25560	102710	34746	82795	44287	60671	45543	78675	40655	80127	94860	73921	71086	61370	92792	84473	84971	81967	109450	107600
346	60.046	15.93	3809.6	4175.7	3965.6	4227.2	4684.1	5418.7	5100.5	5372.7	5215.2	6135.2	6535.1	6132.8	6443.6	5696.5	7314.5	29504	27855	32456	3160.1	2443.7	99898	118090	127890	188260	131260	127050	149760	162070	116270	166330	153600	188720	159700	104900	155900	274930	145880	177820	154360	294910
347	60.0461	16.66	3244.9	2756.8	3184.4	3182.3	4094.9	2817.6	3576.3	3983.6	3898.1	4548	3819.3	4021.5	3836.6	5245.6	2270.9	23382	21358	23666	1483	1582.1	94533	108140	125060	99287	106530	120950	107650	137190	137860	90483	132940	156110	110780	138990	112330	177050	98298	167260	104570	190250
348	60.0461	15.05	1041	1639.2	1201.6	1425.2	1944.3	1524.5	1988.7	1397.4	1883.8	1460.4	1294.3	1912.9	1711.7	2193	3158.7	10753	8150.3	9787.5	861.41	1077.4	42751	42637	47114	49590	42745	52758	53797	52533	53440	42818	58175	80132	56824	13763	44565	71647	43355	60514	47038	115450
349	60.0461	19.43	1066.7	1869.9	1734	1835.9	3697.8	3185.1	2006.8	4347.1	3538.9	3430.8	3439.3	3081	3511.2	2906.2	2605.7	17672	17498	31479	1158.3	1520.4	43719	71893	65868	83447	54686	78599	41295	76183	52392	47503	98342	58924	56921	56560	27744	92817	96159	95220	48843	56599
350	60.0461	20.76	1871.9	1779.9	2020.2	2614.2	2267	2987.8	2488.1	2758.4	2469.7	3644.6	2327.5	2284.3	2718.2	3626.8	2489.7	17384	10263	14379	750.47	864.87	48322	36024	47957	73013	60216	65165	45743	87990	31856	61685	89611	40345	76687	65627	36726	76253	52274	58731	32425	62981
351	60.0461	20.51	1293.5	1991.8	2807.6	3995.2	4085.1	4299	3527.2	1782	4048.4	4330.4	3517.3	3865.3	3349.2	3854.9	3807	17620	16696	27022	748.84	887.59	29817	61024	53996	55421	65903	64285	41294	123570	49616	104730	92202	76404	58949	59215	50154	129900	107690	97420	47024	107750
352	60.0461	16.34	4481.1	4731.8	6629.8	4782.6	6300.9	6961.2	5926.4	8562.2	5980.7	5927.8	5410.6	5571.4	5961.6	5291.7	4561	26911	26246	32215	2691.9	2904.5	106020	113570	129590	156220	133010	112640	134370	135920	127990	154240	142290	202220	142840	142240	143890	225340	121340	221370	114270	232350
353	60.0461	19.47	1995.5	3030.9	3134.1	3435.5	4881.2	4456.9	3044.7	5858	4606.3	3700.4	4382.5	5054.8	4843.2	3595.6	4104.9	21561	30947	39071	1569.5	1596.7	64868	116190	95104	119520	64017	91343	48722	108890	80757	65572	145710	101430	88635	102220	68207	153940	142730	124910	101630	89638
354	60.0461	17.4	1601.5	1321.1	1889.1	1913.4	1883.4	1898.4	2067.7	1977.1	2109.9	2032.6	1617.7	2090.5	2473.1	2855	1548.7	18969	18497	19992	1481.4	751.28	37622	68176	54184	91414	56712	81843	4122.6	70856	77382	81584	94103	140550	93135	74749	80379	86552	72037	87962	78096	117580
355	60.0461	18.78	4075.8	5557.7	8786.6	7743.2	6384.7	8469	8849.8	7800.1	8569.6	7611.5	8434.7	7805.8	8871.4	10299	7949.5	56351	55263	63821	3001.9	2880.2	148640	237130	177650	222370	148710	203030	92880	227580	145140	197080	180500	255890	247030	222700	267690	399560	228680	294860	198050	431480
356	60.0461	20.28	2042.7	3623.8	5658.6	4795.3	6682	6532.6	5944.4	6712.7	3908	7525.2	7872.1	6965.1	3951.3	3669.9	6332.1	36498	33997	42739	1572.7	1324.1	92915	189690	99789	138080	65586	114350	102310	133340	102980	175270	127310	176540	120640	112700	183020	194200	116100	191670	167660	252280
357	60.0461	20.69	1735.3	2633.7	2742.6	2669.3	2440	3823.2	4562	3146.8	4199.4	4854.4	2847.8	4073.4	4750.5	5316.2	4792.3	24838	13695	27046	447.02	1184.5	34608	57236	58333	66533	69339	92542	46603	78809	45485	79099	106490	96120	85743	66900	88714	105510	55713	80857	58534	103240
358	60.0461	20.34	1107.9	2502	2830.8	2448.2	3341.9	3551.2	4277.8	3637.3	5230.7	4627.3	2946.6	2397.7	4534.9	2758.4	4511.4	24827	22883	18992	1058.8	293.7	67390	99922	58382	76640	53259	104680	65097	79747	80592	77952	109520	86846	78687	77631	102730	101550	89180	72362	78339	90172
359	60.0461	21.26	910.9	670.79	1487.7	975.78	1159.3	1007.5	1399.2	1333.6	1104.1	1314.5	1366	819.34	1334.7	1473.9	981.68	23093	26473	22711	1430.8	1009.3	13332	35125	10523	40735	12685	36639	10282	41395	16989	36102	19279	41520	26086	43081	27059	39929	28195	45037	30631	51348
360	60.0461	16.77	1004	1246.8	1254.3	1785.6	1679.6	1726.9	1945.8	2544.8	1589.9	2101.8	1758.7	2677.1	3004.5	2109.1	1439.3	11924	12259	13563	383.39	752.91	67452	56290	68803	40805	91649	80191	92275	82505	91665	69404	81712	102680	95004	99042	90102	125700	60391	98694	51631	127830
361	60.0461	16.06	769.43	1273.4	1058.2	1055.7	2161.1	1610.9	1659.1	1848.9	2600.2	2420.9	2307.3	2213	1869.6	2447.1	1770.4	7072.3	10088	11055	631.37	770.76	50333	50334	46281	70602	59196	58165	35971	57119	71212	69805	69787	86898	66045	51635	64078	138710	57613	71346	62211	131380
362	60.0461	19.97	1911.9	2918.6	1979.1	2519.1	2095.8	2771.2	3478.7	3840.7	2282	2170.3	3502.9	3326.6	4911.8	4793.2	3751.5	26246	31813	33402	1016.4	1022.3	40835	97407	61876	94859	70323	83751	38664	72560	68633	82291	70015	90691	70884	106830	87071	114680	82474	124460	79902	89254
363	60.0461	14.8	3160.7	3212.1	5127.4	5514.3	5444.5	6017.5	6201.2	6453.7	5205.9	6531.1	5703.2	6473.1	7086.2	7666	5786.6	26350	22875	24762	4077	3388.1	106650	113460	119850	112780	112010	96710	135810	114670	126450	104910	138030	147500	124600	137800	118850	167580	104140	187750	140980	216650
364	60.0461	18.95	1322.8	1689.4	2093.7	1874.6	2731.2	3299.2	3182.7	1892.9	2379.6	2595.3	2106.6	2523.5	4763.5	3393.6	2673	18853	17663	18718	817.36	1470.1	56623	76372	77462	127880	45342	78653	96648	100680	66423	78040	66679	100160	121160	105840	99210	140630	67740	109370	82076	102640
365	60.0461	20.11	1503.6	1771.5	2674.6	2381.6	2808.1	2602.3	2114.3	2908.3	1887.5	2911.2	2094.7	3475.1	3912.2	3393.6	2336.7	24670	21064	24505	1081.7	928.15	57685	133270	68916	109450	72566	76217	42108	79566	80608	104520	75077	184940	96564	89172	69206	161760	80041	133570	86629	193630
366	60.0461	20.13	2387.1	2339.6	3713.8	3047.9	2284.8	2076.3	3389.2	3448.5	3222.1	2012.3	2739	2281.1	2256.1	3630.5	3083.3	21132	16154	27128	332.82	958.98	47518	113700	75202	96322	52477	76062	59458	96843	53489	123330	68625	149730	82409	63669	68118	143370	58473	110020	85420	175220
367	60.0462	20.42	1137.1	2756.2	2656.8	1851.6	1674.7	2332.9	3035.3	2771.2	3355.7	2984.2	2567.8	3046	4383.2	3588.9	3019.7	18383	14394	21255	898.93	835.66	38383	45194	48045	58715	36742	60649	48896	51367	78442	83754	77108	75914	52065	109820	58128	60473	77905	78132	61343	63430
368	60.0462	15.65	3008.5	4509	4726.6	5465.8	6069.4	5203.4	5248.5	7103.6	5225.2	5938.6	5413.2	5246	5157.6	6586.5	6490.3	26110	24516	28305	3233.5	2758.5	133940	115350	132570	117990	150220	109010	131150	111290	137150	124170	168000	179590	171180	138540	130160	200280	143410	174930	125700	240200
369	60.0462	20.96	1489.3	3579.2	4490.1	3706.3	4902.1	4920.4	5291.5	5902.7	5163	7237.8	4688.9	6510	6624.9	7381.4	6292.9	32681	29583	34416	714.58	1296.5	68309	100170	71844	91845	91946	87745	81699	107500	77888	147560	131670	111090	71938	90312	77928	132290	146180	86398	122140	226730
370	60.0462	15.32	4370.7	5202.1	5641.5	5762	7689.3	6322.4	7724.2	7296.9	7287.3	6546.3	7280.7	6473.1	6738.1	8457.1	6127.4	36879	42579	46759	4364.1	3972.2	164940	147100	180560	150620	207240	153560	171050	162900	185660	179110	198060	210610	201830	143970	162190	268360	167480	242690	211660	308080
371	60.0462	13.87	2199.1	2689.8	2580.2	3979.4	3545.7	3662.7	3593.1	4398.8	3722.2	3894.6	4475	3611.2	4698.3	4538.4	4247.5	23237	21760	26410	3915.5	3199.9	91433	83960	90892	81865	89056	82935	111740	85409	104590	72751	98557	123110	95414	83289	94552	131070	82600	108920	82610	153590
372	60.0462	17.28	2039.1	2662.6	2370.1	2860.1	3032.9	3816.8	3109.3	3893.7	2395.1	3377.5	2880.6	2375.7	2870.6	2981.2	3090.7	27930	24337	27853	3189.5	2820.2	63167	105020	100860	120480	93567	180170	9351.2	119810	126320	150220	148460	286630	158430	52511	161240	180040	151510	119100	114600	207650
373	60.0462	19.84	3860.3	5838.5	6322.2	6416.2	8679.9	6288.9	8668.2	10576	10804	9628.9	8259.1	6918.4	8101	8276.6	8901.6	62569	44446	70122	2205.7	1262.4	135190	149090	141470	137260	94278	137200	110680	134360	131730	282840	213780	185640	126010	209200	133590	198110	217790	176930	141180	286500
374	60.0462	14.83	4277.5	4364.7	5813	6674.8	6183.3	7299.7	6981.7	8175.7	6598.2	7886.8	7019.5	7870	8103.1	8576.8	7163	30325	29200	34939	6674.3	5916.2	138130	146380	141290	136940	135430	112190	165300	131340	152450	113060	169830	173110	162030	159280	135630	201210	136540	217400	171740	263530
375	60.0462	18.91	2159.1	1904.9	2272	2519.7	2505.2	2713.2	2779.1	3957.4	3039.4	3476.5	2840.3	3327.3	3405.5	3713.7	3117.3	22150	16196	23302	1168.1	1536.6	32176	79481	53567	92950	46394	95893	54325	84242	64615	79888	50786	118510	81510	75958	79061	130030	73238	77415	97241	105250
376	60.0462	19.64	1193.8	1892.8	2987.1	2185.4	3833.9	2514.7	3014.8	2452.9	3695.5	2873.8	2694.3	3949.6	3045	1485.8	2212.5	14747	13909	13791	695	579.28	53942	58251	52921	56281	38748	51704	49124	70937	57252	102050	57809	96355	81041	59229	31106	89111	47285	108220	42499	99896
377	60.0462	14.97	1337.7	1453.3	1887.2	2428.8	1462.9	1164.2	1513	1399.9	1945.9	2406.3	2422.5	2162.4	2008.3	2352.8	1667.7	15085	9741.5	16648	1264.4	1212.1	38201	52204	48712	59848	51274	40506	66898	38557	53975	38781	54380	66350	66373	39605	52085	61413	36945	55946	41013	78828
378	60.0462	17.93	1994.3	2194.7	2352.3	2944.9	3178.8	2343.2	3146.6	2657	3273	2434.2	3063.7	2588.3	3032	3464.9	1886.5	21974	17659	23739	822.25	1836.8	37025	108630	48700	90967	49538	81231	49798	86722	79644	92085	96333	110830	98004	69315	102330	105490	92157	102720	78055	142380
379	60.0462	16.35	6328	6372.8	8070.3	6964.9	8471.8	8405.2	8499	10172	10453	7814.5	8128.2	7500.5	8417.5	8018.1	5630.6	38027	38497	44805	3869.8	4072.8	147020	172160	168500	199570	174420	146130	177540	187680	171720	192150	202480	284690	202320	211190	190660	313130	155220	292460	158140	300440
380	60.0462	18.09	2126.2	3966.8	3946	3256.2	3833.9	3440.3	3253.6	4305.7	3390.4	4567	3837.6	3638.4	5106.8	5421.7	4004.3	30957	28869	35036	1530.3	2193.8	61198	136770	81438	139430	92523	115200	59634	157590	137390	163660	137050	208900	93058	135220	137910	169720	114170	154470	141340	254960
381	60.0462	17.48	1981.8	1772.1	2362.1	1760.2	2776.1	2315.5	1901.7	2196.5	2241.7	2005.3	1870	2109.3	2180.6	1872.8	2281.2	17829	18025	25709	1461.8	1995.9	16679	62546	32229	96862	37562	80017	5116.8	86603	49180	61464	89076	141930	64671	35448	77598	107920	75608	29712	71357	165830
382	60.0462	17.31	1064.3	1341	1588.2	1506.4	1908	1618.6	1753	1814.5	1387.4	1794.1	1340.2	1894.7	2587.7	1846.8	2106	14594	14804	16104	502.49	681.51	36263	65918	46451	79438	47065	68989	4635.9	59197	78806	76138	70945	106290	76012	47282	43746	114400	76451	65555	75923	147200
383	60.0462	19.22	1422.5	2397	2123.7	2503.4	2978.1	3081.9	2800.9	2722.1	2025.4	2887.1	3508.5	3549.6	3579.9	3520.6	2990.1	21036	21471	27370	1605.4	1322.5	46814	97452	76385	95392	42606	108440	45356	142250	56951	93067	70769	102650	70639	94222	142100	92930	105380	94478	85280	119190
384	60.0462	19.14	1162.2	1553.5	1942.4	1585.1	2630.2	2914.3	3242.4	2352.8	2904	1571.4	1995.9	3106.2	3548.3	3395.8	2564.3	21998	18177	16020	980.5	1762.2	42623	62018	70559	96281	55775	50758	67429	133440	46751	60561	60070	86420	58314	49381	68102	134050	63716	67910	89493	74843
385	60.0462	19.48	1809.3	2336.6	2934.4	2518.5	4451.4	1886.8	2089.5	2822.2	3411.6	2930.3	3778.4	4764.4	5010	4343.7	4150.7	18025	24071	32939	1179.5	1444.2	45629	98972	44125	83112	39233	78801	33463	80349	60394	75244	67353	104180	75927	106810	73135	79760	85953	133650	93576	114160
386	60.0462	19.33	972.39	1539	1284.3	2044.8	906.29	1463.3	2344.4	2062	1559.5	1237.7	1819.7	1874	1231.7	2695.2	1197.5	11116	18224	15908	729.26	587.4	45669	52997	47458	64844	26078	59756	41605	70213	37056	91855	75668	69472	78991	88150	65590	86681	83648	53385	78213	58447
387	60.0463	20.64	2650.9	5927.8	5817.3	6819.6	5549.8	9045.9	7438.1	5925.6	7507.2	7723.8	7448.7	7824.6	8317.3	9693.3	8832.9	46666	42959	46496	1564.6	1927.7	71013	112930	120640	127470	152870	175740	99614	217500	101260	183220	203650	179260	137490	133240	120010	161860	120240	177880	95452	209620
388	60.0463	19.29	1164	1739.5	1635.4	1799.5	1690.1	2604.3	1909.7	2601.5	1763.3	1916.5	2689.9	2317.4	3053.2	2725.7	2017.3	19266	18365	23758	1616.8	449.47	61229	89090	69659	82053	37889	80502	65311	98770	56820	64175	74819	96493	98828	89047	76723	74839	110550	79704	76886	98909
389	60.0463	17.53	7771.9	11461	11330	11829	13506	14117	14853	15376	14727	15732	10356	14681	11717	14190	12546	106550	104410	116500	8641.8	9237.7	122760	339220	142030	376480	154270	301460	172840	329310	202880	338080	294210	410660	291270	216520	332140	371230	297400	316430	353690	445290
390	60.0463	20.86	4049.5	6089	9953.3	9740.2	8798.8	11991	11178	12029	9846.4	11955	11349	12140	14221	13686	12440	37652	43081	59070	2541.8	3287.5	162320	149550	146850	171920	161050	171670	140160	175500	133990	158840	241360	196780	173310	168710	136410	231040	211680	220620	166740	406380
391	60.0463	17.83	1464.2	1275.2	2250	1357.4	2435	1980.3	1404.2	2952.3	2429.9	1789	1484.3	2516.4	1515.3	2366.1	1765.2	12027	11761	16610	494.33	733.44	22973	49025	25547	58169	36832	31054	39237	63600	46521	45879	37141	80563	45111	36558	46766	54801	46337	72720	56143	79176
392	60.0463	20	1342.5	2107.2	1319.8	2170.2	1361.9	2496.6	1883	1787.1	2464.1	2313	2776.1	2585.1	3174.1	4013.9	2199.9	20320	10451	19806	825.52	934.64	65427	123540	67232	85219	78013	76834	46603	68794	56565	64851	70009	121710	77340	61873	73966	71835	69658	90277	108560	131080
393	60.0463	17.99	2153.7	2835.3	2741.4	2991.5	3013.2	3759.4	4279.1	3729.1	3511.6	3223.4	3331.1	3447.2	3525.6	4115.7	2540.7	29039	25293	32032	703.16	1158.6	55875	122150	64606	140150	52811	95029	70965	116010	106080	119320	87540	163330	106410	55911	162910	140550	115860	105150	135710	157600
394	60.0463	19.57	2233.7	3979.5	4455.8	4439.8	6255.4	4632.2	5015.3	5731.7	5709.1	4427.4	5338.9	5739.3	5803	5972.2	4896.6	29082	31673	34815	1150.2	1450.6	94013	135510	89634	111220	68040	150230	89804	100260	92658	103080	85952	166030	86018	122200	102270	138320	109030	222890	142410	136680
395	60.0463	19.37	1357.4	2762.9	2261.6	2901.3	2297.1	2497.9	1533.5	4363.1	3013.9	3648.4	2779.3	3006.4	2022	2097.2	2559.2	22027	28745	22939	580.8	881.1	62987	61523	61426	102050	37598	79576	52574	87472	63584	74802	100840	102110	88770	105570	72714	136610	111170	82527	77218	117630
396	60.0463	19.86	1524.5	2124.1	1357.8	1665.7	2130.3	2752.5	3286.6	3102.8	2106.8	3277.3	2462.8	4326.8	3178.2	3174.4	2531.1	25256	24259	23045	567.75	585.77	36289	59060	43856	53163	43824	73013	23902	46793	40775	69246	50999	63509	35462	55016	55381	74504	63649	54747	65278	83996
397	60.0463	18.84	2377.5	2460.4	3009.1	3294.4	3370.3	2866.6	3457	5210	3127.6	4240.9	3256.2	3593.7	4597.4	4764.2	3136.5	25727	22286	26518	980.5	1629.1	55228	119030	76025	107040	77543	110590	62763	113130	72212	103780	83884	177620	138230	103040	141580	170640	99421	118620	113520	174700
398	60.0463	19.61	2531.5	3821.3	4350.4	3545.8	7175.8	4307.3	5384.1	5031.5	5015.2	5455.2	4745.6	5135.8	5538	5342.9	4314.1	25246	24697	24443	1481.4	887.59	96551	120650	97905	104190	72287	114220	97224	129150	112860	186080	81788	171270	129760	103950	86666	140450	101730	224250	132120	167180
399	60.0463	20.19	2363.2	2402.4	4034.9	3002.4	2661	2137.6	3408.4	2731.6	3250	2209.6	2686.1	2176.1	1652.6	3502	2891.8	17742	17146	23157	212.09	829.17	62894	112790	56246	74214	42982	62047	52395	82533	51376	125350	56566	147150	69844	63522	68222	144840	56071	82837	73853	160230
400	60.0464	20.55	1827.8	3796.5	3091.9	4712.9	4018	6011.7	4441.4	4182.6	4495.1	4837.3	5382.3	3657.9	5344.4	6388.9	4396.9	28591	28749	28345	1153.4	1348.4	44331	68451	82446	75651	91066	75662	67410	164780	69621	133670	122270	103230	85646	85533	88894	118820	69714	136130	71612	124500
401	60.0464	18.69	2652.1	3349.1	4673.3	3850.4	4080.8	4771.5	4918.3	5469.6	5239.4	3801.9	4537.3	3396.6	4962.6	5862.2	4173.6	31939	24166	27511	2572.8	1578.8	72239	125310	75305	109840	92676	111620	37611	114480	69384	114080	113820	143100	97027	119540	106480	146180	120090	154330	112170	168040
402	60.0464	18.2	2641.4	2958.5	3236.5	3199.3	2622.8	3205	3181.5	3707.4	3210.9	2894.7	3377	2856.7	3233.1	3746.4	3735.3	25086	24649	26920	1253	1290	54157	86702	51949	100790	70231	108760	7812.8	115710	63178	102530	115180	103650	79720	121800	112580	113470	101040	120550	116260	162910
403	60.0464	18.38	2516	2409.7	2859.6	3100	3378.9	3324.3	4285.3	3259.1	3306	2889.7	2223.7	3971	2304.2	2600.1	2529.6	23042	28231	27956	1432.4	1398.7	58760	74148	57129	102990	62333	96547	19092	128830	61646	128000	82078	120750	95528	113700	100610	118550	97732	114900	117160	103120
404	60.0471	17.95	1224.9	2221.9	2506.7	2384.6	2339	2130.5	3167.8	3047.3	3243.2	2937.3	2890.6	2557.9	2638.5	2915.1	2355.1	18233	21961	23858	739.05	1283.5	36861	108950	41049	81002	33006	78982	59562	92723	65892	91493	79573	110860	69781	52386	89686	106450	66150	95724	78489	120510
405	60.0471	21.01	2095.2	2470.6	3748.7	3224.1	3937.9	3495.8	3440.8	4680	5608.5	4710.4	4639.2	6188.5	4726.5	5355.5	4556.5	39654	17494	29841	334.45	923.29	62444	97222	61760	83092	86698	76563	63897	73336	90401	119260	123990	107050	86924	96535	94537	74250	116530	75884	129100	152010
406	60.0471	16.83	1960.9	1059.6	1625	1568.8	2158.6	3136.1	1153.6	1929.9	1428.4	1679.9	2255.1	1404.7	2149.7	1704.2	1151.7	13418	12471	14344	603.64	1327.3	50451	44520	56740	59056	43083	66994	80612	68067	95713	49961	66413	122620	94719	3079.7	60809	34952	40190	4636.9	59254	154980
407	60.0472	15.25	1793.7	1522.7	1405.6	1669.9	2112.4	2427.6	2355.6	2364.3	2417.5	1921.6	1681.3	1848.1	2401.7	2582.3	2273.8	14903	14991	19477	1504.2	1242.9	55733	44518	48737	46792	43327	46488	53989	44086	54577	43877	61925	69601	56863	55453	48027	102110	46100	77446	55226	85310
408	60.0472	17.1	4544.4	5034.9	4483.4	5650	5296.1	5617.2	5159	5595.9	5935.3	5524.3	5204.9	5120.2	4771.8	5096.3	5470.2	46823	45427	45123	6527.4	6132	77794	141740	98879	180830	93960	158620	9496.8	168730	179220	79756	202230	288960	156180	15645	196630	179000	134720	27344	183730	374650
409	60.0472	14.32	2578.7	2787	2980.3	3969.7	3803.1	3562.2	4091.3	4368.8	3885.6	4365.3	5048.8	5335.5	4097.5	6144.5	4476.7	23843	20449	25026	3209.1	3190.1	94333	113090	92047	90746	96912	105930	91419	104530	78852	77531	92233	128430	93064	138960	90123	150260	101320	157420	91220	137040
410	60.0472	16.09	2295.8	1769.7	1852.3	2934	4205.8	2173	2726.9	3295.4	3524.6	2517.3	2885	2296.6	3661.6	3730.8	2859.3	15251	13916	16791	1788.1	1971.5	55257	73997	60764	94417	62364	88165	74330	77984	82671	92041	101570	106800	67165	70094	96061	146580	71223	125850	105180	154970
411	60.0473	14.39	3501.5	3737.3	3898.8	5222.9	5185.3	4996.4	5586.8	5772.6	5494.2	5844.7	6586	7119.3	5813.3	7846.5	5512.3	31894	27812	33739	4736.1	3891.1	137740	157880	125340	148880	132320	134850	127010	148360	117490	113620	131700	173340	130940	183300	120920	212740	139170	207000	128290	193180
412	60.0572	0.94	3244.9	1654.9	2498.7	1029.7	1771.9	1353.7	2690.8	2006.5	2475.3	1646.9	1964.4	2271.3	2192.3	2173	2587.3	32252	3621.1	19015	4444.1	5857.7	1761.4	5729.3	3197.1	3384.7	2068.8	3564.4	2272.4	3195.2	2744.3	2239	2480.1	1899.9	2844.5	3109.4	2012.6	3042.7	3736.8	3028.3	3145.9	2739.7
413	61.0079	21.66	13220	8617.6	9400.6	12384	9516	12991	9092.9	7252.2	9870.6	10832	12406	12951	13581	16264	7219.9	215.81	262.21	183.05	13262	11552	5323.2	12496	4511.4	12397	7521.6	11931	9682.1	12142	8508.5	10270	10608	11419	9675.9	9771.6	12815	12852	13715	11013	13233	11130
414	61.0092	0.75	5248.1	5999.1	6484	4896.5	8055.6	10215	5264.7	9659.2	4930.7	5737.5	5235.7	4319.1	3357.4	3454.5	5711.9	1242.9	1201.1	1463	26222	27452	38849	14769	12307	15307	15974	15587	18935	11928	13350	13558	12302	15372	14209	16563	14609	19576	13725	16802	14793	18590
415	61.0226	1	16384	19618	17604	18133	20741	17523	17523	18728	22867	23184	18513	21174	21132	18231	20963	18909	13657	29822	241820	291940	17960	37691	29520	37090	24269	32511	24668	27889	32481	31204	25645	29845	31764	27989	25519	28950	29847	21215	39908	35966
416	61.0304	12.19	10345	14069	12281	11208	17589	16080	13769	22592	13150	13450	15245	12980	14666	16402	17330	20897	22138	25645	5383.8	4713.8	129980	113950	111840	121260	126330	118040	142060	151000	133240	118240	134310	147340	136570	124580	121690	127770	110110	138940	130070	142100
417	61.0305	0.08	38602	14548	43749	45433	44161	43276	40322	36166	35186	45307	48342	57404	58786	60343	60264	18335	18819	18101	7933.8	7923.4	87638	111190	85898	109840	92875	97811	96096	102150	96194	113510	99011	95344	112310	92623	99422	88721	90588	91527	99159	88655
418	61.041	1	31202	37837	30910	35073	34133	43456	32862	36009	35956	52108	32862	34061	40723	32606	33413	71860	42159	91521	242760	291330	20603	62915	51277	73140	44953	58974	35071	55299	56639	58207	43754	56049	43295	44755	41359	51846	41310	52088	56961	73131
419	61.0415	1.06	85514	90645	53989	71253	85841	120620	73532	69144	66429	137760	78614	72236	66047	67267	83769	225070	124820	289340	6705.3	7152.6	24634	83073	111370	154060	94240	110220	68663	115420	130790	122870	83181	118020	55575	78789	85319	111160	93025	124840	104390	193910
420	61.0417	1.12	68724	43021	57821	60157	73962	78248	63377	67715	53377	84406	86078	95527	109160	112400	92162	111020	74674	144290	94938	117140	187570	223370	169480	266000	159530	216160	162890	224160	165340	212860	176240	251070	253480	221750	211170	193450	213450	267720	274320	300280
421	65.9678	21.73	26244	27714	32660	31360	35877	37998	37367	35914	37027	37280	35059	38307	40464	40167	40765	50.702	152.21	195.72	61.995	63.283	26573	47036	30009	51393	33580	49285	41055	55113	41220	52904	44028	59857	43294	48210	47900	59349	49146	58895	51918	58485
422	66.021	0.72	18545	13348	25983	22792	20485	25693	17658	20257	21394	21324	17400	11722	11004	11019	8269.6	535.62	312.1	461.85	156.62	97.359	9400.8	12509	8553.8	12651	6972.8	13633	11579	10562	9085.1	12672	12202	11165	8888.2	10318	11404	10481	14751	12842	12716	16581
423	68.9835	0.7	72977	44886	92389	90270	65429	85280	82160	78705	89772	97304	98810	113390	124000	140070	94418	8576.5	6836.7	7793.7	1177.9	1020.6	43069	47066	42432	46186	36976	49287	44145	44158	40882	49311	45455	41289	38884	34462	37534	37085	45384	42105	49227	55779
424	68.9939	22.03	5386.6	5191.2	6411.1	7308.4	7412.2	8011.3	6339.3	6974.8	6419.9	6185.4	7263.7	6040.7	5740.5	7851.7	5303.1	374.42	358.14	506.91	19.577	45.434	39254	29227	19166	21662	39070	47266	39867	29928	30175	32517	36262	35795	43745	16100	28366	44347	31226	32220	36176	35412
425	68.9941	22.2	52505	58184	62577	66440	67470	68670	69268	66583	64788	66408	66359	63563	66597	66867	58211	2553.3	2645.1	3092.1	502.49	454.34	127620	122640	93407	114110	89451	157790	117890	113410	99826	135760	130650	115220	149850	87502	100790	116710	125550	125690	132750	116300
426	68.9944	21.81	19718	21311	22509	18605	24163	22212	20283	20737	24080	24592	21778	23456	26526	27657	19905	4105.6	4430.8	4466.4	502.49	494.91	118000	89767	107740	92716	132710	81881	146390	77093	112420	77667	125190	81139	104160	70851	100080	74381	99372	70864	87059	72556
427	68.9948	22.33	62184	67355	71868	75025	76928	81404	80802	75989	73949	75487	74526	72933	76034	82728	64935	2787.3	2604.2	3210.4	502.49	519.25	142300	138310	115370	124520	119780	179510	138070	132690	111220	153360	140450	134030	165620	99366	120030	129880	143170	138140	147920	134200
428	68.9955	21.87	8805.8	7716.8	9006	8693.6	11584	13284	8803.1	10106	10197	10987	7617.3	8992.7	14205	11828	9699.2	405.62	496.29	501.28	65.258	58.415	74825	102560	79856	90143	66722	76336	89107	83337	80387	80664	95323	82954	76530	90882	90805	84719	80146	99661	65108	96242
429	68.9978	2.19	1006.4	534.34	1553.3	1382.8	1185.8	1300.8	1054.1	711.77	1441.4	1576.5	1128.8	722.76	766.92	817.93	856.01	228.81	353.03	484.38	221.88	454.34	18808	57038	30958	44744	25352	42214	24380	62788	17731	45698	41627	42737	32062	53962	35441	47640	26662	68648	32732	70287
430	68.9984	2.28	962.24	565.73	1719.9	1576	1090.4	1407.8	1113.1	911.39	1511.6	1452.8	1175.4	831.66	768.29	1049.7	1001.6	239.21	322.33	450.58	84.836	233.66	14739	42218	32034	32980	19139	39683	18639	79281	7199.1	43857	34872	48716	26189	58992	33065	37436	28583	65310	29958	83405
431	68.9988	4.22	11071	1790.2	13484	23610	12378	18033	10559	23315	10734	11523	11832	3040.1	5971.9	6232.9	5168.6	468.02	583.26	675.88	626.48	649.06	19341	5419.2	18282	4178	8380.6	3994	6159.6	5047.6	6744.9	4970.2	4766.5	4162.1	4181	4385.3	5429.2	4645.8	4972.5	4201.2	4909.5	4598.5
432	69.0352	1.03	4778.4	5377.2	6503	9496.1	6687.6	5532.8	6883.4	3981.7	16456	7618.5	8410.1	8081.9	6743.6	5355.5	6519.1	6532.8	7844.6	5715.4	2567.9	1961.8	13590	9944.8	12611	10089	9648	10206	8811.4	11679	12080	12399	11072	14338	17827	7963.1	10794	10914	8481.9	5553	9131.8	13044
433	69.0462	16.35	1580.1	1211.2	1523.3	1751.1	1469.6	2001.5	1608.8	1776.2	1969.5	1633.6	1416.4	1172.6	1724	1557.9	1057.8	6363.8	6743.3	8223.2	4923.7	4754.4	77272	35356	70700	45757	69832	30579	62845	36335	57320	38984	56200	54683	53502	38811	46047	54324	35884	51026	39093	51887
434	69.0464	17.3	360.54	662.94	583.32	925.51	857.65	610.45	766.14	1000	687.78	900.84	853.22	434.95	801.93	948.68	878.93	5197.6	5084.4	5077.5	4413.1	4183.2	50477	32542	59056	36695	55642	46955	3206.3	31642	62258	36490	67183	64820	60894	7927.2	53510	42948	49484	22404	36417	53423
435	69.9839	0.74	11332	7836.4	15026	14097	11310	15529	12437	12866	13001	14903	15061	18591	20427	23257	16971	1248.1	793.03	819.5	319.76	434.87	7304.1	7722.3	6702	7533.4	5777	7994.2	7993.7	6294.7	6767	8146.1	7346.3	6475.6	6512.8	5448.8	6982.4	6299	7714.5	7888.9	8159.4	8836.3
436	69.9936	21.63	11377	10701	10023	11316	8609.8	6406.2	5782.7	5480.5	10950	12925	7238.5	10357	11049	14602	6565	33.802	31.977	45.058	21.209	0	2336.4	6243.4	2818.1	6860.4	4947.5	6688.3	6817.1	6773	5761.3	6405.5	6482.5	5621.1	6756.3	7280.7	5352.4	7274.4	5461.7	8738.7	5937.1	9121
437	69.9953	21.61	15169	16315	13453	12467	16737	9165.2	13697	8928.3	12553	19910	11173	15731	11940	14013	14305	50.702	39.652	52.099	32.629	22.717	2399.7	4984.3	1955.4	5867.1	5657.7	6607.4	6302.3	6406.8	6132.9	4585.2	5648	5619.5	4552.3	5897	5430.7	7538.1	6849.9	6843.6	6324.8	6646.7
438	70.0451	1.1	91.329	245.74	114.58	167.17	126.83	70.263	217.65	250.01	196.95	53.289	137.8	286.51	118.09	83.947	230.64	131.31	365.82	395.67	3899.2	53073	728.52	608.99	782.14	377.16	449.13	376.67	483.89	460.22	522.01	323.57	332.92	400.82	706.6	473.2	367.57	483.67	240.85	641.12	475.98	601.35
439	70.0676	1.11	1986	17214	2530	3394.9	2337.8	2836.3	3457.6	19897	2195.1	2416.4	3794.2	20124	2265	4328.9	14044	2613.1	42463	54356	107.68	275.85	5461.9	14647	10005	4753.5	3868.2	17436	3694.6	10508	11545	8173.7	10655	6515.7	11148	142110	16137	141640	3953.8	60996	5708.6	18511
440	70.0677	1.12	2057.6	12676	2384.8	2501.5	2129	2780.2	2818.9	18979	1939.7	2290.8	4225.8	28306	2992.1	5846.6	17167	1827.9	28195	33373	145.2	516	7805	13232	10795	5397.3	5802.3	16143	4828.6	11796	7533.8	8327.1	9883.6	7575.5	11504	137640	17137	99242	5908.9	62717	6307.5	18739
441	70.9807	0.74	13028	7466.8	15487	15309	11230	15568	14002	14249	14959	16342	16937	19279	23728	25225	18192	1287.1	810.94	949.04	228.4	259.62	7555.9	8331.3	7193.8	7678.1	7458.4	9505.6	8577.6	7361.9	7331.8	8894.5	8546	7755.1	7410.3	6723.1	7012.5	7897.2	8963.6	7703.4	8821.3	10055
442	70.9936	21.61	8010.1	8937	7102.8	6189	8092	4934.6	6729.2	6210.1	7619.7	8346.1	6431.9	8188.2	6590.5	7385.9	8527.6	41.602	70.35	101.38	19.577	51.925	3456.8	6914	3136.6	6590.5	5566.5	6570	6845	6870.4	6385.1	6218.5	6447.3	4936.5	5899.4	5448.8	6388.8	7219.4	6764.6	6323.4	6882.7	7292.2
443	71.9301	22.06	4662.6	4392.4	5889.6	4066.1	4846.1	4214.5	4267.9	4304.4	5903.6	7350.7	5956.8	7425.9	6307	10059	8149.1	353.62	327.45	326.67	17660	18412	47603	13475	24851	17650	19631	37611	18186	25137	16311	30350	16316	33282	16813	22596	13755	33604	20937	33510	22558	22340
444	71.931	22.01	16340	15403	19537	17778	17225	19395	18721	18866	19915	21816	20682	21199	20762	22189	19926	1180.5	1080.8	1229.3	54941	56202	108770	41473	52776	35534	47231	54020	40241	50514	43012	49990	46796	75215	33582	30092	22702	39405	34436	45554	42688	37324
445	71.9311	0.81	576.63	539.17	281.25	357.97	314.62	402.89	417.89	309.96	160.92	399.67	321.53	847.86	1254.4	813.47	644.6	137.81	134.3	161.93	46705	50988	20.199	254.67	315.81	157.69	172.64	136.97	270.62	275.47	265.43	260.7	268.39	237.28	275.12	223.32	135.58	106.76	234.86	301.51	127.66	212.24
446	71.9314	22.41	53506	77426	69754	76661	77769	71085	67206	65592	67598	71757	58427	67049	65999	75184	63431	686.43	706.06	636.45	43694	43325	110180	22479	69323	25393	24573	31409	25228	27755	27633	25799	32366	27854	34210	39828	20824	38098	25790	35427	25857	42114
447	71.932	21.56	4632.1	5153.2	6689.2	5436.1	6401.9	6911	7373.5	3626.4	6058.3	5455.8	4243.4	6173.6	5494.7	6383.7	6920.5	1159.7	1219	1219.4	101350	99515	32109	13271	31795	14735	29350	11716	25177	11055	17757	10736	18409	9751.1	15118	8097.4	15816	10134	17229	9177.8	15417	7743.2
448	71.9512	0.75	8556.3	9298.7	4012.8	5413.1	4923.6	4716	11684	7259.2	6355.9	6529.8	7748.2	20688	22366	25548	14304	4318.8	7545.3	7412.1	47466	51905	12762	16120	10184	10169	14405	13559	16607	11626	10327	13191	21092	10622	13069	19824	13457	15595	18752	26794	13827	20729
449	71.9525	21.7	88503	93562	106470	97916	117800	124760	126870	113050	116340	117600	109860	118670	100780	110960	97742	94413	95201	101850	1559.7	2135.4	307980	514910	306280	511940	388360	518830	398090	539950	410640	554350	417900	569660	444260	508810	485590	587780	513370	598330	520920	626440
450	71.9525	21.72	149930	163040	188800	185080	226150	226720	224530	211350	218380	221720	215860	225890	215180	232150	235880	117300	116830	122210	19548	17502	388250	620960	407320	643790	479830	643290	520550	652000	517590	683950	526860	684650	555340	636460	594860	696200	621230	731260	632840	745620
451	71.9525	4.61	28040	20776	27020	16708	20708	20752	38093	25488	22404	25357	33443	47528	70188	60263	51263	4721.8	4854.1	4901.5	305.08	217.43	32441	21335	25370	22912	25243	21460	18160	19465	26388	25837	20209	25792	25012	25125	21144	30511	20025	27634	25309	26470
452	71.9525	1.34	63321	41382	50412	58162	70409	57561	61499	60619	52987	51411	54567	72219	98888	92229	111430	11491	10056	10172	1598.8	1752.5	23620	25339	26522	26408	22916	25486	23674	19097	23887	23751	25339	29762	37848	23693	33229	17168	31314	21351	34494	28446
453	71.9525	0.75	32064	35194	14339	19953	17168	19847	37248	29330	18411	20727	26096	65843	76412	75438	54830	41589	44386	51885	63.627	134.68	80164	123620	75921	71381	105420	101090	84040	86195	82766	104190	118210	107650	96896	136280	69445	116810	111040	128360	98105	101160
454	71.9528	21.7	78237	81736	92094	84154	102510	106130	108300	94419	99797	101170	94526	100500	81730	91557	98206	91364	92599	98991	6313.7	5807.4	297270	495380	292960	490370	371460	520210	381210	518130	391680	531690	397810	544700	423140	507330	466440	561680	492670	571240	499890	597450
455	71.953	21.66	58779	56503	62669	58216	84989	73100	76277	64146	68199	67228	62797	62876	52968	57390	62390	84928	85590	91890	530.22	556.57	242260	349290	232960	349330	299380	385240	302970	351570	302830	361260	289980	366270	305640	316640	333940	355330	348020	347160	367180	365210
456	71.9532	21.52	4405.3	2538.9	3291.6	2832.2	4607.2	6914.2	7444.4	4421.1	3463.1	5411.4	3886.7	1829.9	1824.9	811.99	1166.5	49210	45035	52665	357.29	478.68	174460	266540	165530	287120	190870	289840	194100	286940	181400	325580	193000	309810	230840	339060	244100	357120	273890	379140	254080	399960
457	71.9536	21.79	240400	262630	312740	306890	329960	349660	364830	356520	363080	375980	345300	379680	389810	405930	383900	144680	146000	152250	8832.7	13614	362580	578760	393790	568340	439400	562550	508000	603460	505350	553400	518890	598110	543770	504450	555350	583630	572400	604740	578210	593490
458	71.9536	4.57	35317	24168	37675	26247	34795	31481	41189	19274	41580	40871	40707	43226	74637	56825	46048	5198.9	3827	4338.3	238.19	292.08	27075	26546	18595	27476	26068	24738	26140	31843	24449	29162	20728	21444	27010	24748	26584	21878	31811	18211	21969	26693
459	71.9537	2.29	61106	43811	56040	46295	97725	65840	83250	57026	71445	49881	88862	74197	97405	99241	98105	10118	10341	11135	130.52	142.79	37157	21315	16241	29344	27535	16681	29141	24766	23678	31999	26883	33980	29880	19716	26605	20993	29304	19659	19528	32299
460	71.9538	1.28	50235	31326	45859	47856	55197	48718	49965	54067	43231	46287	57811	66141	66702	66587	90984	7419.4	7409.7	8200.6	236.56	149.28	17736	15767	15463	16062	13329	14774	14717	13906	12953	11669	12290	17785	22273	18784	15331	15312	15641	17305	20719	20373
461	71.9538	0.11	43200	22289	44474	48740	43636	45544	44988	38259	39645	53935	51981	71547	79196	88081	100290	7403.8	7721.8	8478	523.7	559.81	27541	21543	26010	21264	22218	20052	22169	19450	23719	20712	23226	23392	25991	21217	22369	19177	18635	19242	18342	19993
462	71.9538	0.69	172030	148790	205380	188570	167070	202480	172920	260360	169290	168980	204520	286190	260790	314410	321670	53955	56289	65338	1783.2	2956.5	178450	193760	173780	142740	172900	209440	173430	169430	148960	178530	185080	213770	172590	225830	129920	235910	217560	219240	187010	222600
463	72.0832	1.44	19943	39511	44647	48794	18498	36863	25490	19828	16752	28030	5993.3	2242.2	624.79	1201.3	19516	14116	49960	107120	45.681	121.7	33683	75049	27658	35989	56056	120530	16948	2538.7	72352	61133	22197	27886	52110	80008	45501	133860	31663	118340	27424	25386
464	72.0834	0.92	248.32	254.19	420.95	245.91	265.36	205.63	151.11	75.258	168.99	228.38	281.89	33.707	227.26	372.93	211.42	36178	4911.7	26018	19.577	0	83.49	354.32	174.71	120.3	72.984	84.051	102.95	112.17	311.14	299.04	221.46	235.68	159.36	165.54	265.13	297.64	285.72	96.085	193.86	157.41
465	72.251	1.44	4.7754	0	3.0637	0	0	0	3.1093	0	6.213	5.0752	0	0	0	2.9716	10.349	5.2002	5.1163	16.897	13.052	19.472	239.7	1442.6	520.08	299.13	554.4	3436.8	50.006	41.239	982.09	1415.4	538.25	1622.5	1040.4	10988	1584.8	6235.9	309.66	15503	444.45	2272.7
466	72.9374	14.63	871.51	726.94	705.87	1295	813.94	1090.1	1268	1259.6	987.87	1013.1	899.15	1227.1	1257.8	1461.3	878.19	643.53	648.5	546.33	13.052	38.943	52835	5542.6	73333	4696.6	49677	2850	40446	3462.4	25655	2430.6	22133	3004.5	16384	2351.9	11916	2737	7849.2	2842.8	8066.4	3411.8
467	72.9375	0.07	16973	10242	17256	20370	19611	21279	15967	17698	13911	18159	16135	19343	17505	20183	23654	148.21	276.28	239.37	88.098	58.415	100060	12708	96956	13254	32116	10357	22087	11530	17884	11113	18855	13517	16724	10929	14935	12968	11555	10940	12626	11353
468	72.938	22.46	189520	219870	282070	289940	242090	254960	268520	190950	240810	278230	275010	276730	234540	280630	263670	764.44	772.57	827.95	78.31	58.415	335920	185880	216940	148780	213280	134590	155510	204260	180180	189230	177980	160190	135520	120670	132480	201970	126940	188330	114310	194790
469	72.938	23.43	42731	44428	43539	44276	40846	42510	44242	38236	39782	41981	38677	39842	49154	47149	42357	369.22	281.4	360.47	39.155	25.962	150750	81328	112350	90991	83421	81618	80118	90595	59207	88402	83412	91438	52643	91232	94770	81749	80493	79671	88790	79121
470	72.938	23.59	36940	39153	32760	35719	31353	32813	35090	30456	32385	31243	32563	35066	34144	35987	35244	239.21	286.52	247.82	32.629	51.925	85567	65941	47182	64272	60049	65876	61724	64520	66517	69769	66133	70797	68882	71017	63942	67065	63294	67071	49588	71139
471	72.938	27.1	14216	14503	14543	13538	12506	16282	10939	11648	11592	15243	11866	11818	12574	13667	15277	197.61	158.61	191.5	6.5258	45.434	47134	10293	42191	10439	8970.1	11475	15576	8163.6	16706	10198	13492	11630	15252	12328	12656	9851.3	10866	11644	11225	12048
472	72.938	23.08	55470	27228	49094	69214	54049	69343	35721	48872	35602	47911	41103	40889	59293	82762	59952	358.82	368.38	332.31	26.103	45.434	138400	104290	97351	84781	123950	98930	108310	95227	114470	84941	86302	81217	102540	87384	92822	75678	109100	75340	95017	67524
473	72.938	26.61	14444	13139	14815	13127	13627	14080	12467	14284	13578	13053	14916	14720	15372	13362	14133	150.81	158.61	197.13	32.629	25.962	72643	12648	33107	12134	22207	11504	18396	12533	9229.6	13984	9798.5	12265	15595	11116	13340	11928	9167.1	13182	11758	13635
474	72.938	24.68	12939	13168	15829	12707	15097	14628	13776	15291	13978	14514	13599	14923	15544	16260	15814	192.41	153.49	118.28	26.103	12.981	61418	15212	39241	16348	23533	18547	15462	16533	20965	18681	19525	20410	20491	21987	17511	23310	17253	21997	17507	22453
475	72.938	23.55	25863	25919	26500	26280	20388	20810	23084	24213	23756	25956	25720	26122	25773	29333	24794	156.01	220	253.45	26.103	19.472	51329	49014	87574	49819	40561	50940	48277	49744	50942	48404	48865	50248	45642	40879	38200	52454	47527	41880	50939	47623
476	72.9381	29.43	9303	9840.9	9227.2	9554.3	8976.7	9686	8583.6	8196.8	8052.1	9402.4	8211.3	9379	9964.4	9668.8	8464	114.41	138.14	118.28	13.052	38.943	56597	6863.4	28572	4626.7	12986	6528	11521	4785.3	9729.5	6331.9	9763.3	6849.2	7151.7	5972	7673.8	6658.1	7144.6	6689.5	7328.8	6749.2
477	72.9381	24.4	19432	20711	19684	19004	21193	17613	16809	17719	17930	16579	18548	18141	18197	20035	17610	130.01	163.72	140.81	19.577	12.981	75598	28302	38094	18907	29183	28907	27712	28880	23036	28455	25640	31625	26822	33605	27464	31751	26203	30823	23468	36981
478	72.9381	28.18	7876.4	6553.9	8382.2	9172.7	6675.3	6559.6	5635.3	7316.6	7648.2	6278	7495.2	8281.6	6635.8	7101.4	5748.1	98.805	102.33	73.22	6.5258	12.981	39259	5634.4	31721	4940.5	7813.5	4235.2	10978	5646.4	8078	3254.1	8744	6813.9	7135.2	5637.7	5964	6388	5765.3	4872.2	5956	4980.6
479	72.9381	24.71	10134	10288	12727	10235	10025	10231	11055	9659.9	8299.4	9612.4	9350.2	12058	12199	13885	13293	135.21	66.512	90.117	19.577	6.4906	56601	13034	33191	13599	16468	12672	14683	14021	12291	15828	15730	15201	14601	15800	16596	18649	12871	18448	12888	20260
480	72.9381	22.97	72252	61305	70737	89095	67524	71370	52796	61809	62465	75099	55160	42258	80797	92176	82082	462.82	475.82	473.11	52.207	51.925	123990	136540	149310	141910	175210	108970	119280	129080	136280	121820	123990	121560	124800	121900	116510	109590	154800	103010	145840	105890
481	72.9381	28.21	10293	11633	11671	13526	11906	11543	10001	10395	10984	11407	11095	12033	11715	12469	10793	161.21	143.26	135.18	32.629	38.943	53038	4451.2	50716	9754.1	16834	5746.6	14777	9206.1	13490	9000.3	13075	8992.8	11393	9012.6	10037	8101	10093	8818.3	9404.5	8532.1
482	72.9381	25.85	15056	16366	15277	13089	15267	17290	13712	14883	12260	16231	15614	13592	14891	16126	15405	161.21	209.77	168.97	19.577	45.434	48380	15215	56330	14261	18539	12905	21413	10560	20235	17281	19431	17195	18083	14963	13975	16734	16451	17401	16749	17291
483	72.9381	26.34	10563	12403	13406	12067	10244	13285	10493	11117	10101	12658	9652.2	11637	12186	12410	9802.7	109.21	102.33	140.81	6.5258	25.962	46810	10608	37294	10861	17992	10109	14690	12228	9902.1	11581	12242	10606	12475	10927	10849	10796	11677	11293	11379	11486
484	72.9381	22.6	309560	317890	335140	335580	358440	357350	354680	331700	345470	361010	342630	355660	365990	394990	370720	847.64	844.2	963.12	58.732	45.434	310380	240530	253960	279670	259720	267110	181060	179070	166620	203970	219920	340360	217350	220380	185500	227770	240910	177720	264090	244060
485	72.9381	22.44	70487	105800	82037	82923	83260	86111	79048	85986	86910	115210	87264	87607	90204	98730	92593	374.42	424.66	506.91	39.155	71.396	228640	74759	197820	62087	138400	70455	70489	59634	65519	144390	75838	138930	78140	88078	58497	71625	55384	105850	108340	108470
486	72.9381	27.29	11036	8167.8	9765.8	9617.3	9910.7	11204	8763.3	9231.3	8149	10820	9600	8332.8	8607	8334.6	9521.1	109.21	122.79	118.28	13.052	12.981	53823	7752.4	29016	7554.6	11428	8727.3	11497	8232.9	9611.6	5214	9886.5	7921.8	9506.1	9168.8	8948.3	6970.3	8625.6	7418.4	9130.2	8392.3
487	72.9382	10.2	10285	11476	12413	11774	13123	12826	12093	13105	11680	10336	9496.1	10038	11653	12869	9674.8	197.61	263.49	329.49	48.944	0	203550	33406	155340	33099	78671	31225	59742	30530	53007	26910	44918	38549	47963	22150	45580	39124	35234	40314	39292	55924
488	72.9382	24.22	48061	51724	51296	47318	50300	51581	44374	44716	45863	45538	45616	49566	48813	55315	54011	457.62	429.77	551.97	58.732	116.83	120790	69713	152680	56871	77515	69823	70541	76280	64876	76511	66586	81313	58597	79252	44588	88079	64216	87492	44092	95209
489	72.9382	24.34	21944	24129	22769	22222	21982	21675	19781	20649	20719	21267	21054	23207	22584	25784	23126	218.41	179.07	247.82	6.5258	32.453	88652	27851	41131	33686	32443	28358	30508	31097	31285	29491	28343	35048	33337	33858	23790	39575	24439	40747	18249	37689
490	72.9382	23.94	9519.7	21785	12687	19084	12434	15731	16947	14669	14706	18190	21592	12495	15706	23385	18500	187.21	153.49	253.45	32.629	19.472	63498	36285	64785	37466	34611	38405	29148	25438	33074	38976	31852	22058	34593	42307	33333	43933	22240	36297	32776	45506
491	72.9382	22.19	71402	56387	62682	66542	66828	73092	91279	93385	68559	95558	66868	75035	99673	81214	96861	821.64	880.01	743.46	52.207	51.925	129110	140280	51158	164810	47095	169350	43647	118890	54577	144110	81166	174050	85727	124430	87922	137690	95762	251440	85603	220880
492	72.9382	22.9	111740	116110	100430	141240	70079	67952	93835	130180	105590	106220	93219	116370	113370	85764	95821	665.63	516.75	523.8	39.155	51.925	150150	109320	166810	179240	167110	97064	144370	158050	236180	151990	167530	152290	158440	159630	180080	141880	142650	134990	197550	147970
493	72.9382	22.06	40316	42412	48236	48665	54428	40666	55050	55756	54270	53375	48950	53398	60499	54764	49167	1076.4	1043.7	1058.9	58.732	38.943	201200	169500	147800	133790	147650	290670	164020	163460	151590	216990	102240	222900	158490	110060	179470	170340	223860	178540	234790	193930
494	72.9382	22.04	76467	96667	91882	92210	121390	107960	102080	102200	102180	101180	101240	101210	112000	128730	107410	2059.3	2189.8	2343	156.62	136.3	415160	311800	295210	287620	253510	449930	317310	311820	225970	404050	274740	409420	319970	247560	262440	380790	392890	366600	335720	364220
495	72.9382	24.98	14489	14505	14280	13459	14270	14285	12624	13209	10534	10382	13038	12861	14802	15444	14322	166.41	179.07	135.18	32.629	25.962	46485	16607	41861	12820	18530	17263	16495	18013	15293	16140	17812	17328	17882	19349	16589	21409	16536	18253	16683	22733
496	72.9382	24.65	17903	19216	18847	19017	16974	17247	17828	19216	15764	17452	17129	20683	19059	21617	19883	280.81	225.12	208.4	13.052	51.925	82909	20152	36071	22308	26999	24406	24962	22193	22032	22365	22450	28513	22112	24028	21931	28604	19477	29223	20078	32646
497	72.9382	22.01	35255	38052	44187	44605	47902	48404	44697	36903	38323	37410	42660	49512	49587	47581	44484	1346.9	1309.8	1544.7	45.681	71.396	367800	225730	212300	136410	291530	259410	246950	200600	205750	218880	208870	225970	252520	176820	290220	217970	243980	212690	170840	268940
498	72.9382	10.99	5226.6	4667.8	4051.4	3679.6	4387.4	4063	3332.6	3635.4	3641.5	4266.3	3620.5	3578.1	3505.7	4137.9	4234.2	156.01	322.33	270.35	34.261	11.359	131570	30772	118720	27079	67118	23654	49015	30662	46632	28186	41333	35883	38920	23688	35852	33988	27495	32251	35703	31709
499	72.9382	28.7	9271.4	9773.9	10105	10025	8693.5	9177.4	9732.8	8571.8	8792.7	9041.4	8258.5	9826.3	9286.1	10338	9198.1	150.81	107.44	50.691	13.052	19.472	46149	6423.7	28949	8107.3	13116	6959.1	12547	6972.6	10981	6939.2	9747.2	7176.3	8776.9	7263.5	8252.3	6737.4	6884.3	6257.1	7418.6	6660.8
500	72.9382	23.67	40346	41311	38936	40427	41704	42783	37159	36416	33690	36589	43074	36806	39584	41644	37409	301.61	347.91	332.31	19.577	90.868	95043	74748	70390	74100	69296	72272	65691	61835	67459	77009	71315	77788	67996	75059	70870	77639	64071	72908	52748	81638
501	72.9382	9.66	7579.7	8107.5	8945.3	7433.7	8696.6	10033	9467.3	9712.8	8963.5	9448.7	7546.8	9671.4	10628	11172	9103.4	102.7	249.42	206.99	34.261	11.359	133760	22882	109900	26910	66517	20796	37028	17647	37075	27047	31239	27244	37701	29769	29677	26839	34336	30807	28841	37636
502	72.9383	10.01	3865.7	3666.1	3648.2	3851.6	3649.8	3866.4	5151.5	5851	4485.8	4853.8	2949.1	4488.9	4286.4	6175	4293.4	59.803	130.47	133.77	0	0	74557	12680	67650	7650.5	31882	7287.6	24041	10485	17390	11515	15675	17487	16159	16195	18421	17892	11616	18215	13551	22322
503	72.9383	9.61	13668	9527.5	10620	14320	13838	14289	15540	16402	13621	12975	13812	11783	12776	14650	11745	202.81	225.12	166.15	16.315	68.151	157970	20960	111240	26687	58205	20107	48998	20204	40328	21767	38235	43755	33982	38074	25783	41246	31352	39103	25001	38684
504	72.9383	22.85	64305	86013	94415	98327	42182	76924	79131	73981	83908	65595	73650	74639	41739	98099	72020	260.01	266.05	292.88	13.052	32.453	131860	88193	68582	58826	113210	51447	89663	85976	91796	82395	67001	83960	164630	84713	126630	102570	81319	95815	103290	81412
505	72.9383	12.92	1346.7	2681.4	2409.9	2714.7	1734.4	1923.5	3384.8	2391	1778.2	2580.7	2565.3	2483.3	1346.4	2811.9	1967.1	1010.1	496.29	1132.1	132.15	118.45	111910	18752	89406	20420	77077	17844	60431	18368	34537	14104	29511	15374	34374	11777	28235	12520	24816	12229	24259	23792
506	72.9383	11.75	4297.8	5380.8	4647	5393.7	5829.9	6729.2	5774	6451.8	5627.1	5665.1	5488.7	6741.4	6162.1	5604.4	5533	634.43	988.73	729.38	11.42	118.45	129340	29361	132850	28485	84986	30630	65463	31496	53880	26706	49424	31290	54933	30855	35784	31472	33340	32941	30510	37782
507	72.9383	10.75	3527.2	3389.6	3383.5	2410.7	3422	2517.2	3762.9	1325.3	3521.5	3326.1	4279.3	4305.4	7087.6	7928.9	3870.5	211.91	130.47	192.91	0	22.717	104870	13852	77201	19123	26610	10690	16295	16820	6250.9	18441	8568	17489	16213	13965	10595	10212	13807	10470	23249	16521
508	72.9383	21.82	62183	66944	72919	69019	82094	89306	89657	78458	83797	90351	77896	88982	93882	90984	82059	9151.1	8905	9265.1	887.51	548.45	533560	222670	462420	248760	506910	222370	467030	211090	386900	197680	356410	195970	292200	146680	282450	175600	286760	175280	257490	170690
509	72.9384	25.02	16868	18541	17448	16482	17074	17592	17646	15292	17252	18852	15776	16004	19691	17408	19428	234.01	250.7	197.13	13.052	51.925	67666	20214	50690	23464	27024	18563	22268	18081	21344	21322	20589	22667	23557	19982	22621	21671	20952	22534	19860	22927
510	72.9384	24.11	17810	18634	19338	17748	18083	18391	16564	16871	15830	17593	17996	15561	18643	20023	18688	140.41	143.26	84.485	13.052	19.472	13927	28202	42886	22054	29672	26282	26387	26738	22486	25650	24682	29757	15565	31523	25146	31073	23947	33052	21307	36007
511	72.9384	22.69	105590	103610	105690	111840	109540	113740	108180	114860	111610	114900	114340	112810	122670	134330	113460	228.81	194.42	321.04	6.5258	19.472	139710	103620	112480	93661	81013	81550	52872	49790	52168	90872	80082	118710	108990	62304	100020	73551	66279	105820	90552	91762
512	72.9384	12	6200.2	8937	5951.5	5557.3	10275	9235.5	6856.1	12940	5567.5	5351.8	5002.3	5016.5	5118.5	7568.6	7140.1	561.63	602.45	477.34	34.261	34.076	153320	31128	129610	27403	85531	28251	70066	35152	55027	28944	48004	30605	45613	22248	35297	25338	33397	28358	33312	25745
513	72.9384	21.89	110130	114370	131710	125400	143250	146680	153830	142240	148220	160120	143220	155960	169350	168100	147720	12412	12460	12809	487.8	516	891020	571650	823420	550920	870010	513370	809240	552140	723490	544290	688110	493050	627550	378260	672800	430980	586440	457320	512190	477350
514	72.9384	0.47	9641.5	7803.2	9213.7	11776	10847	11215	8839.8	10889	8938.1	9091.5	8337.8	10252	10361	11258	12853	140.41	86.978	135.18	32.629	25.962	35707	7741.3	56018	7842.3	16635	6775.5	11818	7622.6	9616	6292.1	7337.5	7461.7	9694	6362.4	8707.2	7952.2	7698.1	6467.5	7508.4	6671.4
515	72.9385	22.65	112920	113410	139490	123720	120810	132240	128070	80064	121900	127740	125710	124680	132570	140920	130650	317.21	271.17	383	26.103	38.943	125750	84207	103170	100240	143420	99339	46327	65997	53570	104360	133960	133900	133180	65637	83672	52490	98021	58958	98469	137510
516	72.9385	22.3	119180	128260	137100	136860	148090	146300	154950	153150	151800	151650	119810	153440	161000	173230	169730	1170.1	1018.2	1244.7	91.361	38.943	261940	156730	222510	92186	156540	78991	166950	158700	114750	140900	162010	178410	195840	127600	132840	150890	138580	104990	167770	166130
517	72.9385	22.49	93194	120400	118850	123260	122890	134700	103090	109010	100430	160650	133840	132980	141060	149600	141640	343.22	353.03	399.89	6.5258	19.472	171000	83956	97812	58526	58053	58181	73368	98056	70519	44649	61321	53004	78155	28159	56629	144990	86715	94730	71530	91911
518	72.9385	14.35	992.68	1309.6	1477.3	1454.9	1678.4	1811.4	1527.3	1097	1253.8	1553.6	1221.9	1775.5	1180.9	1442	1366.8	954.24	1192.1	1168.7	29.366	40.566	80688	12702	90032	8360.9	77413	8251	46099	7078.2	31635	4485.6	30028	5961	23121	6075	16402	7002.6	16653	7749.7	11849	6147.9
519	72.9385	13.96	1946	1789	1912.3	1927.3	1946.8	2291	2473.8	2100.2	1816.7	1894.3	2135.6	1763.1	2122.2	2378.8	2214.7	1281.9	1147.3	1548.9	76.678	129.81	80167	12169	95932	10411	67687	9846.4	49383	9237.5	44791	7497.4	35739	8588.8	30414	6531	25602	9877.1	18568	10081	15048	13849
520	72.9386	22.39	50623	51224	54127	58041	53930	63298	85084	89761	86200	85782	56771	53393	57942	64357	90205	364.02	363.26	444.95	26.103	19.472	230780	84634	136510	56600	67612	51682	81933	44282	62322	73711	78399	62990	97119	40354	19117	12367	41647	125610	120100	73906
521	72.9386	21.94	64485	74057	83247	85753	92368	87550	80464	95329	96173	95291	75977	93828	98311	92720	78490	2939.4	3439.5	3528.6	163.15	201.21	618180	458970	404270	355130	533700	540200	536850	397280	420680	516790	494640	519760	481250	303950	478250	538510	403660	473410	444650	463380
522	72.9386	22.79	92160	95058	116170	115100	76410	121570	97270	114770	114410	121590	102560	116700	90458	113340	107430	332.82	317.21	337.94	58.732	77.887	105470	105610	93213	91050	65958	89046	90116	83393	133370	100150	99590	103790	164070	82253	105970	80232	89363	100740	95885	96684
523	72.9387	22.73	145820	147790	155370	156200	117950	163800	160510	146480	164330	164370	144680	139530	174320	186660	168330	410.82	429.77	518.17	84.836	45.434	136850	144850	132310	134550	118460	132140	135700	88584	121370	133070	112080	153470	155060	124710	124750	119300	105310	131520	138710	153720
524	72.9388	1.72	19561	12664	11806	20030	17261	10092	18303	14919	16565	16692	9997	9889.8	13607	15587	16076	135.21	168.84	166.15	39.155	21.094	66411	14415	68724	12692	21748	9627	19557	14727	14655	9889.7	17293	13841	9668.4	11928	11485	7198.4	9731.1	12468	10793	11434
525	72.9392	24.59	15631	16418	15181	13774	13216	14882	13742	14336	13059	14469	13645	14414	15200	17026	13961	176.81	127.91	191.5	32.629	25.962	52025	18868	23756	20474	20059	19779	21688	19222	20763	18987	17550	22348	21278	22970	16682	23512	10917	22913	13294	24498
526	72.9393	23.46	18017	19415	23256	23998	18107	18747	21406	20921	17488	18776	16544	18524	19044	25672	16510	161.21	81.861	185.87	13.052	6.4906	59794	39902	63540	41257	42078	40436	39170	41082	26141	40977	44847	40882	17782	41730	34385	36796	42058	36744	40516	36774
527	72.9395	23.27	57045	61226	61062	61652	57815	65159	53360	61902	54320	56158	65521	59611	68153	66689	59726	410.82	393.96	428.06	58.732	71.396	101670	115840	157020	104760	122520	110790	121630	60562	130130	103310	96394	104880	126570	108900	116630	93938	110820	90194	102670	93732
528	72.9396	22.75	142220	143880	155630	152530	106010	142620	157330	158170	142380	146000	160260	140390	151730	178550	153460	364.02	429.77	473.11	65.258	64.906	119400	147410	118160	129960	120160	132650	127430	74388	168370	130610	101770	144460	166340	127770	151450	114580	123480	121510	145120	144440
529	73.0658	12.01	4667.9	6888.4	4908.6	4567	8771.7	8096.4	6566.9	12858	5723.4	6152.4	6068.2	5367.9	5351.9	6984.7	7053.6	10602	10106	11131	419.28	352.11	59371	45928	47587	50060	50224	44678	57877	62414	52931	48966	53894	58085	54912	45213	45192	48600	47289	51344	53667	46166
530	73.0766	6.8	4835.7	6398.2	7605.9	8113.3	7838.9	8553.4	10270	8285.4	10023	9087.1	9096.6	7497.9	13667	10414	6298.9	3472.5	2945.7	2461.3	130.52	146.04	28617	34839	16981	20276	32499	25695	35583	28347	33577	32764	28775	8120.6	24751	25934	43670	28224	38190	33141	23711	22871
531	73.9464	22.3	100750	100330	111860	111370	117380	119840	123340	120810	121190	123440	120240	119750	134260	136110	132050	1549.7	1560.5	1830.5	1050.7	1298.1	210170	160050	164470	155940	114310	189330	137750	149500	129440	189180	142840	183050	166220	141230	135090	171840	164190	173370	167610	191540
532	73.9464	22.01	17552	15822	18006	18330	19256	22107	21548	18901	20048	18522	21490	18825	24830	20490	22090	447.22	404.19	388.63	332.82	292.08	85419	64109	50724	41749	56030	87823	45706	44704	51650	61530	45602	66894	57400	46597	52106	58042	74179	56135	59900	64411
533	73.9465	22.37	118350	125120	132070	132450	137740	152210	145560	143620	143250	144200	143150	142210	157080	169240	155880	1981.3	1882.8	2326.1	1729.3	1895.2	264310	191730	201490	194900	168150	236990	180270	193100	163370	225960	182430	212790	203890	161500	193500	217480	194590	212870	207660	233280
534	73.9869	0.72	17604	14751	25742	21305	20895	30305	23312	18471	25137	25250	24952	25910	33737	37022	23387	3700	3113.3	3461.1	91.361	149.28	69045	64889	46152	59951	43284	64713	51154	50557	53147	57696	59841	45065	50306	41360	52540	41390	60276	48846	59606	55089
535	75.0268	3.28	41383	14655	7607.1	16480	23003	42709	8614.1	6604.2	44250	38865	5525.8	7918.6	6616.6	8662.9	7233.2	596.73	552.56	697	3582.7	3920.3	61415	71249	56799	70934	58543	81972	56821	78182	70992	73048	40403	53487	67384	49690	51395	41278	60904	41936	66748	36693
536	75.0271	3.62	5019.5	4290.4	6759.7	6342.3	8170.2	7257.1	9378.4	13464	7501	7167.4	39296	62453	44848	57557	62815	453.72	460.47	443.54	2773.5	2406.4	71018	88859	63245	84832	80235	98491	67225	110480	59524	95295	69569	98438	73185	110620	89523	54538	78917	103130	87423	77126
537	75.0272	3.42	15743	21773	4700.9	4896.5	39856	10536	46178	32473	7292.2	7067.2	15418	5045.7	5675.3	5877.1	5175.2	404.32	583.26	571.68	1442.2	2797.4	53201	76265	68756	83434	71950	66133	87773	61540	74971	53615	76898	39744	64394	32621	44547	65910	64246	27384	64802	33155
538	75.0287	3.1	3843	2771.9	46148	42877	3971.8	7291.9	5156.5	6207.5	21383	18441	4317.1	5449.5	4195.7	5918.7	5717.8	618.83	839.08	704.04	3615.3	3102.5	58084	61130	27396	61901	33251	54857	46481	60311	54154	47426	38407	30252	48796	38961	48303	39272	44512	34359	46496	29015
539	75.947	21.61	14188	17260	19085	18197	21914	19837	18883	18566	20641	24327	21366	22076	21259	23010	23690	1597.8	1705	1829.1	50.575	12.981	8293.8	17318	10359	16138	11499	17721	14069	16466	13951	16551	12950	15739	14230	15059	16036	15783	15606	17441	17983	18125
540	76.055	1.04	0	33.207	67.401	0	32.016	0	37.934	29.976	21.124	0	13.214	15.557	46.001	14.858	39.918	45.502	392.68	111.24	7963.1	44879	238.35	381.21	337.32	463.32	227.37	343.99	154.43	285.37	309.67	302.1	159.86	270.95	371.34	412.29	248.56	252.35	341.07	218.68	364.07	224.62
541	76.0766	0.98	648.26	2171.2	411.76	1329.5	2268.2	3319.8	346.38	1084.2	948.73	9054.1	1149.6	2688.1	2839.7	5514.5	4351	88.404	2638.8	573.09	53.838	0	0	0	34.941	0	0	0	0	0	0	0	0	0	0	0	0	0	0	0	0	0
542	76.0772	1.02	13.132	70.038	11.029	95.095	160.08	99.271	23.631	128.19	68.343	393.96	35.865	716.28	1667	3301.4	560.33	6889	151220	43149	22.84	0	1018	6001.3	10029	3732.6	2299	4541.9	876.58	3568	445.33	1366.4	8026.9	4713.6	971.2	9190.6	720.08	2544.5	2248.4	7002.6	5186.9	5622.6
543	79.0209	17.03	146.84	45.283	153.18	92.066	142.22	208.86	180.96	144.78	155.95	129.42	15.101	162.7	35.702	129.26	175.19	1140.2	1018.2	1387	2153.5	2802.3	15547	12033	17824	12599	12106	13526	425.06	11862	12432	5816.7	11957	12069	10883	323.27	18989	8070.3	13426	276.66	15854	8026.2
544	79.021	16.28	690.64	473.36	629.28	661.42	588.6	783.21	781.06	947.11	1079.2	546.21	414.65	772.67	708.56	655.98	319.34	3298.3	3668.4	2902	10794	9804	134190	43936	117670	53173	92349	40215	76592	47060	59389	43152	52760	37053	57617	27683	56440	37516	46185	32164	46151	31489
545	79.0219	29.18	1793.7	1650.7	1515.9	1542.7	1938.8	1765	1416	2033.3	1829.1	1973	2045	1942.7	2349.5	2654.4	1768.2	4426.7	3385.7	3749.7	3785	3589.3	28011	21433	32066	19494	22037	20147	19776	15456	13217	7115.6	11506	6052.4	17023	4660.1	20962	4377.3	14268	4192.9	22577	3507.3
546	79.0221	11.02	315.77	501.73	352.32	235.62	408.82	487.33	481.32	513.41	393.91	350.82	486.38	399.3	381.05	348.42	214.37	1915	1596.3	1817.8	5480.1	5654.9	69857	29951	53242	22366	38613	23934	30717	30215	27151	27124	23418	16323	24092	10859	27562	11551	22732	11974	41356	10302
547	79.0221	13.95	356.36	621.89	735.28	871.6	861.96	1077.2	1023	1142.9	1161.2	1069.6	1065.3	968.43	1077.9	1323.8	858.97	4109.5	4278.5	5711.2	15233	14086	133750	49387	116880	51123	82159	46855	75345	46837	58738	40103	49116	31075	49850	15581	57263	28355	47698	20889	61806	31878
548	79.0221	16.01	447.09	617.66	587	614.18	586.13	898.6	1184	774.91	1023.3	874.83	892.23	940.56	871.96	836.5	698.56	3688.3	2948.3	3506.1	10525	10323	108620	44267	113460	73453	64232	43364	77033	54008	49944	47567	54975	33911	51749	14130	61027	37728	58352	22626	66504	39284
549	79.0221	15.88	269.21	384.6	475.48	451.25	452.53	600.14	657.93	556.78	798.37	644.55	660.68	611.27	482.67	623.29	522.63	2588.4	2028.6	2412	7038.1	6886.5	70067	29423	78624	43412	41736	25994	59514	36133	34662	29672	39182	25457	34249	9657.6	38639	21154	34872	14151	44869	27197
550	79.0222	14.39	446.5	485.43	575.97	656.58	713.58	848.32	983.79	712.4	898.4	583.64	870.21	1103.9	1058	1259.2	760.65	3628.5	3553.3	4304.5	11329	11188	149850	62449	103840	47644	83465	46926	59618	50004	44342	36197	42909	29949	42396	28990	48783	31231	53245	26591	53156	24416
551	79.0222	15.37	183.25	318.79	196.69	322.84	390.35	466.06	461.42	531.91	549.85	408.55	449.89	503.66	554.07	415.28	485.66	1647.2	2084.9	1919.2	6845.6	5581.9	70005	23574	60588	34115	47019	23432	51185	31729	40301	32045	27901	25414	30103	5517.5	32593	16079	21929	15814	31715	20490
552	79.0222	16.98	278.17	449.81	306.98	387.65	429.13	365.5	487.54	544.03	537.43	397.77	225.26	388.28	248.54	340.99	382.17	3247.6	2670.7	3217.5	12379	12072	48943	28091	45574	36689	33830	30771	1710.5	33346	48875	10304	43860	30882	33973	543.47	50112	14174	31519	1116.6	42430	31270
553	79.0222	10.8	701.98	828.38	658.69	657.18	646.47	867.66	934.04	850.16	1242	588.72	1201.2	1049.5	962.59	1328.3	770.26	2956.3	3028.9	2685.2	8454.2	8520.5	95982	33306	50787	39867	23660	28788	30986	32996	11990	33877	20873	19404	30249	18036	32623	12776	33410	11103	43870	13060
554	79.0222	12.93	396.95	684.68	712	689.89	738.21	895.38	1228.2	938.18	928.23	522.11	776.45	1076.7	821.84	855.07	521.15	4178.4	3563.5	4346.7	13332	11110	135020	42611	77777	44736	67874	38928	60589	44363	36566	32305	33325	21174	41682	12664	43474	12147	44034	10970	47646	21293
555	79.0222	14.31	404.12	389.43	523.89	605.7	631.69	705.21	923.47	642.25	828.2	524.64	689.62	965.19	903.55	1153	745.13	3390.6	3348.6	4006	10869	10971	127550	50452	94581	41135	70379	44325	54956	43866	39049	30286	38851	27419	38313	26399	44545	26666	48676	24290	45938	20304
556	79.0222	11.79	430.38	534.94	373.16	817.69	569.51	721.33	731.31	794.68	679.7	648.99	607.19	772.02	834.89	655.24	682.3	3800.1	2105.4	4073.6	12890	11084	91514	35549	84520	38396	57043	39806	48739	36534	41235	30069	36114	21234	42556	18227	35584	18491	37045	15539	36833	15955
557	79.0222	14.7	655.42	443.17	930.13	889.16	913.06	1101	1409.1	1322.1	1095.4	1249.8	968.99	1362.5	1143.9	1279.3	955.81	3742.9	3360.2	4224.2	13936	13129	148460	51965	126230	49431	80300	39644	84852	48510	63114	40853	59372	31266	58839	24345	56516	31395	55163	30109	70687	35741
558	79.0222	13.06	510.37	766.19	695.45	813.45	788.08	1028.8	1486.3	1049.8	1121.5	846.28	1034.4	1174.6	920.71	1128.5	778.39	5292.5	4557.4	5163.4	16019	14953	178320	52408	114400	57977	87838	51102	82239	52909	54508	43324	49198	27628	57312	18525	59108	18205	57568	18778	62258	27229
559	79.0222	10.28	808.83	1156.8	1034.3	890.98	1373.6	1314.4	1266.7	1518.6	1294.2	1169.2	1160.3	1041	1138.4	1337.2	880.41	2919.9	3187.5	3808.8	9325.4	10302	122760	46331	96264	42926	66550	41465	54825	39267	44746	34049	38062	23058	41072	13891	49672	17412	44200	16038	51848	20833
560	79.0223	12	461.42	666.56	521.44	477.9	860.73	665.25	794.74	1411.4	702.07	724.48	553.08	414.86	633.72	584.66	709.65	2360.9	2288.3	2851.4	6959.8	7460.9	99941	30306	73402	29558	50539	29175	45581	35017	37637	28303	28972	18096	32114	12103	30655	13565	32887	12594	36452	10037
561	79.0224	1.12	1981.2	1335.5	2049.6	2235.6	1654.3	2391.5	2374.3	2282.6	2926.3	1860.7	2702.5	1973.8	2331	2303	2391.4	6636.8	6497.8	7454.4	8070.8	8746.1	87262	64751	110440	55984	57909	50898	43562	52251	28495	48242	30993	22734	38317	15180	41527	16838	40297	14204	63084	16963
562	79.0225	9.97	261.45	355.02	265.31	259.24	373.11	357.76	455.21	586.76	431.18	473.89	343.55	465.42	495.71	601.75	404.35	967.24	1357.1	1815	2926.8	2635.2	37133	16331	34864	7905.7	24430	9110.2	20047	12398	13580	13512	11748	8566.3	11811	7696.1	19990	7313.2	13558	5982.1	16943	7950.2
563	79.0226	22.17	408.29	450.41	470.58	493.04	636	631.08	541.64	581.02	771.04	631.86	568.81	601.54	626.17	759.24	581.76	6669.3	6762.5	7241.7	13665	12908	25136	35972	15588	45059	28041	34184	32410	20030	25823	22436	36160	15140	38645	6334.3	29171	6763.2	42854	11678	37361	9572
564	80.0498	25.16	49492	48828	49465	40690	55907	44993	56524	65125	57385	55644	51939	56196	60078	50857	50505	22884	21811	24054	52.207	38.943	41986	93685	45064	47888	45473	84892	44610	79048	53005	54517	49144	40362	60571	47723	65756	47553	72541	36983	76199	43780
565	80.0498	24.39	66514	67636	70573	68834	84615	78332	76672	87441	80712	77162	76910	74674	80902	81211	74033	35767	37423	43445	52.207	25.962	52161	146150	39036	104410	79081	143640	85207	153920	74970	105250	82163	80680	94715	73063	122130	64714	121810	63794	116620	73853
566	80.0498	25	88739	77062	80663	78348	94537	91402	89537	98844	90700	98744	81496	93377	90951	97345	97174	43557	43783	43583	66.89	45.434	50803	143140	65630	145420	84527	166400	87714	160740	86716	110540	94108	80826	120290	78799	119190	79530	144230	72932	147520	78830
567	80.0498	29.29	58572	61279	60164	62621	61263	67781	70011	76411	55575	54462	66930	67211	64056	72528	70489	28049	26702	34695	35.892	47.057	49420	96836	59865	105390	64976	107230	67328	78763	55891	71588	53438	55004	78207	47794	76666	47839	92205	37341	84924	46854
568	80.0498	26.62	52159	50001	61293	50628	63955	65448	61294	75249	71261	55938	65695	54280	59953	62973	53142	27570	31111	29326	96.256	69.774	54038	92750	36727	97657	55846	89091	57972	97292	33226	65942	45435	52942	68449	44423	74847	41110	65378	47893	92196	39468
569	80.0498	27.27	60232	52186	52744	51545	67436	70360	71437	77082	57948	68000	66998	57479	60474	58869	70082	27287	25936	29520	383.39	381.32	54397	93619	41311	94917	48859	110410	58296	98668	56410	44925	54809	51815	68649	48283	78571	42555	76587	38439	98609	43297
570	80.0498	28.46	71309	63487	74510	64209	79708	80555	83496	89836	70276	77812	66484	69949	85760	74294	80708	36919	36352	33937	117.46	107.09	50751	106780	71394	105490	73730	91130	70427	117540	79737	85842	76432	64958	77719	55954	103380	49209	107460	54493	114580	52563
571	80.0498	27.3	71394	73976	73973	69797	79153	77752	81189	101010	80234	78552	76415	78617	82940	86319	82998	35493	38320	39081	120.73	176.87	57941	138660	44879	128880	70883	126580	74711	145250	77549	71720	81568	63363	57519	59292	114010	53131	115210	60118	114660	55101
572	80.0498	24.7	49491	47918	62554	49258	63986	68758	70050	78620	70412	64913	64135	66232	69167	69994	66818	31095	30234	27793	101.15	32.453	46076	105190	44317	99572	65585	116240	56357	102170	66634	87561	66827	61022	80662	56947	93517	54402	100210	52113	99178	51744
573	80.0499	23.69	77291	77354	79812	83045	87805	90994	93654	103290	89864	86689	86017	86556	92576	97882	91030	43825	42363	43528	122.36	115.21	31915	159620	46132	167910	98497	150160	88722	167380	92569	123560	89150	81878	109870	77321	130150	79490	149290	70959	123370	80230
574	80.0499	27.6	58144	61681	63210	61532	66027	68415	69896	74835	56508	64651	64497	67936	66342	73606	69759	31858	31940	30320	40.786	25.962	40326	91045	68034	112730	67838	73073	55294	111110	61590	73781	65239	52967	75912	49910	89082	46851	100790	47380	61018	49238
575	80.0499	28.28	60166	60717	63973	58698	64792	66835	71853	75415	68254	63678	67935	64292	57437	75789	65178	31165	33630	28930	45.681	38.943	47946	72579	64134	78119	37525	107240	56094	118240	69022	56109	56725	52762	79472	47851	90386	50201	101370	46495	87620	45927
576	80.05	4.25	168560	57898	88470	36256	99536	53215	174730	49852	151560	65522	81992	114370	187610	149750	200880	52070	66098	66247	1094.7	1139.1	160480	322760	168100	269940	172620	299450	156270	337380	199240	284270	122550	138360	162590	123640	250760	131510	275570	128840	268870	129040
577	80.05	1.08	28662	36949	40392	35114	34038	38544	44883	56925	59889	29097	36599	31466	38246	29953	45922	49457	49429	58300	1187.7	1278.6	10644	53962	21256	29872	18492	36800	18407	28842	18773	23647	11937	17372	25693	15506	20027	18567	25262	12040	31077	18191
578	80.05	3.85	84042	41014	82244	89867	92355	48130	91680	127060	102760	105160	79354	93189	98343	105140	102090	38597	36569	30820	52.207	38.943	68670	126980	42112	124910	72521	143290	76172	143550	77802	82073	83111	72822	75043	56937	107010	53359	108090	59573	114580	55064
579	80.0501	5.55	134560	88290	159700	158340	164870	168840	257910	252340	240620	200410	236310	143430	252310	261040	156580	56411	72541	72208	1026.2	847.02	235230	476330	230250	476280	251240	471170	305200	472120	258570	446550	260310	262170	306990	156600	417770	194320	404660	160320	496330	223810
580	80.0501	3.54	49561	18436	54103	49964	55189	61676	55958	64666	47900	58745	43722	32502	60951	63855	48456	18743	9802.9	18108	24.472	0	42370	90607	41674	85262	55795	71977	47516	79637	32884	76258	44011	38576	46920	35715	47588	32935	61781	33883	63618	32749
581	80.0501	7.39	188780	174940	208120	201040	202690	217940	247720	258050	258650	204170	224520	170140	225310	152890	158170	102460	106320	107660	4344.6	4420.1	311810	628200	338900	664310	346010	685880	393970	675550	385510	677640	378830	411960	441060	419710	566990	371670	560040	397730	733280	413890
582	80.0501	2.76	104510	28575	75099	82964	138330	92360	86850	105370	103950	80615	101340	92157	95351	89454	139500	46333	40886	49235	314.87	477.06	97985	193530	121590	179870	110430	150230	134320	211180	101360	176160	115610	119780	140630	66460	107560	95496	198290	87195	208760	80400
583	80.0501	16.78	9563.3	7556.2	8718.6	8623.3	17151	14206	15884	17602	19512	9882.6	9681.8	9570.9	9078.7	7845	10106	43865	31990	47685	99.519	236.91	112530	166710	141460	178650	156260	203040	156900	287320	150730	167540	126250	171560	178010	80852	180250	149530	185640	105970	185450	145230
584	80.0501	9.15	107470	102800	119760	102450	146820	141560	168790	191970	211460	136840	118210	132100	107130	99415	105660	120380	145090	120210	1647.8	1588.6	318660	532440	351850	593850	376980	584940	387920	508870	363460	363150	332530	447700	391030	377540	413890	376200	531830	278720	593220	367930
585	80.0501	4.12	43640	44198	77106	74632	79174	81616	35936	50219	79424	80441	78567	53594	47328	46681	57371	34458	35854	41265	53.838	63.283	55532	110070	49049	92885	63640	46266	68115	126950	78540	113150	73683	47824	37376	47145	96763	45950	91108	50342	91034	51806
586	80.0501	5.74	90189	98672	105880	83507	60712	77180	77577	113440	114820	101190	99506	96224	132510	141740	94617	36809	50702	34394	163.15	425.13	82054	283430	81163	264600	107320	224740	134450	197640	68956	204670	123980	104010	130410	87802	180380	143140	192880	108170	242150	91016
587	80.0501	10.09	18346	19304	20924	23585	21823	26982	34128	40819	33929	30687	21244	29183	31253	29337	25955	34813	35926	36178	153.36	134.68	75549	132900	88764	153040	86620	187590	84193	103850	97550	127140	94159	120990	140840	62688	116920	85051	112380	104160	144320	132780
588	80.0501	2.39	41157	22803	85523	43966	77998	47664	82112	39660	78232	69856	80929	78023	48125	89095	86994	35897	26389	35251	127.25	73.019	50245	130850	56066	78906	61008	78132	67332	110700	81765	71130	51759	58273	46022	52645	64360	42035	48311	35165	80799	42517
589	80.0501	4.43	205060	50141	98089	97770	207440	129190	236650	108000	197450	118450	207470	56372	75719	51825	46853	69439	60946	73821	1067	1643.7	164340	316060	139250	272210	131910	324000	143800	321220	198760	218530	136200	187540	171940	140590	256440	109210	218900	158110	316780	116890
590	80.0501	2.82	64727	20814	42003	52109	114140	71132	72427	65253	51882	57120	67437	71805	76653	65027	88587	37303	32196	29864	513.91	726.95	61081	129100	77983	145430	92836	91337	79118	136010	61073	92042	98723	72539	95381	37356	83998	57192	103830	51006	129100	40423
591	80.0501	2.86	75007	25410	64159	73956	113990	92828	47957	49784	78938	46279	55468	80620	74182	115670	63893	46447	36426	34547	326.29	285.59	57245	114020	96482	96522	62649	105110	44498	180910	71282	91581	98530	65617	73105	44360	55106	59740	145160	71848	153270	51592
592	80.0501	27.74	41367	53960	43918	41366	43592	57925	59391	49783	59993	45716	42003	45317	59219	51053	48478	23005	22096	24871	176.2	110.34	39240	75283	46054	78005	46038	67610	45069	54128	44455	52003	47234	42116	51974	33937	57329	35181	67707	33290	73831	33805
593	80.0501	3.06	114740	49386	96832	84673	78348	79039	117670	165820	119560	91170	112680	79452	70188	91237	99866	64605	62770	68969	112.57	103.85	85991	198210	61563	140770	70770	141540	99738	142970	89555	101370	56009	85641	85125	53487	112360	89347	119750	65686	141570	68831
594	80.0501	16.45	7471.1	6971.2	9795.8	20808	13863	9684.1	18468	18350	22701	14019	11216	17092	16341	17680	7897.8	30828	41730	43212	128.88	108.72	107970	198490	79957	120350	115960	158640	147880	276990	120150	149510	94798	165580	163450	124930	141830	141480	139300	130650	106820	161600
595	80.0501	4.67	110210	48483	88755	65828	67472	72747	121450	123660	125870	67294	117750	90382	108260	93029	90080	27429	26054	37618	239.82	321.28	122680	172370	82748	154460	107140	144710	87500	191720	131760	201270	92801	87270	96014	93054	151130	118070	114180	97559	164060	80848
596	80.0501	6.06	17706	36987	23291	47021	54015	47085	78936	103460	116000	35558	46589	49076	71980	97831	66714	37295	25817	23088	21.209	63.283	101380	225990	124380	166260	125820	160080	128900	194520	136330	207220	140620	113990	117810	105840	179340	47627	203820	100570	151200	71810
597	80.0501	8.67	32130	39955	49111	50291	72987	65088	69025	83920	93252	59321	56816	49333	45190	51891	41227	42010	41612	50746	629.74	678.27	140760	314400	141580	366100	128130	319150	132530	311820	126430	283470	140180	193470	208950	125160	190660	214540	241880	214780	255780	195190
598	80.0501	3.2	63133	17358	42472	63787	67503	43656	43736	53188	38580	44528	59126	70338	58741	79721	74000	28336	31859	33526	75.047	95.736	51155	116140	36783	112430	63171	90859	47577	96238	59151	83815	37219	59728	66413	48927	71621	40557	92482	47083	90372	47298
599	80.0501	21.31	12289	14911	18767	18279	23877	19738	27851	31162	26422	19498	20918	18970	18465	23381	16749	92564	123870	95922	344.24	212.57	41555	200260	37304	235130	35598	260510	29401	246650	44067	175050	54400	85415	107370	74348	128480	71532	150890	71808	192270	96180
600	80.0501	17.81	33736	53684	53636	53317	80145	76670	92190	113300	106390	80337	48692	75308	47852	52034	46956	178810	185770	194320	1936.5	2865.6	114390	557540	122040	614970	153820	490030	145490	586550	164290	431500	214790	242010	275370	110420	423410	204040	441570	150060	576620	209040
601	80.0502	12.13	8525.2	9918.2	15909	12872	14972	16738	20452	23504	24154	17390	17888	18468	14856	22547	12375	36447	37452	40222	35.892	37.321	112030	207730	120720	178920	102620	169380	134140	249210	141060	199900	108180	148130	143110	114700	159130	136420	157740	133980	172430	149160
602	80.0502	23.99	27643	39428	48511	29814	50168	54508	69976	71980	67560	52329	49967	63556	56446	70228	66408	30632	29899	29554	99.519	74.642	27537	100250	32414	75489	60371	59334	68538	54511	68385	92533	64955	63623	86428	58266	99738	57192	74436	55578	102510	59452
603	80.0502	0.14	129590	47588	133830	130930	141290	157620	148120	167430	167880	143050	136300	141560	149500	158710	168270	59904	63169	62916	1396.5	1711.9	105390	229670	114470	211670	117470	191840	120270	206820	127560	191920	135080	126770	146680	106390	172720	93864	154780	95064	169480	86732
604	80.0502	2.09	94974	40818	100140	86325	98251	118680	90237	72323	120530	98353	87288	39408	59784	46026	39287	59859	36300	34184	606.9	352.11	103580	155760	121050	306360	145910	216840	127480	155300	134080	200820	132380	93485	143390	61083	152340	115380	208320	85504	222110	82236
605	80.0502	11.35	10398	15483	17949	15753	22715	20982	24331	31052	31628	20441	23065	21263	22228	27088	18376	68197	50281	80146	282.24	347.25	204780	289870	174950	303650	189430	265520	224480	380830	197940	261010	183450	228140	201750	171130	247370	178380	250260	157420	321940	224970
606	80.0502	1.36	40704	15665	43594	37262	45942	54114	59857	66722	52912	44889	44053	41084	46621	38923	50999	21806	22077	23536	122.36	98.981	60894	73282	51605	97639	51945	96662	21079	70912	43074	84675	59395	43000	83433	52273	86697	24520	77465	35868	97827	53529
607	80.0502	2.56	51738	24684	54258	30355	67977	34785	34685	79274	78646	46572	43816	59251	58280	68249	77629	23389	21852	14617	65.258	89.245	58325	127860	62367	124410	58087	109930	70464	133450	66625	65339	69919	62520	55685	57744	83458	52626	93025	53716	112750	54155
608	80.0502	7.94	46159	43921	34326	37708	44855	40157	47644	56388	62775	66860	51336	66461	68727	58288	69922	30836	26263	38032	52.207	97.359	69991	112850	85373	119420	78642	120580	88744	145140	75968	84433	81690	97686	94303	83176	127570	86097	134280	78824	150480	83609
609	80.0502	6.93	67589	81578	67967	59349	61106	61807	101130	140490	142550	133430	155920	208040	139350	75530	142430	55318	55685	52892	633	623.1	154800	324910	169050	340560	192930	325490	169480	293020	182510	322730	194190	175190	202000	195580	245210	147580	307500	169170	402360	159960
610	80.0502	12.92	19069	37604	53496	57086	42859	55384	78613	68222	69650	51380	53018	52446	47699	61967	43514	135490	132280	149730	2647.8	3117.1	357890	505450	277950	580370	339730	529030	378670	643930	296630	472350	294010	347310	389640	208940	434870	229720	467410	230260	548260	415060
611	80.0502	1.76	114440	36180	64662	108810	113130	75190	127550	118550	144560	138730	80517	58368	109580	79638	117930	22282	21652	23977	352.39	243.4	39686	102230	44298	114720	55462	89169	53961	74596	42951	107110	55317	51002	58592	49501	71283	25709	61419	31479	93638	52086
612	80.0502	1.24	93218	60895	101950	100440	103190	113120	107570	144720	141210	94880	108330	87299	90605	78773	109270	93446	93024	103250	292.03	173.62	137300	244420	122360	183040	102420	171930	107460	171940	84125	152170	107580	120820	158730	96943	139330	113190	136330	84136	200200	107090
613	80.0502	1.55	100630	37899	108660	118600	113880	120620	95537	72314	171170	81870	61597	43516	107140	97250	56758	40575	35189	39018	153.36	139.55	78195	120680	58209	194550	122420	163540	65258	105710	90820	123640	101950	44873	126990	42054	115520	40958	92518	34554	125330	37335
614	80.0502	2.26	181100	76771	205510	160810	283170	229330	288650	249270	305810	166790	250070	148760	181410	162980	163280	86914	81044	90120	1031.1	2193.8	187430	304570	113610	367120	183330	211550	184650	319590	159120	328590	179250	187300	166820	111260	253180	136930	235260	126220	259640	166330
615	80.0502	21.99	20022	20356	23263	25869	28750	28743	32403	43651	37910	27351	24783	25888	31164	27192	21811	99673	93290	106770	509.01	475.44	68896	124230	38531	68107	71498	148300	69056	115740	64383	108740	54215	74336	81652	47687	121020	86492	95393	69941	98261	63389
616	80.0502	4.34	178030	34425	109660	77384	128560	92979	187780	76411	171790	81550	165980	78314	65318	44809	82222	73947	71360	84797	1525.4	2466.4	159980	190320	162990	299610	170960	287680	151340	319880	135390	252830	125410	148370	182780	132620	255740	98961	237650	113390	249850	120830
617	80.0502	24.02	39914	58981	69099	49229	64648	68335	78917	70348	78476	77805	73133	64755	80994	72411	74428	30098	28956	39927	66.89	79.51	34193	131420	39995	126240	61863	134840	64711	106700	67551	84295	74269	63166	74395	57696	107830	69656	104270	57936	119060	69090
618	80.0502	13.19	10043	7771.2	15410	13637	16551	17775	17643	21720	20315	16067	17541	18946	12336	15325	16272	44354	41349	47106	78.31	25.962	129630	152960	129800	121730	138060	182450	167630	235430	144120	216350	169190	190700	181130	85130	161670	151700	203950	111620	246680	121480
619	80.0502	4.19	77150	51871	65535	65479	118670	35892	75715	94407	93903	119140	118530	83532	153710	123510	105750	61220	59164	65533	349.13	266.11	106560	188300	111580	129840	104180	119010	97474	216190	121780	182920	114350	98475	76835	89684	145450	85397	171350	85481	174570	95216
620	80.0502	18.55	11669	18825	24927	21774	35757	33802	36510	52245	37394	26905	33878	35647	25641	25324	25800	82084	69425	65763	104.41	0	128220	187430	142810	307520	148640	175690	13889	372770	101800	192160	124640	119480	115520	76403	168590	110060	205310	60644	300240	89633
621	80.0502	3.74	54969	22552	56483	54790	54079	59161	44376	49271	63226	58988	59599	45088	63837	67737	51761	23696	22719	24508	13.052	45.434	41799	75185	34413	72876	42627	76733	49184	81230	44809	34086	44324	22233	56802	30925	49131	26296	67284	19398	65617	31330
622	80.0502	11.63	14536	16999	16742	23914	25551	37563	28836	43832	41919	24049	23273	27660	25871	28217	27043	51363	51010	66975	259.4	214.19	129930	239260	120630	311530	169440	265210	180750	282550	186380	227310	176990	207330	196330	190270	214200	151000	246240	142340	232200	183880
623	80.0502	8.53	19676	31928	23430	32477	33613	29308	31272	42308	41229	26954	30254	24957	34379	32366	33815	23296	28754	25437	154.99	139.55	101750	146050	124660	179670	74674	120870	117340	154970	90574	169540	144070	115190	83029	84016	135990	141230	113060	106230	142130	125120
624	80.0502	9.94	30346	24702	30485	40633	36822	46122	49473	62731	71306	44560	33359	43556	45869	55311	34063	43652	47499	44985	94.624	425.13	107250	249690	137660	130170	160370	181070	119950	230270	147410	273520	139970	192300	163740	142440	251200	148960	172010	125500	270200	181970
625	80.0502	0.54	70878	16422	80839	69426	84712	77776	91220	96875	86933	86002	84994	85532	79934	95080	92869	36474	40973	39594	86.467	71.396	77260	139930	62239	121520	79946	121630	87152	143870	81841	128860	56885	74261	75118	57230	99591	60012	104900	61579	113530	52812
626	80.0502	2.34	94386	31805	127830	109130	88527	80223	178550	180300	132560	123900	160370	123920	94447	125830	123020	58924	58290	58741	86.467	76.264	85897	171720	71972	137330	100170	127360	75526	179700	112050	149770	69634	93449	88435	68217	118400	58150	125270	87826	136810	72277
627	80.0502	24.24	61532	49293	61829	62616	64938	68836	69545	74440	71864	66486	65687	64715	67675	74608	72425	25022	29836	34246	60.364	103.85	43503	112720	36917	98101	65280	116190	66106	120910	66878	84454	67837	63296	82587	46134	41197	58181	100930	54331	55191	54991
628	80.0502	6.08	15772	24534	17022	18755	32796	30876	40613	104170	102670	51390	50621	99439	122720	109240	117630	37331	30513	29035	122.36	82.755	115220	256880	146320	212060	138760	157760	160930	219820	151560	184960	158070	127020	104190	95131	175300	71948	204960	97630	197140	84212
629	80.0502	2.62	41496	17111	52209	41777	54007	46295	36808	63464	51369	44453	28299	34289	71550	53572	72306	22613	17518	25233	78.31	0	77098	90386	65782	125560	69271	113280	82521	127750	78012	73430	70342	61183	69830	64515	82514	60170	118480	62296	98393	55757
630	80.0502	10.33	37820	38933	50876	42071	53341	48997	68975	83060	75989	51357	43238	44713	54559	52174	44564	61514	54934	58831	430.7	527.36	156720	285050	181390	262320	191560	280730	175080	248180	191540	257980	176210	231350	193270	121940	251470	176670	296500	179660	275080	230690
631	80.0502	23.55	38826	38726	53259	41364	42956	43104	48518	50966	58748	42308	41877	56020	59559	50656	55515	22516	21285	28205	140.3	94.113	26112	87954	49397	95769	46986	95644	52269	115270	54200	80653	53579	53147	76394	41135	87268	54423	76525	41593	85925	42625
632	80.0502	1.51	141260	53618	171480	170720	166010	185260	165650	114640	261300	138990	89658	54340	155250	143600	120940	62654	74903	74897	324.66	280.72	118420	202570	88617	269700	172830	229020	117340	166500	147340	217370	137610	81416	210830	69319	184320	65505	142700	60277	189210	62676
633	80.0502	25.04	110650	113810	114600	110070	130230	128440	130900	141800	138830	135050	117790	130420	135620	135010	135890	56887	57931	62183	365.45	301.81	73496	218350	74936	218810	127310	216520	123810	213260	132250	168810	122980	121000	156100	97378	186360	99449	200750	98343	208750	100820
634	80.0502	27.91	83193	82341	84623	81788	99242	92854	95094	116570	92566	89639	90263	89129	92859	99039	91239	40440	38022	45848	117.46	97.359	75587	151820	80433	92456	88515	102580	92052	148240	88253	96155	85729	79038	111460	70281	110950	69329	89390	67331	124070	70068
635	80.0502	3.52	41428	5443	56381	47727	56393	51430	54291	69527	65206	49952	45324	20488	74278	69600	52409	23380	13750	18154	221.88	84.378	25432	77712	41796	79508	43104	68111	43413	79515	26269	64701	43557	39250	54834	34431	59054	39192	52283	32185	82211	27294
636	80.0502	26.22	60691	47920	59789	58309	63416	66634	70090	75671	66287	66108	52757	66821	70019	74189	64593	31337	30642	29299	32.629	64.906	45722	112120	58510	98323	55037	101480	67847	122650	56546	80915	50610	57558	69020	54599	64119	42058	102010	46243	102070	50713
637	80.0502	10.02	29402	33491	37287	41347	43384	51860	61349	73471	61895	46319	43833	52257	54389	59872	47237	60462	61615	59495	778.2	905.44	102310	231750	116210	270100	143280	254010	132900	244950	160320	194760	139580	194800	214900	110750	188640	107350	178600	127030	220640	174400
638	80.0502	2.13	39526	14721	38523	51440	52977	43780	56225	49000	62927	53721	43565	31285	38071	37788	47909	29168	25651	17730	247.98	157.4	34937	85212	38310	119190	40489	90557	40524	112410	28792	130170	44154	67104	75306	41501	94148	44263	112180	54005	51837	44399
639	80.0502	4.01	53814	23133	54535	45556	29839	59750	62712	64854	71136	61494	56064	25546	49311	58947	47696	23731	23056	20048	58.732	102.23	37553	78418	44317	91900	44380	71599	38518	81517	46238	70053	45157	40125	46455	35302	60562	32355	73129	37836	64539	34176
640	80.0502	27.1	102860	105930	106810	104680	111010	116770	129940	131430	127300	112110	120750	108690	118610	128490	134400	53276	53741	59932	417.65	254.76	58449	181250	92602	193820	75429	193110	112020	111800	116940	141030	108870	92543	138970	83893	158950	82569	165540	87404	185700	79873
641	80.0502	15.37	16517	20016	16412	23800	29433	40708	37137	51647	37246	27450	21897	26781	33045	29278	24797	47841	62363	62638	430.7	225.55	134300	218870	135340	355210	172950	265970	180430	326120	209650	363910	148360	263120	157420	63855	235870	151880	174300	137200	255230	265410
642	80.0502	3.84	98855	47103	89670	89875	92863	69873	99622	77573	108720	92552	60183	93961	83390	103700	105080	33328	36958	35893	32.629	47.057	65202	139850	69472	136290	81039	109070	86289	126920	84218	66385	73783	63501	76083	63928	94659	61621	119800	59057	120430	61171
643	80.0502	6.88	121240	132760	102040	142970	130920	143230	191670	254030	268990	210370	226500	176150	91166	69402	77515	53800	61552	58437	228.4	163.89	186250	435110	187700	460590	236030	466010	215470	402370	230040	481520	270430	178040	308500	248590	383900	214780	350000	237720	409150	208350
644	80.0502	2.03	48430	26227	54939	43794	53565	70061	41476	49778	54113	61084	44841	25614	26024	28690	16018	41005	17722	24754	298.56	233.66	75568	93862	68182	161470	92828	124800	82590	74155	93722	111220	76004	54524	86733	31004	76250	54033	76879	36211	112080	65156
645	80.0502	21.02	9951.3	21167	24300	13870	27588	29285	33945	54968	43037	34332	30806	43690	34417	37013	24725	103130	56087	104510	332.82	150.91	78579	204810	82713	181130	109300	153300	69390	203520	98945	164910	131520	74347	151460	59454	189290	68286	223790	54578	276580	87997
646	80.0502	10.82	24331	23118	32073	26571	30779	35680	39574	43319	53744	30303	41009	41531	45525	52827	37415	78619	76113	79996	1034.3	1768.7	210160	351020	117450	395550	111770	356300	203670	372540	124690	340490	188260	255970	234660	213290	319720	237360	329500	227380	372640	271470
647	80.0502	7.45	164060	156620	165480	177360	181570	199840	214340	198470	214840	169540	169170	181450	94677	103720	182070	92482	76589	89420	2065.4	1815.7	236110	444630	253920	457060	279010	469280	297510	476740	385150	460640	237930	305310	353980	258940	441860	304130	488720	217860	527890	254400
648	80.0502	5.93	66313	77523	43700	57510	42294	26481	51790	130000	116400	48954	71602	67935	104770	96185	79735	32581	32665	28015	73.415	63.283	112740	217070	66073	129270	101750	180570	68753	213540	112150	215630	111750	124590	119860	85866	140600	103840	140100	93505	200870	90101
649	80.0502	24.95	39713	41053	51303	52440	44048	55444	58139	53111	45858	43001	41316	42741	41087	51451	57101	21715	22479	23606	60.364	53.547	13718	76281	19056	82026	43857	81955	48165	87345	47253	58938	49777	42945	59550	39328	67306	38038	75744	44206	82981	38214
650	80.0502	9.34	84481	78979	101360	86947	115090	111420	128470	168890	182910	118580	107510	103610	91212	79339	86375	89016	112280	94754	1300.3	1124.5	210300	302550	207640	439240	278340	316820	285620	323610	196550	204780	178850	273950	246010	264850	177200	277300	353030	183180	390500	267730
651	80.0502	5.08	31856	34717	41272	41742	53357	72195	55917	114600	63220	55246	32457	52380	85711	90865	93258	18410	23265	20644	60.364	27.585	45179	136370	49726	89532	41974	35230	88514	93755	98644	80231	59629	26092	58810	8850.2	29508	33113	56911	23289	79701	42268
652	80.0502	8.41	21326	20096	18170	19804	24328	27900	39680	56984	39858	28200	33644	29964	16530	20418	31787	23465	23680	19130	210.46	183.36	73396	117610	73106	153500	72942	114400	73287	40068	70727	61402	89432	62701	63298	15839	106280	71740	108440	22164	84509	52929
653	80.0502	7.3	144130	146930	181040	162200	170670	187750	194050	204480	215970	153060	174810	128660	225490	159030	116710	79101	90078	89299	2122.5	1880.6	281400	592110	323150	544250	369140	612200	399190	619220	366120	638880	382510	393490	424530	403640	563790	339730	563580	382650	679540	351890
654	80.0502	29.98	94665	96439	93749	85312	112990	103310	111810	118690	101980	100550	99031	103490	105710	115450	101510	49456	47340	50599	174.57	154.15	84354	134820	84065	127890	100440	157410	67537	167830	75166	98871	101490	80488	112060	78084	133710	77490	152040	67606	146940	60918
655	80.0502	29.21	84513	83970	85404	74343	88280	95449	83007	101270	91103	79147	92217	75427	97669	103530	90433	41551	35784	45327	246.35	94.113	51594	133240	70698	109050	83056	132170	82998	101540	74217	68881	71362	63573	96961	54247	114120	52490	85874	59558	127660	50589
656	80.0502	6.8	41663	48228	50298	61865	48815	81368	66869	59457	107610	81367	76933	48960	16138	85106	41994	22300	22836	17445	151.73	92.491	46631	169860	46187	109190	91616	194620	97689	171610	99438	188710	95180	8425.2	69624	72190	146920	68564	146660	79089	88869	56702
657	80.0502	1.99	19269	11739	75207	37587	50504	46322	24687	20739	35282	28035	20566	26002	34644	50197	25245	31182	18334	19469	517.17	217.43	37649	42641	50908	68628	56494	60792	45126	103600	49425	95405	47178	54527	47144	40831	71658	19858	88368	32914	39006	43440
658	80.0502	22.28	23697	20002	20479	20448	24164	30625	38811	35195	30905	23775	29688	21700	23858	31890	28340	78815	75385	73596	234.93	197.96	35214	96468	37442	156460	40405	102910	65548	150560	48664	146120	66485	74217	161520	52959	128970	66524	110930	94453	131050	56074
659	80.0502	24.73	40424	40110	51931	42224	41987	45827	58079	51135	44113	45534	43665	53465	58456	64576	57762	26383	21579	23773	48.944	60.038	46429	80586	36083	80769	44925	83712	48405	80826	45206	72643	57125	46675	61038	40998	82917	45337	73431	45494	76564	46268
660	80.0502	4.61	166060	86678	167680	130980	136960	147170	283050	176560	217430	184660	230940	129080	178430	147810	142900	60185	47788	63800	750.47	864.87	197660	311900	151780	378130	219240	359630	160890	407450	230650	437110	170900	216710	236560	200060	283370	190570	318570	169900	421800	184720
661	80.0502	7.52	84709	84517	101520	76256	91706	83196	99735	141140	106780	92624	102340	91156	66735	50289	72002	34149	32673	36889	391.55	318.04	97960	197300	111390	230160	148070	169450	86054	241500	135960	217390	97512	147960	127020	141990	201930	153950	177370	131570	251050	136740
662	80.0502	22.75	55023	55951	64932	63125	51672	78952	87596	93192	89665	70080	69795	71899	57348	80900	72240	60260	58447	62150	368.71	235.28	38884	239590	34024	334450	82009	316850	79447	266690	122900	281350	105080	200860	164130	137910	260390	150090	232020	147140	307310	167960
663	80.0502	26.3	60109	62550	73901	63515	66559	69686	72711	73488	66277	65085	66404	66760	68143	74449	72417	30657	30873	34253	66.89	90.868	35382	105540	55699	114460	64708	108040	69972	120090	68397	80282	66446	59291	57787	60047	94891	49981	103390	49021	102040	58156
664	80.0502	7.66	25104	35355	35849	36316	38737	40314	41181	42826	42170	32742	41038	41765	40936	43604	56822	16386	16228	18984	97.887	108.72	49993	85564	31909	149920	45718	115390	72658	118040	70003	81732	49267	58515	37821	46851	75343	51262	126340	61821	111470	47563
665	80.0502	16.92	14204	19374	19665	23709	23439	27567	27688	30620	34995	23458	21560	15725	18009	12559	10315	68284	52819	72686	267.56	188.23	4582.5	4380	92698	190060	2846.4	58338	35469	39464	194220	74444	151200	129080	149020	0	99050	7190.3	19799	17123	150460	185220
666	80.0502	24.05	46795	40670	40444	51917	54557	43763	48162	65186	57349	56216	53252	42745	56818	49291	55908	21330	20951	24240	104.41	55.17	48942	80539	10611	80932	48038	89826	50760	70375	47955	62867	47407	46591	45887	39592	72404	41569	91231	41277	73708	43148
667	80.0502	19.53	17330	25532	21505	22490	53625	28873	36795	43975	48772	41937	38008	46125	47660	39183	37667	72480	92691	137190	0	118.45	112590	318980	107880	289570	81109	304190	84111	313650	91935	207160	139510	130560	150730	108920	182190	121920	297220	110870	333640	98050
668	80.0502	19.79	24827	50585	50504	58361	78113	59460	98107	132990	116370	79816	64386	65470	69459	67656	51149	194960	136000	202230	533.49	556.57	261500	360920	240390	434930	151210	448630	153170	434770	193380	598790	269220	183210	213090	210720	296950	169300	551090	134080	411480	204930
669	80.0502	6.53	187110	182830	199590	180180	224410	159500	231950	210130	175720	178270	212220	91523	155290	159810	39559	81653	58273	81025	1274.2	1314.3	264190	555780	184700	460510	191920	367720	171640	377190	242280	497840	162880	201970	250930	236360	295420	142310	453240	210920	362550	251780
670	80.0502	25.84	69066	69424	68565	70743	87714	78209	79390	87478	80467	77847	73827	74802	91711	85099	88765	36865	36517	38622	89.73	79.51	51807	133210	73060	132670	66670	126660	75198	84270	78563	92955	76901	77020	89585	57240	109120	57045	111390	58039	130490	66238
671	80.0502	14.44	38294	45250	49804	55392	69458	71048	88648	102010	95663	74024	65059	81232	70062	75424	58874	127430	127250	149150	1793	1515.6	406270	748660	385420	808160	397160	608870	405870	677640	418870	556960	440510	447820	489680	418430	533760	467490	557150	422350	654720	497510
672	80.0502	8.79	48069	53387	58787	79296	70864	85242	89843	105680	109560	70519	61357	53837	84557	66392	68825	52962	47819	51284	531.85	473.81	174930	292310	196170	363180	187020	351790	189810	342720	188900	281150	182980	261120	170770	180500	267960	181580	325160	164590	317560	184150
673	80.0503	28.71	62457	61098	64611	63701	66202	70635	83424	79310	67754	67325	63025	68854	73769	75024	73035	32872	32019	33512	225.14	181.74	44254	104220	52049	106080	63325	111360	67556	111330	71105	73464	61242	55690	73643	50220	91149	48014	76936	43780	104130	46173
674	80.0503	16.81	16433	19685	18924	21086	24531	28749	26751	37507	38393	19914	24116	14390	16394	13108	12533	69954	64454	75424	391.55	342.38	77750	118360	142990	273670	89284	171790	160170	193770	257680	184550	191080	259640	200670	2511.2	159170	52394	132930	6914.8	216840	252230
675	80.0503	6.73	58016	81913	73804	84918	51622	92518	79580	104020	106770	73969	62001	62339	36769	70242	70349	32511	27055	29249	202.3	139.55	92864	152370	92208	139290	129230	112150	133010	172870	103480	238980	107280	48087	91201	70958	198920	108780	200880	68252	104150	71141
676	80.0503	25.45	61088	62710	60612	60752	61540	66556	55648	62483	70968	65952	65580	68064	68055	73065	71532	32208	30953	29413	102.78	77.887	37805	85012	67409	101330	66960	90934	69043	80628	68089	85316	65356	49844	85382	51973	92378	53064	99293	51011	102130	54422
677	80.0503	26.47	42343	39761	38822	48091	42120	44792	58707	50579	57289	54949	43855	46078	47540	62252	46406	22657	21837	25295	66.89	95.736	42941	70854	43726	77588	47862	74434	51032	42614	49889	57458	47288	36139	55979	36614	66571	33109	72536	42677	73407	36539
678	80.0503	10.19	67311	67397	80589	78637	100470	90071	113430	144980	134280	86132	82595	88128	97755	100110	75514	108450	101250	116420	21689	19929	308720	565270	326510	477380	333530	540490	323190	548030	302750	471670	317290	363580	416920	189470	450360	278830	464930	291590	604570	390900
679	80.0503	17	36547	38604	39104	36546	53293	55079	60093	69219	65954	46539	41251	43727	36283	30730	31674	147380	128930	149450	383.39	713.96	132210	379770	155750	552420	152020	487480	7831.9	573780	285720	176140	293800	455660	269660	6007.9	493040	226170	350840	20840	530150	462770
680	80.0503	11.28	12908	16925	19547	20292	28519	27224	31085	39705	41100	26102	29778	23377	29290	39457	23526	76360	64118	87561	274.08	417.02	227710	328320	196780	343120	210580	362930	277530	414810	221370	277070	208860	281390	257220	192060	271380	210470	310290	202820	387730	198230
681	80.0503	23.7	99800	88067	97965	101210	119710	113800	119860	122400	114960	120530	107080	109730	113430	132800	127850	52593	49759	57782	146.83	160.64	87417	201600	37476	213210	100250	206790	121600	167990	126280	162840	122390	118490	148420	108460	174210	108130	196510	108340	180230	100740
682	80.0503	29.04	72639	74411	73447	74015	66413	79249	85489	90843	80311	78520	75169	81678	84114	78287	73729	37021	35839	33238	141.94	87.623	68266	123380	72812	122590	76219	122360	77944	123270	68166	81774	59608	63693	91761	54671	68242	55222	83041	52103	59562	50899
683	80.0503	24.55	69442	71036	69928	69296	74422	76716	94535	98774	79156	74367	75743	75006	80655	87597	74812	35002	34372	38029	102.78	64.906	37440	128550	25758	129830	75664	120450	76561	127790	76373	96769	77460	71532	99070	67128	123210	71078	71018	67852	109930	71527
684	80.0503	20.84	17671	23402	35504	33584	38206	66697	65850	77478	69345	62743	46519	59279	64369	68443	44783	78912	80499	64608	0	40.566	148990	203740	133810	356490	158590	239240	111830	351310	100640	182710	215710	146630	199210	84163	210630	115690	332850	98639	231910	177810
685	80.0503	14.36	24658	27597	32288	35055	44992	49342	58901	66306	60392	46643	46429	53855	42566	46716	40663	82230	81842	99745	805.94	584.15	270710	445590	266770	460850	252020	338740	264570	462240	266870	370210	264860	289110	280930	267660	337220	312550	345760	273890	402550	296970
686	80.0503	22.86	84478	93192	92102	133670	86652	85420	111720	160570	155270	107040	98008	99692	102160	98327	105980	113200	111090	117360	3047.6	2516.7	93694	410230	92633	546330	188520	376060	146870	626970	248900	442540	186600	308900	284190	273920	357680	279150	412690	264710	548290	277760
687	80.0503	15.86	27294	31943	40247	37432	49947	53467	64187	72036	76203	56525	55491	56947	43930	54985	55879	100020	79170	91677	1403	1014.2	163200	340400	231870	535800	179040	356930	294180	492370	204570	406310	259060	323550	253810	119100	338610	282100	345750	197560	479440	392730
688	80.0503	2.3	43421	15714	54352	53203	46071	59154	84267	76533	65263	36369	80708	46855	46361	38056	62861	32174	18067	19315	89.73	82.755	63210	130900	49885	92511	64910	65418	39521	72641	42265	77955	49902	27116	47306	30959	77318	37307	71645	32044	93565	35243
689	80.0503	27.51	48712	52799	41717	50736	45963	58796	45975	65748	58495	46346	42613	55237	49763	50071	60677	23111	22412	25007	236.56	144.42	43345	60551	45845	83450	48379	80185	38180	84313	49652	51554	45760	38368	59727	35943	65673	34619	70111	32785	62977	35168
690	80.0503	4.5	54015	20289	43670	22101	56995	48827	74404	38219	79723	55970	69850	31650	58862	29893	16466	15568	14214	14921	40.786	68.151	37960	86574	26135	117270	59454	117760	36234	110660	32521	77550	29283	14654	40025	44997	82026	22266	91304	26939	44778	54210
691	80.0503	3.1	18916	19442	51617	29120	57203	24947	51074	52586	81209	59430	34290	32193	38872	50180	40136	26859	32004	35075	221.88	146.04	57730	102590	20807	93830	36141	104480	37570	98429	57256	101090	40557	33018	55628	38733	77196	48836	86630	23075	72046	44165
692	80.0503	14.92	16902	14714	19884	22864	26982	28751	35950	29805	38913	28753	23961	23332	23038	23785	20558	46281	44658	61536	365.45	254.76	111180	229650	79297	311320	111030	195900	120830	168860	117120	255560	116850	193020	156490	132900	173160	134600	173500	79875	259470	227270
693	80.0503	5.17	66710	47018	88138	55431	115100	96928	74788	97840	131990	71928	54562	25412	108240	115000	124720	28066	33617	48103	117.46	163.89	110270	149340	123960	255850	89077	201850	111730	190860	67092	213580	139460	78306	149660	79566	84077	47830	209090	57406	219660	102480
694	80.0503	9.91	16873	23638	26251	28462	25509	27578	27009	33830	50577	36022	31898	29091	46651	31491	29611	33756	33087	33500	130.52	675.02	99076	216680	103130	161220	99892	183950	102640	196480	101820	156160	99065	143040	144540	102630	169700	99970	168390	108520	180130	130600
695	80.0503	27.65	61646	61528	63020	61606	64955	54891	70527	75765	70654	68265	65081	68336	70218	73635	71713	28215	31098	35098	125.62	92.491	63162	99291	65770	112790	45075	50630	57106	99903	66023	62603	63753	48881	84519	43514	76096	47231	79747	47376	74826	49295
696	80.0503	21.81	38161	37689	45284	48954	58048	62788	75777	91085	78771	58178	52856	52313	60958	56173	44727	282230	278310	305070	4232	3634.7	150300	515210	144800	420510	152740	455470	178330	498850	178470	430280	190150	251740	247730	277120	324840	297360	354380	297080	364560	318360
697	80.0503	23.12	73820	90283	59301	96566	80013	138200	117570	110510	151900	76721	68121	112770	150480	139740	122510	71874	68821	75212	602.01	618.23	56547	318260	99456	328320	169490	344630	146650	355870	153630	243910	131030	178690	213960	154450	245290	152640	269950	147600	298570	152300
698	80.0503	11.77	22911	26021	25678	34718	38828	47935	52334	65385	62099	42612	41567	46282	48732	43688	44799	109940	99920	125840	1432.4	960.61	232910	403710	238890	422760	247690	429140	262400	465630	298870	376470	260140	327240	367220	284040	340040	262490	360070	253760	400120	299570
699	80.0503	26.32	70424	71571	84098	83220	85940	91379	93789	103100	91547	88904	76155	88113	91573	94388	80073	40051	39662	44525	96.256	98.981	47518	134740	79120	165330	85757	142350	90120	173480	68166	109160	86006	73796	115740	73030	123640	63415	125390	62284	148850	71629
700	80.0503	9.66	82405	58790	67118	82879	96971	92986	132830	160800	144620	106200	92220	76445	96876	99691	85331	71823	62103	80821	574.27	572.79	211470	391360	176070	469690	261010	334570	242150	390870	267460	380990	221090	318370	239350	265320	294290	269990	442390	261830	359450	251620
701	80.0503	18.41	15034	17040	25259	21510	33655	32999	54079	36313	32127	33945	20487	23865	19922	19098	14771	71061	68917	76504	274.08	279.09	138620	220570	94743	325690	72472	260300	32922	415830	120450	313900	107030	96533	146840	74234	246150	93606	269340	87644	277230	88138
702	80.0503	6.16	40962	17246	35798	20824	21301	21049	31118	42321	30707	30619	54503	64522	52414	144130	117380	27157	41840	40562	251.24	270.98	104050	208800	104700	147920	118690	155130	118690	250080	99296	131440	142860	144680	123350	61056	156990	79653	136870	84767	149830	58366
703	80.0503	29.4	71494	61953	63789	75077	76631	70527	69852	91535	81975	66509	68302	79138	69373	77046	80047	32650	29931	39185	45.681	53.547	68294	115510	69934	122920	75199	110680	77303	93849	75363	69156	72243	52613	75946	49483	85258	48634	92755	52356	109040	52176
704	80.0503	13.84	23950	26646	30818	40517	46595	47381	55518	65329	66673	49997	45200	47090	49746	56148	46297	87803	97129	105510	331.19	563.06	253950	330260	219610	382170	199200	369570	262450	402780	294310	328270	258820	287830	281550	203170	333450	273990	352960	254660	370530	328190
705	80.0503	20.97	8916.2	19892	17066	28679	25278	26737	34451	46054	45671	31099	26199	31379	31198	34870	21774	79792	58503	63335	0	0	64341	252290	65552	150460	117820	194880	74573	183430	102540	210660	138570	81766	80771	73747	96662	62403	242360	48467	301520	105490
706	80.0503	13.01	5263.1	9659.7	14961	24974	9338.1	22525	24209	17906	22966	16906	17283	15804	14396	17154	8719	41844	39982	44287	192.51	165.51	93960	176480	114950	176770	127530	174620	106890	188490	139420	180160	128330	151030	143790	96434	154510	123690	160930	93264	172080	156660
707	80.0503	29.1	100290	101270	101480	104520	109620	114600	105050	126260	113320	112680	92346	96906	114670	125400	113770	55364	53388	53556	115.83	115.21	95821	182600	100740	179130	102120	166550	114850	166880	106580	112940	75338	93514	123020	80813	98301	84934	137300	69599	155160	78394
708	80.0503	19.49	13908	19684	16209	15879	37292	25619	27206	39064	38825	35716	31818	36699	33918	28801	27784	47788	80328	99199	112.57	215.81	69855	247580	82154	220600	62410	220350	65057	222600	66311	173380	147100	97515	127620	79024	126120	88153	263740	64511	214630	82146
709	80.0503	23.45	67077	66830	71608	68328	75375	77515	93547	84692	79543	75719	71760	75235	90619	83273	74066	36044	34667	38580	60.364	90.868	48146	144330	48243	153350	86113	150870	90431	169360	77944	134210	78190	90143	68377	73406	127050	82319	133970	76730	162520	69972
710	80.0503	15.2	46243	49818	58551	66272	94592	78573	105720	116710	112240	74198	74269	81619	75002	82652	68535	151670	155450	190000	2182.9	2086.7	395460	574230	421170	568430	477330	627270	412790	611120	402950	702880	452670	461780	493490	241900	501820	519020	606150	437600	744060	543430
711	80.0503	16.58	18278	18033	14396	14718	19733	18546	22784	30182	22441	17668	18371	19200	9726.9	20365	10039	65413	64538	69266	172.93	103.85	169280	278120	172920	245040	179000	316910	189400	299400	189780	239170	188760	207540	196260	66805	246030	152320	227220	114300	271900	185270
712	80.0503	5.31	102700	73998	104660	102470	106080	86790	129190	126360	128310	136330	58021	72837	145630	156960	150470	69586	71477	65470	743.94	528.98	118690	221890	98268	250430	111950	307760	137610	295770	136750	276660	141190	137110	186180	142510	192630	81976	230650	127830	271360	57137
713	80.0503	15.93	24239	31961	34215	37040	38121	41310	56715	62841	68913	50141	49421	45515	43777	41946	43141	80297	69016	92394	1345.9	767.51	141750	301850	178120	421990	171030	337110	240880	408030	204840	371120	176250	294140	237750	116180	298340	265010	310920	180460	436840	335250
714	80.0503	1.67	104970	38219	132810	107150	100600	120580	132360	92307	130600	89144	68220	68538	97739	87346	115530	39462	44049	28702	495.96	697.74	54002	150130	47463	211860	83028	133880	103450	121170	90702	149650	58527	73666	94592	34671	110730	46629	123710	35800	169900	80289
715	80.0503	5.24	101360	92382	114880	80380	83481	140890	138450	166630	191180	122410	85060	56271	159660	170530	158390	49937	39164	44397	921.77	774	170190	340270	170290	278220	136810	235190	187350	190250	211100	255950	153580	95794	171140	80154	199590	136680	228780	103230	235130	114190
716	80.0503	26.63	73252	72456	72409	72439	76591	78564	95863	102030	92469	77231	88840	87245	94986	88444	84402	36213	35482	43918	247.98	220.68	63074	122150	47384	127760	83515	119370	89206	130370	51057	101580	54432	66550	102790	57219	114410	62778	82585	54470	120980	58676
717	80.0503	25.8	38660	40798	40260	37912	54388	43690	46318	64081	46485	55664	41500	44521	59080	50060	50435	24064	22573	24189	73.415	47.057	29552	72687	48178	81616	48491	78835	45619	64304	43926	56107	47221	41878	58122	39380	52505	36785	69087	34750	70575	39160
718	80.0503	1.7	91226	33508	43877	73644	89258	46080	104350	64234	114810	81198	42721	57292	72926	76833	63198	21496	26469	24230	47.312	73.019	34779	99574	32999	125610	37659	88143	41557	95388	45355	69164	39608	50513	32122	44771	63573	19596	53291	44338	75915	33707
719	80.0503	18.63	12166	20138	28450	25023	27445	34109	37309	50134	51544	24833	20750	21146	33271	45993	19145	83772	71108	77501	285.5	230.42	109940	281760	129990	331060	136740	306560	19282	323940	99407	267150	77618	115290	159070	96738	186900	106680	245990	72812	212730	86997
720	80.0503	18.82	25225	30762	37075	37034	51186	48304	74823	87501	58881	54531	44266	50885	56926	65660	27446	129740	122300	145460	1288.8	1449	187120	528660	225240	570660	177780	507200	144390	539560	134810	323350	174710	277700	362980	127770	549650	300640	387010	152260	509780	259230
721	80.0503	13.28	31930	35431	38863	43177	46964	56681	60325	61673	75097	45103	43315	48920	44844	45066	37657	101800	100400	119880	1778.3	1692.4	362950	481130	336510	583460	329410	474530	323370	647370	360200	507260	320350	444400	348770	302640	361920	355180	393100	400650	466260	489360
722	80.0503	19.68	9390.8	12574	10220	20015	23872	7927.5	37637	32390	23457	18541	27582	23316	9907.4	14085	18159	36203	59715	62745	0	340.76	75478	174020	79629	163530	48504	154810	64477	229220	79467	206160	67981	73417	137560	57607	103210	75057	164680	86258	88213	78349
723	80.0503	21.11	7783.9	15105	18828	17934	24294	29386	28692	39833	26599	23383	23757	18535	23417	26335	16421	117460	127820	89406	0	0	36541	146680	38536	181440	36641	141190	31150	188980	46055	113370	57609	64907	74368	56791	86501	68564	108620	38272	132320	58898
724	80.0503	28.38	81116	80042	82833	86196	89137	103100	98280	106470	105690	88872	86772	89391	97075	103300	95138	40999	40136	43089	177.83	184.98	51064	150830	86198	161120	92405	97204	89292	148150	84097	99719	94621	72236	100800	63978	114220	59321	126800	56137	154900	66720
725	80.0503	8.38	46364	42143	48504	59216	72293	68457	74716	108590	99083	61196	67041	61777	60857	52182	60153	58481	56610	57319	164.78	68.151	179710	311110	174030	335570	193620	278910	232290	147830	198580	272280	187790	187350	199990	82533	288930	223910	268350	118360	256140	210350
726	80.0503	21.25	9081	17228	22763	22608	28136	32876	39563	44535	33559	29057	24950	22849	25256	29691	18608	164460	149160	161260	252.88	324.53	39705	206950	35649	214240	31126	210420	25328	270710	47396	147240	70570	87082	105630	91862	124250	73249	151700	72185	158410	88014
727	80.0503	23.61	88595	89156	77230	91701	85925	87287	108630	101880	106150	86853	86673	100310	91056	98703	97005	44253	42567	48198	168.04	202.83	47836	173060	32281	185090	96130	177220	100770	174050	109400	135440	100230	93938	130080	88214	148290	87961	155940	83827	131280	92855
728	80.0503	20.02	6985.8	14458	11921	15663	14722	20706	19512	24891	29227	19654	22098	18879	27796	32416	16031	60022	35166	64294	221.88	47.057	129770	355970	122160	263950	129530	249110	67665	196780	88185	148300	98298	136950	133570	54052	172880	70119	181700	75947	316960	108180
729	80.0503	20.64	4029.8	9576.4	13319	7328.9	16507	21674	23344	12550	28878	19072	22002	16047	18746	11188	16408	33479	33804	39525	0	0	50617	136250	65239	80410	65294	210120	39529	123690	47820	107870	64779	53368	88990	37300	51668	57422	112850	31455	93846	24850
730	80.0503	23.48	67674	69200	71735	68701	75029	77436	96185	87869	80880	76653	72064	75235	78990	83849	73583	35364	34292	42804	66.89	84.378	43410	147660	41120	152800	86987	150650	79446	170020	56596	133820	77357	89391	82821	73467	123890	81647	135510	77865	162440	69197
731	80.0503	19.64	15637	28374	37238	30952	58011	43149	89786	75174	74554	53749	52075	59658	35972	32263	42901	95114	117100	110320	114.2	480.3	176610	281920	169490	296810	130310	275210	135490	432960	180080	467410	153300	176500	272790	99082	205260	126960	303210	175660	256300	185310
732	80.0503	14.1	24600	28020	6650	10638	19898	12132	27462	12467	20727	12600	12557	20281	11735	22063	12639	30327	35171	39415	143.57	233.66	6419.3	59525	3604.3	17850	10515	34579	4727.1	13597	5549	31292	5369.3	12576	9188.8	14041	11042	13693	4604.5	13000	22054	28231
733	80.0503	20.45	17509	30416	39737	54329	67565	67408	82417	91660	96509	66290	56733	64480	65754	61929	51448	108590	103500	169380	133.78	56.793	108040	427810	186980	337700	222530	338610	131610	562620	158720	439790	236710	178660	158480	124110	179470	186610	454550	121860	267660	135930
734	80.0503	8.1	38701	37170	37173	44716	52980	46794	66254	91024	80025	61732	58831	60799	60565	90006	49723	34455	34086	31879	158.25	98.981	104990	197570	121620	209430	139410	199540	103180	212370	112200	166000	123220	122930	157070	120690	180400	146260	130200	116210	161270	168870
735	80.0503	18.13	9974.6	18421	19910	25832	29772	19184	32177	49763	37556	31488	18628	24332	32588	25793	17957	69422	58843	76616	360.55	376.45	99512	262330	79672	259290	102340	216790	123700	370780	166220	262510	131690	139360	129540	75260	232970	162670	235940	88565	291460	142010
736	80.0503	17.87	59304	92893	90999	94066	127870	128100	156820	192600	173800	136630	95409	112290	86265	98146	79705	308630	313850	347090	4080.3	4543.4	175980	817430	184720	991080	210830	830340	222180	900140	240020	720440	323280	401660	404880	163080	653260	316630	665670	217910	855320	322360
737	80.0503	15.44	11570	16542	14630	19722	30215	28293	29624	32419	38908	34152	26222	26102	26269	25709	24568	38061	36187	43933	102.78	0	139500	191240	135140	233060	149780	162420	152300	243270	150790	181450	121990	165920	188940	36093	207630	128250	171640	158190	161240	204240
738	80.0503	25.48	49518	38109	51000	49934	52685	55752	57771	48116	57786	53459	53590	44935	43623	62834	53362	22746	21379	28221	19.577	12.981	45654	64330	46145	104930	49047	93990	47159	82354	58473	60008	46533	45689	59715	36431	69831	36214	71153	32367	74479	42747
739	80.0503	15.58	27944	33651	46407	48111	51724	54922	61099	84510	76098	57296	54333	49433	49712	56845	59562	95084	94132	105270	208.83	86	301140	421740	298480	469590	317110	418300	301230	444980	304340	420530	362600	360120	414090	235720	379930	318900	500180	284470	452180	412470
740	80.0503	20.94	15805	29767	37029	24129	39789	56205	66017	71927	59541	46600	38016	48971	47089	49461	37542	77894	90343	111360	0	42.189	130790	236420	127040	228150	145690	251030	103000	269360	119790	258760	168720	102480	145900	87323	157310	95224	294620	88950	244160	173640
741	80.0503	9.56	123010	112330	125070	135250	163100	161830	227740	259840	225940	168930	152090	137690	159510	158110	140670	115070	112070	122330	1977.3	1377.6	316770	606020	160950	624750	337830	561260	318440	584490	300890	536940	249360	462820	376850	354670	349830	408700	589910	366100	609320	359520
742	80.0503	17.42	52508	59833	67667	69264	83847	89163	105290	125470	121010	82273	72337	75330	79371	69578	53047	257310	248450	282080	2098	1617.8	301050	1002500	409550	1199000	487310	1385500	20006	1111400	605800	1060300	716920	985240	787910	205300	951110	643210	1118000	307260	1036100	777870
743	80.0503	20.78	13501	22157	27629	24871	30321	52443	41978	62872	45430	46244	25685	41475	41216	49296	30681	57079	68581	77515	0	90.868	112700	214580	100950	219520	127870	220760	95630	292250	67818	145740	146340	94398	161450	58244	161530	94485	274730	68144	132540	102210
744	80.0503	6.35	115640	89940	125430	109410	137910	132060	128660	142180	137660	102840	98786	128340	104290	139290	184340	66581	60538	75677	1235	1210.5	247720	452070	248850	525200	118340	265710	150660	203550	249100	411520	130630	166860	256350	152740	180450	112840	356510	200460	355220	143490
745	80.0503	19.13	12348	13659	22892	20838	34131	29274	40840	31971	32801	30972	27621	33508	29394	23259	17372	71398	71291	62930	409.49	0	103230	191640	145540	321840	93691	289620	97414	500930	79986	160120	93866	131980	111350	95942	185080	170020	213690	81117	234220	85153
746	80.0503	14.25	27814	34007	33912	38888	48617	45303	65876	56130	65460	47089	48866	55295	45139	52929	39081	96463	108860	119100	192.51	180.11	277300	518880	229330	449590	265990	481760	257920	484610	179850	353020	208370	326210	237610	284000	331240	355310	406890	340880	383970	298360
747	80.0503	7.04	40396	42826	43840	45895	60571	52518	54141	86534	70743	56131	52246	121720	144930	106660	131650	51532	48834	58280	639.53	577.66	156420	413890	170780	373940	192340	271570	184600	290790	216150	339550	162170	213290	203240	183540	294090	189590	284910	156010	434610	149130
748	80.0503	20.73	15516	25138	28421	34127	41814	65487	67194	68883	65427	58281	46025	39553	46080	57106	38081	115790	90135	93785	853.25	640.94	137090	261130	142500	373240	187250	483690	111970	371580	148080	171340	233300	126020	218280	110190	236370	111020	212960	114690	246410	143910
749	80.0503	13.65	17142	18226	19178	18937	24017	32480	37021	40030	37163	25741	28999	32699	28342	32225	29202	52197	59995	67272	63.627	51.925	126390	292710	70946	272550	111030	252030	137120	274510	130160	220180	109840	255130	149340	166370	248160	169840	186240	170800	243080	226090
750	80.0503	11.59	22585	19160	24775	30688	29264	42478	48636	53837	52040	35814	30806	35466	37418	36526	31592	66482	63585	74379	520.43	348.87	142480	301830	130190	388400	209300	334590	209130	426410	233420	298960	224900	268170	252830	218020	276180	221270	282320	217640	296790	241670
751	80.0503	7.35	155740	151440	168630	166080	166170	192400	204040	210520	212810	166040	181870	131420	213200	146090	129440	78864	84078	89433	2122.5	1900.1	247770	519710	274500	542150	299320	609710	347870	616860	314880	562950	315750	357590	363150	374870	440740	311530	463450	354890	623170	341450
752	80.0503	28.98	60516	64272	64749	63560	65824	74522	61323	79059	70117	65850	66016	68048	69288	79437	73575	27695	27536	34284	274.08	285.59	58276	103030	65549	92323	66003	121780	58903	94541	66097	77018	65583	55098	79057	45797	90896	45271	56504	39869	70991	47227
753	80.0503	22.64	87911	85405	94351	96172	110350	115310	138870	147250	133690	108030	103110	102300	107160	117260	106190	110620	101970	110800	1055.6	1093.7	77709	438040	71010	562390	143810	600100	111440	409210	106210	313510	170030	365440	232250	191370	263430	170740	363560	172400	466160	217290
754	80.0503	8.59	44153	57551	52095	58245	54155	69576	71855	112740	98884	75841	89763	62643	74025	67918	72258	57881	51330	57807	662.37	592.27	188360	382020	212690	395840	219100	317760	207240	313190	205190	311180	254470	214310	207570	152930	266180	268480	244210	192830	391740	232560
755	80.0503	27.05	52313	51770	54788	52077	53419	56177	60860	75460	58269	65621	57083	58598	70420	63473	56191	26049	27062	29168	177.83	173.62	31085	95712	52196	89088	57207	87454	56782	78494	57796	65715	57776	48015	67717	42055	81503	41652	81252	39671	55965	38262
756	80.0503	21.79	17357	20330	20006	21406	31250	29808	40021	43138	38614	32525	29117	26883	28541	31110	28045	156930	146820	150000	381.76	477.06	92479	321820	102670	367750	118690	348160	149590	358340	147690	293560	145910	176620	177300	168070	249900	185320	281930	188720	312180	172650
757	80.0503	13.81	34994	39570	46016	55522	73552	66699	78251	91967	92728	70165	71192	65702	64137	77524	63868	131250	133240	162660	2372.1	1999.1	343730	524890	347010	543540	330960	556370	408010	565640	387810	471960	370800	415060	386970	213010	504480	417820	486120	331110	553860	468130
758	80.0503	10.65	20686	29851	21170	34077	27150	36626	45688	42562	42878	25835	27395	26222	27831	28306	23642	51677	62009	68148	487.8	488.42	43901	98086	33478	45896	53123	139970	90941	237980	30352	86109	34722	58957	68533	105970	61711	50571	85385	71946	88202	42020
759	80.0503	1.03	28073	31581	33397	25777	30927	32266	38577	47350	57321	27405	33472	28287	31228	28093	40605	39302	43516	46769	1006.6	1275.4	6819.3	28775	12998	23607	9537.1	20918	11612	25913	14392	17146	9456.8	11629	11796	11899	13416	14099	23815	8238.4	15086	13417
760	80.0503	23.08	54331	51858	72294	65776	69628	113860	70112	75044	92739	55344	51780	81794	92439	120420	79168	58032	56034	60804	1370.4	1405.2	55500	245950	62284	247620	121910	285780	98102	294290	98102	185030	109020	140070	150470	126600	149020	123780	239560	119530	236180	116060
761	80.0503	16.31	32274	32892	39173	28691	36779	48469	44161	58885	54398	33048	29294	35776	42871	43615	29486	93220	91543	98585	1411.2	1475	236710	368320	250700	529480	290500	447430	286150	457450	233570	521270	210980	309810	322120	228960	370390	345330	348860	293600	402230	336570
762	80.0503	19.57	14535	24656	25839	28747	43775	40866	54217	55481	46196	31938	31882	34834	35173	32933	22060	84094	93589	74791	365.45	90.868	136440	293800	142160	321050	67906	341940	114250	240180	102570	248240	103080	179870	125330	84607	184930	84502	242960	127300	277590	99861
763	80.0503	5.12	77969	76755	102240	57438	118460	148360	126510	136440	151720	73396	55643	45551	158110	165230	165190	53978	59136	60560	559.59	475.44	177610	256410	176080	257420	111080	162690	190560	194620	121040	246020	161090	59837	147050	66227	107210	80994	232410	34907	187420	77943
764	80.0503	22.54	47132	47447	49853	55601	56984	67100	71455	96877	68681	55327	58210	58325	55098	62373	60513	58608	60672	61317	1652.7	1481.5	52576	227690	42469	174970	88581	217960	52391	204970	83475	157990	99165	123960	102710	91427	137580	73003	157560	115380	246090	94677
765	80.0503	7.18	98223	110870	121950	122120	133840	151260	150720	169850	159580	112750	115920	77666	231630	163420	97613	78498	84253	88971	1130.6	1017.4	299050	629860	355340	576670	378650	579850	427850	591680	398170	694480	373880	426210	385790	408190	598360	351050	585260	369280	730220	353730
766	80.0504	19.2	9770.4	16961	19528	19706	25404	26488	38044	39460	47246	26906	36633	32472	38597	29263	22879	69535	72386	113860	497.59	0	115270	281940	133650	290710	71737	336920	79777	470190	87681	243650	125590	113850	167970	119410	368460	86984	332300	76568	285380	99831
767	80.0504	24.13	55310	56991	59839	59528	64715	65296	69044	73894	66583	64005	64297	54160	66517	70028	65920	29715	25151	33839	45.681	51.925	12932	120800	38998	99065	66557	107240	68524	124300	59942	86716	67526	61773	47944	55834	96436	55777	103030	55320	93799	61796
768	80.0504	19.85	9700.6	25603	22906	22943	29365	32206	40801	61204	43333	31199	24679	25412	30438	20097	21299	84726	68581	101080	114.2	340.76	106430	146710	121200	200350	87722	241820	54548	212900	90996	263330	101280	95021	96487	78002	166530	98011	231490	78152	216900	77583
769	80.0504	26.7	57456	59123	59593	60468	62104	67157	57699	63050	55118	65445	51233	52530	56031	75039	67205	26608	30435	28709	32.629	6.4906	54487	88679	36360	96355	54250	91230	55920	97259	46534	79279	59007	48238	69951	44140	92895	49349	85759	38578	87238	46097
770	80.0504	10.76	25046	24531	33200	30204	35792	36317	44669	46660	60661	37457	41836	43915	60087	80693	39878	77875	76970	87101	3169.9	3281	243760	280920	128280	364100	91138	287920	131990	351020	56078	352870	118880	243490	209500	216060	220040	160320	247130	150610	378760	198520
771	80.0504	19.07	19941	25615	28518	28421	38112	44601	53836	45451	45405	42942	44523	32759	32971	26443	33125	91721	80092	102370	763.52	262.87	102740	253800	146780	476990	119320	426380	105690	409940	109260	190510	106550	140910	141570	136510	271470	185570	224230	89385	294320	113100
772	80.0504	13.79	7653.1	8644.8	13894	14395	15036	18797	15521	17885	25306	17660	12895	17468	27399	15948	15772	24546	35492	37890	14.683	29.208	49021	69343	62633	156850	30920	149050	70306	154030	60319	120150	46071	40270	32355	11019	92669	69541	79225	17570	182760	55870
773	80.0504	15.05	12223	13488	15819	16319	19269	20947	24962	30689	28756	21765	19428	23669	28854	33653	30261	47851	35479	41906	184.35	90.868	129910	151960	89402	233160	99104	191480	120320	201680	120350	182410	87319	193710	128690	9190.6	137380	185360	143380	160570	150710	203400
774	80.0504	20.58	19953	46265	47085	52973	63905	93349	103540	96707	113600	69402	78636	67020	72746	78279	50389	154630	145770	153060	4081.9	1672.9	136640	313720	208400	458280	270620	498370	140970	759320	161830	437350	284730	182570	197650	139260	294840	153630	290660	142510	287280	169300
775	80.0504	20.35	11869	14769	25111	21993	46519	30314	38776	32626	46239	39105	40410	17804	35564	19506	29195	95291	76042	90969	89.73	0	99102	207510	91649	237710	63400	278940	85054	223750	183480	153460	138520	101780	176230	64533	191970	96554	269180	39663	145060	79702
776	80.0504	15.42	11380	16179	14909	20995	25419	25522	21212	29852	32594	19182	23272	18082	18868	20129	20844	38925	52303	40791	50.575	0	107630	221080	103640	231980	112430	185830	173160	209300	177530	254840	116340	161080	155250	31935	163770	119610	169540	129420	212000	159020
777	80.0504	24.27	69041	67655	81089	70178	86485	89154	81704	99940	93350	77156	74172	82614	81594	88068	90854	34669	34575	43929	132.15	79.51	19219	143040	36568	117100	83945	149150	87861	159470	78279	106180	83010	82339	92924	69380	92987	70141	109310	71727	97249	70648
778	80.0504	18.32	12749	15903	21140	17375	18371	27443	39574	33888	30434	21163	18342	23875	16032	25690	13778	57931	79551	75086	164.78	0	92076	197290	83600	270440	112340	251770	5150.7	321290	29590	293620	108680	88430	103820	57022	192400	114890	251590	49532	331020	81281
779	80.0504	10.37	30275	34289	43755	47106	51196	46190	59955	89418	87051	43796	48667	44094	42693	52782	49427	61793	61436	64850	463.33	472.19	171870	343030	164450	263950	171840	310520	198420	313540	175960	276270	175580	227030	220740	142940	235820	183820	262990	181410	338160	213480
780	80.0504	16.72	14724	12526	11010	14646	20779	16917	23026	21176	24514	16064	14776	14946	16931	18905	11225	55899	41930	59778	130.52	264.49	140930	211300	199090	219830	215800	323710	191520	338260	216740	210960	188910	206940	244910	147640	255050	212340	221280	142000	201440	182700
781	80.0504	16.35	46253	49580	48850	44951	53328	66033	69380	85431	84843	54021	43159	56953	62064	64638	43773	136030	132260	153940	3360.8	6607.4	351860	572510	364230	737000	411040	544200	409660	723760	389340	659130	398780	525320	452050	359360	516430	505600	492150	462380	555400	482570
782	80.0504	20.43	7843.5	26562	25245	16730	16516	26846	39680	38067	41868	29726	23867	26440	36124	30838	21738	58763	45753	78627	133.78	48.679	67089	148610	85624	167330	67546	190110	71339	180910	125010	194960	106670	87061	91486	108570	128530	54852	213700	68929	171920	51463
783	80.0504	22.12	47230	47613	53916	58346	65925	69309	87214	101720	84395	66782	67716	60305	66781	63620	56973	225330	220660	240400	2010	1854.7	141890	287630	104870	227340	150750	384080	157760	277650	118910	267650	147430	161310	189380	104140	235050	165270	247720	138630	253500	141510
784	80.0504	12.35	14822	11274	19609	15616	23532	24285	32275	35969	38315	26997	25346	29857	23882	27966	29268	55610	47922	49828	123.99	100.6	157830	276100	151940	251260	137570	247330	163820	333250	152940	238340	160130	212760	184810	124840	161110	159600	191840	133160	206950	180580
785	80.0504	26.66	41740	42414	38606	40845	42533	44479	47167	53662	58462	42530	55988	56973	56640	50978	56394	22113	22092	24208	83.204	79.51	24709	75623	27141	72782	47429	75104	45394	81039	48994	56846	48053	38554	55462	39047	84496	35905	42977	33989	68701	33018
786	80.0504	20.69	18539	21932	18378	24164	41040	56356	53360	63279	52973	44313	33000	40372	44594	40628	28020	105200	65783	79627	128.88	280.72	90030	145280	107050	207790	138260	319940	75710	277140	111350	145480	182050	109660	140510	59657	244890	82815	148010	81781	174320	114180
787	80.0504	26.02	78997	81273	78694	77985	83826	102010	93606	100610	89650	83616	84226	86294	92869	98682	95504	41296	38957	49877	156.62	73.019	66565	162380	79725	143890	84321	103380	72609	173630	88005	111960	58300	71272	105890	75240	133570	72618	127220	69386	134080	75041
788	80.0504	23.42	87697	78050	91774	87784	96283	90129	94598	112780	104400	88782	86398	89333	91238	110080	100360	45017	43300	52680	305.08	472.19	66244	186050	76085	186640	103040	197000	96882	206020	75642	127070	92163	96367	104740	90865	157400	88763	125640	85742	176270	87452
789	80.0504	19.04	10400	19949	23725	22342	21124	22842	26988	39618	25467	21310	19306	16631	21335	24051	11662	58989	46313	62483	517.17	561.44	60886	184450	95146	289960	82874	252590	76360	269970	64691	89857	106140	51478	80876	79403	163210	96738	164870	29526	186330	72155
790	80.0504	20.39	7233.5	11240	15639	11512	16121	16539	15530	24670	27234	13770	22016	25379	24784	16702	11464	49134	53207	51668	89.73	0	55793	154730	60549	54256	66458	120440	41507	135730	86842	80118	72160	67365	96838	79438	78531	38211	151030	34375	143490	35865
791	80.0504	13.48	15635	16913	21587	20391	23748	32147	38742	38298	38549	28047	27572	35052	27981	32834	26215	72296	57967	56201	602.01	381.32	156840	192220	180720	225890	136490	254740	173670	228860	177050	216710	172510	251360	182910	111490	234830	149730	239140	182070	223000	229340
792	80.0504	13.06	11752	12355	23049	27197	17951	21849	24610	18408	31009	26794	25223	17890	10913	25711	11912	51306	49323	53828	249.61	246.64	153110	219170	131490	227430	160270	219740	167750	229440	146490	217190	171150	191710	180270	136390	198900	172620	198510	163210	216630	196070
793	80.0504	19.44	16509	36910	28091	34843	57257	57263	49524	99945	71143	56838	49901	46835	41363	34897	37528	120200	127820	125900	0	553.32	171440	321240	191290	446530	145590	419650	105640	333440	133970	238380	268660	135900	207740	93473	194920	195180	487670	129940	331000	109490
794	80.0504	18.94	9320.3	15781	15398	14401	14442	18468	21175	27282	24526	17844	21186	14550	23512	12355	16745	60548	56147	63289	166.41	98.981	88793	250100	77507	403030	65158	252790	97086	188660	46953	170620	69527	91416	100200	52981	159340	102610	139560	69262	209830	68414
795	80.0504	20.15	16162	20705	33763	20142	32349	28378	43741	47661	42134	30226	22905	18772	25349	35138	21034	94616	55295	115290	851.62	178.49	117790	403740	136010	291500	132050	197260	79632	367100	95212	334560	115540	230260	195780	73164	220800	176550	215440	127720	285270	172180
796	80.0504	18.57	7106.9	13520	16322	17780	29236	26534	25145	31610	36679	25590	24140	17771	25981	28884	14280	48247	60080	51724	104.41	0	90567	213360	132430	250790	152720	197970	4738.8	227220	96434	226110	72720	76215	116060	76664	119330	78713	209850	64216	197470	62855
797	80.0504	19.31	6767.3	11510	9221.7	17293	10838	12837	21346	32193	20761	11457	14279	14946	10144	20913	7481.6	35975	56129	51196	168.04	128.19	86378	143850	79672	209700	39790	195500	63829	213310	46965	204320	106190	76512	140260	86714	149210	82269	236050	42524	227350	47791
798	80.0504	20.06	7530.2	11997	12670	13458	11761	21595	21220	26439	23626	15922	17169	17233	18808	25589	14682	36014	45326	64527	526.96	94.113	89678	298090	111250	167410	103920	211700	70163	239930	90897	84773	51621	134470	167590	74984	142750	97940	186880	72899	206750	95381
799	80.0504	19.38	10813	24808	14115	26478	22819	29438	27127	59121	42820	35639	24757	23485	17256	18896	15597	82579	90317	73975	181.09	251.51	134140	196090	118850	328730	69805	212540	77534	222080	85762	155340	159710	121050	128330	101800	191770	138420	324760	62053	256880	97581
800	80.0504	22.04	16800	17736	15274	18634	24978	23234	31826	29527	25110	18411	21906	18110	18313	23204	18270	81007	83844	81383	114.2	55.17	48595	101040	34506	74481	62576	160320	47566	97851	47804	78506	48453	53129	86356	29680	97117	63053	102740	38250	93286	63042
801	80.0504	19.96	11093	17273	19174	23476	23115	31630	28362	47122	41222	29724	24706	30319	36847	41639	23113	71726	119430	111920	0	173.62	106430	356490	121580	375100	135550	238100	55119	241210	106060	191460	98097	95081	136250	98645	196750	103320	258230	119640	347440	86279
802	80.0504	16.54	16762	16921	14051	8844.4	18385	22257	22256	28386	26200	19040	22663	20489	20550	17460	19093	62893	58787	66302	39.155	175.25	161280	263540	162930	269910	164810	225030	179280	286680	155610	172120	127930	161910	185360	52861	205270	95997	207180	55943	226980	160900
803	80.0504	17.07	12981	15352	15772	15387	20329	22084	23186	35924	26431	15907	16268	17010	15910	17532	12329	57249	55342	61916	1111	911.93	24263	162500	39059	217240	37270	243100	2332.7	261940	46300	118750	88661	112210	55264	3754.3	227600	103650	160140	8039.6	192010	176650
804	80.0504	13.42	12561	13812	14733	14791	19293	20963	23725	25705	28643	19883	17440	19957	14170	18105	14918	42678	49970	47548	39.155	25.962	178360	219880	153540	190490	129090	183150	118040	267930	123030	181320	110990	191100	132080	130320	153150	145490	165210	183830	208820	162880
805	80.0504	20.21	14591	32557	41499	33733	40593	46598	56270	59759	58396	39139	41069	26382	21947	37492	26984	72322	67579	102140	257.77	219.06	168720	484020	146930	462030	100420	275150	129140	362420	108000	424380	128480	244600	158680	81565	215660	182320	246800	103690	272550	183500
806	80.0504	25.59	40327	49529	51272	43585	44135	42228	46182	50375	55805	45620	53679	55783	46838	64671	53588	22738	23137	29063	81.573	53.547	33484	79732	47099	78220	46154	76161	47791	82715	49333	59964	47492	43290	62404	38265	67773	37199	56506	36527	74433	36327
807	80.0504	22.18	20230	20513	21991	22651	25718	26364	32775	39214	30571	24757	26062	24003	23052	33404	22267	68680	67362	72402	278.98	157.4	36111	102360	18419	113740	75003	84932	41967	135450	80965	65213	56508	64309	66995	41152	82574	33433	100920	43008	138880	49001
808	80.0504	19.91	26708	34297	37017	41464	58539	68001	82132	101980	77509	65902	57614	63979	61409	55756	46089	158560	137300	175840	270.82	340.76	216730	395090	203800	403120	165950	460760	110420	392200	139820	438910	213550	172930	193940	157480	326820	138940	459250	131730	366060	158820
809	80.0504	18.38	5945.3	14526	13197	12109	15009	21113	19966	23418	20927	14235	13333	13115	13362	12685	10864	48084	47266	51467	189.25	199.59	54658	169370	38156	218480	65080	175410	9902.8	231550	60744	156350	70627	96386	74664	62481	93627	61083	137920	54427	164190	33097
810	80.0504	18.07	11140	16299	21671	21117	27284	22228	39321	57279	34743	19351	23064	30694	22878	18751	14798	56261	61731	65716	70.152	201.21	98995	207370	70379	283080	93668	196060	87392	292130	175240	234140	123130	126390	129400	56963	212760	165310	237920	63749	251380	94233
811	80.0504	19.76	4527.6	7855.7	8657.3	12282	9084.5	6094.9	14733	21538	15071	12935	11337	12203	8480.7	11873	9010.3	37658	27155	35716	0	0	51919	95129	37821	103320	34227	107880	39387	110320	52237	124310	70163	53421	42587	50474	86224	21982	143160	17380	62175	49378
812	80.0504	22.35	14097	18701	19593	20169	24097	17549	23337	35622	29741	22605	17634	21049	23072	18221	15940	50185	56124	51755	79.941	58.415	28182	124840	28007	58195	29890	69180	31558	125800	33660	101340	56502	66661	49162	37507	87256	34445	81739	33375	85452	55687
813	80.0504	22.7	72236	74422	77820	81099	96823	102740	127520	126570	118030	91982	90128	94046	95210	104930	91542	87129	85599	92070	438.86	733.44	70438	471030	54947	486180	105270	486850	86786	350700	96203	332420	152430	336110	236620	133230	253140	191950	336670	155370	383020	221690
814	80.0504	18.74	16100	17087	32869	21841	31077	33627	52961	64167	41354	32880	29729	28408	32472	23174	24347	94053	67492	92242	350.76	335.89	107730	299130	125000	208830	91602	307740	63108	336400	100420	179480	131260	116610	150970	78779	219000	134670	281680	88004	298030	151510
815	80.0505	20.24	11279	31729	38365	24537	43448	56928	61797	64214	54213	55396	53273	40494	21290	26823	35383	85570	92469	129500	337.71	447.85	147290	491070	152660	408110	95939	328060	118730	364300	122600	408530	110480	167330	130390	80893	335290	171490	247800	108860	388210	167680
816	80.0505	19.88	13163	21659	24348	25331	30864	43870	44670	70104	38034	35418	30384	45236	49131	32496	23306	96329	79713	124620	574.27	188.23	114980	245810	124040	241220	90533	296120	53511	256820	68515	236990	101030	111590	115180	87009	192230	97550	197650	83910	255170	105540
817	80.0505	20.32	24651	37209	58173	41481	87039	76329	99303	119640	104320	91769	80102	55554	67904	43751	63121	179850	154480	169510	784.73	350.49	254670	571560	231750	511690	155750	557010	183870	552850	294970	407790	326760	208640	334020	149960	519810	161870	510250	149450	426840	200240
818	80.0505	19.26	9859.9	14117	12650	18986	18265	34396	26224	38812	26532	18194	20801	17803	24126	26728	15920	70673	58421	64811	303.45	142.79	137690	260820	117880	288110	67015	208370	119690	324280	77016	234240	140770	104360	225170	116630	221500	71761	370160	83016	179480	92432
819	80.0505	18.25	14510	13331	16033	16554	19038	20636	25886	29312	27101	17559	16463	14147	19558	16700	12023	48453	60456	62236	97.887	0	71166	124690	62790	220780	80818	211880	3769.6	231650	49072	182140	95186	68656	84971	79575	164420	75141	185520	59583	212390	65057
820	80.0505	22.44	13811	13899	19621	20898	17429	18533	28451	25178	21484	34818	16000	21598	17162	19264	15079	34875	37940	42841	163.15	197.96	31433	138570	40714	112390	64302	120110	60793	97878	33542	139270	65841	54406	68640	26724	83604	6781	46169	62873	77174	51673
821	80.0505	18.58	9505.4	13048	16910	14827	18987	28167	18486	27498	32828	16083	16266	13787	18215	33101	16053	46969	47129	50547	0	0	70209	190800	84779	233930	87967	216800	6631.7	230580	61668	232160	59693	93171	80503	65598	123560	76248	145870	50995	197690	75902
822	80.0505	22.22	43809	52195	54613	55232	61960	68181	74302	87240	72461	59129	62143	57923	56453	68488	52663	175500	167300	180640	1669	1239.7	81242	288070	78680	390170	119790	375090	156230	250950	147690	279970	223050	162480	289280	87786	243570	118110	295700	154230	322890	139100
823	80.0506	17.15	11980	14448	13733	19356	15818	21994	29767	32593	25933	20622	19773	16290	16338	17136	14169	57668	55804	64553	181.09	262.87	93991	251020	104580	263750	123770	291550	4653.5	255990	154190	190040	239210	273710	197910	13551	226230	183290	197100	54939	217290	232170
824	80.0506	16.79	30196	31217	28321	35807	43825	48274	50408	55958	58686	34438	35447	28847	33422	25872	22536	114260	107120	122910	1363.9	1189.4	163610	319290	315700	510320	213770	414190	292840	585650	447520	338820	319940	431650	411660	83247	453920	175310	245260	89367	416850	410530
825	80.0506	9.45	27149	27722	32756	31737	36149	40705	45598	55885	59623	39633	36597	36489	38866	36632	34980	31416	24029	34242	272.45	103.85	71223	145330	14029	152340	71327	149050	44062	157540	36951	136050	13263	104950	59158	95326	33371	77061	97686	73550	154550	79590
826	80.0506	9.67	116780	94486	105200	119280	140920	148370	186920	225450	211080	147340	130950	125280	134100	154290	112980	103600	108370	122950	879.35	806.45	300080	576430	294020	688650	398220	574310	382000	543730	397790	619380	361380	505950	423590	403050	487890	431610	639950	428190	659210	437120
827	80.0506	16.49	15285	9787.7	14051	14016	17370	14244	18708	23256	32307	27403	17877	26893	16679	18195	8575.6	52500	41784	45212	210.46	309.93	166960	204060	144780	175110	149840	241370	156660	326430	155430	187570	153920	206250	231730	126640	214550	185330	142550	171740	230800	253830
828	80.0506	17.24	16214	14303	20062	18546	22367	25293	28656	38917	31004	24091	22989	23401	23185	17339	18167	69568	77759	89368	181.09	262.87	107830	250140	144470	307620	174370	377610	6336.1	347230	220370	273720	269620	351130	221970	20675	313870	205870	308620	76008	304180	266610
829	80.0506	11.57	23811	23289	30748	30660	28526	45665	49271	64244	55919	44660	40371	34819	35729	39815	37805	74192	71310	81677	654.21	506.27	105510	334870	73817	414220	185190	327640	188930	457830	208120	366310	220240	294610	250410	239080	311180	205300	307930	227060	328440	279800
830	80.0506	15.9	9188.4	11152	12322	18172	23638	24859	27705	30033	45692	24321	25033	22958	14613	22062	19440	48959	38159	39129	76.678	17.849	103400	154880	82884	273040	111320	113750	150510	202910	110090	222070	120440	130160	131080	54458	145690	161100	178060	107980	261910	101460
831	80.0506	14.82	12897	15375	20331	24996	29693	26928	34073	39180	27877	33653	26781	33648	20867	26121	25262	37442	47130	50889	342.61	358.6	107540	222560	132780	194080	112850	153390	149310	202890	150240	116670	149390	129790	152910	105060	136560	161320	214470	150730	255890	199400
832	80.0506	10.96	27519	29556	35778	33607	37424	41878	48978	50989	65545	37871	50362	50869	50435	56499	48063	100480	97621	103340	598.74	939.51	270210	449980	180630	495620	181470	455800	252180	480130	160430	404980	261120	331860	311700	251710	378250	305210	424730	296750	438060	324560
833	80.0507	17.95	13427	23286	23943	21000	24589	31258	41776	42169	47653	31430	28013	24292	27800	41113	17879	71956	84523	103050	832.04	462.45	80908	351220	93697	323080	62358	300840	111310	355180	145010	282950	121100	139400	135640	43497	318700	113860	269250	75354	299840	121920
834	80.0507	14.7	39486	39214	58663	67890	72202	80795	110070	131580	101700	79720	70330	88184	89960	95638	64747	130200	119750	133030	907.09	743.17	313200	573310	346200	547320	302590	452940	397680	558730	359960	513680	355610	401710	398310	290690	483060	428470	486660	367250	674850	499740
835	80.0507	14.27	15107	18452	18172	20656	25400	24040	36658	36505	30864	27472	25883	28081	18451	28092	22959	53309	54880	59391	495.96	369.96	157050	294930	154670	226130	169970	258230	172880	193410	141760	221020	162920	191200	175730	174820	197930	187650	247320	152640	221980	195310
836	80.0507	17.92	9505.4	12190	11938	15800	13296	16374	27384	22915	27324	17974	18541	18621	21389	26674	10010	60233	48440	63293	319.76	421.89	53632	261390	66700	198200	31880	175680	63872	220600	103520	201770	93053	96833	99198	30695	187830	80952	157350	59877	172670	85643
837	80.0507	16.06	43108	44689	44031	46006	56231	65709	80410	88819	83492	73217	77092	74775	68693	70451	68343	140740	130790	138290	487.8	251.51	279750	516380	344680	873470	335510	602470	377700	697810	286010	642990	363490	411020	417150	192020	594890	531580	621320	314470	671630	581870
838	80.0507	15.3	25038	30827	32796	36233	57633	51579	45809	91866	57116	41132	42304	52455	51676	47215	42723	65454	90317	73369	474.75	350.49	255850	350270	237950	445250	333970	416250	300580	633860	293690	511550	239380	331220	336820	166060	348870	335060	315980	235390	595360	440220
839	80.0507	15.63	15579	16932	20706	29506	29640	34294	31035	51042	43704	30580	27001	21171	24699	30463	24378	47711	47495	42517	70.152	16.226	135430	192800	109390	236770	177510	188160	147070	236810	149200	188680	149710	167180	192130	118400	208120	154420	182180	159570	190280	207070
840	80.0508	17.3	10677	10975	14872	11646	19764	16502	18393	23817	19542	14734	11618	15701	18560	12450	11453	47470	44568	50527	200.67	51.925	59063	206040	77845	256880	83710	222110	5311	185260	125900	208610	104450	147870	147210	48189	89362	127910	204380	55925	223130	155870
841	80.0508	11.71	20196	22917	22269	30743	32737	42620	42566	50189	52783	39276	29927	38972	38174	35289	38211	88725	78077	93215	985.4	668.53	186260	300990	187410	384880	220030	293140	232200	389730	243910	326650	231900	268930	280590	235020	278820	197560	311070	185570	332370	229950
842	80.0509	8.05	61567	53477	38338	45578	53632	52841	72631	87837	66589	63646	70172	71823	100320	88830	52537	34618	32912	44599	1011.5	887.59	102210	230030	103370	174330	137700	197620	144540	184250	135230	174470	101250	119810	151310	138990	185170	118080	186160	124410	169250	116190
843	80.0512	23.75	40240	39670	50665	42429	44201	56323	57876	49838	57947	43428	54062	44040	59576	49476	59987	26291	21014	23830	104.41	144.42	37459	80292	18302	89270	32892	88055	47980	87645	53244	66498	51043	49596	63179	41195	74789	43658	72598	40720	81994	40407
844	80.0512	27.34	51446	51988	42818	43029	51715	58858	45801	52095	56233	55180	57235	44897	46783	62597	55779	22444	22289	24347	66.89	60.038	49999	80357	38935	85318	47040	71661	49243	79271	47868	55463	46485	39187	58893	34949	63337	32095	67716	32604	74983	36191
845	80.0512	3.47	96591	39736	114380	121930	137080	109290	156910	75440	96262	103200	91437	120850	118080	92358	89727	57762	53425	52038	340.97	467.32	82503	149580	96202	178570	87584	175550	100150	189670	84096	144590	88686	99066	117360	81457	156350	71330	173080	75503	160540	76861
846	80.0512	23.29	74792	68974	82108	78818	84703	76755	89956	100970	91607	74623	81178	87813	78713	96516	84673	45000	43434	43452	110.94	68.151	36858	174910	67854	178880	93828	178010	100910	123240	108330	135610	86600	95145	115310	79508	157470	79862	149260	79727	155190	81852
847	80.0512	3.95	66422	23844	79661	66165	45499	76023	84408	78433	79553	85966	44041	48221	81844	89273	78201	33474	13661	29684	192.51	110.34	54825	99837	31346	96545	64239	73078	55841	109270	67147	98959	62352	57546	56785	42613	88365	46961	79769	33620	80404	46527
848	80.0513	4.56	95804	46237	99212	77490	114950	111190	158700	80430	162570	114800	115960	72997	83564	68118	62650	28816	27351	29585	158.25	207.7	89693	191200	53675	250340	100700	230130	95271	267780	109280	228170	92648	84522	124930	109500	158800	79221	235240	48490	193220	102550
849	80.0513	1.1	33618	41928	43368	38051	45691	42384	54887	60850	65151	31473	42819	35218	41821	37641	48351	53491	57279	66885	1127.3	1252.7	14162	68873	26102	46768	20092	49380	19920	30789	30957	41940	23400	23082	34754	26298	35186	28497	30492	15162	42337	27735
850	80.0513	23.03	86907	73049	87260	117100	115660	94023	99980	124060	126010	93217	88404	73861	95400	112060	112120	99163	97121	101580	890.77	1437.7	84688	435700	88202	416840	188980	384980	169660	517130	202310	362280	174200	247540	239220	223550	256720	229510	416990	216600	440170	224100
851	80.0513	9.22	117950	113060	134010	122920	163620	165200	192270	223250	241600	154350	137260	143720	127230	119880	124890	132690	149670	128090	1833.8	1703.8	336250	594350	326070	625390	396160	550290	393940	575450	328460	409610	301700	465840	415480	397000	386170	413100	522580	332300	678960	367310
852	80.0514	5.19	55610	47147	80201	56493	60206	50239	89574	86385	98269	72166	34925	30870	85209	87175	87644	19615	24164	28005	61.995	129.81	74228	168710	61485	136250	60761	178040	106240	168860	80875	164440	74632	84531	94838	50938	72666	48755	113460	57280	159750	81332
853	80.0514	23.92	49078	70570	51255	73243	53897	69861	94123	75111	79801	77738	85609	53703	70562	112130	93501	43855	42610	48324	168.04	137.92	47837	168880	71882	178800	93622	173580	88016	115750	103610	129790	92924	55687	117470	83963	135530	83490	103530	74931	149310	85225
854	80.0514	2.22	64449	17986	76267	35415	66862	58169	72705	50968	78890	47289	43795	45598	48163	47426	50841	13735	26202	30426	66.89	86	51396	57560	6551.4	79456	45744	41769	48811	97967	49221	73450	51394	47451	40189	19993	39866	34230	39295	29366	60239	59275
855	80.0514	24.65	69459	67892	73678	74057	74428	78752	90629	102220	80189	76990	77050	88029	82563	96874	88330	34853	34333	43296	122.36	136.3	60370	118810	37580	126860	73259	143580	80563	135410	76005	93088	74500	78040	93601	65264	110080	66744	112950	65439	117790	72779
856	80.0514	7.82	72964	68481	74099	70829	73067	66958	78634	108780	93564	82362	91662	74829	84491	89485	84976	35927	39063	43386	869.56	989.81	119330	197050	133150	261900	135030	204380	158260	217660	139600	197340	137370	152180	112700	140920	214960	142880	239870	138320	245840	159800
857	80.0514	22.46	51152	56390	69901	70110	66760	67659	93469	86927	85506	81020	67790	72131	61458	68418	63817	113520	107680	126020	1892.5	1664.8	102760	366080	90907	311580	139610	342380	119440	439670	118260	333510	153800	187490	167790	110220	238990	138650	266720	167650	261290	143030
858	80.0515	7	40740	44777	39358	37364	48120	38010	54632	67319	67703	41678	38721	125820	133480	91370	141320	46046	43558	52785	1468.3	1105	124000	297990	125470	250720	163800	274440	151710	237440	166660	265360	128760	142250	166450	119830	218390	134210	230800	156790	319240	132460
859	80.0515	12.3	21027	16548	28286	24594	38285	35245	46487	53762	55449	36416	33173	41632	36943	41138	37315	78347	71095	83390	1709.8	1606.4	207000	346670	221680	323380	217890	388860	247010	446540	235710	302490	245370	302560	275680	188240	259280	236410	288790	206740	344950	266900
860	80.0515	18	21101	34407	39214	43478	48270	46095	62610	90040	69993	47864	35607	43994	38647	44000	27596	104250	119720	131510	626.48	772.38	213680	418260	179450	707720	179820	449920	193430	678020	297420	488830	224100	267860	239220	67203	477670	262460	390950	100380	552000	186000
861	80.0515	6.01	32044	32752	27859	20302	30055	60588	34545	53993	70154	33548	14366	19671	54431	46754	35976	19949	24745	27702	53.838	25.962	69956	120400	42941	59269	69412	75072	70443	19151	56435	56698	52265	27320	45741	56360	84198	67891	86152	31781	40491	15000
862	80.0515	17.49	11115	14199	14981	15631	18967	19513	24848	26559	25641	16379	16118	14920	14096	15529	11187	61164	57701	63696	63.627	223.93	24064	191170	50347	315700	39795	245160	3078.3	254020	67759	133390	126610	176600	102880	33305	170740	95374	199580	21243	201180	139110
863	80.0515	24.91	111210	110520	114910	112470	128540	124970	127420	155960	126870	121200	117090	123200	128300	139970	120340	53404	58078	60882	383.39	313.17	92782	208950	117620	181830	95559	208640	125350	208220	124040	97572	101100	108990	161410	99479	183610	107110	189100	95836	185820	103610
864	80.0515	24.18	65281	69568	77854	69171	73114	87526	77345	86738	81391	76668	73840	75927	80705	94494	86399	34171	39021	42905	32.629	38.943	38687	150690	70297	134040	84724	148880	82097	155070	78823	100170	78314	71227	71002	67517	89351	70463	125870	71577	118450	68985
865	80.0515	22.94	44202	42651	43104	65407	44244	42007	50638	93291	66098	38781	44129	52706	48450	57650	49924	53490	52932	58735	247.98	366.72	48338	185680	39892	245200	83691	151380	66594	283900	127600	195880	78168	155800	101410	139850	157700	130130	173680	124200	277400	124590
866	80.0515	20.06	8368.8	13916	23371	15977	23523	22625	25546	35176	28718	26190	18460	25783	24955	27526	14710	85067	68513	78207	0	0	108730	398040	123440	347920	124190	231090	60765	218990	126400	249610	98305	205570	155350	81291	166930	153420	201030	113880	262950	162220
867	80.0515	9.49	70077	74923	80225	77928	100640	103520	138190	140230	135550	99311	90654	93132	102030	100970	99944	70094	68642	88119	2129	1382.5	199610	394700	74633	371710	188820	341100	160770	360690	128110	332280	110150	283250	204250	204560	154960	262470	338360	203800	339650	171570
868	80.0515	6.47	103050	57297	80730	80959	96788	71198	118250	100860	86083	98689	74708	41210	63246	66931	18141	43802	27300	46036	91.361	124.94	108200	281840	72972	245700	77314	183250	75935	187060	114880	206970	73840	77010	112220	107470	136400	63619	164440	97016	210200	73465
869	80.0515	22.71	60577	62170	66909	64656	64893	81715	107530	101900	92540	73698	72112	72475	73588	81351	75004	65297	63959	69455	647.69	460.83	45100	335190	51717	386080	63777	376660	77445	282450	95372	326830	101330	236380	156450	135750	209680	136500	231600	165440	337530	192710
870	80.0515	6.58	189750	197930	167010	192150	212200	125270	221000	251950	254990	193920	240740	132390	184850	173240	60935	69620	57830	74462	2567.9	1848.2	323880	568510	282460	587600	284630	283840	245800	506310	322890	543720	247530	224330	342800	182270	348080	185110	545650	170790	470980	234090
871	80.0516	12.05	23524	30647	30976	29250	47091	45536	49111	90246	47627	37925	28206	33390	32959	44713	42509	74311	68069	74980	1308.4	918.42	205390	345970	213320	333910	232510	377650	281660	428840	247830	405190	258000	272430	268460	192250	311610	212220	318110	243290	366370	228240
872	80.0516	16.43	15929	20298	15309	9767.5	20505	14313	19938	22053	22898	13147	14649	22544	20215	20146	10393	53993	52027	44730	190.88	369.96	115270	192820	140790	246610	143800	175300	126610	254830	158760	202610	186070	171800	156980	156840	185430	162250	186180	161810	198130	169090
873	80.0516	22.26	14246	15844	15065	15740	17672	26075	31959	25190	23932	18647	23199	16054	18219	26244	21983	54530	50263	61551	102.78	94.113	27827	108560	34221	161770	32013	128880	80585	101220	56119	110240	55933	88086	146580	38691	96265	34541	119170	46848	141380	56939
874	80.054	9.24	4586.7	5337.9	7550.7	5851.7	10794	10944	10337	12863	12557	8964	5561	6751.2	4295.3	6797.5	5212.9	6031	6055.2	8676.6	13.052	22.717	13632	44555	34222	48112	30043	40832	26486	56880	22892	35848	27587	29957	20962	20009	30498	23032	36511	16623	39861	21190
875	80.0616	16.09	253.69	261.43	210.78	205.33	261.67	357.76	229.47	466.22	359.73	311.49	517.85	438.84	268.45	201.33	206.98	380.92	198.26	383	0	0	992.46	2178.1	972.97	2791.3	1420.4	2341	1141.3	2240.1	1299.1	2806.4	1679.3	1479.8	1799.6	1004.2	1724.9	1722.8	1439.1	998.95	2203.4	1717.4
876	80.9256	0.93	42.381	104.45	74.754	16.354	14.776	0	37.312	32.527	49.083	0	10.067	0	28.837	20.058	64.312	371.82	113.84	153.48	197000	194730	177.75	136.03	32.253	0	32.282	82.495	0	98.973	50.137	24.536	67.465	16.033	18.041	0	10.545	11.323	23.935	8.2832	75.652	12.381
877	80.9479	0.93	39.397	99.622	131.74	12.114	70.188	52.214	11.815	87.376	95.059	77.396	44.674	80.379	12.359	78.004	71.704	154480	153820	164550	319.76	554.94	12335	22352	23256	13461	10754	10211	14621	9527.8	15650	7808.7	12199	8943.1	12181	12784	6869.4	12354	11390	9403.1	14424	5650.9
878	81.9377	12.03	2867.6	4169.7	3195.4	2765.6	4157.7	3590.5	3085.1	5485.6	2940.6	2968.3	2417.5	2261	2285	3144.7	3670.9	109.21	48.605	88.709	45.681	34.076	92540	18252	93706	17439	75859	15353	51967	18655	51989	15771	42504	25473	34218	17101	25162	19586	20989	22389	21195	22655
879	81.9377	11.7	4303.8	4128.6	4192.9	4602.7	3806.8	5494.1	4757.9	4803.8	4218.6	4308.8	3676.5	4192.6	3914.2	4193.7	3483.2	133.91	124.07	177.42	117.46	108.72	85634	19001	89090	20641	64726	17929	50142	19258	50793	15068	41457	32697	42736	24035	25896	24135	23918	25086	18967	34793
880	81.9377	22.1	28362	44043	49113	52294	51391	39283	36360	39178	48415	32365	40410	46979	37495	50883	34028	36.402	20.465	45.058	19.577	51.925	95236	64090	79910	57110	53286	106130	96399	57345	54154	71651	65302	106260	98089	68574	55194	46513	69073	85837	74508	60621
881	81.9377	21.98	46626	44839	49236	51944	52681	64976	61124	61314	57664	61954	48944	54262	60150	58239	50872	145.61	92.094	107.01	97.887	136.3	258330	145520	160480	102880	239190	195640	251330	144070	186720	138020	173080	192180	216560	100040	152420	189830	146670	157050	153060	167630
882	81.9378	15.91	181.46	257.21	121.93	188.37	205.64	161.8	230.09	230.24	269.65	190.95	320.9	401.24	322.01	270.41	243.94	84.504	0	43.65	32.629	0	29014	3084.5	69701	3586.3	41028	1852.2	37145	1710.6	21118	1512.1	19685	1390	15202	623.12	10754	1085.4	7072.8	810.09	6093.1	1517.5
883	81.9378	21.96	27683	27889	34605	32221	33685	30249	34678	35854	35553	34606	30613	32421	33398	30359	29122	72.803	76.745	118.28	45.681	38.943	175610	117400	157310	119240	141430	126180	189570	120880	165480	155400	215140	146400	140800	121950	131050	112290	82565	136900	143670	113050
884	81.9378	14.31	582	689.51	765.31	634.77	535.65	550.5	720.12	459.84	516.92	483.41	492.05	625.53	484.04	502.2	478.27	65.003	108.72	87.301	26.103	38.943	110830	14334	124580	10243	100030	10180	62068	7767.7	41388	5546.8	37412	8466.9	29544	7852.2	24763	8956.7	21519	9070.1	15373	7691.9
885	81.9378	22.3	99937	107950	116750	113000	118000	133760	108720	114150	110780	113880	111260	122560	130760	159980	124960	67.603	102.33	95.749	110.94	32.453	64224	25595	68892	27435	38870	35384	46260	25446	42758	41264	43166	30446	69155	26615	27331	35110	32649	45523	34781	36336
886	81.9379	13.89	986.71	886.94	988.96	1005.5	1231.4	954.04	929.69	960.5	1002.2	901.48	943.2	709.79	829.4	770.38	810.92	72.803	289.07	63.363	13.052	69.774	125490	15158	147230	12230	107860	13121	88289	10085	70285	9422	53855	11462	40917	8556.6	33580	12985	23829	13066	20224	16134
887	81.9379	13.03	659.6	1995.5	1608.4	1404.6	1403.8	1699.2	2130.5	1282.6	1010.2	1071.5	1469.9	1287.4	851.37	1058.6	793.92	74.103	0	87.301	78.31	51.925	135390	24575	132740	24020	116890	21525	87369	21553	59364	16515	47563	22513	48978	15753	35666	15765	30062	19217	29430	32819
888	81.9379	12.96	543.8	1843.3	1369.5	1058.8	1185.2	1294.4	1909.1	1035.8	684.05	1114	1086	1177.2	764.86	952.39	793.92	35.102	0	54.915	37.523	51.925	116030	20505	118610	20692	95816	17685	72252	18175	45982	14737	37046	17416	39917	13490	29799	11534	24652	14711	24766	26638
889	81.9379	14.69	604.68	462.49	459.55	614.18	599.06	726.49	708.3	682.43	594.59	625.51	438.56	532.83	755.24	655.98	499.71	62.403	40.931	22.529	26.103	38.943	90617	8242.8	112320	6338.6	79331	4429.8	65841	4397.7	44622	3646.7	39405	4001.8	27281	3221.8	20248	4332	14184	4295.7	13012	4674.6
890	81.938	22.24	340850	375240	411160	419080	426680	423730	418350	427870	411770	413870	386230	426090	447310	461540	444610	660.43	491.17	642.08	495.96	480.3	525010	323820	382600	282840	372730	407730	340820	320490	291040	339270	387640	433100	401810	310940	316890	390330	312100	418080	341290	385850
891	81.9381	21.89	11307	15479	16760	16961	17950	13937	13286	18528	17836	20149	15793	20054	23080	20503	20521	57.203	61.396	45.058	13.052	6.4906	120740	112710	84198	41800	122570	39171	131000	76217	72267	54184	134940	76895	136430	57611	115440	79795	104100	87132	68493	46472
892	81.9388	21.79	88529	94134	108150	104660	108890	130240	122890	114880	123080	126600	113250	124110	129790	125690	119730	535.62	519.31	727.98	200.67	199.59	724540	419770	742730	363350	796080	316660	777120	336440	621410	312990	608550	327410	570650	251330	470030	293700	441150	324860	392000	272600
893	81.9388	22.12	41826	58092	65277	69307	68709	66041	52384	55121	48947	49836	55523	63850	52794	67418	57144	93.604	66.512	84.485	58.732	71.396	129480	79930	97745	83162	86004	118410	111110	94513	58174	96223	82342	127630	115400	69764	68212	91515	74076	105180	94643	67965
894	82.0145	0.75	16846	16810	25778	17829	24669	33577	16945	17154	19126	19989	15749	10202	10600	11208	8030.8	3051.2	2509.6	2600.7	163.15	90.868	84309	61065	44023	57766	41146	61971	52344	47550	52073	53716	54691	43595	46167	39250	50547	41377	53551	47552	58339	50105
895	82.9222	0.93	0	30.792	0	0	0	0	0	0	0	0	0	0	0	0	9.6098	36.402	0	95.749	66273	63179	0	0	0	0	0	0	0	135.26	10.322	10.735	21.999	83.37	0	0	10.545	11.323	7.4797	31.476	0	0
896	82.9455	0.92	924.63	1051.8	747.54	548.16	828.71	564.69	820.24	838.68	785.95	650.89	501.49	507.55	416.76	240.7	412.48	47922	45822	50398	145.2	152.53	5106.4	9013.1	8449	5103	3284.3	4267.9	4778.6	3582.8	5416.3	3666.7	4762.1	3379.7	4430.6	4661.7	2786.9	4864.2	4016.6	4390.1	5933.9	2157.8
897	83.086	4.49	3061	1298.1	2145.2	1663.2	3169.6	2330.3	3470	1593.8	3765.7	2543.9	3617.4	1753.4	2580.2	1809	1467.3	1532.8	1518.3	1360.2	19.577	58.415	47398	33876	32802	49288	34223	44852	47466	21657	32158	58999	32536	50595	35380	52643	42941	26943	45022	31953	45300	37582
898	83.9976	21.61	13198	21280	16527	13769	19334	10787	15644	12920	12487	17467	13373	19360	12183	16217	17842	10.4	81.861	45.058	0	14.604	3541.6	8415.2	2799.3	7974	6777.7	7606.6	7918.7	9143.4	8004.2	7290.4	7746.7	6078	7297.6	7101.1	8158.9	11208	8070.6	8811.6	10645	9205.9
899	84.0227	0.96	663.78	714.26	294.11	620.84	1368.1	614.97	823.35	438.16	966.75	739.7	757.58	860.18	980.44	1016.3	848.62	145.61	282.68	61.955	116210	114690	10.773	9.4908	0	16.257	63.16	54.478	0	8.2477	16.221	12.268	54.265	40.082	21.048	0	52.725	9.7057	28.423	13.253	20.489	47.754
900	84.0446	2.35	1747.8	891.77	1569.2	1672.3	1827.4	1970	2429	1731.6	1227.7	1535.2	2150.7	1654.9	1317.6	1484.3	1720.2	1149.3	3917.8	1498.2	189.25	201.21	19770	34815	15964	20978	26432	26898	16945	5247.2	103870	10155	73339	11120	42301	12772	50775	30230	6743.7	13223	12877	7753.8
901	84.0448	0.96	59988	63763	54907	65611	67496	51635	58180	15712	61093	47398	50570	43399	66025	64056	59204	61766	100170	84469	1393.3	1564.2	6815.2	13025	7142.7	10227	6689.3	10978	6797.9	5354.4	14333	12918	9628.4	11667	14809	18311	11541	13410	11445	10578	6684.1	11696
902	84.0451	2.95	2763.7	1764.8	23756	60394	2781.1	4558.1	1893.6	2021.8	8608.1	16590	1983.3	2561.1	2532.1	2903.2	2700.4	1201.3	1100	1272.9	646.06	902.19	2988.1	2380.6	3280.4	2441.8	3774.1	2527.8	3447.5	3569.6	3431.4	3297.1	3360	2918	2734.7	2892.3	3205.7	2620.5	2704.6	3240.4	3429.5	2221.4
903	84.0809	1.52	1852.8	2796.7	2761	3036.4	2351.3	2266.5	2014.2	2122.5	2779.1	1705.3	1230.1	800.54	1125.3	1002.9	1515.4	852.84	2934.2	8558.3	84.836	90.868	4240.5	4658.4	3463.2	3093.7	4387.5	4650.8	3160.7	2179.1	3963.8	2735.8	3232.4	1914.3	5532.6	11838	3802.3	15333	2988.9	20996	3416.9	2753.8
904	84.9371	0.81	3948	5075.3	3808.2	4484	4127.6	4735.4	6823.7	5970.9	4674.7	3998.6	5367.2	10513	9620.4	13050	7231	1515.9	1357.1	1453.1	104750	112450	684.08	942.75	804.99	894.13	694.75	1038.2	1100.1	465.17	797.77	726.89	1149.8	1790.9	905.05	1817.8	1024.4	1114.5	1002.3	1133.1	1011.8	999.3
905	84.9381	21.56	10391	14396	14851	13906	18422	18878	20632	12805	15181	17727	13570	14544	15055	14611	12846	2503.9	3058.3	2837.3	287990	284970	11619	15720	13726	13870	15170	14679	16262	14900	12785	13946	14121	14572	12260	12754	13843	15189	15800	19053	16010	16956
906	84.9596	22.21	59746	51741	55028	56220	55856	61259	74113	75210	72435	75548	63234	60479	79654	72831	88534	35654	34437	34257	101.15	103.85	33845	23547	28779	35607	31792	27314	44256	14120	46105	29229	43629	24868	46673	9463.9	28612	8162.5	36629	28393	32377	35218
907	84.9597	22.56	112860	115740	120720	122740	129810	129320	133970	118680	123350	130370	126110	137460	135860	155750	143970	40442	39478	43048	137.04	136.3	70137	124500	61864	137710	87348	128830	68477	92754	77757	105920	84629	168180	103680	88747	81458	105010	114300	76371	130100	110920
908	84.9597	4.33	60558	18920	41373	29685	54424	35616	59225	19516	48861	34904	67438	48016	52654	52755	81160	21287	24414	26024	2158.4	2438.8	64976	34045	65506	45418	54385	42760	44357	45234	42487	41743	36389	38907	52302	36157	49661	31226	43508	30253	39659	34119
909	84.9598	22.64	24508	30780	25721	26592	25719	35530	33140	32827	32300	33686	33839	34442	35728	40593	38389	10867	9543.3	9504.5	0	12.981	19864	31239	17917	31221	27585	35972	9648.3	26691	17980	22241	15601	41781	34580	14316	22336	26626	35092	21818	34756	32956
910	84.9598	2.8	34556	14258	20316	20873	47505	26991	29394	23173	19435	20826	43525	55042	53810	43732	78588	12471	9998.6	11821	150.09	129.81	26760	20763	33811	17325	26711	15632	24047	21174	16324	18097	24626	20740	26152	13990	12741	16335	21543	14159	22147	12816
911	84.9598	2.29	79508	46189	76382	67815	119180	89131	109250	70662	84295	70749	121060	93209	117870	115800	113630	22234	19775	22714	523.7	670.15	54780	23574	19222	35113	33201	15187	32559	24031	28180	31528	29149	28968	32057	17147	26913	17888	29386	18601	24451	25771
912	84.9599	0.75	21382	21470	19052	15110	23618	27892	24929	38044	13683	15917	19627	88088	56027	97153	68183	81726	86902	103650	207.19	186.6	113350	185460	131180	96499	159460	151900	132770	129860	119420	145290	163980	154500	150690	190350	97982	148970	148120	186790	149310	142350
913	84.9599	6.24	44274	44541	49625	43906	47321	50926	41655	43515	39251	41325	43362	41170	41253	79385	66329	24700	25899	24661	28446	31794	100010	74136	117570	77176	44191	35750	48749	26960	70625	56487	43827	50758	77263	50017	35698	30432	67899	61842	67150	48202
914	84.9599	6.26	42786	41155	43781	42830	46223	45939	40850	38578	39253	41269	40863	36774	42136	59763	59610	24955	23036	21849	659.11	675.02	78090	60480	106590	72229	35482	32975	37721	22226	64411	52536	39781	42886	70511	42627	27062	24381	58343	50859	58622	42199
915	84.9599	21.76	139000	138760	156710	163200	199120	225290	232030	190440	196970	213240	209430	209580	214810	232170	240180	79270	67525	76083	1011.5	916.79	196640	315410	220100	314690	260880	298890	343660	323140	307060	304160	316810	310840	307840	268720	299260	275530	313040	248390	335020	305460
916	84.9599	22.44	62939	73042	89963	91202	80855	74517	86701	63129	78611	99854	88546	90339	77507	84684	89054	32877	34601	38318	132.15	165.51	65182	83845	54069	62820	64555	68592	60377	88899	57382	85560	72000	55430	57115	39614	54776	61731	54732	75584	54135	67963
917	84.9599	4.61	55806	36232	57024	43793	44852	49150	84652	43279	54025	65098	67083	71604	119980	109250	108870	15724	14411	18611	585.69	262.87	62490	41075	50685	49839	51890	44971	39995	49236	54685	51792	43502	48284	53612	47010	42185	47807	44311	43429	56955	44823
918	84.9599	22.22	95018	102850	110740	109870	121380	113840	111790	116100	113210	118440	117440	130380	128660	137550	134630	77032	74977	78658	748.84	621.47	67350	71224	77378	76375	56630	71275	95143	72422	81852	89425	89871	74532	114340	49675	73499	71697	89355	62005	91966	73515
919	84.9599	1.96	52149	45971	78369	65019	93320	92284	53312	39660	56788	59983	59957	52980	86928	87972	65038	39472	25002	21321	2040.9	1369.5	83473	34714	67878	68719	68406	39876	55100	43621	50189	55259	59115	47454	68214	27072	55008	33265	61100	31857	49152	38286
920	84.9599	1.57	43877	26672	40806	44224	40377	35921	42893	33468	47655	36372	26172	18921	61586	42307	38926	5843.8	5424.6	3190.7	84.836	84.378	13834	7377.5	9993.1	16189	17351	9009	10097	5095.5	13999	8592.4	8550.4	5512.1	12883	2554.9	6902.5	3083.2	6525.3	2607.5	8934.8	4483.6
921	84.96	22.86	49734	52904	53768	62763	28848	38149	48221	52416	60127	44300	52673	52909	41641	56640	39158	21165	19656	21915	261.03	405.66	37006	46170	32198	66105	41764	48157	35402	67768	59378	62519	49087	64431	64271	66375	72187	64696	39660	63148	74421	63785
922	84.96	22	105940	116220	104880	136970	142550	154910	148010	115360	113810	118790	134200	149270	164240	138640	145620	44007	42505	51281	306.71	240.15	96970	73736	60451	48024	90248	80882	83602	65868	87455	65715	71341	76220	87650	65009	94044	71243	78128	69032	60994	87075
923	84.9601	21.88	110100	115050	141150	144060	133270	160770	180270	159680	163740	183150	157650	170570	211890	213180	205690	52490	51988	58449	1731	1888.8	98665	184360	98042	138800	113050	115920	108530	137430	118460	125530	133820	129570	125950	137920	122230	134610	154810	141960	134150	129670
924	84.9602	6.92	31190	35271	34642	31413	28161	31833	40287	41776	46201	50810	58619	79196	53669	38779	61464	21385	21596	23820	11614	10911	75560	57245	74981	64441	71345	70270	53235	50380	57430	60381	61553	59746	64370	62061	66805	54054	53903	62326	77874	58858
925	84.9602	22.75	33807	28512	36273	37098	23566	37065	38613	45293	37817	38897	37060	39126	42791	44207	40717	11927	11504	10603	58.732	51.925	19731	41641	22020	41749	24082	36105	26683	18741	33416	42775	27969	48865	36542	33761	30721	30982	32692	38560	38732	37448
926	84.9603	22.94	24211	26574	26202	33780	32697	22080	16328	33836	34134	27346	33746	18396	25774	26628	31587	14011	12834	14751	32.629	51.925	30166	40455	27507	40528	33783	29726	25290	44650	48289	42132	17509	42067	32723	40172	29013	39313	46709	39020	43616	40039
927	84.9603	22.31	53401	54864	47045	47429	49579	51795	64027	64130	63696	63631	61368	52851	70017	63534	71845	40126	39985	42475	199.04	236.91	51304	44691	53828	48080	43458	38760	49327	63562	51100	50186	52593	58286	36697	34170	52340	47205	51023	41840	54427	40457
928	84.9604	22.39	21925	31400	33025	34854	33851	26885	35199	35882	33441	36459	27362	34731	35727	29472	37323	21425	19931	23498	71.784	60.038	48174	33515	44187	43170	39136	39801	29460	31671	25055	42709	27760	43295	35474	34050	30053	29838	40514	44194	53282	28605
929	84.9604	23.07	42368	54743	35482	60068	44147	76622	52363	48197	72408	41877	41537	65992	87171	81771	63928	24179	23204	24510	1049	882.72	37175	70985	58976	71737	76844	69383	60508	70965	67918	65741	57198	67270	74202	63272	65101	60706	64786	61418	68290	61297
930	84.9604	7.21	51301	59007	59826	63873	58005	60153	56900	53948	49589	51742	55580	42384	90180	64492	46494	30644	33104	31268	11285	13455	126720	95433	141400	91377	113200	90710	127730	98087	117060	102410	113020	127290	116840	122830	112700	115350	96275	117390	117920	114570
931	84.9605	7.58	54822	60589	61279	61876	65335	69022	51856	58562	48770	61535	64169	61670	53393	40975	54664	21889	22082	24295	26441	28408	73854	65388	87038	60698	76335	59359	73212	71325	76291	69912	64510	86944	83618	70144	79534	85733	76653	70329	76769	72217
932	84.9608	21.49	15355	29470	27453	26259	31853	25026	28068	31410	26787	33793	14030	24077	14860	11273	11850	165080	172230	177030	7620.5	6469.5	322260	519100	309590	491580	403080	497560	366140	531740	362450	560940	366060	571410	408300	562560	470070	608620	512340	607240	490690	650450
933	84.9609	0.75	44096	51160	45393	26135	49014	57311	53482	81432	29367	28428	70755	87844	103390	97090	114940	88632	93438	111220	125.62	133.06	177190	215690	187940	112410	186060	165900	145260	145150	135970	181130	211210	168300	179040	215210	106090	190090	198120	208920	164180	168410
934	84.961	1.45	58104	32616	48381	50024	73228	58660	59974	64625	50466	53700	52711	74965	113100	106350	125180	22767	19108	21317	1438.9	1035.2	32409	27729	34933	37553	28331	33073	27767	20029	28495	31048	31436	30926	43348	25771	40017	16571	39388	24435	41314	29409
935	84.961	4.52	38176	22305	40186	28204	41480	40048	54673	21211	49023	53270	52232	48390	78236	74095	59587	8936.6	8269.3	10432	194.14	38.943	30536	31223	23464	41366	33816	35003	30763	39840	28945	34955	25489	25646	35201	30194	33366	22475	35783	19210	30149	31756
936	84.9611	21.72	53086	52049	56226	64601	67516	76404	76560	67537	76621	69643	56302	82730	78017	80490	55673	33388	37067	39229	14.683	16.226	92532	161120	105530	166730	130420	162360	145220	168700	150370	161550	146390	162380	159430	133840	144000	123770	152110	135280	170770	146260
937	84.9611	2.86	23247	13220	18104	14570	34677	23195	19466	12717	15369	11770	26028	39933	54478	72500	26780	6986.5	7486.5	7036.2	6.5258	12.981	11383	8179.5	23491	9729.7	9104.8	7065	6930.3	15791	15506	7839.4	16865	10694	11009	8501.9	7017	9859.4	14991	13333	14560	8859.3
938	84.9611	1.81	78830	29774	38667	70611	73118	41294	74919	62999	78725	91715	71096	51864	94416	92423	102430	10217	7828	8527.3	2166.6	1901.7	9759	9463.9	9921.9	11297	8533.6	8696.2	7931.9	6421.7	7800.7	10916	7748.2	8191.1	8453.7	5439.4	6863.3	4354.6	6860.4	4502.7	10334	7670.7
939	84.9612	2.24	82225	55667	84367	65672	131350	98099	91797	65487	89322	79660	99715	79838	105250	104990	93110	27611	25013	26103	1388.4	1509.1	62902	27933	35734	52516	49826	31513	37720	36475	39203	50435	41913	42703	45293	23191	39297	30118	48450	27800	43014	34906
940	84.9612	1.28	64063	37138	51234	55849	66548	60755	63242	72177	53143	53640	78973	89263	91781	80764	122210	21181	19647	22415	21563	23642	38282	37043	33053	36282	26492	31887	27712	29105	27910	27170	24730	33383	47025	36525	31352	29348	34285	30934	42267	34717
941	84.9612	2.18	49734	39219	46872	53084	85978	62980	53877	37694	51227	57926	55943	34337	58693	49274	47217	23522	18421	15297	365.45	331.02	44277	23197	32706	44645	35845	26672	28376	27823	28292	39335	31119	30143	39576	18045	34704	24903	40371	22650	35460	23629
942	84.9612	0.11	58795	24232	59578	64199	59563	56188	59427	51176	52652	70190	68030	91116	104700	115890	127990	16035	15720	16928	7855.4	8867.8	42928	31105	40690	29184	33278	28187	31853	27605	32350	28386	31148	29529	35369	27121	31503	25285	28028	23566	27425	21921
943	84.9613	21.78	186100	210880	250760	262020	277960	304730	284160	272240	315880	288080	308600	339570	350420	362840	336000	111770	108300	120750	92.993	115.21	270370	443920	289660	413420	333690	388510	390700	448340	442500	390780	403690	415080	401990	360050	436470	368660	400800	370660	465180	396630
944	84.9613	21.82	336100	364350	421330	435760	464540	517930	527310	481760	500070	522670	467210	523550	535040	541310	507850	342870	350410	365370	70681	119530	564780	860170	588130	874210	704590	812960	815150	860970	779670	821990	761540	848150	810290	668330	796210	791830	823120	762140	900370	836560
945	84.9614	22.63	95812	93567	104820	105020	106510	111420	106020	94936	106870	111980	109610	111190	118340	126730	123100	33059	33261	35379	91.361	142.79	61569	108880	44243	113200	67616	108460	63098	86210	51233	87298	70766	146010	86209	63129	82428	89902	84089	77476	106290	99509
946	84.9614	0.72	241880	200040	297500	269720	242540	299520	237930	366650	245290	247570	272460	366140	327390	387560	394220	79924	79342	93126	817.36	829.17	290190	282630	270110	225950	256530	302000	249620	276940	227060	267890	290760	279120	264120	307380	198200	334410	343030	302550	260220	337520
947	84.9614	22.06	75266	86039	92603	98462	100720	102010	96478	105220	103700	102630	97800	101290	109400	120480	107000	33639	35850	38556	210.46	150.91	41256	59651	46625	66000	41762	83041	50982	51829	41252	61022	50729	61676	58152	41541	43245	40109	51604	56228	52859	42054
948	85.0061	1	183.85	54.339	16.544	121.75	104.67	0	54.724	78.447	100.65	123.07	33.978	86.212	109.85	14.858	135.28	88.404	150.93	43.65	47138	51319	28.279	64.854	6.7194	0	32.282	17.122	26.474	16.495	0	41.405	114.4	28.859	12.027	9.3702	10.545	45.293	89.756	0	6.3043	42.448
949	85.0278	1.03	13740	15177	18343	19146	19245	13570	21756	7689.7	23260	12811	17955	13895	19894	12553	18318	26507	22774	21100	6266.4	6164.4	9003.5	10386	7949.1	12636	15206	15903	13294	14854	25742	21063	23211	21678	19684	13337	19053	24172	17055	9525.6	12421	19560
950	85.1429	0.74	43.575	21.736	0	39.976	23.396	10.959	9.9499	33.165	9.9408	37.429	10.697	40.189	36.389	0	13.306	579.83	704.78	743.46	26.103	19.472	64591	11335	7568.8	9515.2	9611.5	10846	9711.6	14171	8184.1	9897.4	11095	15276	11046	16720	8729.8	15536	10229	13015	9938.7	16947
951	85.9412	21.61	18876	27023	27827	25688	31203	23271	29967	26237	28161	32425	21463	25690	21878	23933	33058	885.34	917.1	877.23	3406.5	3438.4	35745	44983	45336	41944	53396	48610	42058	44158	39969	44288	37057	50938	43258	35710	44214	35437	48569	38755	45423	33824
952	86.0965	2.74	20907	31801	4080.2	25409	28018	15773	29792	15652	22224	19966	28791	32366	15476	29357	47658	6387.2	25864	53334	241.46	324.53	26422	39691	31941	24176	35952	53355	19266	15760	119560	48573	54742	38158	27421	153060	69708	202740	21148	166590	18576	32123
953	86.0965	2.99	574.84	579.62	749.38	348.28	600.29	516.98	1315.2	912.67	377.75	331.15	11032	48890	16906	28670	44637	977.65	2298.5	5856.2	45.681	38.943	19249	33841	4944.2	14119	21803	32206	11738	3459.1	89186	13293	14261	8609.6	15204	37095	22551	124680	3976.2	32564	5946.5	10488
954	86.0965	3.09	699	587.47	686.26	640.22	682.18	416.42	669.75	599.52	539.91	584.91	1859.3	19638	16369	25305	29507	1133.7	3183.6	5554.9	78.31	77.887	36332	31816	19892	22561	42954	61554	18261	18445	63460	57653	31860	31902	33890	224540	84465	138010	24520	150190	21064	36815
955	86.0966	2.59	11349	20686	30623	36977	9959.3	27979	12677	10925	15027	21815	5301.2	4190.1	2383.8	3687	9188.4	3338.6	11663	26652	221.88	512.76	3827.1	4792.9	2337	3043.3	2731.3	5534.9	1273.7	687.86	14271	967.66	783.18	609.25	742.68	6059.4	332.92	15985	682.15	5606.1	1008.7	940.93
956	86.0968	1.41	624.98	577.81	683.81	549.37	772.07	586.6	1393.6	1496.9	636.83	607.75	55869	75883	4925.6	679.01	915.89	525.22	3012.2	715.3	104.41	71.396	521.14	514.09	440.79	487.71	578.26	687.98	37308	79541	610.49	595.01	481.05	468.16	4815.4	495.06	2589.6	656.75	712.06	921.09	677.71	2136.6
957	86.0977	2.39	5394.4	23982	36015	33619	7291	20872	1539.7	946.47	5044.4	19275	1261	1304.2	779.96	957.59	872.27	3915.8	10331	15220	202.3	136.3	705.63	615.32	439.45	385.29	691.95	418.7	644.2	607.03	787.45	349.64	605.72	378.37	589.34	245.19	489.59	543.52	326.11	496.99	353.04	332.51
958	86.0978	1.38	617.22	533.13	356	325.87	434.67	451.23	1040.4	859.73	611.36	878.64	19199	302.72	271.2	271.16	223.24	403.02	5935	735.02	26.103	6.4906	208.73	132.87	110.2	208.09	256.85	168.1	89467	72415	283.13	257.63	268.39	128.26	199.95	74.962	1827.3	957.63	155.58	390.97	504.35	1434.4
959	86.0978	2.57	9419.4	14756	34091	18604	6969	13928	6929.4	5924.4	10716	13775	2365.2	1164.8	598.02	705.01	2727.7	2210.1	10533	22805	130.52	376.45	1749.3	2148.1	489.17	861.61	884.23	1704.4	535.36	263.93	2527.5	309.77	486.92	320.66	446.51	493.5	188.31	3026.6	394.93	510.24	441.3	275.91
960	86.9919	0.75	8792.7	5414	3315.5	5551.2	4243.3	5213.7	12777	6101	6306.8	7745.3	8743.6	20834	33279	32953	14563	12262	11400	11504	123.99	86	37775	45040	29432	32736	36012	31239	35853	27340	35560	36874	44707	23788	34057	25690	29953	19478	35594	29198	34743	31314
961	86.9922	0.73	31239	19052	36565	38180	29192	40486	41253	32758	45299	48515	50994	70893	91183	101660	59402	7541.6	6643.6	6505.3	181.09	191.47	64698	58397	49053	56081	43854	58456	50907	48107	51112	52845	61267	40885	51642	37128	49661	34069	56392	42730	56113	57351
962	87.0804	5.08	931.2	1352.4	1110.3	1261.7	1916.6	1659.2	1439.6	2562	2128.6	1287.2	13168	1836.4	2644.7	3071.1	2995.3	312.01	199.54	259.09	132.15	74.642	2065.7	1912.4	1945.9	1386.7	1329.2	924.56	2341.5	1552.2	2405.1	1303.5	1812.8	1016.5	1574.1	1166.6	1172	897.78	1485.5	1358.4	1741.6	1200.9
963	87.0816	5.65	1121.6	632.15	1399.5	1156.9	844.72	982.4	1384.3	1551.1	1659.5	1363.9	1538.4	1632.9	2122.2	2626.9	11151	265.21	255.82	214.03	71.784	45.434	2296	2994.3	1927.1	2438.5	2016.9	2644.5	2628.3	1654.5	2024.6	2637.7	2538.7	1891.9	3209.8	2219.2	2603.1	1850.5	2653.8	2491.6	3139.5	2271
964	87.0816	5.41	2856.9	801.21	2977.9	2752.3	2491.7	3356.5	3054.6	2336.2	2385.8	2575.6	2936.6	11301	3717.9	4112.7	2771.3	494.02	608.84	630.82	221.88	285.59	4907.1	4704.3	4883.7	3418.8	4108.2	4219.7	4793.3	3381.6	4863.3	3389.1	4759.2	3594.5	3420.3	3435.7	4596.1	3610.5	4586.5	3465.7	4143.5	3162.4
965	87.9242	21.92	11891	17076	16702	17740	18408	16491	16041	21098	18007	18460	14824	16773	18467	15597	13488	925.64	936.29	1098.3	443.76	441.36	77555	41494	58644	42728	61922	48723	76000	48520	60582	67428	77648	65712	54100	45104	52153	56134	36628	47295	47561	44125
966	87.9243	21.79	51390	56198	64000	61295	68430	69697	70692	66394	67896	74875	63552	68656	70244	69929	64129	7321.9	7605.4	7757.1	3453.8	3125.2	258680	155330	265160	148420	268080	130670	259080	135690	212730	127250	207670	137640	194380	112520	163140	126590	164400	129950	148560	119030
967	87.9244	22.27	134660	147360	159980	167520	168730	166070	166880	168290	161640	159280	159060	158510	165780	165370	161510	2662.5	2931.7	3294.9	1624.9	1908.2	161240	108230	116470	109690	105510	150620	105570	106530	92656	126390	119470	138960	122450	96972	112860	129330	112090	126980	115350	116230
968	87.9244	22.01	14906	18651	15057	21291	18347	17122	16765	18198	15715	14537	14663	19642	16285	16596	13290	540.83	608.84	816.68	378.5	285.59	57460	35553	34398	20028	55638	42600	30536	26192	32711	36644	34422	48241	41360	24211	43815	40369	35205	28521	25603	35662
969	87.9248	22.1	28392	27293	29720	32111	32336	38384	36678	35299	30057	29440	32181	28693	36106	26054	30333	956.84	1120.5	1171.5	385.02	519.25	83838	55621	51082	33172	54131	72704	43931	38665	47548	48696	48777	62157	59179	41674	41903	51849	62557	50290	48055	47061
970	87.9249	22.31	149390	162930	177550	181890	186870	182240	182010	183040	175590	175870	172880	174380	183100	186010	176300	2797.7	2982.8	3334.3	1566.2	1882.3	152790	95895	109500	100170	80687	128810	99583	91735	84266	119590	102100	123510	123320	92375	83775	112070	104840	126030	105550	109270
971	87.9253	22.14	54826	59714	65302	67676	69797	74571	71475	71600	65488	66280	62761	62879	70801	69836	60151	1840.9	1928.9	2089.6	1044.1	1122.9	126260	92103	87711	66027	99913	119120	104680	91321	85624	94602	90489	113960	99679	73469	91274	106420	91906	90283	99428	90031
972	87.9375	21.61	18331	21055	22989	20345	26414	23383	28867	21408	24208	26539	19226	23351	21117	19644	19940	2828.9	3553.3	3430.1	2435.8	1976.4	101340	43218	90538	43890	104410	37322	85285	39649	70762	37053	64112	33412	52699	25685	53503	37250	50388	35811	50348	36074
973	87.9982	11.74	96.104	87.547	80.268	122.35	88.043	116.03	107.58	98.856	69.586	135.76	86.203	39.541	63.166	96.577	71.704	0	225.12	63.363	74918	134170	91.57	110.73	166.64	66.653	151.58	54.478	130.9	74.23	103.22	38.338	43.999	128.26	97.722	123.37	97.919	97.057	44.878	67.922	63.043	201.63
974	88.0206	11.75	18979	19141	21011	27462	14924	16007	16339	14420	29909	32443	18003	25400	1301.1	403.39	9796.8	71814	159800	53259	962.56	1531.8	7980.1	9457.6	13155	15179	21629	9790.4	16501	7028.7	18214	20448	16812	11649	28172	24603	18430	16241	21384	12953	16769	11054
975	88.021	12.06	179.08	167.24	189.34	175.65	232.73	186.29	221.38	165.19	147.25	265.81	230.29	193.82	435.3	628.49	257.99	32541	21114	49053	277.35	186.6	1925.7	863.66	5649.7	1230.6	1701.1	1281	1928.2	890.76	2126.4	8650.6	2817.4	2379.3	2612.9	2937.6	2078.9	5195.8	1745.8	4060.4	2427.2	2177.2
976	88.0214	13.6	2892.1	2098.7	2877.4	2499.7	2529.2	3329.5	3792.1	3770.6	4316.8	3759.4	5147.6	4098	3759.1	3675.9	3500.2	5490.2	10943	4763.5	205.56	283.96	12295	14608	14312	22368	14485	13330	21354	6060.4	19629	26035	27288	24503	24781	40379	24359	37663	25061	26528	24138	23873
977	88.0217	10.87	323.53	284.38	374.38	127.8	332.47	310.71	306.58	91.841	223.67	359.7	449.26	627.47	514.25	326.13	657.9	7008.6	1760	6320.9	339.34	353.74	11967	9997	4601.5	7317.2	3078	13484	7618.6	6062.1	3542	10928	8091.4	23201	9268.5	34901	10964	39462	9391.5	43397	11159	14378
978	88.0218	11.77	18035	19539	20604	27467	15529	16151	16330	15668	31293	35529	25086	33688	12985	4333.3	15663	28423	85632	25020	861.41	1374.4	8952.3	12857	15132	20163	26931	14256	19995	9103.9	26907	22994	24208	15390	36056	25841	24093	18863	23362	14918	21881	18789
979	88.0224	12.19	304.43	172.08	223.04	221.69	190.25	190.81	245.02	246.82	251.01	296.26	188.14	283.27	271.89	234.76	330.43	10268	6419.7	15458	424.18	316.42	6070.6	2428.1	18980	2485.7	2680.8	10656	5769.9	2819.1	2648.4	42709	18744	19640	14409	32082	2838.1	17401	4445.9	26521	8480.9	17743
980	88.0228	11.84	18144	19071	20636	27534	15316	15547	14832	15723	31466	35453	25172	33972	14635	11197	16431	29598	62472	25455	861.41	1296.5	9373.8	13102	15237	21144	27209	14916	20353	9463.5	27242	24676	24499	16214	37328	25763	24347	18763	24164	15007	22319	19100
981	88.0252	11.86	4872.7	3451.8	3793.4	4809.8	3950.2	2394.8	2661.6	4870.7	12717	10415	15656	22927	15857	12602	15770	7041.1	15774	5946.3	202.3	407.28	4534.1	7785.6	11083	16998	23125	10592	13672	6039	23479	20278	19685	11582	27694	19973	15640	12579	11393	6255.5	14845	13852
982	88.0752	4.59	4716.9	2834.7	5194.8	3801.4	4081.4	3832.9	7318.7	6609.3	14020	8041	6536.9	3687.7	3977.4	4406.9	2726.2	8287.9	3600.6	6004	156.62	45.434	31647	36095	8119.8	7141.6	29761	6943.6	20336	7757.8	90801	7065	3310.2	3645.9	4806.4	3899.6	3579.3	25104	7214.9	2551.2	6293.3	3204.8
983	88.0759	4.66	5845.1	4269.3	5182.5	4448.9	4305.5	5963.4	10165	9709	15934	9653.6	8048.9	5644.6	7005.2	6253	3534.9	7936.9	5145.8	8233	156.62	38.943	85101	76894	58619	21420	78746	8232.4	66250	12304	103220	18415	46507	5005.4	14702	6050	32137	107140	53361	4048.8	11411	3643.5
984	88.0762	4.71	4069.2	5139.3	4499.9	3590.6	4596.7	3853.5	5020.9	10040	9898	4924.2	5139.4	8167.5	7307.3	7680.1	4619.4	5383.5	3257.8	4673.4	97.887	0	9631	10837	40447	90543	16271	80043	13687	67676	8830	68139	56418	106280	88985	96143	69385	12964	42785	58019	63617	73462
985	88.9316	21.89	40124	42259	47203	48519	50544	58348	50825	55865	59313	60676	53107	53064	63519	56303	50842	7884.9	7907.3	8531.5	5396.8	4971.8	304280	227820	255870	173330	295220	203530	291300	194700	235170	216570	261260	219830	245650	135230	234640	181610	205290	176090	176750	175850
986	88.9319	22.6	54972	60061	58614	60406	61647	62977	61409	51389	58123	64581	60368	59864	59094	68419	63658	514.82	424.66	444.95	443.76	408.91	61452	25260	30510	25310	30797	24180	24400	19291	23750	14671	19663	28784	18539	18929	15385	22098	12855	15778	25012	20179
987	88.9323	23.4	32858	35939	33911	32069	30919	28624	29598	29193	29447	28814	27079	33391	27180	35767	30950	275.61	240.47	309.78	326.29	363.47	59130	29189	51881	27471	33171	29746	28551	26220	21382	23974	29198	29946	26876	25618	31912	25560	21606	25234	28749	25120
988	88.9323	23.59	44298	42618	39262	39436	38789	38207	40909	34602	34192	37798	38820	42049	39976	43816	40520	343.22	373.49	360.47	567.75	480.3	58187	35239	28247	37116	37355	36024	36478	34012	40531	37619	38242	40547	38200	39695	35749	35686	35582	37732	28488	38232
989	88.9323	24.62	18532	18866	19130	19640	17345	17960	17736	18217	15730	18105	18301	22106	19895	23216	19512	275.61	235.35	242.19	254.51	298.57	55152	11585	24060	11807	16555	13061	14555	12937	14105	12294	14198	17394	12663	13716	10779	14237	12225	16883	11001	18965
990	88.9323	28.73	10663	10502	10518	10037	10388	9793.1	10438	9383.7	8936.8	10376	10609	12219	11464	12084	11386	130.01	122.79	146.44	332.82	201.21	29690	3067.1	16120	3737.5	7044.4	3650	5828.7	3393.1	5435.4	3261.8	4700.5	3410.2	4827.5	3693.4	3880.6	3408.3	3301.5	2788.1	3580.8	3204.8
991	88.9323	23.33	28927	26727	28683	24021	29221	28953	27054	21737	26809	28734	26807	28945	25211	30994	26598	208.01	194.42	214.03	287.14	324.53	34841	28881	36847	25837	26048	24488	24149	18193	33580	21356	31129	25915	25624	21459	30191	23674	26300	20925	20963	19906
992	88.9323	22.97	28678	34828	30455	41809	37873	25561	20226	39058	39230	30067	36732	20152	30427	30136	35024	426.42	363.26	394.26	476.38	447.85	54545	29127	41965	28471	41187	20653	28476	27673	49167	25105	17001	25220	30143	25271	24230	23350	36650	23524	32474	21809
993	88.9324	23.73	15599	16464	14650	19828	18706	14779	17307	12788	15428	17811	14359	18145	15464	21064	19291	171.61	204.65	157.7	202.3	240.15	43559	14956	15752	15914	10858	16180	13480	15337	14358	13974	14665	17857	15012	19184	14320	19762	16186	19237	17865	15320
994	88.9324	25.85	17082	18821	17103	16013	15312	19049	18338	17621	15453	18720	17693	17601	19202	21274	16561	213.21	286.52	208.4	371.97	240.15	39201	7962.8	38821	7499.3	11553	7097.7	12800	5022.9	12344	8652.2	10513	8710.6	9501.6	9050.1	7196.3	9189.7	8942.7	9234.1	8651.1	9771.9
995	88.9324	29.71	15742	14995	15604	17851	15422	17126	15001	15376	14310	15600	16813	16529	17674	18466	18439	202.81	179.07	180.23	437.23	499.77	35089	4871.9	29372	4846.2	10661	5436.9	8001	4628.6	7576.6	4721.7	7088.2	4978.2	5767.1	4761.6	6039.3	4775.2	3750.3	4368.5	4826	4437.6
996	88.9324	21.79	29253	30498	36335	35213	37252	42313	40400	36248	39675	42603	35577	37964	41903	44123	38917	12175	12438	13337	9932.3	9393.5	276950	105360	244090	110310	262190	95060	243560	94217	180480	89967	173010	89622	153850	64957	123270	73595	125650	71731	114230	70331
997	88.9324	25.17	12865	13294	12375	10562	12196	10331	11741	11502	11836	12550	12997	13405	13899	11810	12182	114.41	133.02	95.749	176.2	233.66	32208	6039.3	23378	3440	8167.2	5355.9	7181.8	5841	7100.3	5920.9	5784.4	5723.7	8396.5	8565.9	6417.4	6957.4	5626.2	6725.9	5016.7	10087
998	88.9324	24.81	18480	19987	17905	17448	17094	17529	17057	15770	16783	15614	17578	15852	19356	18448	14477	182.01	214.89	163.34	280.61	259.62	43085	10763	38213	10809	14431	9269	12131	10188	11722	6931.5	10447	11842	11884	13574	10153	14180	11371	13507	10095	14395
999	88.9324	24.03	17541	23154	20978	25914	18956	24113	22013	20929	21820	22096	22896	23311	24629	28008	22671	239.21	240.47	264.72	339.34	318.04	51955	16677	22733	19082	18169	19463	15577	20301	17650	20902	18340	22223	10849	21892	18484	23009	12805	21253	14700	25911
1000	88.9325	24.34	18028	19258	19595	19109	17715	18582	15713	16239	16612	16995	18218	19754	18641	20248	18706	192.41	179.07	197.13	208.83	266.11	41150	12639	20638	13885	12543	12158	13921	13624	12910	13823	12964	16116	14204	16882	14894	15401	10781	16444	7941.9	18854
1001	88.9325	24.22	51304	53282	53677	49034	50443	53761	45575	44223	46495	46621	47349	51324	52033	58389	53795	587.63	573.03	597.02	933.19	817.81	82466	40213	102500	34473	48178	39271	41354	42974	39987	43750	41514	49240	34974	46856	24358	52987	38606	50527	26428	57492
1002	88.9325	26.32	10025	13366	11632	11532	9840.5	12593	11266	10995	10735	12991	10680	12328	13925	13863	10611	150.81	138.14	185.87	261.03	298.57	29266	4516	22962	5376.2	10532	5094.4	8486.4	4968.4	5447.2	5367.3	6242	5502.4	6783.4	5348.8	5350.9	5943.1	5184.9	5072.6	5538.3	5445.7
1003	88.9325	22.04	28898	37139	36282	36871	47673	42660	39130	38326	38534	39734	42018	39806	41617	48045	41717	2973.2	2957.2	3148.5	2303.6	1771.9	123400	86621	89117	79961	72437	124450	92706	101660	66364	109970	79177	114570	89869	68984	80730	108000	104800	103230	92818	98027
1004	88.9325	26.2	11096	10940	11951	11159	12937	12999	11694	9082	11653	10477	11815	12409	12181	13259	12178	104	133.02	95.749	241.46	207.7	34280	4930.5	24969	4299.9	8817.1	4790.9	7565.7	4849.7	5873.4	5111.2	4829.6	4805	5708.4	4572.7	4322	5273.4	5062.2	4588.9	4728.2	5580.2
1005	88.9325	23.67	38028	40500	36827	39135	33241	34649	33369	33349	31448	34235	32665	36051	38668	40563	34468	364.02	312.1	343.57	358.92	311.55	42853	34015	51921	31998	32161	31146	29305	33776	30744	37381	31449	33600	30107	33149	31102	32797	29611	31317	26623	35283
1006	88.9326	22.3	63483	67923	76162	74949	75662	78237	77416	77071	75424	76055	76622	79429	85262	90156	86800	1918.9	2067	2185.3	1611.9	1746	109850	28876	91321	35970	44737	29597	56238	24681	41957	38838	45775	27527	69149	21800	44655	32488	42148	35076	40608	26595
1007	88.9327	22.9	79361	97824	91471	103640	40983	66551	77757	82875	86904	71819	78899	90839	62704	83617	67519	873.64	757.22	884.27	946.24	889.21	86431	46220	68643	50135	73394	34766	59559	51301	71432	52109	59995	53456	82074	53518	72681	49947	44842	48809	66596	47977
1008	88.9328	21.99	11491	15811	14783	18045	19003	19842	14940	15108	16094	14686	18386	20623	20546	18327	18539	1768.1	1861.1	2129	1331.3	1070.9	120850	66083	58495	35887	93897	72876	66719	60750	54791	62914	66856	70419	64233	44149	85159	60473	59505	55807	52622	61198
1009	88.9328	22.03	20680	18483	21098	22285	23902	28589	26077	23536	22747	21890	25146	23646	24026	27544	28046	2004.7	2296	2574	1853.3	1317.6	114500	72556	62742	46402	86081	105390	66070	64478	71653	73102	64458	80417	84346	59246	62079	71835	84926	76681	75459	78508
1010	88.9329	22.64	66613	72331	73469	72494	75596	78628	73281	58491	72412	76412	76191	72195	77938	83429	75915	540.83	537.22	591.39	606.9	493.28	54813	29584	43631	28134	54522	28504	22794	16717	28332	25776	30510	38139	40048	21709	21815	26749	26046	14734	27082	35989
1011	88.9329	22.43	102110	106510	119880	129060	112190	116430	121290	88851	110730	124210	133930	123480	91803	124100	114040	1185.7	1391.6	1351.8	1187.7	1246.2	144500	51815	93788	31930	79208	43014	52827	47100	51001	51810	55945	35811	36501	27252	34095	46987	34288	64861	34957	47209
1012	88.933	23.03	43471	26553	45415	51192	40516	58431	22712	29461	42204	30771	33646	44108	48239	74397	40522	374.42	404.19	495.64	495.96	467.32	61722	42247	49765	35115	58013	39378	35590	37191	52723	33002	38741	34294	47264	33520	34865	29132	44504	27223	37547	26854
1013	88.9338	23.71	16936	16021	20794	16689	20089	20977	15131	17602	13850	18552	20670	16030	16411	22871	20140	197.61	179.07	197.13	143.57	181.74	41651	19156	13429	18505	15077	18681	14900	8219.7	14081	15084	16131	21899	15106	19379	15495	18845	17203	20064	11074	16215
1014	89.9637	0.74	12239	9469	13585	11878	10288	14315	13544	18919	13830	12799	16700	24654	23658	28535	33970	13275	15298	16779	327.92	520.87	37642	24448	24659	15938	24135	24020	21419	18058	19949	18878	22356	20344	20899	22456	19194	20295	26258	17817	21424	19192
1015	90.9027	22.13	1439.2	1568.6	2378	1771.1	1824.3	1686.3	2100	1711.2	2128	2269.9	1626.5	2534.5	1878.5	2039.3	1371.2	88.404	56.28	73.22	1833.8	1791.4	83907	44835	67341	50377	75359	54963	64585	34527	54117	44488	80597	41930	61757	34114	44785	36569	50803	38593	51593	35715
1016	90.9469	22.93	23171	24296	20832	29985	15366	14405	20551	28111	23530	26679	21164	27964	27418	20283	24069	494.02	511.63	602.66	150.09	64.906	83698	37990	81073	61402	71237	32727	58652	52901	91447	48588	63003	46862	60633	47890	69852	42304	52044	40245	70206	43067
1017	90.9471	25.17	4090.7	4492.1	4428.2	3645.1	4176.2	3921.9	4057.1	4319.1	4233.6	4627.3	5050.7	5071.6	5317.6	4483.4	4762	78.004	122.79	129.54	52.207	45.434	38731	6504.4	26335	3457.8	9443	6003.4	7067.1	5550.7	7617.9	5269.2	6762.6	5276.4	7279.5	6599.8	6446.1	6847.4	5925.4	5614.3	5494.2	6980.9
1018	90.9471	27.17	3277.7	3762.1	4146.4	4095.7	4186.1	3821.9	3297.8	3575.4	3678.1	3919.9	4758.1	4336.6	5397.2	4452.9	4863.3	135.21	127.91	123.91	45.681	45.434	45017	3962.4	24807	4147.1	4904	3830.6	6568.5	4133.8	5032.9	3732.6	5844.5	3873.5	5290.5	4405.6	5093.3	3450.4	4128.8	3348.1	4227	3369.3
1019	90.9471	26.32	3361.9	4905.6	4582.6	4910.4	3943.5	4932	4387.3	4562.1	4182	4872.2	4141.5	5170.2	5803.7	6012.3	4365.8	171.61	163.72	112.65	58.732	64.906	31601	5338.6	24995	5472.1	10682	5377.7	8380.5	5476.5	5721.5	5306	6960.6	5093.6	7252.5	5058.4	6592.2	5148.9	5943.3	5006.3	5913.4	5053.1
1020	90.9471	22.8	29967	30887	35381	34448	24614	39052	32207	31974	38219	38801	38216	39500	35920	43881	44076	525.22	608.84	563.23	208.83	181.74	76576	44721	60077	51772	63550	48639	55300	34119	77818	49229	49972	49990	64420	42862	70366	39044	49162	40748	58042	45476
1021	90.9472	23.14	8495.4	9213	4514	4902.5	6847	9701.5	8472.9	8890.7	9527.1	8991.3	8466.1	11695	9762.6	14024	13621	239.21	173.96	135.18	58.732	90.868	38621	23450	46363	24005	30725	21886	33075	25875	27000	19447	21815	18285	28565	16816	28888	13921	22901	13122	22656	14201
1022	90.9473	22.67	27251	24864	25811	27093	26869	31111	28440	21730	28282	28350	30037	31495	32446	34884	34413	353.62	322.33	366.1	84.836	136.3	62265	34505	47043	35998	59255	31897	23624	22185	31406	29835	32914	38392	40969	22887	26534	28946	31410	16212	33473	37091
1023	90.9482	23.43	9437.3	11825	10146	12422	12364	12685	11185	9549.5	12127	12095	12107	10822	14049	14911	13403	270.41	312.1	236.56	91.361	71.396	85265	29841	62288	33141	33903	28557	29288	31510	27218	29938	28414	30663	23552	27869	36272	26147	28758	23859	33977	23071
1024	90.9483	23.59	13390	13672	11660	15043	12166	12883	13867	11256	13273	13091	13087	14973	14608	15753	15577	384.82	312.1	315.41	84.836	103.85	58455	36530	34831	35307	37350	34332	36422	32752	37106	33866	37109	33771	38779	33784	37298	30879	35436	29255	27622	32018
1025	90.9483	24.6	7932.5	8331.5	8383.4	8054	8110.4	8216.3	7469.9	7698	8053.3	8925.9	8814.7	9107.4	9209.9	10005	8773.7	286.01	317.21	343.57	110.94	71.396	51834	12846	30616	13178	21542	12939	16637	13711	14861	12557	15301	15832	14960	14049	15873	16590	13380	15470	13890	17554
1026	90.9483	28.73	3543.3	3966.8	4294.1	4264.7	3921.9	3822.6	4229.9	3597.7	3720.4	4568.3	4317.7	4759.2	4961.3	5179.5	4673.3	140.41	148.37	129.54	78.31	64.906	30450	3294.9	19935	3874	8109.7	3566	6470	3530	5941.2	3074.7	5246.1	3373.3	5022.9	3110.9	4492.2	3235.2	3409.2	2730.1	4000.1	3364
1027	90.9483	28.17	3216.2	2793.7	3390.3	3461	2783.5	2960.7	2794.7	3188.9	3509.7	2709.5	3524.9	3561.9	3092.4	3358.6	3317.6	130.01	122.79	101.38	65.258	19.472	28762	3007	20935	2454.8	5103.3	2132.4	5886.1	2883.4	4370.8	1547.3	4715.2	3318.8	4035.2	2572.1	3430.2	3206.1	3216.3	2178.5	3084.4	2336.4
1028	90.9483	23.05	16012	9182.8	16859	22109	20211	23403	11998	15436	16698	15377	12515	20412	25205	31760	22543	462.82	424.66	456.22	123.99	116.83	98337	57717	72211	50076	82884	51299	55891	49963	74294	43814	57341	44871	67306	42510	57921	36631	65212	34685	53563	33799
1029	90.9484	23.73	9232.6	8582.6	8531.7	10211	10720	9544.9	9883.9	8101.7	9564.3	10848	8732.9	10469	11252	11575	11075	270.41	245.58	253.45	39.155	90.868	60423	21680	25038	22675	19543	24632	24571	24570	24716	24297	24657	23377	25275	25104	23228	22085	23636	23652	24540	22816
1030	90.9484	24.16	17828	18865	21165	19871	19717	22032	18048	18837	19468	20631	20134	22158	21579	25289	22763	618.83	552.56	715.3	306.71	246.64	93571	39847	115370	32649	51965	38394	43635	42697	39248	40603	39490	42349	36578	40970	27462	42438	39864	41618	26826	46107
1031	90.9484	23.01	11583	11943	14928	16596	14717	13253	9963.5	13937	13100	15240	14065	8436.5	13933	17181	11962	353.62	424.66	399.89	71.784	116.83	61438	40111	59304	41528	81988	37666	40332	35746	40163	33615	45267	32397	46116	30364	37135	27695	48325	26044	39706	26205
1032	90.9484	22.97	13459	7602.7	13118	15826	8226.2	11966	7447.5	13867	13858	12436	9089.7	8581.7	14091	19421	15733	322.41	373.49	354.84	78.31	110.34	45022	37832	48243	35785	47948	25645	36337	32391	38168	28887	38665	28902	34151	27969	37807	23971	42099	23229	39062	22625
1033	90.9484	25.41	3176.2	4761.3	4309.4	4409.5	4483.4	4805	3810.8	4067.8	4275.8	3836.2	4702.8	3948.3	5321.7	5283.5	3977.7	161.21	127.91	129.54	45.681	51.925	42179	4419.5	25682	5384.3	9232.5	6212	7211.2	5100.4	6977.9	4511.6	6459	6206.3	6479.7	4844.4	5915.8	5289.6	5394.3	4742.9	5498.9	6178
1034	90.9484	24.73	3671.7	3894.3	4714.4	3494.9	3997.7	4094	4404.7	3808.2	3703.6	4392.6	4437.9	5817.7	6139.4	6070.2	5712.7	176.81	163.72	163.34	32.629	19.472	41918	7586.3	22657	7632.6	10228	6685.2	8887.9	7394.9	7659.2	8064.8	9351.2	7705.3	8165	7683.6	9121.5	8888.8	7532	8815	6909.5	9837.3
1035	90.9484	26.85	6870.6	6219.5	5933.7	6328.9	5826.9	6617.7	6129.7	5687.7	5785.6	6246.9	6625	6606.6	7143.2	7412.6	8237.8	150.81	250.7	214.03	65.258	58.415	40626	7557.8	36759	6992.1	11746	6812.8	11181	5547.4	9570.3	5753.8	9408.4	6225.5	7892.9	5636.2	7360.5	5969	7698.1	5278	6646.3	6653.7
1036	90.9485	22.86	22685	21916	24739	29597	10718	22640	27920	23850	23436	24044	22613	26253	19586	25472	27255	421.22	393.96	388.63	117.46	51.925	77731	38518	57993	37470	64221	25477	47511	41582	58429	38626	54126	36683	72479	38059	70193	40411	45608	38045	53563	34392
1037	90.9485	25.5	3894.9	3658.3	4308.8	4438.6	4106	4727	4064.5	3585	4026	4761.1	4633.6	3945	4158	5360.7	5122	119.61	117.68	157.7	71.784	77.887	39245	3990.9	25389	6559.7	9034.6	6109.3	7286.2	5311.5	8073.5	4872	6074.8	5827.9	6127.9	5059.9	5763.6	4962.8	4980	4552.4	4895.3	5854.3
1038	90.9485	26.2	2944.6	3050.3	3701.5	3041.8	3817.3	4178.4	4088.8	3106	3988.8	3114.2	3829.4	4415	3801.6	4253.1	4450.1	135.21	76.745	123.91	39.155	25.962	31378	3987.7	18515	4174.8	7781.3	4235.2	6893.5	4344.9	5220.1	3651.3	3578.6	3527.2	4995.8	3923	4712.1	3814.3	4330.7	3745.7	3960.7	4442.9
1039	90.9485	23.67	12793	13308	13809	13990	12135	12765	12720	13386	12826	13928	11652	14567	15018	16254	14602	280.81	353.03	439.32	143.57	77.887	56056	34342	63512	33496	36324	32873	32312	32697	33515	35885	34221	30889	33588	31759	33755	31212	33946	27106	29507	29777
1040	90.9486	25	7076.5	7446.3	7329.5	7188.4	7077.3	7999.1	7032.1	6617	7118.3	8328.3	7987.9	9097	9578.6	9154	9803.5	254.81	266.05	208.4	78.31	129.81	41170	10967	38720	10616	17655	12209	14987	12225	13307	9987.9	13975	11173	13902	12697	11298	12391	11489	10993	11220	13055
1041	90.9542	0.89	2721.4	4149.1	4655.6	2216.2	4152.2	3680.1	5433.2	6687.8	4644.9	4052.5	3930.7	6639.7	5450.8	6403	4762	331.52	425.94	533.66	185790	195660	838.94	322.69	919.22	170.7	325.62	309.74	197.08	262.28	541.18	90.478	145.2	64.131	299.18	176.47	265.13	229.7	427.84	376.06	266.36	42.448
1042	90.9781	0.88	48653	62981	48182	32209	56955	46841	56498	68591	66391	41958	50919	78272	75042	69627	60907	153340	147110	160790	133.78	219.06	31302	51698	36644	29248	34293	30884	35440	35051	48758	31986	26124	30416	41861	27778	21227	33965	30435	26400	33994	19579
1043	91.0545	1.04	12291	11228	11870	10659	10462	10613	15117	13625	14196	9353.5	16515	17859	20284	18453	28804	7951.2	8170.8	7945.8	404.6	402.42	2302.7	5836.8	4035.7	4251.2	2808.5	3911.5	4024.1	4848	5055	3323.2	3873.4	3756.5	4681.6	4797.6	3877.6	3678.5	5270.2	3247	2502.8	5852.5
1044	91.0545	4.63	29213	16036	29291	22633	33876	30604	43907	18690	41167	56575	48949	78340	109390	84034	76963	12596	10495	14136	644.42	227.17	21827	23510	15981	29859	24027	29149	19547	27887	26080	31082	21278	22935	29665	30236	23942	24178	27785	23324	28317	28762
1045	91.0545	1.33	59258	22707	44622	44662	62674	49952	59332	57320	43015	50450	75736	87445	86120	83105	108180	18713	16542	19364	13676	12958	35233	41065	29971	36550	32679	35946	28565	35401	32887	32474	36588	38658	53027	43047	40636	30508	39843	36847	46847	45283
1046	91.0546	2.18	25337	17179	20631	19801	45284	18982	33400	26124	21903	28152	38806	37339	46625	46514	52593	6947.5	9637.9	8166.8	300.19	369.96	14261	11068	4996.6	22243	10506	9158.5	12602	18541	15085	22776	14709	20833	17444	17188	19028	10980	14397	14825	12483	20647
1047	91.0546	0.08	44358	14439	44892	48751	38563	43222	45691	33654	35908	55547	54147	75173	79633	88196	101100	11905	11732	12804	4238.5	6406.2	18329	23229	17926	22091	21822	20924	20354	20190	21979	22903	21760	19077	27887	19228	21681	19707	19502	18440	18030	20129
1048	91.0546	4.66	26275	14139	25430	22166	24171	24646	39638	20116	30927	44825	42861	74374	95829	88377	89681	11608	9347.6	13795	557.96	90.868	20933	21993	19025	27115	23128	25684	19310	25205	23893	29642	22907	24974	29446	25623	23207	27352	24629	23272	29307	25122
1049	91.9944	0.75	1355.6	1695.4	1882.3	2162.9	1412.4	3571.2	2735.6	1861.7	1553.9	1958.4	2742.1	2747.8	4438.8	4239.7	2475.6	1855.2	1744.7	1547.5	84.836	19.472	13772	8470.5	7633.3	7552.9	7151.1	6828.4	8042.2	5540.8	8383.2	6405.5	8726.4	4269.5	7130.7	4513.3	7187.2	3663.9	7363	4570.7	7618.8	5336.1
1050	93.0695	10.86	3178	3555.6	3691.1	2622.7	4483.4	3916.7	4105.6	2463.8	3737.1	3083.2	3652.6	4437	4972.3	6888.1	4107.8	21708	19019	21018	89.73	45.434	42343	35640	19855	37562	18600	32047	38026	35993	21776	39393	39718	53067	43467	45566	38101	47119	37047	45987	38844	54790
1051	97.0297	1.03	22760	20834	23329	27009	27971	16190	31028	12182	27588	17036	29160	22401	36991	22259	30230	10599	7922.7	6413.8	2024.6	1478.2	17708	16202	14674	19664	23139	25097	22200	21825	32654	34004	33869	41586	34923	22151	30020	39638	25474	16268	24054	30739
1052	97.9677	24.68	8576	8504.7	10631	8306.5	9725.4	9913.6	9060	9816.1	9578.6	9934.6	10098	10635	11001	10939	11036	83.204	92.094	90.117	13.052	0	63174	13589	40425	13241	22541	15327	14900	13371	17765	15303	15922	16493	16933	17474	14108	17993	14449	16967	15075	18916
1053	97.9678	22.7	29991	29384	27076	28411	30267	29162	33336	31027	30357	31450	31789	31203	34951	37568	31135	202.81	220	219.66	26.103	25.962	47957	25774	40765	22600	27594	20358	17758	11900	17564	21767	23355	27483	29871	16595	27187	17514	17701	24026	24292	21056
1054	97.9679	27.27	7731.3	6438	6802	6567.6	7526.8	8129.9	7049.5	7366.4	5875	8006.1	6804.4	5885.1	6216.3	6339.9	7557.7	46.802	56.28	61.955	19.577	32.453	54403	6384.1	28904	6998.6	9955.3	7324.9	10216	6494.3	8608.8	4959.4	8334.8	6443.6	8097.4	6542	6760.9	6232.7	6791.5	6344.9	7268.9	6392
1055	97.968	22.09	22019	24036	27961	29757	30764	26310	25618	30098	30192	30993	26954	30272	34482	33080	25316	1513.3	1560.5	1734.7	78.31	90.868	62724	59703	62872	61682	44265	86051	61818	65505	40859	79250	50578	78123	61921	63051	54550	51227	64322	64950	58026	71997
1056	97.9682	22.02	17246	15510	18267	19256	20283	24782	23981	21628	19816	23275	23263	19174	26993	20292	23558	1660.2	1637.2	1808	32.629	58.415	91100	68055	68166	45628	63019	109230	56446	53767	61521	65998	56474	80945	74843	50293	55732	73658	89916	66706	72427	69088
1057	97.9682	21.89	13622	16870	19654	19994	19495	21524	18467	22259	21884	25417	18715	22566	25735	22866	19710	3138.3	3105.6	3182.3	234.93	285.59	145210	115500	127540	90235	134500	97624	157860	108900	127040	128070	148320	122160	116530	76737	111650	99558	101100	90974	101110	93106
1058	97.9683	0.47	7100.4	5523.9	7021.3	8884.4	7529.2	8122.8	7100.5	8960.2	6992.1	7153.4	6596.1	7407.8	7011.4	7111.8	8588.9	67.603	86.978	107.01	13.052	32.453	33707	6664.1	52332	6678.3	14911	5673.5	10247	7987.1	8165	5882.6	6815.4	6068.4	8682.2	5745.5	7130	6509.3	6639	5727	6840.2	5661.5
1059	97.9683	2.05	1771.1	1897.1	2740.8	3109	2567.4	3085.8	2171.6	556.15	1776.9	2520.5	1089.8	444.67	666.67	306.07	300.86	52.002	46.047	45.058	0	12.981	36718	1162.6	24835	3602.5	8603.7	2493.5	6427.3	1384	5650.7	2033.5	4773.9	2345.6	4393	1254	2083.4	2415.1	1778.7	1434.6	2898.4	3806.2
1060	97.9683	22.34	138630	156420	164270	169790	177290	185650	179990	177880	175050	182160	176140	188890	198570	212490	191290	7021.6	6978.7	7220.6	1031.1	980.08	356550	232450	280050	219480	240520	286950	218860	225810	193490	261640	220440	260080	254340	204210	216910	260500	231100	250640	260210	255870
1061	97.9684	22.46	57569	74831	84203	84327	80702	75513	81843	63006	73445	83590	79862	81853	68269	81412	73312	577.23	654.89	585.76	58.732	58.415	106620	41423	61808	32088	54126	28780	40157	44135	43864	39660	42488	36901	32017	28450	30302	48004	35021	39396	29518	38129
1062	97.9684	0.07	13770	8683.5	16235	16845	15102	16560	15576	16350	11908	15147	15148	15451	13407	15519	17749	161.21	207.21	166.15	159.88	123.32	111210	12760	107370	13524	28914	11552	21519	11774	17648	10275	18387	14356	17219	12117	15117	12543	11779	10351	12290	12363
1063	97.9685	21.66	9577	11588	11423	13941	15132	13542	13355	13103	16024	17762	12155	16226	14065	15284	14671	4031.5	4259.4	4701.6	6157.1	5004.2	73072	31500	77877	34065	80169	33650	70197	28869	48608	27818	41907	26736	40383	23386	42965	27058	38716	31594	35876	28240
1064	97.9691	23.61	25349	27747	23310	25665	23465	23198	24881	22511	23349	22754	24889	26946	24468	27293	27807	176.81	163.72	163.34	26.103	19.472	82925	52467	47493	51258	51937	49456	49576	48965	51995	52460	51028	52150	56053	51660	51671	47197	51466	44462	40463	49977
1065	97.9691	23.4	22605	26260	25558	22791	22349	20286	22591	22220	21720	21228	20837	26056	20193	28209	24387	192.41	127.91	168.97	13.052	32.453	100180	45717	87461	44732	52013	45602	41197	37296	32107	36105	44537	43385	41488	36036	49901	36226	36227	32926	44850	33290
1066	97.9691	27.1	9099.5	8821.1	9605.2	9408.3	8824	11204	8476.7	8764.4	8532.3	10946	7952.7	8398.9	7980.9	9043.3	9785	78.004	76.745	95.749	0	38.943	54122	10593	42057	9219.3	12273	10646	15765	6406.8	14843	9287	12639	10737	13450	10460	10378	9241.4	9653.3	10112	10460	12377
1067	97.9691	24.62	11970	12118	12283	12280	11719	12194	12252	12843	11097	12054	11815	15088	13141	14797	14097	109.21	92.094	90.117	6.5258	25.962	84130	18623	35847	17710	24781	17495	20317	18427	19913	17476	19965	22792	17533	19582	17536	21162	16802	23864	15559	26449
1068	97.9691	29.17	10844	10370	9808.7	10055	10537	9902.6	8947.4	8948.1	8752.9	9011.6	7514.1	8426.8	9728.2	10224	8356.1	145.61	76.745	112.65	26.103	45.434	53601	8649.3	48766	7435.9	15753	8033.1	13909	7691.8	11262	7137	9984.8	8365.9	11402	6518.5	9835.5	7772.6	6920.2	7484.7	8993.1	7748.5
1069	97.9691	22.93	40480	42972	37757	50954	28314	27456	33724	53571	35880	39996	33806	44057	41308	36724	33883	270.41	235.35	383	13.052	25.962	82130	35386	81814	60729	65617	33898	63914	51994	88396	47498	65868	45769	57454	48622	67966	41278	42121	38351	70982	36666
1070	97.9691	24.6	8722.2	10152	11312	8958.9	10960	8526.4	10630	9878.6	9933.4	9149.9	8310.7	12250	11561	12683	11447	57.203	102.33	67.588	6.5258	12.981	62732	13811	38334	15085	21307	11938	17418	16548	15402	13604	15708	17607	17231	17852	16538	19316	12421	18742	13907	20529
1071	97.9691	23.08	28336	14257	30717	40418	32409	40425	18795	25282	24328	25219	22618	27199	37321	51377	36667	275.61	230.24	236.56	123.99	142.79	101860	59419	76854	48462	93166	53053	60893	51006	70962	44747	57043	45451	69193	45283	54807	38629	66952	35079	63075	34385
1072	97.9692	22.63	41201	45489	45347	46103	48345	48803	50134	40126	46961	51944	47897	45490	47153	55500	49430	270.41	296.75	321.04	52.207	25.962	67793	27871	31057	29171	37230	25659	29630	22846	27317	16743	21413	34992	22291	23513	19171	27983	15897	20377	30581	23585
1073	97.9692	23.32	21292	28060	25606	26487	25888	30096	27978	23620	23935	28177	30660	28451	28471	30212	29999	124.81	184.19	197.13	32.629	12.981	86235	57888	78074	44993	47982	50067	52574	33854	55797	43397	51144	48243	50949	38835	53515	39551	53439	37360	47237	30943
1074	97.9692	24.16	14648	16385	17054	14511	14930	16534	14790	14186	13961	14168	14622	15470	16197	19194	18936	104	138.14	135.18	26.103	25.962	57181	25862	77980	25325	34244	28604	29523	27915	26009	25421	26165	27592	18032	28770	22295	31388	25567	31708	21436	31021
1075	97.9692	23.01	39796	29754	37504	52765	42591	44851	37696	30971	34862	47679	32300	26050	39871	58242	38962	384.82	383.73	315.41	39.155	51.925	71219	71508	98222	65361	124190	65913	71558	69217	91395	55236	77148	57195	68787	59145	68085	52603	90936	47501	76418	43559
1076	97.9692	22.97	8223.2	14177	7897.5	18435	9609	7787.6	9226.6	9008.7	17787	7780.2	16835	9882.7	15672	9784	15254	130.01	112.56	107.01	6.5258	12.981	45780	24646	30338	31099	32849	12880	33941	22036	37858	19192	17677	18636	36584	18868	19200	15775	30700	15357	25635	14652
1077	97.9692	26.71	7914.6	8172.7	8920.2	8395	8165.2	8304.6	7301.9	7629.8	6874.1	8367	8637.9	8774.2	7498.2	8399.9	8063.4	67.603	92.094	67.588	0	19.472	66103	8568.6	41945	8287.8	13829	7496.1	11332	7695.1	7884.8	8526.4	11148	7458.4	10455	8247.4	9106.4	7416.8	7060.8	7817.7	8517.1	8196
1078	97.9692	24.73	7108.7	7747.6	9154.3	7384.7	7125.3	7248.7	8097.9	6989.5	5999.9	6996.7	6772.9	9185.8	9408.3	10804	9662.3	67.603	51.163	73.22	13.052	12.981	60153	10758	32902	11632	14611	10338	12877	11009	11520	13590	14248	12405	13367	12095	13233	14732	10840	16106	9875.7	17685
1079	97.9692	21.79	19257	23297	24413	25405	25992	31135	28643	28263	30584	32159	26293	29726	31980	32441	28189	8142.3	7785.8	9132.8	458.44	640.94	209630	88935	188780	93420	208550	81930	205030	76290	151890	70910	147430	71801	129180	59566	101160	60675	107250	62155	98640	60420
1080	97.9693	25.17	11694	12679	11608	10542	11642	12261	11063	10987	11256	11826	11195	12873	12886	11761	12622	78.004	92.094	112.65	19.577	19.472	64951	13785	57321	11247	18006	14051	17242	14206	17092	11452	16876	14680	14066	14638	13386	15244	11680	16778	13860	17298
1081	97.9693	25.89	11963	13721	12060	11620	11805	12470	10679	12274	10862	12324	12970	11703	13184	13805	14057	145.61	133.02	135.18	19.577	38.943	57936	14285	60166	13225	17056	11837	18692	10450	18359	12871	16416	15505	16180	14341	10651	14219	15300	13775	13595	14464
1082	97.9693	24.34	9828.9	11856	9857.7	8705.7	9485.3	11149	8683.1	10819	10746	11220	11140	9680.4	11625	13647	12215	98.805	117.68	107.01	6.5258	12.981	75335	17811	30936	19747	21296	17274	17368	19651	20108	17051	18956	22568	19190	18867	12763	22315	16964	22669	7614	23297
1083	97.9693	23.71	11255	11289	13991	11320	13834	14775	10727	12619	9696.7	12975	15069	11575	11267	16848	15626	83.204	51.163	56.323	6.5258	19.472	73169	29649	21060	28558	24053	27735	22509	14587	22578	21736	24528	32098	23241	29146	23604	27179	28056	28827	18788	23928
1084	97.9693	24.22	12273	10654	12666	11872	12245	12772	11445	10352	11718	12527	12740	12979	12727	13524	13843	46.802	71.629	140.81	26.103	19.472	68569	21065	43042	17631	25326	19368	21298	22261	19200	20496	19868	22848	21067	19176	8124.2	24130	18798	24424	11121	25996
1085	97.9693	25.5	7904.4	6327.5	7902.5	8027.3	7752.1	7864.4	7386.5	6008.5	7246.2	8076.5	7729.3	6408.2	6659.9	9241.6	7942.1	88.404	66.512	56.323	13.052	0	54935	6055.1	35010	10643	11906	9189.6	10815	7871.6	11720	6856.4	8672.2	9323.1	8822	8550.3	8189	9180	8155.8	8601.2	7393.4	11266
1086	97.9693	22.86	54349	73146	59790	70276	31074	43596	53038	63662	63565	56346	57507	66755	46723	60998	50635	421.22	383.73	428.06	52.207	25.962	96029	54879	86650	63218	93101	47599	80050	66431	90325	60979	82621	60543	103960	64189	102830	57016	57619	51672	90008	49790
1087	97.9693	23.94	13637	21157	11720	14255	16369	13817	17142	13937	14757	14131	23211	14869	15039	21352	20768	150.81	138.14	230.92	32.629	19.472	85432	39789	102010	38662	44759	42770	38262	32715	41037	44397	38766	31365	40836	47365	39214	46003	29745	39502	39273	48562
1088	97.9693	22.77	57566	61595	67125	66925	46377	64524	63474	65284	60739	67345	63291	64023	58233	75511	58617	338.02	399.07	512.54	19.577	51.925	78361	52022	67565	51082	52644	48034	53841	30667	71240	46162	55563	50609	68120	47198	57075	37820	54793	41625	54740	46268
1089	97.9693	27.16	8369.4	8069.4	9510.9	9215.1	8143.1	8235.7	7211.2	7699.3	8574	8368.3	6871.7	6935.2	8167.6	8295.2	9204.7	124.81	56.28	107.01	19.577	0	77600	7421.8	41832	7793.5	7690	7763.8	11938	7418	9416.9	7114	10173	8789.2	9282.1	8153.6	10099	8432.6	8010.7	6581.8	7722.8	7638.9
1090	97.9693	26.32	7029.3	8812.7	8279.9	8099.4	6824.9	8709.4	7464.9	8032.2	7014.5	9227.3	7068.6	7564.7	8682.6	8913.3	7650.1	93.604	61.396	84.485	13.052	6.4906	44122	8685.7	34598	8915.3	14802	8770.9	12153	8041.5	8061.7	9155.2	10655	8968.7	10357	8494.1	9523.7	9019.8	9201.5	7970.1	9596.7	8632.9
1091	97.9693	24.84	13683	14370	13722	11276	11580	13980	12164	11914	12363	12349	13283	12363	12689	13849	11845	130.01	127.91	129.54	26.103	19.472	81920	17925	66714	19401	24954	16706	22788	18805	19045	14969	14923	19454	20564	20643	18122	20772	18582	19547	16804	21617
1092	97.9693	24.37	14016	14771	14548	13402	16622	13557	12971	13654	13701	13376	14403	14525	14247	16076	14442	114.41	158.61	101.38	13.052	12.981	79539	23169	39886	16810	28576	23425	25365	24479	21582	23629	22865	25016	22368	26419	23377	25452	22325	23349	18684	30264
1093	97.9694	27.6	4142	3789.3	5488.9	4276.8	5062.2	4052.1	4530.3	4664.1	3647.7	4284.7	3251.2	3588.5	4784.8	4504.9	4378.4	36.402	61.396	90.117	13.052	6.4906	53241	6053.5	28273	4873.8	9233.9	2675.6	6949.4	5074	5905.8	4223.3	6746.5	4638.3	5970	4811.6	5614.5	4112	5407.8	5473.5	4222.3	5902
1094	97.9694	23.67	21709	23843	22571	22832	21810	22553	20326	20721	19382	21752	23584	22265	24022	25393	23537	166.41	138.14	140.81	26.103	6.4906	62765	44452	58659	45412	50624	41819	40154	44488	41575	44299	42946	42338	40515	43097	41064	41503	43379	37372	36277	44056
1095	97.9694	24.11	12207	12331	13212	12511	12640	13082	11857	12034	11272	12993	13097	10954	13855	14933	14105	98.805	51.163	129.54	6.5258	25.962	21500	23638	45023	19357	27508	20644	23494	22534	20214	20896	21197	23720	13415	26212	21688	24754	19296	24584	18401	26518
1096	97.9695	25.02	14786	15831	15529	14788	15560	16297	14394	14443	12760	15155	14408	17523	17283	18156	19016	130.01	107.44	101.38	52.207	25.962	69697	19065	62135	17626	28336	20776	22819	21136	22149	19781	23784	21054	22915	23789	18602	24921	20069	22378	20141	26541
1097	97.9696	3.47	144.45	210.72	102.33	149.61	134.84	134.73	150.49	120.54	80.769	124.34	106.34	61.58	139.38	89.891	102.01	132.61	35.814	199.95	0	12.981	37198	5504.7	54899	6771	11920	5978.5	9616	5829.5	6722.8	4419.6	7921.3	6055.6	8300.3	4963.1	7938.9	5064.7	6368.2	4819.2	7134.9	5484.6
1098	97.9697	22.38	30207	36098	30091	40619	32670	33939	34348	36427	34920	32504	32873	31617	36545	38138	34549	681.23	598.61	771.63	19.577	32.453	81403	27772	64281	23597	34370	22361	37168	28384	24632	27610	33524	24740	30491	24897	20158	24295	18381	30774	37886	30389
1099	98.0958	6.27	309.21	132.23	389.7	147.79	332.47	188.87	296.01	126.92	243.55	128.15	222.11	254.75	329.56	294.19	292.73	431.62	20641	309.78	6.5258	25.962	523.83	627.97	272.81	310.51	2231.6	1262.3	5531.6	2165.9	524.96	483.06	3723.8	1465.4	565.28	496.62	3041.5	2049.5	430.83	496.99	234.84	219.31
1100	98.9603	21.59	7622.7	15464	18885	16917	16813	16320	20198	23275	20770	30507	13922	16789	15146	13060	16432	659.13	816.06	1039.2	5237	4548.3	88138	119580	98426	115480	120100	120940	97567	117530	90096	128210	90855	132040	101270	111100	109360	119700	123330	114340	118360	110800
1101	98.9606	21.36	2529.8	2791.2	4980.9	4184.2	4911.3	5870.5	8204.9	5370.1	4081.3	5151.9	2866.7	3941.1	3710.3	4064.4	4343.6	499.22	542.33	329.49	6038	5474.8	72443	116860	81852	115770	100560	118310	80716	121960	79535	140080	84542	144290	99012	145220	103680	151140	112250	143730	101740	181250
1102	98.9606	20.37	939.55	982.94	1361.5	1759.6	2275	1333.1	1769.2	1155	1301	1620.9	1470.5	1006	1290.8	968.74	1614.4	210.61	184.19	167.56	946.24	1716.8	21301	26231	24519	34248	16969	32494	26084	26919	43600	29869	42908	28242	33218	30119	25584	36728	44233	24846	24984	43741
1103	98.9606	19.88	1906	1299.3	1481.6	1445.2	1552.8	2226.5	1327.1	1509.6	769.79	1337.9	1333.9	1727.5	1837.3	1861	1797.8	22.101	208.49	218.25	2256.3	1195.9	19644	43147	30895	36432	35585	40447	14534	22465	27565	34851	32660	45876	27043	42260	47134	44641	37672	55360	32652	54510
1104	98.9607	20.51	1634.4	1562.6	1756.7	2533	2494.1	3112.9	2069.6	1588.1	2122.4	1990.1	2041.2	1594	2013.1	2216.8	2075	213.21	46.047	97.157	1830.5	2320.4	17682	29762	41862	35671	48490	35168	25671	65113	28302	62721	54428	42597	31830	37951	28167	78119	53391	60820	31362	55648
1105	98.9609	20.74	1922.7	1783.5	1778.2	1890.4	2440	3033.6	2591.9	2385.9	1806.7	2466.5	1625.9	2542.9	2236.9	2920.3	2047.6	67.603	303.14	436.5	2315	3678.5	27318	37133	42402	33336	52891	52717	28749	41549	42009	25457	61120	50372	44438	38387	54682	58482	31273	49200	32420	72008
1106	98.9611	18.66	1375.9	1386.3	1916	1487.6	1533.7	1389.2	2417.2	1803.6	1168	1243.4	1173.5	812.86	1544.8	1112.1	1335	247.01	180.35	109.83	2334.6	2857.5	18054	32261	27030	19767	21575	33294	14243	31764	22512	24412	30802	37270	30103	29296	30483	46806	34288	36411	30584	62929
1107	98.9613	21.61	49623	59195	58729	63937	65998	65592	72608	64944	71421	76789	62309	71949	66218	71505	72646	1772	1942.9	2664.1	8369.4	6695	116880	177740	134240	168020	164560	177850	149180	179830	142950	192210	136840	189440	147500	158890	162900	172210	169690	180790	179640	199220
1108	98.962	20.63	684.67	1658.6	1485.3	1637.2	1272	1428.5	1769.2	995.58	1761.4	952.23	1505.7	1236.1	1412.3	1166.3	1617.4	87.104	92.094	0	1111	1533.4	11689	16482	26769	27097	31300	32584	12888	31153	19652	22822	38239	29032	18469	30627	20293	26171	17465	18365	12727	51953
1109	98.9621	20.76	1098.9	1533.6	2292.9	1381	1268.9	2190.4	1605.7	1984.1	1086.7	1827.1	1140.1	2057.4	2003.5	1756.2	1723.1	46.802	120.23	76.036	1119.2	1650.2	27305	25791	32784	28022	40474	25058	26726	34345	19640	25536	48636	31512	36349	32811	28333	47176	41663	44315	19302	64302
1110	98.9834	15.2	4413	3555	4332.7	3731.1	4645.4	3753.6	4757.9	2729.7	4426.8	3704.2	4510.9	2950	4013.8	4023.5	3206	15376	15440	19558	68.521	76.264	20292	18297	18058	16260	21281	14796	29392	12739	20513	14409	19760	25928	16837	31570	15662	24950	21251	25216	19586	27137
1111	98.9834	1.11	10182	9691.7	10092	10650	10465	11018	8828.6	10783	7908.6	7608.3	9898.8	8817	10618	8103.5	11098	1980	2035	2626.1	76.678	126.57	13802	28979	15357	11372	12837	13749	17620	13574	32549	12891	34149	12645	23537	74792	42093	35921	13761	26851	18456	16438
1112	98.9839	13.44	1371.7	1226.3	1335.2	1245.3	1467.8	1353.1	1403.6	1068.9	1090.4	1032.2	838.12	926.3	707.18	886.28	809.44	33790	27251	35871	57.101	107.09	6124.4	3764.7	5656.4	4139	5433.1	4093.6	5959.6	4716.1	5255.5	4011.7	4917.6	5092	4620	3958.9	4073.4	4838.3	4067.4	4761.2	4384.6	5111.5
1113	98.9846	2.75	121360	60645	137440	161110	142010	173310	128770	64382	153390	110000	192060	121390	137130	151980	189680	4305.8	4144.2	4207.3	841.83	655.55	48218	21312	44278	20771	30611	18178	30438	22470	28252	17985	32382	19566	25478	25795	25570	19208	23384	21265	22067	19530
1114	99.9476	22.72	17978	18000	19225	20288	19751	23581	19429	19972	21593	20364	21636	22366	21761	24637	25451	20.801	25.582	16.897	0	6.4906	48306	31631	43575	28732	31291	23236	19079	14877	19540	24872	25870	30390	35055	18456	30441	20456	21313	26990	27949	22834
1115	99.9477	22.93	22316	22948	19601	27196	15693	12809	19456	26914	21629	24600	19248	25293	24556	18838	24804	67.603	97.21	112.65	71.784	103.85	66679	36133	68202	56288	60949	29458	53160	51388	79508	44120	57725	41823	57212	44301	63286	40529	47382	37881	64813	38925
1116	99.9477	22.63	25895	24521	25845	24988	26047	29937	27188	17265	27880	28652	27185	29045	30018	32271	31820	72.803	40.931	112.65	71.784	90.868	38046	31679	40155	29805	42550	24425	13946	20850	17047	23615	30980	35460	33672	17607	20114	21805	28702	15468	28139	36558
1117	99.9478	22.38	71190	76593	78333	80317	82974	91110	90561	86959	84509	88281	86195	87814	96180	102960	96945	1112.9	1100	1109.6	1031.1	1032	257670	179860	198490	175830	150080	195750	175390	183290	152830	201770	161860	190930	190410	149250	161530	175380	184410	186410	199790	194530
1118	99.9478	22.08	9957.2	10567	9916.5	10659	12659	12524	12949	11356	11016	11437	12655	12480	12683	15415	12632	213.21	204.65	219.66	208.83	194.72	46683	46896	40650	44103	36140	59592	41607	44627	33117	52329	36079	46429	38041	33522	38398	52307	55806	46286	47899	49392
1119	99.9478	22.77	30842	30862	36386	35407	26668	38528	36603	31348	37622	37729	40306	38634	36436	43896	45345	98.805	71.629	101.38	97.887	71.396	65865	46155	48317	50842	65299	47537	50495	36509	70833	47389	53085	50250	61169	41679	69864	40469	53448	40226	56922	43962
1120	99.9479	22.01	12679	11752	12659	13301	14426	16207	16608	14567	14324	15232	14916	14921	16825	16689	16466	327.62	240.47	309.78	332.82	350.49	109600	90911	67135	65052	85911	105890	82299	68857	75638	88182	76385	86760	86726	59001	84835	79522	89592	68797	91677	79896
1121	99.9492	22.47	21771	26989	32536	35395	29903	27222	30647	23242	25913	32715	34255	32183	25664	32401	30831	57.203	86.978	67.588	150.09	90.868	59865	31147	51326	27064	50481	35868	35190	38721	31588	39352	36677	31519	34893	31401	31088	31833	19878	29127	29643	29250
1122	99.9692	21.59	9319.7	12702	13818	13876	14650	16155	14457	12605	16512	16370	14091	15407	17130	15563	14701	919.14	636.98	678.69	172.93	134.68	12828	14121	14392	15415	17438	14958	17210	14955	14832	14032	13758	13872	13398	12920	15435	14460	14814	14635	16993	14940
1123	100.052	4.97	50235	9779.3	10805	38412	5830.5	40946	4955	2002.6	21774	4004.9	1877	3261.2	3384.9	3533.2	2895.5	8445.2	66552	5885.8	329490	269020	2131.7	3739.4	3469.9	9919.9	11641	3527	4328.5	3662	2655.8	3005.7	1853.8	1960.8	3518	2341	10816	2762.9	2546.1	1669.9	4611.6	1439.7
1124	100.076	4.97	125920	3301.4	29606	95450	3349.9	63694	3495.5	3968.9	4657.9	3132.6	4427.2	5888.4	5807.1	6390.4	5161.2	23366	273550	20396	30559	25714	5674.7	6980.5	4797.7	7720.4	11012	8272.8	6459.7	8998.3	4643.6	7480.5	5502.8	4965.3	5849.8	4585.2	6538	3413.2	6914.2	3984.2	7454.8	4138.7
1125	100.076	4.98	107340	20961	24508	125980	6408.7	111390	8055.6	1953.5	42737	6488	2736.5	3744.7	3525.6	3658.8	2950.9	18149	155650	19959	12339	10899	3543	3005.4	7138.7	13700	25216	3608	8142.2	3944.1	2495.1	3070.1	2726.5	2387.3	3518	1705.4	17279	3096.1	4661.3	2029.4	3625	1846.5
1126	100.076	5.23	3227	2765.9	1583.3	2128.4	2787.8	2922.1	2490.6	4271.9	3898.1	4101.4	4886.5	1765.7	3012.7	2866.1	2552.5	6367.7	20905	7077	2975.8	2471.3	7297.3	11077	13557	141230	8731.5	108360	7630.4	71006	5317.5	108920	36581	106780	50218	89051	40621	17630	23220	140980	49018	93403
1127	100.076	6.33	1614.7	1561.4	1946	1967.3	1959.7	2328.4	1929.6	1870.6	2092.5	2065	1803.3	2434	14091	2755.4	2471.2	3332.1	3048.1	4021.5	3796.4	4551.5	3319.4	4636.3	3162.2	5685	2110.9	3267.1	2084.1	2603	3484.5	4619	2001.9	2624.6	3396.2	2189.5	2551.9	1282.8	4380.1	2895.8	3770	1706.8
1128	100.076	5.22	3811.3	6416.3	2506.7	2629.9	7647.4	4322.8	4589.4	7718.4	11157	8035.3	4497.6	1435.8	2856.2	3224.9	2591.7	5845.1	30207	7295.2	2194.3	2711.4	40113	56163	56954	201580	41034	102410	56401	76038	35650	130270	67028	73847	66588	74270	57742	93820	58991	27363	53563	33258
1129	100.076	5.03	33577	29483	7847.9	63787	16351	84190	11099	5867	89572	17647	2296	2767.9	4211.5	4075.5	3342	29467	84360	26891	6938.6	3699.6	6206.6	6914	12026	69721	62118	17498	15077	8732.7	12773	6911.6	6699.6	11965	10691	77475	149290	9586	10641	4557.4	52141	13711
1130	100.076	5.01	48204	29994	7712.5	88423	15944	99162	11048	5220.9	89932	17118	2431.9	3002.5	4100.3	3796.9	3313.9	27169	116420	22947	9703.9	7407.4	4454.6	5957.1	11044	61256	60303	13979	13024	7172.2	5696.4	5161.9	5652.4	6196.7	9043	56843	110210	8012	9228.4	2009.5	40305	5166.3
1131	100.077	5.11	8300.8	10855	5829	7024.9	16127	16884	7722.3	6895.1	46679	13169	3811.2	1256.9	3651.9	3944	3203.8	19700	57952	30251	4339.7	3990.1	45520	42998	51656	125880	51767	35309	66259	20783	48454	31767	25223	20209	28784	101090	136440	65297	35288	15584	67369	25766
1132	100.088	4.73	386.21	399.7	541.05	559.06	595.98	568.55	552.22	561.25	543.64	482.14	546.16	925	889.81	1019.3	673.42	283.41	422.1	475.93	126190	99788	510.37	658.03	392.41	598.25	560.01	342.43	423.58	428.88	474.83	453.92	442.92	359.13	396.9	218.64	355.52	265.29	550.5	258.44	580	297.14
1133	100.112	4.48	703.17	266.26	317.4	242.88	577.51	239.8	1038.5	373.1	408.2	301.34	1398.1	1251.1	1091	1340.2	1272.2	1825.3	1524.7	1944.6	19.577	12.981	62843	79957	15112	55890	42125	35751	79022	19065	96372	87155	34067	8229.6	19961	48068	39915	89122	70439	1163	18762	39852
1134	100.112	14.11	7980.8	2210.4	2373.7	5984.3	5312.8	1175.8	3756.1	5417.3	4810.1	11072	12805	4755.3	1789.9	545.29	1561.2	1496.4	1735.7	1637.6	0	0	1369.5	1974.1	2902.8	2230.4	2025.3	1307.5	3757.8	2924.6	9879.9	10436	10426	2453	2770.8	1160.3	5459.3	2377.9	1778.7	2307.7	2422.4	5877.3
1135	100.112	4.49	853.6	522.87	647.05	485.77	768.99	479.6	1239.4	492.37	538.67	385.08	1641	1111.7	1335.4	1297.8	972.07	1597.8	1295.7	1432	19.577	43.811	112790	50611	77287	97060	67648	85611	87095	36745	55036	111740	67359	94932	70850	99671	83142	34695	85401	60999	94327	67369
1136	100.112	3.27	211.31	166.64	60478	20737	270.9	195.32	155.47	133.3	231.75	327.35	213.93	206.13	185.38	247.38	232.11	1180.5	1340.5	1543.3	169.67	168.76	305.68	341.67	302.37	351.15	343.87	400.02	247.09	382.7	383.4	294.44	240.53	282.18	300.68	331.08	284.72	304.11	305.17	311.45	245.87	325.44
1137	100.112	4.69	753.31	835.02	840.06	804.37	779.46	604.01	1036.7	937.54	760.47	619.17	1509.5	1271.8	1311.4	1079.4	1123.6	76238	6858.5	89738	228.4	196.34	7759.2	2505.6	11209	5179.4	4634.5	4948.1	4003.5	1873.9	3045.1	5462.4	5857.7	10742	6514.3	5722.1	4319	3015.2	3463.1	21611	10872	5000
1138	100.112	4.42	696.61	192.6	264.7	209.57	465.46	192.1	1029.8	364.81	452.93	304.51	1064.6	2563.7	3498.2	3389.1	3903.1	1575.7	1314.9	1920.6	26.103	19.472	4647.2	67695	431.39	9032.3	11536	1148.7	26418	1959.7	79942	33261	1468.1	423.27	679.54	1094.8	1033.4	88068	29156	258.44	472.82	6480.4
1139	100.113	4.08	826.74	664.75	669.72	800.73	1161.2	812.86	1764.2	2595.8	874.17	892.59	30354	44945	38978	39887	64083	1762.9	1253.5	1577	182.72	175.25	439	442.9	391.07	385.29	376.15	358	417.7	270.53	395.2	361.91	375.46	346.31	372.85	362.32	331.42	329.99	418.86	238.56	384.56	360.81
1140	100.956	21.36	267.42	332.07	77.205	377.96	278.91	204.99	73.38	440.71	252.25	394.59	141.57	197.71	324.07	343.96	138.97	123.51	47.326	43.65	0	63.283	11427	28521	13408	34338	16601	34610	14524	35158	16656	40280	17752	50168	27197	52800	24904	52207	28263	50327	24218	66109
1141	100.957	21.61	26616	34829	32061	33364	36905	38584	37739	36964	41302	44563	36508	40933	39819	41781	42888	1016.6	1188.3	1565.8	424.18	202.83	48120	62801	59890	61505	72304	62421	64967	59564	62280	58518	52411	66589	54742	54660	62422	65792	61438	68099	67234	66314
1142	100.957	21.55	2688.5	3125.7	2976.1	4031.5	4256.2	6509.4	6536.4	6180.1	5066.7	6349	3660.8	4995.1	3797.5	3955.2	4697.7	361.42	301.86	275.98	169.67	209.32	42037	66236	50437	66921	57738	70782	47030	72181	45973	77179	48606	87358	54482	86806	61735	93074	65896	88140	62589	105540
1143	101.95	22.31	22706	25698	26641	26546	28418	31068	27669	28851	28841	30394	28152	28005	29279	30581	30541	2220.5	2143.7	2466.9	2329.7	2375.6	29148	48941	29668	47729	38689	50026	55345	55349	48475	49539	50968	44165	66568	41485	50523	41849	49444	42329	48138	50349
1144	102.102	20.33	0	126.79	65.563	43.61	102.82	249.47	162.93	108.42	199.44	41.87	100.67	77.137	140.06	23.03	84.271	343.22	200.82	291.47	50123	23717	232.97	590.01	209.65	767.32	181.06	882.54	198.56	770.34	308.19	441.66	255.19	206.82	162.37	162.42	426.32	195.73	435.32	159.04	494.89	267.07
1145	102.105	19.11	51.932	0	0	0	0	20.628	0	21.685	0	79.934	20.135	40.189	0	0	0	45.502	0	0	12388	18881	9.4263	37.963	0	56.899	19.65	65.373	35.299	80.828	47.188	0	10.266	0	31.572	10.932	21.09	35.587	41.886	0	55.163	26.53
1146	102.106	17.94	0	21.736	0	0	0	0	21.765	0	0	0	21.393	0	0	23.03	22.916	23.401	74.187	0	11683	15863	0	33.218	0	37.391	0	0	0	11.547	0	21.469	17.6	0	0	0	31.635	11.323	10.472	18.223	22.065	12.381
1147	102.945	0.81	101.48	239.7	189.34	170.81	200.1	241.73	251.23	518.52	163.4	227.11	336	782.39	518.37	796.39	748.09	100.1	104.88	61.955	31609	33863	653.11	261	420.64	216.22	210.53	91.834	192.67	258.98	232.99	257.63	315.32	234.08	192.44	229.57	218.43	211.91	151.09	221.99	167.06	212.24
1148	102.97	0.77	18816	15313	23297	20743	17726	22674	20815	28781	21711	20386	24737	36638	35385	42008	50906	23532	26244	27510	5168.4	4736.5	65311	27637	31175	23542	30405	27605	27583	27054	25167	24181	27508	22160	28348	26249	21426	27999	31468	21238	21723	23157
1149	103.052	6.26	450.08	461.28	491.41	547.55	768.99	468.64	527.34	438.16	557.93	425.04	433.53	752.58	13456	2268.1	1020.1	1024.4	2092.6	1182.8	1083.3	804.83	2977.4	2078.5	2308.8	1916.7	1835.8	1522.3	1614.9	1336.1	2529	1901.6	1509.2	1612.9	2098.8	1524.2	1595.3	1159.8	1849	1881.9	1465.8	1280.5
1150	103.054	5.65	1088.8	514.41	1209.5	1260.5	1220.3	1139.7	1421.6	1107.2	1466.9	1272.6	1273.5	1529.8	6550	7071.6	20384	956.84	956.76	1240.5	1246.4	1129.4	2654.2	2473.9	1952.7	2612.5	2624.6	2895.1	2918	2156	2722.1	2423	2474.2	1930.3	3187.2	2255.1	2190.4	1960.5	2507.2	2657.2	2362.5	2497.4
1151	103.054	6.39	982.53	780.07	1006.7	913.39	1022.7	997.87	958.29	647.35	707.66	900.21	880.9	591.82	1063.5	13417	617.98	2662.5	1650	1612.2	1990.4	1968.3	3035.3	2298.4	3136.6	1889	2087.1	1836.7	1957.6	1608.3	2126.4	2343.2	1626.5	1920.7	2543.8	2187.9	1364.8	1496.3	1976.1	2226.5	1979.6	1966.8
1152	103.054	5.41	1479.8	611.02	1685.6	1721.4	1626.6	1559.3	1715.1	1499.4	1409.1	1530.8	1564.9	24477	6212.9	6790.1	2324.8	1378.1	1197.2	1408.1	1429.2	1707	3277.7	2556.2	2519.8	2152.4	3142.5	2695.9	3048.9	2164.2	3098.2	2582.5	3112.2	2161.2	2507.7	2205.1	2844.2	2355.2	2794.4	2756.6	2343.6	2362.9
1153	103.054	4.89	14332	9384.4	24868	18628	3867.1	10627	12708	1884.6	2182.6	2574.4	1688.8	7440.2	8280.2	8557.4	8798.9	3345.1	7187.2	12930	1070.2	1070.9	4412.9	3638.1	3711.8	3817.1	3880.8	3580	3953.5	3516.8	4105.3	3284.8	3830.8	3508	3839.7	3267.1	3501	4915.9	3775.7	3319.9	4242.8	3183.6
1154	103.055	5.08	939.55	12432	1081.5	1276.2	11155	2019.6	10334	7486.3	8400	17495	12927	3461.5	6550.7	6748.5	7131.2	1050.4	1866.2	2436	1407.9	806.45	21290	24815	12194	14813	24037	33171	22679	19984	34620	32160	19889	53965	23131	43698	37845	57492	25251	51723	15682	33718
1155	103.055	5.07	8454.8	20625	18930	17228	13617	11555	21998	7675.7	9754.4	19102	2180.9	7212	9202.3	9633.9	9617.9	1944.9	4545.9	7393.8	1603.7	1549.6	21446	23240	11623	12474	23251	23511	20769	12499	35476	23277	15755	32418	19752	32966	31364	57522	24046	9558.8	9880.4	8503.8
1156	103.055	5	14445	15519	24672	18570	9010.6	11046	17001	2176.1	7032.5	10472	1445.3	6107.5	7341	7510.7	7788.4	2710.6	6563	11946	1254.6	1367.9	4649.9	3750.4	3510.2	3524.5	3747.5	3505.2	3581.3	3404.7	8601.4	3140.7	3449.5	3116.8	3699.9	3023.5	3133.4	29015	3470.6	3194	3561.9	3006.7
1157	104.082	0.98	328.31	647.24	715.06	404.61	716.04	543.41	859.42	880.78	598.31	604.58	866.43	1317.2	2236.2	1711.6	1856.9	289.91	594.77	657.57	124220	147310	44.438	232.52	80.633	133.31	53.335	270.83	135.31	671.37	30.967	176.36	60.132	466.55	175.9	260.8	85.867	153.67	116.68	270.03	378.26	1388.4
1158	104.107	0.98	36988	61982	52645	24073	34802	26932	33445	43393	26679	47340	43149	49767	56170	30257	66224	103740	164530	274810	1200.7	1969.9	25628	39059	31444	44744	30237	46244	26318	24321	51511	29652	28759	53573	42986	74781	32319	38126	42770	77993	61823	29914
1159	105.033	6.55	790.92	958.19	758.57	791.65	975.86	749.05	748.73	739.83	832.55	833.6	991.02	705.91	958.47	854.33	37693	322.41	360.7	453.4	20886	18305	2314.8	1645.1	1638.2	1624.1	2117.9	1592.3	2947.4	4010.1	1943.5	1749.8	2035.7	1494.3	1999.5	1617.9	1559.2	1540	1603.6	1274	1554	1807.6
1160	105.033	6.3	548.57	417.81	441.17	466.39	463.61	436.41	429.09	382.67	442.99	492.29	537.35	464.12	594.58	979.14	605.42	374.42	501.4	337.94	13074	15074	1051.7	1131	1335.8	1149.4	22746	28825	33651	25992	1135.5	1113.3	29560	30813	1286.9	793.34	32798	24955	1273	1166.3	1119	1011.7
1161	105.048	11.72	1197.4	1197.9	2403.1	1837.7	725.28	1439.4	1462	1001.3	1007.1	1048.7	235.33	123.81	159.29	170.87	176.67	16168	34497	11883	36995	34512	258.55	172.42	274.15	276.37	270.88	188.34	351.52	219.39	451.23	266.83	306.53	304.62	365.33	334.2	433.85	231.32	231.87	266.72	127.66	341.35
1162	105.071	1.06	14127	12249	13274	16477	15634	15285	19826	17171	13756	11830	19430	22056	25440	23539	31264	9580.1	8731	10856	7191.4	8126.2	6749.3	12308	7488.1	9611.1	6920.9	10232	7331.8	8498.5	8632.4	9092.3	8616.4	9036.1	8810	10020	7377	8644.5	7938.9	8823.2	9344.6	10690
1163	105.934	24.62	18266	18308	17777	17616	17123	18341	16943	16064	16842	18798	18939	21639	17215	21352	18357	546.03	521.87	805.42	117.46	77.887	76738	21046	43061	23675	29095	23544	27389	24136	22501	20335	24460	26480	23988	23366	21779	24842	20614	25395	19402	28900
1164	105.934	22.58	48299	49781	60367	56791	61608	55298	60633	61583	57173	61818	53761	56609	66466	63558	64702	452.42	373.49	557.6	378.5	442.98	88775	38624	73262	63768	81785	66855	52577	36283	50081	55483	44819	78795	35497	69155	43065	53611	66660	50691	50185	57789
1165	105.934	22.39	107850	117560	121340	123120	126770	139340	136500	135250	130210	133710	130330	135060	139970	141650	142690	8367.2	8530.2	9244	9400.4	9557.4	420470	257740	285780	275350	218080	305430	242160	260340	209770	289080	234980	254360	261350	229110	261180	253590	266870	245500	290270	265030
1166	105.934	25.18	11832	12247	12997	11403	12050	12502	13022	11756	11461	13347	13083	13461	15049	13339	14136	490.12	441.28	563.23	78.31	103.85	58480	13690	52750	11718	19199	14438	16974	14043	16483	11653	17020	15130	14067	14266	13807	15461	12195	15279	13181	16436
1167	105.934	24.22	12534	11470	14660	14233	13275	14474	13161	12298	12660	13812	14551	14195	15040	17170	15082	322.41	440.01	502.68	52.207	136.3	54422	19385	40979	17523	24229	18852	20189	21538	18318	19102	18613	22603	22204	18086	8038.4	21818	17636	24576	10911	20946
1168	105.934	23.94	7521.2	14760	10459	15109	8955.2	12960	14412	11282	11539	13971	18021	10541	13419	22181	16124	400.42	491.17	608.29	110.94	51.925	63057	27599	54809	27604	28217	30501	25506	21840	28495	29661	25625	15699	29850	31287	27545	31741	22093	25219	26418	31564
1169	105.934	22.47	28572	36642	46809	50355	42895	37744	39876	27951	33428	42369	48438	42090	29884	37516	37015	343.22	296.75	237.96	497.59	642.57	80148	38855	69730	45010	47152	42785	41151	51514	41059	49110	46953	46561	40406	42705	40025	42928	32587	39645	45892	43711
1170	105.934	22.01	16085	16237	15948	17487	19326	21851	20173	20458	20704	20176	20090	20808	22293	21747	20481	785.24	726.52	861.74	4000.3	4369.8	131460	98352	75619	83063	96404	118630	92428	77026	80684	101820	80274	95223	86439	70014	101490	90654	103070	74878	96979	96417
1171	105.934	22.36	92055	99583	102440	103600	107590	115560	119150	116180	110800	113590	110250	113900	121610	119370	118980	8384.1	8429.2	8725.8	8780.5	8765.5	324630	217800	239970	234910	192830	267220	208490	229590	181480	254630	187920	226030	225120	187110	235270	234060	235820	217670	245150	243140
1172	105.935	23.43	22274	19745	24794	24765	23761	25767	18569	21734	22971	19666	24489	20908	23347	29469	25626	587.63	553.84	647.72	65.258	58.415	85137	44343	79363	44949	52220	44281	42708	45780	38330	37251	49010	38639	38702	41905	49744	38963	38428	35010	45150	36504
1173	105.935	22.6	123610	116060	128700	123220	127960	138170	141290	119910	135490	132700	132110	145110	142870	162230	152960	1034.8	1060.4	1319.4	907.09	1001.2	216280	134170	153180	152340	166270	137640	113060	105370	124220	115280	114070	178640	130350	115470	106570	127620	130290	90537	142210	140870
1174	105.935	22.44	14864	17088	21857	23623	18842	19576	22765	19325	18189	36619	17821	23826	20312	20471	19120	192.41	199.54	260.49	373.6	350.49	68585	37440	62858	29877	49991	29900	41607	30225	21178	43034	40956	25361	35305	21046	33613	9801.1	18956	42388	24997	39899
1175	105.935	22.63	84479	83221	95242	88688	95104	99482	90795	77574	90711	90583	90119	92659	101090	104310	105150	1055.6	961.87	1178.6	608.53	631.21	160550	96680	109240	102330	105480	96060	85165	73644	74635	83629	90997	119990	114840	56674	88390	72569	93478	70583	100150	92462
1176	105.935	23.55	18877	18705	19340	20084	14815	16869	17702	16561	17805	20350	18717	18986	20793	21910	21105	400.42	456.63	542.11	91.361	103.85	43618	33599	70417	35884	31992	34799	35575	34678	34975	33429	36472	36991	32371	28473	30082	33915	35056	27189	35596	33824
1177	105.935	23.05	12956	8863.4	17919	14258	17938	24839	9363.4	12490	13240	13607	9486.7	14928	15614	19729	20875	260.01	347.91	354.84	52.207	71.396	65926	35853	40978	33660	46603	29429	30950	31000	30309	29344	19200	36072	35571	36619	16066	26500	39107	22520	35292	24788
1178	105.935	23.28	17977	22053	19906	25091	21277	19433	21168	21409	21296	19707	19126	22708	23910	27071	24564	494.02	399.07	574.5	123.99	123.32	62812	42898	69783	43520	53055	39177	40111	32889	52918	34244	50580	39179	42823	37924	50321	33858	42773	31836	34827	31581
1179	105.935	22.9	36671	44505	35352	49592	25709	24167	33517	49870	43975	40094	32018	48137	37795	32517	35012	795.64	727.8	604.06	176.2	261.25	109870	46511	101030	77423	73999	47338	71212	70558	90490	57316	81398	59012	79460	61020	92056	61282	43683	61059	89239	53844
1180	105.935	23.01	15991	18556	19601	18932	18394	19837	12352	27009	19122	16810	15488	16071	19928	17518	16455	521.32	588.38	615.33	123.99	142.79	68540	50796	54691	49827	75304	53883	45488	45113	52101	41623	55993	40600	55268	35518	43865	37280	54506	34854	41698	38062
1181	105.935	22.97	12587	15742	11635	21473	11156	10071	11333	11433	20722	10048	21582	11119	16731	12373	18352	453.72	374.77	428.06	104.41	123.32	66648	35097	48907	46768	43694	20645	45087	34050	50705	30306	28599	31668	50079	30171	27744	26472	39877	26021	39314	26680
1182	105.935	24.73	7934.9	8192.6	9430	7484.6	7717	7903	8981.6	7222.9	6906.4	8223.7	8121.3	11138	11930	11808	9615	270.41	291.63	287.25	65.258	84.378	52448	11156	26344	10765	13475	10839	11840	9651.5	11449	13909	12810	11236	11803	11735	14153	13425	10551	14045	9568.4	15538
1183	105.935	22.27	84435	89822	98570	99373	104930	114790	109810	105980	105270	105810	101860	113030	121250	120020	110800	13036	12861	14486	11374	11909	360070	278660	263620	263240	228760	323190	252630	276250	231070	313430	239330	274070	268360	236890	274850	273060	267890	268340	274570	317970
1184	105.935	23.63	28413	27258	26378	28387	27053	27403	28438	25546	25814	26298	27180	30373	29473	32371	31318	686.43	777.68	771.63	91.361	97.359	78208	50018	49572	53965	54286	51583	50982	51359	53027	51298	51659	53647	54518	52547	54009	49361	53354	47309	43960	53610
1185	105.935	22.86	67450	82454	68239	84948	33480	50514	65091	72706	77434	72905	67196	82267	59256	70102	68472	1237.7	1201.1	1133.5	373.6	481.93	158290	86050	133870	101280	128040	82042	115280	110240	129010	99828	121790	102620	153960	106850	157180	102860	87355	97856	136860	99385
1186	105.935	22.77	54679	60366	62892	61650	38957	65557	61524	62089	63956	65083	65033	65310	63288	79738	83072	858.04	729.08	880.05	306.71	331.02	127700	75786	92698	89535	91197	73830	70202	57238	96020	77514	74676	82495	93822	79662	94556	63516	86507	69781	82254	84663
1187	105.935	22.52	41729	43943	55314	54280	55119	63878	51819	68731	51913	61186	57902	59749	61670	54957	60760	291.21	245.58	264.72	398.07	410.53	82709	45221	66448	31382	53464	33460	37127	38215	37349	48512	55048	30483	41214	43517	41276	46524	40493	55126	56761	29024
1188	105.935	23.67	22494	23211	24313	25428	22261	24802	22865	22655	21623	22689	22942	25286	25589	28814	24266	738.43	700.94	816.68	163.15	84.378	70679	39755	54761	43741	48550	39736	37730	40660	41307	42322	40058	41377	40613	42377	40249	39290	44555	37533	33501	41790
1189	106.041	4.5	197.58	108.08	223.04	138.7	241.35	166.31	195.27	90.565	262.19	263.91	286.92	279.38	481.98	456.88	289.03	31.201	193.14	45.058	31401	39839	165.63	196.14	127.67	240.6	168.43	230.36	166.2	277.12	224.14	331.24	124.66	179.57	306.7	174.91	198.85	161.76	209.43	172.29	214.35	198.09
1190	106.925	0.89	0	135.85	147.06	83.586	54.18	47.702	0	72.069	71.45	179.53	0	0	0	49.774	0	0	0	7.0404	14832	20230	24.239	20.563	28.222	0	7.0177	0	0	0	14.746	0	8.7998	0	0	0	0	0	0	31.476	7.8804	0
1191	106.942	29.17	8287.1	8173.9	8450.8	8123	9263.6	8619.8	6691.3	7731.2	8832.4	8594.8	10426	10245	12508	12456	11660	317.21	287.79	349.2	137.04	110.34	72696	10987	57947	10048	21335	10520	17943	10968	15461	10046	13640	8943.1	15290	8864.2	12818	10285	9047.4	9714.5	11732	9893.9
1192	106.942	22.93	23396	28657	22389	31469	14049	16414	21517	28491	26088	28080	21286	28636	26383	21780	28112	1017.9	1011.8	981.43	300.19	356.98	99483	37425	95929	64216	82892	31804	68850	54691	88782	48029	68638	42472	73780	49131	76720	42309	50534	39343	77242	37922
1193	106.942	23.08	34536	33781	40181	53999	47831	54603	33147	35949	41392	38750	33901	45603	57933	65965	51055	1812.3	1730.6	2099.4	619.95	606.87	266530	151650	218580	138240	227810	136950	154850	128380	165180	113070	167640	110770	176100	111010	130270	92561	164200	88622	154500	91102
1194	106.942	24.68	7700.9	8126.8	10609	9092.7	9183	10476	10421	8932.1	10064	11010	10508	12490	12202	13008	10421	386.12	440.01	305.55	163.15	136.3	94531	20649	54628	18486	32746	20734	20951	19473	25063	20891	23410	23621	23046	24420	21907	23671	21161	22124	22447	25331
1195	106.942	23.55	15397	15240	15600	16350	12404	13649	14427	13738	14580	17393	16564	16308	18172	19185	18373	400.42	383.73	405.53	97.887	214.19	62052	46892	103760	48093	43680	46143	49236	44531	46624	43117	48342	46226	42972	36756	40618	41217	47423	34794	49136	41749
1196	106.942	23.05	14429	8982.9	15185	14915	19402	17111	15807	12647	11839	16285	9836.6	13760	22137	26365	21328	547.33	605.01	801.2	195.77	194.72	87831	52813	69651	44791	81643	44015	63073	42958	57037	38439	45991	41927	59144	41915	46081	32317	58784	28996	62321	34477
1197	106.942	23.73	11421	8899	9278.7	9183	9229.1	10278	8671.9	8666.8	9563.7	10042	9579.2	12245	12884	14822	13392	386.12	358.14	435.1	123.99	207.7	108890	30352	48305	29033	19681	30531	30401	29994	29370	26778	29054	31939	31480	35482	29474	35579	35301	34049	29736	29153
1198	106.942	26.34	5291.7	8888.7	6619.4	7560.9	6513.3	7478.2	8116	8008	7032.5	8287.7	7993.6	9830.8	11080	12284	8558.6	286.01	373.49	371.73	163.15	188.23	60261	12640	49244	13487	20934	12692	17785	11763	12617	12425	14313	12785	13970	12297	13888	13313	12579	11058	13494	12239
1199	106.942	25.85	8595.1	12811	9491.9	11178	9779.6	9752.4	11033	11328	10461	10681	12952	12365	14484	14826	14068	483.62	390.12	399.89	123.99	233.66	79002	20622	81121	19907	24718	17378	26840	14866	26350	18300	22039	20934	23991	19959	14001	20448	21675	18493	18626	18911
1200	106.942	24.73	6403.2	6293.7	7436.8	6268.4	6052.2	6216.7	7758.4	5997.7	5643.3	7005.6	7169.9	9793.2	10748	10230	9293.4	507.02	286.52	354.84	130.52	97.359	82447	16604	43195	16003	20232	15753	18173	15380	16286	19349	18895	17452	16647	16649	19275	19887	15291	20643	13638	22989
1201	106.942	23.27	11567	14772	12581	15887	13957	12932	13682	13643	13944	13629	14121	17069	17638	19919	17380	442.02	446.4	622.37	117.46	129.81	76773	49322	89609	48722	66149	44281	48752	34789	61030	36263	59517	41956	48477	39725	57558	35418	50756	32437	40571	32528
1202	106.942	22.66	22944	24865	22392	22911	26119	28408	26663	21014	26284	27334	27355	28339	30275	32155	32833	722.83	732.92	782.89	287.14	356.98	77396	35355	53946	33600	54296	28876	28390	22470	36683	26417	30959	32623	36955	23030	27024	22684	30866	15972	31080	28628
1203	106.942	27.29	5325.1	5294.5	5722.3	4232.6	6222.7	6105.2	6058.8	6002.8	4369.6	6152.4	7420.4	6176.8	6488.9	7070.9	8302.1	244.41	148.37	197.13	71.784	90.868	61693	8037.1	32663	8165.8	10393	9570.9	12018	8069.6	10322	8098.6	9801.5	7918.6	10101	7099.5	7829	7360.1	7370.5	7991.6	9346.1	8181.9
1204	106.942	25.18	8050.1	8586.8	6984	7428.3	6791.6	8176.3	7296.3	6633.6	6852.3	8300.4	8393.8	10637	11254	10176	10810	239.21	306.98	337.94	215.35	84.378	84284	15839	60350	10456	22638	13792	17795	14245	16669	12742	16766	16068	18364	18089	15891	17698	14422	15779	14030	20504
1205	106.942	23.63	21152	22950	19179	23361	19995	21782	21655	18203	22080	21488	21640	24760	24298	25286	26036	531.72	619.08	684.33	280.61	280.72	101380	65589	72684	66218	69819	59760	63986	63969	67526	62307	68534	62387	71239	63441	66906	57807	65923	54031	56335	61079
1206	106.942	24.22	13991	13033	16918	17080	15478	16358	16558	13948	17259	16556	17529	17251	19077	20182	18755	594.13	470.7	704.04	345.87	285.59	103930	42876	109450	34559	52566	37661	44968	46446	35177	40467	41488	46043	38136	40739	23897	44069	40555	46363	25030	48051
1207	106.942	23.94	5858.2	9859	5830.8	8829.9	7715.2	6466.8	13989	5463.9	11502	8166.6	13924	9590.3	7906	17420	16686	370.52	470.7	418.2	171.3	136.3	84471	35497	73701	36750	40004	39780	32788	27686	35473	35952	35595	29040	35659	37799	35847	32564	28159	30567	33676	39394
1208	106.942	24.37	12408	12567	12774	13411	14124	15143	13310	11767	13090	13063	13979	17355	15695	17283	16700	500.52	363.26	647.72	241.46	181.74	110670	33001	60232	26282	38255	33493	36441	35818	31079	34027	34827	35064	29977	37225	33438	33541	28876	32382	26409	35191
1209	106.942	23.67	16793	18657	19881	20189	17978	20510	18412	17367	17179	19395	19184	21578	21727	24408	21251	668.23	639.54	597.02	234.93	214.19	101140	56413	82637	60380	67717	53987	53325	56558	56307	56997	56247	55711	56773	55912	54693	50321	62068	47837	49851	53067
1210	106.943	3.83	207.13	335.09	285.53	313.15	341.09	208.86	296.63	423.49	300.09	418.7	409.62	528.94	534.85	638.15	810.18	260.01	322.33	315.41	110.94	38.943	67233	7543.6	41557	8660	16938	7692.2	11954	8082.8	10743	4370.6	11726	7883.3	9176.8	6228.1	9477	6439.7	7380.9	6043.4	7962.3	6972.1
1211	106.943	2.32	6819.2	4120.1	8719.8	7790.5	6456.1	6092.9	11914	13101	6030.4	9167	12372	12476	9283.3	12857	11855	312.01	393.96	349.2	208.83	136.3	78968	8279.1	57399	8011.4	21720	5063.3	11657	8597.4	11670	6726.1	9141.5	6467.6	10043	4505.5	8521.9	6067.7	7741.5	7516.2	9677.1	6103.7
1212	106.943	2.81	5423	2469.4	3377.4	3285.3	7317.4	4570.3	4366.1	3850.3	3453.8	3937.7	6693.6	6961.8	7244.2	6169.8	9555.8	234.01	251.98	309.78	137.04	84.378	58468	7526.2	76355	8198.3	21355	4987	14902	9620.2	7744.7	6149.4	11666	9451.3	9563.2	5403.5	7862.1	6205.2	8289	5027.9	9410.8	6506.9
1213	106.943	0.07	8909.6	4385.8	7753.6	10471	8220.6	7998.4	8644.6	9584.6	8055.8	10952	9737.8	11383	11531	13872	15570	265.21	327.45	321.04	143.57	227.17	98080	11530	93368	11785	25637	9286.1	17817	10760	15153	9374.5	15691	14224	16550	10137	14724	10916	9977.9	8877.9	11081	11832
1214	106.943	0.09	3656.1	1754.6	3311.8	4072.7	3124.6	3173.5	3772.2	3743.1	3389.8	4763	4093.7	4998.4	4872.7	5711.4	5947.7	130.01	133.02	174.6	52.207	64.906	45774	4664.7	44078	5465.6	13944	4548.1	9983.6	5837.8	6603.3	3925.8	7620.6	5609.9	6609	4382.1	6657	5053.4	5039.8	4244.3	5536.8	6055.9
1215	106.944	26.61	5790.1	8166.6	7422.7	7011	8306.8	8453.5	7765.9	6643.8	6931.2	7735.8	9279.1	9501.5	9568.3	11230	9137.4	325.02	327.45	416.79	130.52	116.83	92375	14573	43344	11551	21514	12508	17135	11898	14038	11227	12628	13703	15466	10613	12059	12339	10860	15072	11981	14942
1216	106.95	0.88	18275	20167	18779	21032	18741	22812	19440	25332	17729	17906	19447	23132	25997	27775	27364	12904	15990	17257	388.29	280.72	13406	11669	16668	11916	11070	11527	10768	13772	12303	12047	12406	16838	12191	14774	12148	16307	12905	16631	13434	18058
1217	107.084	1.05	47622	44293	46663	50818	49798	49344	66367	56781	52632	45229	63725	71191	80763	79257	94456	47974	46482	54840	863.04	887.59	20101	35073	26148	28581	24624	27919	26417	28753	32784	26591	27511	34256	36369	31353	24941	30740	28046	24538	29752	34277
1218	107.084	11.75	10033	11693	12269	14519	13791	16817	15826	16094	15448	15559	14606	17295	18003	16231	16492	103320	111540	110800	473.12	191.47	61697	58036	65608	64031	67008	67803	71097	62043	74313	55549	75443	80116	88575	75238	58798	79103	61422	77459	58778	88287
1219	107.084	13.97	9867.1	10545	12207	15590	17141	16224	13868	16642	15442	15586	17030	16104	18613	22251	18375	86124	92173	108290	303.45	404.04	58260	48226	55352	41505	52342	43830	65019	44797	66256	45621	66356	66571	56235	53370	54825	74808	46597	66552	48906	96983
1220	107.084	0.11	94434	45462	114630	105410	93598	112240	108730	95807	81448	127100	137070	185730	177120	172580	199760	48367	52943	51278	456.81	614.98	52466	52397	53747	48764	54745	48127	49711	48366	54421	45834	52527	54927	68417	49795	50395	42338	43312	41777	42348	45872
1221	107.084	6.51	46136	39461	49256	44810	45070	47548	47137	35608	34562	51524	42419	26594	35832	44166	21917	51807	34941	53950	231.67	197.96	47984	66415	35241	59955	35493	45254	38993	49259	49973	53474	38984	47973	65897	58712	43611	42270	51230	64135	53320	62193
1222	107.085	12.06	13525	17950	16280	15895	23998	20315	17619	29816	16366	18149	16984	16238	20575	22609	20480	85540	91728	99613	5028.1	4657	70632	66820	74720	69022	79095	60655	87041	77949	85689	66400	80191	91324	85347	71528	66711	85831	65078	86001	68339	88782
1223	107.085	12.76	8551.5	10911	8770.7	9756.6	9274.1	10921	13442	11629	14692	10782	11052	9215	11103	12691	9774.6	39144	41696	50494	438.86	462.45	7801	16082	8514.9	9617.6	6788.9	9617.6	6893.5	9780.2	6957.2	9997.1	10601	8638.5	10103	8640.9	8823.2	6596.6	12377	13631	13688	7943.1
1224	107.085	9.62	28767	21514	24240	25678	30063	28494	39798	35317	28884	26607	29702	26157	32480	34441	27447	65218	56387	67068	179.46	194.72	57153	53846	42883	64018	61109	57382	65055	46791	76673	51474	62402	94401	62889	90077	51309	93509	69455	103210	53889	97577
1225	107.085	10.87	16901	14844	18279	16261	20481	17764	18320	18302	17659	15629	21291	26148	24760	27737	23342	95391	82034	82484	677.05	738.3	70057	65966	44054	69303	41886	60039	67691	59989	44297	62364	66302	88331	77107	74782	71978	88789	66747	86176	68950	110750
1226	107.085	11.02	16152	13224	15459	12213	13738	14370	13066	12958	13493	13666	12894	13638	12377	15076	15765	73719	74660	72810	650.95	519.25	61169	60488	60193	58130	65035	50193	65148	65052	70711	59735	69960	86332	73148	69866	63283	85724	54563	81084	71803	85994
1227	107.085	11.38	7065.2	8931.6	9298.3	8593	11261	10630	10675	12572	10752	10534	11586	10677	11921	14405	10322	75911	65934	98532	571.01	786.98	61235	50227	54278	49058	58271	43191	64157	59498	68820	42312	67896	73087	62483	52212	57777	56558	53353	58595	62517	77825
1228	107.085	11.66	11690	13224	14757	14568	13692	20563	18878	20528	16236	20415	19173	16424	17064	18211	17740	85708	81939	97366	554.69	506.27	39445	56821	27378	70093	55923	60081	56874	68125	58126	63583	68857	85626	73377	72671	67201	85062	63556	79156	61127	102140
1229	107.085	1.52	105100	50532	124150	104730	108500	104900	101970	60871	123210	91581	82007	80374	167160	165170	121190	55229	45122	56568	197.41	98.981	55769	55823	43023	75972	89222	61634	62177	45857	76736	55620	71444	49525	88940	38555	60562	35376	50347	43293	65106	42061
1230	107.085	12.93	23276	27249	38170	37526	36643	40079	47703	39736	45760	41260	45060	41512	46206	53457	35828	185840	188830	202220	5772.1	6261.8	133130	105010	113930	103280	125750	102230	141060	106160	115520	96700	121860	130020	131570	104840	108760	111640	104470	119010	106440	161830
1231	107.085	14.71	17649	19975	24359	28648	27234	29068	33256	34917	26327	31139	32682	33981	34392	37628	27443	130410	129010	155860	463.33	438.11	82646	70784	84174	67263	74930	54023	96083	61362	86339	53296	94055	88716	88949	78148	71514	99504	75621	108390	83996	133000
1232	107.085	9.33	27020	31885	32215	31920	38428	40036	35660	39528	35629	40794	40432	41836	37855	35591	40182	99237	101420	105050	1063.7	1126.1	70778	79035	40587	73601	74437	67057	57872	63963	50995	61694	44986	101690	67227	99846	38407	109860	69606	92677	67494	107450
1233	107.085	10.33	17351	17256	22003	19425	19700	20183	19630	23218	18896	20346	18702	20683	30743	23828	22368	65445	61333	68007	743.94	830.79	59385	48895	52612	49751	60240	51064	57713	50529	59583	48180	61610	70098	72260	40935	61142	73349	47129	68089	61246	92553
1234	107.085	3.67	40526	37168	67452	57793	69389	64805	48121	65924	53404	59430	86092	88258	71205	91621	97414	35481	18157	18813	44.049	0	37031	34850	33120	31846	37579	35300	37859	31976	38908	37847	38349	31551	33812	33189	26702	24366	34574	35856	33689	29238
1235	107.085	4.61	61441	43598	70873	53254	64989	61074	110870	56970	78052	115910	103320	135530	200060	172690	138480	50013	36217	43308	603.64	861.62	57715	52383	50956	67061	71811	60819	54700	64674	71684	70985	56635	67628	75882	70114	59901	65183	67630	65760	81200	70384
1236	107.085	14	14609	14057	17997	19833	25851	23150	20513	23197	22982	22686	24675	20979	24428	27868	24897	129530	115880	142900	2319.9	2445.3	76357	63251	78097	57358	80343	59611	90562	65657	90991	57283	90830	91542	80533	62048	79224	103940	64099	89725	70433	130150
1237	107.085	2.36	53704	28473	60897	63666	61562	35053	95487	67659	51999	59931	118880	128420	97593	148050	150490	38634	37988	37856	78.31	100.6	31624	38333	24711	23285	29712	30182	31138	36054	50666	33189	24940	36782	35332	31951	28639	26024	26925	35725	25277	36107
1238	107.085	14.18	13239	13627	15402	17465	20694	17172	20768	18795	18482	20926	23912	25181	24105	27397	24002	92937	100450	105800	1672.2	1794.6	58675	57457	50823	47199	55958	48719	52429	49942	39248	39866	45804	69035	47705	67199	46576	78200	49396	78216	44408	71288
1239	107.085	4.3	106630	63199	93524	50888	104940	60310	107640	46364	105420	73047	90238	191040	239590	234280	310490	54444	76099	74931	5545.3	5715	88711	88298	91109	79948	89915	84420	76111	83263	100170	77649	74037	76311	86660	69625	94175	69580	82010	81811	81201	83711
1240	107.085	4.35	75948	26762	60362	56007	118450	68049	77215	42205	83112	68911	130780	70570	79036	72921	99393	63490	57579	64365	571.01	1088.8	57775	35644	57803	55293	59503	55784	48142	56330	51746	49849	45020	49705	63270	53943	59101	41461	51275	46331	50532	49956
1241	107.086	1.28	74906	40497	66766	63378	76570	76835	74674	92705	68861	78623	101090	107460	105050	100890	131920	47448	45605	51458	9023.6	8166.8	64549	51030	49825	44352	53142	44753	54132	61223	40868	51373	52846	49703	70390	57669	52792	56219	49032	53173	54848	61401
1242	107.086	12.89	4373.6	4818.7	7025.6	7013.4	6890.8	7750.3	6594.3	7537.9	6299.4	7388.2	8870.7	10387	11476	14828	9725.9	46772	46749	49781	27.735	92.491	31250	26693	16742	26468	26112	23715	26328	24253	16671	16967	24433	19996	24006	14104	22747	10624	23971	15112	20916	31783
1243	107.086	2.79	73739	28223	41481	37647	98315	55269	65310	57034	47599	51144	104090	78744	102020	88845	139400	30577	30367	37384	86.467	149.28	35372	41064	46000	37366	40294	28470	53382	43678	36795	37478	40633	44569	49354	27186	37078	33690	45972	34668	45345	33629
1244	107.086	4.37	83142	45722	47701	64708	135240	74268	83789	38750	81250	75322	131430	55024	80019	67408	61411	49417	43566	49736	212.09	295.32	61345	53060	50167	46618	48516	54507	37297	54932	56286	41164	45619	50058	64202	51774	59462	42902	40594	51949	52915	49654
1245	107.086	2.18	66064	55934	61895	54684	119570	52977	90539	73673	66880	80009	101930	94868	118410	117160	128960	35208	52015	42273	455.18	681.51	49075	32547	18914	59981	32046	31734	40571	60048	46167	60008	47178	62226	50868	52978	53391	37284	44431	44257	40404	59926
1246	107.086	1.23	99664	77870	93611	108130	102400	97915	122450	121000	105690	104130	138050	138570	165250	153870	181930	93331	89542	104920	2744.1	2604.3	67225	77755	71169	67570	59420	66443	65222	73235	67443	67311	68041	71806	88001	75615	66320	73569	67211	68464	71064	76688
1247	107.086	1.73	77247	33483	32851	56681	58936	33280	72755	41508	58490	53115	39397	50683	61305	66075	53436	21053	25534	19199	83.204	71.396	22638	27487	22589	33559	23581	31966	24259	32513	25369	20910	26348	33927	21491	31553	31123	18006	22159	27719	24265	26818
1248	107.086	13.91	10429	10879	12564	14808	16246	17993	15978	17274	15941	16120	17427	16599	17573	21286	19072	95219	84940	100910	5695.4	5930.8	59106	43819	55885	41847	52950	44300	65775	49528	66905	42331	66884	59753	63348	53827	55731	68119	51293	67029	49374	97915
1249	107.086	14.4	13599	14050	17927	18934	21726	20490	21894	21216	21017	21099	20635	27370	23171	27374	22369	108910	108240	123110	2016.5	2070.5	80854	69761	72638	61583	71508	56065	70380	61792	66541	53888	70960	86853	70330	91416	65711	92238	60874	95089	64159	92636
1250	107.086	4.5	50061	30196	53429	42875	69441	60624	72837	30859	85593	95584	74703	102610	111560	102840	85916	27126	24892	27801	89.73	87.623	38177	43552	24463	54235	42570	49187	39037	50321	45893	45659	39006	36390	54284	50107	45678	32179	54817	22994	45148	47797
1251	107.086	1.37	143440	69164	113340	118220	149180	124700	143940	141930	108160	118290	176980	200830	200820	190990	240130	73358	72024	79759	7454.1	7217.5	99134	94158	74539	99866	80662	81740	85010	98297	89747	80159	98185	104380	138290	110140	109850	81225	99381	95598	115160	123600
1252	107.086	1.82	171810	61354	105870	171820	151050	93972	189050	143890	187920	194580	182430	131520	251000	227820	221100	47897	46496	51344	5176.6	4313	58162	93532	70522	90328	78016	75391	70943	73731	87480	81938	74691	93607	93291	82453	64229	63907	82030	76278	91438	100440
1253	107.086	12.41	6579.9	6305.2	8087.5	6485.8	9593	9278	9711.1	9588.4	11395	10016	9599.3	10440	11258	11161	11773	51689	49475	53903	99.519	157.4	47849	39762	39766	33486	39478	37948	40339	42631	40338	36519	47828	48605	38095	40561	32236	46820	28119	42453	33690	51298
1254	107.086	11.72	11177	10387	12005	14443	13464	19344	17530	17285	15279	15782	13903	16200	17216	16741	15663	76536	81773	81397	499.22	490.04	46321	53299	43819	60989	65982	55681	67093	63740	69826	51074	73540	78900	74511	70231	59447	77359	54817	75968	52316	88156
1255	107.086	1.22	78108	61108	75847	90969	84023	80633	99003	96643	87573	84871	113550	115860	149910	136960	138540	75530	72038	85091	510.64	507.89	61773	72893	66841	62561	51103	62066	58705	60444	65163	63132	63087	65967	77335	71171	61071	65274	58717	63331	66709	73209
1256	107.087	1.45	133320	66510	109290	119580	166640	125480	139020	132390	111470	129770	129010	180470	226220	217540	227320	85783	72442	79296	709.68	564.68	73997	75877	74266	95649	71388	81192	75095	67247	79890	73329	86810	95281	115810	82352	115600	53695	100500	78674	106320	94397
1257	107.087	2.87	55804	33177	40764	39094	81463	56606	41854	35412	39476	26667	54089	89186	100310	139560	85215	29636	26975	23557	262.66	311.55	17682	20331	41756	21776	22300	19358	20136	35384	29491	16199	39399	28577	28654	24416	17806	27810	35452	40554	33753	25524
1258	108.913	22.26	547.97	580.83	978.54	516.05	692.65	1092	697.73	817	868.58	1081	980.32	963.25	709.24	1239.2	739.95	57.203	51.163	56.323	78.31	64.906	22312	48458	32695	61615	44063	58274	37218	48055	37272	59220	54956	51598	58878	45185	42510	55672	58691	65319	52206	58242
1259	108.913	22.16	935.38	793.96	1125.6	968.51	1236.3	981.75	948.35	1257.1	1196	1336.7	1061.5	1595.9	1329.2	997.71	884.84	332.82	409.31	354.84	332.82	356.98	99284	57108	82369	62487	86531	67353	78169	53980	70131	58881	77319	51525	65389	39021	70101	43096	66479	45274	66254	45793
1260	109.039	9.75	130.73	208.3	117.03	158.69	181.63	134.08	128.1	89.927	112.46	251.22	117.66	127.05	152.42	155.27	130.1	410.82	304.42	436.5	93712	87600	952.06	1662.5	1275.3	1544.4	1124.2	1116	1136.9	1374.1	1660.4	1487.5	1375.7	1930.3	1971	1792.8	1354.3	1902.3	1564.7	2325.9	1628.1	2359.4
1261	109.065	8.26	1891	1987	2079.6	2241.1	2595.1	3015.5	2921.5	2660.8	2664.8	3359.1	3007.7	2750.4	5511.2	5380.1	3595.5	223100	181790	203600	30208	25368	19640	25011	18434	25442	20353	22599	20306	20532	20735	20871	22420	28065	22449	22512	25585	29271	19226	29059	23257	29498
1262	109.065	8.08	3017.4	2363.2	2620.1	2849.8	2973.1	3372	3108.7	3306.3	3222.1	4583.5	4698.4	4149.9	7008.7	6676.4	5695.7	193320	125120	139740	30250	28786	17847	24371	18747	22566	24193	21400	21844	19943	23510	23986	20710	25870	25725	26649	24368	31294	19670	32467	20324	32533
1263	109.075	9.65	2064.2	2344.4	2168.5	1819.5	2466.4	2716.4	2738.1	2968.9	2285.8	2786.3	3007	2411.4	2762.1	3662.5	2148.9	87576	77566	88505	53138	51027	11172	14016	13263	14376	13036	11819	13605	11486	13594	14851	12503	15964	14649	17419	12434	15600	14721	17015	13316	20232
1264	109.075	9.62	4690	3998.2	3944.8	4781.4	4982.7	4654.8	5372.3	5592.1	4828.1	5621.4	4866.4	4746.9	6238.3	5513.8	4481.9	70942	71771	86464	179200	175790	18000	20889	12903	22979	20297	19383	17508	19602	20174	20201	18254	28859	20804	26441	17675	27656	22301	28178	19896	31229
1265	109.101	9.61	6569.1	5882.6	5476	5666.9	6816.3	6343.1	7089.3	7557.7	6912	6983.4	6180.2	6810.8	9057.4	8580.5	6142.1	144390	136940	172780	21176	20660	45824	40635	41754	48920	55245	38274	41495	37672	47440	42940	45788	57240	50056	51388	44054	57451	58570	57880	42597	59155
1266	109.983	0.81	11182	9771.4	12020	12944	12105	12542	11054	13622	13528	13335	11383	19738	24246	19072	8835.8	2558.5	2604.2	5585.8	111260	106170	11266	13270	9256.7	10843	8930.8	14771	14617	12020	18155	11547	9116.6	5911.3	10124	7385.3	7461.4	5398	5880.5	5508.3	9513.2	6632.5
1267	110.009	0.75	89498	77544	56311	64004	58252	67205	109950	66473	79412	70767	66159	103430	105700	103900	43296	84007	71056	73116	370.34	196.34	444140	259600	221280	227220	217280	250510	273840	239790	261090	234920	271220	196250	217930	180040	262990	154250	258840	200500	269130	185630
1268	110.06	5.98	2565.6	2424.1	2667.9	2256.2	56541	55462	2934	2644.9	2748.6	3217	7086.9	3105.6	10267	5568.8	2576.9	6041.4	22142	5492.9	3708.3	4082.6	3738.2	5931.8	32628	21184	3980.5	5371.5	63413	53000	5295.3	5856.5	4770.9	4822.7	22255	22303	5185.2	6069.3	5199.9	5765.1	44423	38003
1269	110.06	6.18	650.05	556.68	681.97	523.93	889.05	573.71	585.18	620.56	490.83	872.93	870.21	38433	2902.9	17443	1221.2	1492.5	1913.5	1627.7	880.98	876.23	1401.8	1991.5	1045.5	1655	1187.4	1729.3	1506.1	2893.3	1339	2068.7	1334.6	2033	1731.9	1558.6	1651.1	1648.3	1355.3	1623.5	1538.3	1839.4
1270	110.06	6.01	2215.8	2255.1	1992.6	1803.2	64297	55524	2480	2079.2	2275.2	2531.9	33219	3092.6	10843	5143.1	2228	5849	22055	5090.2	3245	3693.1	3544.3	4728	35049	28503	3294.1	4411.1	66535	63607	4724.7	4921.1	3792.7	4726.5	26595	29319	4579.6	4665.2	4746.6	5062.7	66005	50743
1271	110.216	0.78	66.855	0	10.417	57.541	36.325	0	9.9499	14.669	45.355	0	8.1798	13.612	12.359	25.259	31.786	226.21	175.23	74.628	32.629	25.962	22004	11739	8518.9	18829	11546	12776	15326	15481	13279	12941	11409	10327	13471	7536.8	15542	8311.3	11269	8641	12826	11031
1272	110.975	1.83	13894	20883	27310	14303	19324	33531	13361	9425.8	14255	12000	8130.7	7478.4	11572	10957	11032	267.81	264.77	391.45	5099.9	5625.7	81017	155320	106270	122300	99336	122400	129490	139670	123310	140110	124200	159590	124880	129870	102540	117560	151650	131970	122040	151820
1273	110.975	1.96	122050	120870	161720	143620	132470	141950	107420	128550	93267	119480	69856	43970	21968	21507	63400	254.81	260.93	260.49	5887.9	9372.4	44099	89182	63101	75889	51127	80084	54207	112370	61524	106110	91189	133110	109560	139320	68319	109220	115260	112460	77882	160290
1274	110.975	1.75	9646.3	10136	10380	9726.3	9569.6	13868	8773.3	6674.4	9031.9	8748.3	6518.7	5189.6	8392.8	7460.9	8319.9	119.61	190.58	288.66	4233.6	4778.7	63175	110950	73261	76850	62870	84043	84301	106100	83387	93769	90312	99613	87419	83562	70431	73116	102270	86854	74508	99113
1275	110.975	1.91	85270	104600	143220	108090	102410	118370	78073	77740	55279	97537	40958	19010	10681	11956	31884	176.81	250.7	283.02	5359.3	8087.3	35749	81629	60664	65475	49196	67993	51396	96861	53745	93708	86541	120250	106260	128260	64245	97468	107490	99522	66745	136680
1276	111.007	2.2	1534.7	1109.7	1383.6	1347.7	2140.1	1614.1	1730	1144.8	1914.2	1537.8	1533.4	718.87	866.47	748.1	640.9	878.84	1575.8	1726.3	3355.9	4082.6	23399	90976	65315	60654	37894	78977	46044	69616	35137	48984	57813	49004	48667	74242	43535	65365	33549	79533	42622	67745
1277	111.007	4.35	6982.2	20155	7591.2	14192	17732	8648.9	5934.5	20000	7452.5	16493	18545	40029	24085	50858	42070	712.43	685.59	585.76	4602.3	8737.9	2056.3	2265.1	2299.4	1775.3	1557.9	2278.7	1797.3	2335.8	2012.9	2012	1221.7	2071.4	1768	2530	1880	1747	1639.5	2610.9	2080.4	2030.4
1278	111.008	4.22	21267	3649.2	27096	52605	24882	42020	21928	67206	21961	23857	22454	3857.5	5777.6	11342	3877.2	800.84	1033.5	1115.2	12456	10142	2686.5	3139.9	3168.9	2259.7	2825.3	2506	2741.5	2995.6	2667.6	2645.3	2776.3	2776.9	2103.3	2879.8	2639.3	2555.8	2264.8	3134.4	2704.6	3127
1279	111.009	4.27	9568.7	19167	15407	27622	29174	18038	8316.8	49824	14270	28114	25157	36793	24182	48325	38376	811.24	787.92	737.83	8400.4	11350	2549.2	2834.6	3198.4	2230.4	2176.9	3131.7	2129.7	3015.4	2590.9	2435.2	1758.5	2597.3	2333.3	2948.5	2506.7	2271.1	2046.4	3147.6	2742.4	2815.7
1280	111.011	0.77	26715	31491	52840	40332	31232	54097	41686	41938	36648	36508	40524	33845	32680	34661	20241	15658	12103	12899	3703.4	2979.2	128810	76104	65372	89143	67374	77981	81280	79820	74520	76932	71214	61737	70683	54355	76765	56152	77427	61468	75702	74625
1281	111.018	6.1	933.59	835.62	733.44	986.08	865.66	955.33	1088.9	1264.1	1073.6	471.99	744.36	930.84	1176.8	1522.9	1073.3	507.02	383.73	333.71	76807	79123	604.63	849.43	975.66	809.59	878.62	728.44	654.5	786.83	704.87	967.66	825.71	955.55	858.45	1155.7	629.69	431.9	849.69	1100	625.7	721.62
1282	111.043	10.48	655.42	764.98	549.62	889.77	945.08	994	843.25	910.12	729.41	904.01	884.68	1044.3	814.98	919.71	1029.7	59941	51825	67005	84578	71589	7180.2	7712.9	7492.2	6732	7400.9	6604.2	6802.4	8061.3	7827.3	6733.7	8260	8064.5	8407.1	5261.4	7762.7	7936	7029.4	9038.6	7751.2	10221
1283	111.043	6.08	13040	8429.9	9628.5	11157	9870.1	11254	13462	10206	10058	3736.6	3881	6301.3	3814	4480.4	2860	78079	41005	60964	23480	29271	5789.1	9079.5	7473.3	6572.7	8363.7	6503.1	8048.1	6538.8	8337.5	8492.7	8131	7652.4	7290	7240.1	6545.5	6164.7	7253.8	7657	6253.9	5760.6
1284	111.043	1.03	848.82	1321.1	1216.3	2459.7	950.62	1496.8	1691.5	2051.1	11368	6825.5	3976.7	5715.3	1169.9	781.53	1609.3	1666.7	2256.3	1413.7	1274.2	1705.4	1113.7	3217.4	1295.5	1807.8	1184.6	2916.9	1351.6	4391.1	1858	2452.1	2037.1	1770	1692.8	1917.8	1670.6	1397.6	1504.9	1471.1	1658	1423.8
1285	111.044	7.25	1723.3	1584.9	1805.7	2044.2	1682.1	1963.5	1449.6	1589.4	1524.7	1423.6	1614.6	1153.8	1470	1375.8	1785.2	13137	14827	15631	17900	19593	27736	35369	30379	34219	32784	32690	43259	40840	36209	32684	38949	39500	35490	39855	37717	43376	32248	31985	37983	35745
1286	111.044	6.21	729.44	617.06	940.55	797.7	1158.7	810.29	945.86	1363.6	1048.1	2038.3	4468.7	1011.2	979.76	1592	5227	12848	7634.9	10820	10949	12006	15987	39055	18984	33299	21980	42136	26796	36069	17726	32896	31909	43232	35560	38032	32128	30720	24906	43820	28111	31203
1287	111.055	8.56	2258.2	2359.5	2618.8	2792.9	2737.3	2720.3	2876.1	3432.5	3036.9	3084.4	3324.2	3346.7	2930.3	3779.9	3181.6	63557	56634	61905	434810	397230	22883	28725	24006	28394	27765	26185	28012	28227	27398	27689	34529	31504	28801	28414	29407	42724	24189	33734	30584	39241
1288	111.081	8.53	6206.8	6697	6820.4	8055.2	8601.1	7654.9	7246	8583.3	8485.7	7412.9	9343.2	6930.1	4696.9	4977.4	5091	387160	301360	344180	14430	13143	21333	25304	20938	22465	22179	22946	24406	21208	24203	22115	25002	24953	22993	21839	23365	33426	18606	26420	24470	30433
1289	111.116	17.05	19319	17091	20462	18658	21657	19018	21787	18971	21614	16589	19638	18296	16788	12461	19216	3987.3	3710.6	4037	145.2	35.698	22928	22852	21688	27276	22235	29163	3574	26701	22949	19264	21737	36266	24316	2704.9	29201	26930	28098	4796	28193	34599
1290	112.008	0.75	32547	29544	48939	37150	37259	50826	38187	43799	41315	43020	37363	32159	28954	30373	22702	14247	11403	12007	654.21	537.1	132290	70925	60655	86257	64816	75386	75336	80983	70224	75166	67893	60487	68695	54866	72823	54211	74046	60577	69686	73377
1291	112.05	1.51	11953	4862.8	1580.2	1279.8	5180.4	1792.7	3460.1	4227.2	4585.2	1934.9	3323.5	955.47	1075.2	813.47	2219.9	1814.9	1596.3	1520.7	1905.5	1382.5	1861	6988.4	8197.7	4249.5	1270.2	9838.7	2272.4	4645.1	4047.8	4629.7	3440.7	3153.6	2910.6	2840.7	3543.1	1850.5	2329.2	1423	4509.2	5843.7
1292	112.05	1.6	776	460.68	781.24	554.21	882.28	504.09	1427.2	1730.3	924.5	574.76	1236.4	9537.8	2101.6	2099.4	3705.7	1023.1	552.56	563.23	633	642.57	486.13	961.73	697.48	1237.1	896.87	1257.7	804.52	1029.3	1455.4	1282	1155.7	891.42	1202.7	624.68	1223.2	317.05	694.11	550	970.86	1641.3
1293	112.955	22.3	117570	133090	138600	139190	158170	163910	149420	146830	142030	146470	150700	158010	158270	165210	151440	5215.8	5382.4	6206.8	1912.1	1862.8	319390	276100	224220	269100	218430	306040	245350	271530	220250	303970	239460	281990	263230	240530	249060	281180	259530	281720	271170	273950
1294	112.956	22.35	75321	96002	92900	93937	98744	90151	87867	96482	94926	98201	85538	95748	101730	95967	90796	1409.3	1473.5	1605.2	476.38	525.74	124380	79595	85382	78831	65847	76927	69069	97574	64351	102410	87357	104770	87733	99537	78059	91989	86716	85781	94643	112710
1295	112.956	21.91	19901	23224	25737	24890	28483	28930	27987	29919	28850	26824	27910	31982	34419	32145	30287	6699.2	6492.6	7596.6	5475.2	4715.4	192870	144130	160190	129820	158650	120700	157630	140600	139770	132930	140260	129370	133100	116010	133710	117470	129560	128440	137820	141930
1296	112.956	22.01	14336	14252	16436	17374	18604	17268	20444	19419	18945	19006	16689	20467	24192	19069	17614	1294.9	1135.8	1486.9	280.61	311.55	90273	77820	55653	60176	71092	76757	71596	67417	53794	79435	65642	82319	64418	62652	68670	80382	59710	78761	66753	70618
1297	112.956	22.06	6741	8359.8	10603	10264	10859	10365	9976	10914	9629.6	9562.2	9817.7	9756.3	9908.8	11115	7562.2	416.02	347.91	467.48	97.887	103.85	28628	19443	16309	24917	16909	35859	19536	23366	21630	21094	18262	22494	25877	17326	25275	25029	21471	23523	27071	22008
1298	113.033	10.87	133.11	177.51	191.17	219.26	148.38	136.66	145.52	201.54	117.43	124.34	254.2	305.96	258.84	366.99	249.12	416.02	296.75	290.06	72805	77321	300.3	397.03	271.46	357.65	334.04	358	478	306.82	367.18	291.37	335.86	479.38	619.41	371.69	418.79	527.34	344.06	478.77	356.19	553.59
1299	113.06	10.88	876.28	972.68	740.18	1118.7	869.35	1388.5	1058.4	844.42	1194.8	1321.4	1497.5	1709.3	1355.3	1840.9	1618.9	74089	53156	51843	4245	4798.2	8190.1	11095	6302.8	9905.3	7765.8	9608.3	9863	9069.2	8076.5	8098.6	9729.6	10069	9967.6	7280.7	10530	10256	9799.9	11876	8766.1	14047
1300	113.08	0.93	106.25	110.49	177.69	233.19	202.56	132.79	279.22	91.841	142.9	383.17	181.21	51.857	85.137	100.29	164.84	653.93	104.88	806.83	3953	56392	103.69	99.653	60.475	165.82	11.228	132.3	57.36	57.734	134.19	69.009	90.931	102.61	64.647	79.647	87.374	110	89.756	76.205	53.587	113.19
1301	113.107	0.94	155.2	146.72	248.16	173.23	142.22	154.06	435.93	155.62	170.24	304.51	312.09	351.33	124.27	566.09	477.53	491410	9888.6	387330	422.55	913.55	193.91	156.6	318.5	225.97	115.09	211.68	145.61	333.21	277.23	222.36	227.33	187.58	85.694	154.61	105.45	101.91	309.66	97.741	145	155.64
1302	113.962	24.25	11306	10369	12394	11247	11580	11543	10740	11624	10342	11182	11220	11202	11482	12908	12247	166.41	148.37	157.7	13.052	12.981	55842	23347	47651	20063	25817	22339	23815	26899	19817	22411	20608	25272	24130	20123	9605.1	26542	21120	29874	12943	24227
1303	113.963	27.51	8191	7076.2	10374	10322	7734.3	7798	7244.1	7279.6	9146.8	9325.6	6248.8	6077	7227	7288.6	6318.8	124.81	163.72	129.54	19.577	32.453	61040	8345.6	57067	14529	22002	11247	11190	14176	16126	11314	14876	13367	14267	13757	15665	10887	15636	14076	12415	12697
1304	113.963	12.9	5651.7	4960	7637.7	6588.8	6214.1	7426	7169.5	7794.3	7617.8	6587.6	6718.8	7554.9	7229.1	8388.8	7215.5	451.12	571.75	636.45	249.61	168.76	188440	39309	167450	30823	134360	30344	102440	32757	67947	27421	63213	30991	61701	25175	47647	26230	41734	29293	34830	37795
1305	113.963	9.63	15452	10848	10801	12440	13423	13026	13170	16772	13139	15366	14166	13526	17260	18170	15377	107.9	133.02	188.68	127.25	89.245	295790	50581	218570	60048	118550	44726	91493	45420	85693	50645	76397	81434	77638	77670	57374	75277	68369	82426	59889	86552
1306	113.963	22.72	106440	108520	117070	118070	118440	131310	120130	125750	121600	121990	123650	126230	134030	147650	136470	312.01	296.75	371.73	26.103	32.453	194090	141620	212220	141100	144270	114830	101100	71030	108760	121980	113010	160150	166600	96794	157600	106220	99155	133260	132920	121220
1307	113.963	10.3	8782.5	8429.3	8684.9	8805.6	10028	9979.3	9307.5	11397	9527.1	8743.9	10261	7801.9	15897	11271	13251	94.904	107.44	67.588	97.887	42.189	258270	54860	210390	47891	105140	45894	82549	49990	71225	40459	69819	58152	67249	31428	62594	63538	53414	65825	57870	82137
1308	113.963	6.61	6868.8	5977.9	5518.3	3911.6	5422.3	5153.7	5433.2	3695.9	3514.1	5890.4	9435.7	3940.5	4618.7	8983.9	7026.2	5.2002	12.791	59.139	0	50.302	78569	13460	102250	17367	30273	10352	27336	20369	19194	10805	25509	13973	19609	5544	17765	14935	23616	6825.3	19055	5818.9
1309	113.963	11.75	3986.2	5031.2	4855.9	6190.8	5243.8	7174.6	6344.9	6824.3	5837.1	6437.2	4718.5	6475	6705.9	6669.7	6881.4	500.52	361.98	187.27	290.4	79.51	174050	43147	163290	52835	127770	47898	97973	48488	80169	40585	74239	47487	75175	40070	55051	48765	49107	50214	48430	53759
1310	113.963	21.82	45824	50425	59595	55591	63552	67926	71495	66865	69072	75511	68015	77731	77936	73776	61619	4816.7	4749.2	5384.5	195.77	345.62	415660	203340	334350	194770	377720	207640	348670	191300	283440	175250	279790	164200	229930	131010	232150	157620	241730	146480	224170	151310
1311	113.963	12.44	1957.9	1663.4	2178.3	1883.1	2070.6	2231	2268.6	2567.1	2666	2871.9	2645.9	3030.4	2587.1	2961.9	3174.2	107.9	121.51	126.73	50.575	0	112250	22819	108360	21106	66556	20926	51693	23090	39312	21060	37040	23971	33627	16631	25457	19986	23773	17646	23246	26592
1312	113.963	1.51	27916	24569	36667	37153	29391	48366	24203	26292	33143	33462	17176	16305	16742	19867	21325	833.34	832.68	1006.8	460.07	683.13	293440	50524	231320	53948	102180	48350	62715	41745	56124	33393	50946	40385	61213	37073	46570	39255	42634	34715	61938	41610
1313	113.963	25.02	13639	12813	12693	11367	15669	12997	10758	13212	10798	12761	10608	12958	11007	12111	13392	239.21	230.24	180.23	45.681	25.962	70859	20655	59015	24930	30145	27371	25119	24309	24117	23319	27988	22775	28849	25329	23169	30222	26239	27537	26220	28237
1314	113.963	6.64	7614.9	9911.5	6794.6	8098.8	5637.8	6744.6	9472.9	9866.5	7097.1	5851	10186	8303	9363	12866	12042	5.2002	35.814	85.893	26.103	63.283	133480	22602	112260	32997	50596	14455	51599	21560	30716	27539	35674	19501	30643	12922	28805	25657	23278	7007.6	33881	18401
1315	113.963	11.99	4336	5718.9	4261.6	4349.5	5893.3	5893.8	4977.4	8110.7	5143.1	5169.7	4738	4805.9	5822.9	5337.7	5893	301.61	127.91	218.25	79.941	45.434	194650	34972	168510	39268	106920	35135	90594	41054	66890	34949	59995	35157	58343	27786	44677	35596	40538	38156	41451	37107
1316	113.963	1.73	21173	17405	14990	23243	26015	23641	20152	15213	17145	21398	12859	11269	17970	18860	20100	239.21	471.98	505.5	32.629	71.396	244660	71184	224290	59686	89487	58595	78156	72752	67408	57944	67802	63296	59992	47757	53614	46610	60971	47473	59707	65848
1317	113.963	22.36	91251	92775	75112	80864	83509	88362	118790	119590	110550	115250	111690	83947	118080	93815	118390	395.22	465.59	405.53	71.784	38.943	202670	97013	199450	153110	123420	124560	141950	148040	135120	139620	128300	162210	105260	97218	108900	168920	141730	125260	160230	117910
1318	113.963	0.07	9357.3	9674.2	9921.4	10185	12071	12716	9230.4	11312	8669.7	9309.1	8926.7	8429.4	8057.1	9040.3	8913.5	187.21	127.91	129.54	88.098	64.906	90723	14409	79352	13895	27529	11654	20729	10981	17039	10068	16834	14619	15641	12942	15914	10552	12742	11179	13439	11656
1319	113.963	22.91	141590	164440	137700	184440	90814	91934	126930	168980	156490	164360	138330	162970	154140	135270	148090	754.03	644.66	827.95	104.41	77.887	386960	202490	347450	281770	334820	178630	297130	248480	431270	238490	320680	239700	332320	247310	329390	213670	263160	194730	356080	218090
1320	113.963	22.8	153040	173970	179250	181240	120460	194140	181380	191740	192600	201810	199600	199330	185560	243680	224870	618.83	649.78	540.7	45.681	64.906	293370	215790	236700	227690	255230	203780	195640	157040	290980	209720	226970	216070	282380	215230	261630	157600	262020	165790	231720	218190
1321	113.964	21.99	23241	21613	23667	27364	28117	31831	31972	30445	31096	32916	33524	35679	47233	37710	42068	795.64	732.92	946.23	52.207	58.415	308720	275530	190020	150980	270190	251330	299290	186590	233680	282750	252010	193780	272590	167560	243540	254870	234420	238770	241950	259990
1322	113.964	23.59	26453	27802	23062	26764	23181	24011	26283	22887	25419	23180	24418	26706	23602	27232	28249	202.81	296.75	292.88	65.258	90.868	86973	70833	70061	75616	72662	68888	65367	74213	72727	69504	69782	69436	75871	71115	68561	69072	73667	63078	63377	72508
1323	113.964	23.4	23352	24624	23892	21148	22287	24689	21772	22187	19224	20025	20087	23983	21366	27362	23845	192.41	235.35	214.03	26.103	38.943	117900	68993	118170	71872	64682	70913	63417	56517	55098	54324	60495	64958	64648	53699	72699	58533	54365	50272	59960	53610
1324	113.964	24.62	11940	13199	11915	11173	12224	11985	12796	15013	10481	11504	11378	13413	11638	14260	13548	88.404	204.65	230.92	39.155	45.434	74701	22389	35691	22843	26743	22924	21681	20989	20718	20701	21430	25736	21033	21531	22208	23976	21263	28014	19476	29425
1325	113.964	24.59	8710.9	10155	8596.1	8736.6	7862.9	8859	7773.3	9161.7	7627.7	8114.6	8128.2	8564.9	8457.4	9485.3	9073.1	150.81	127.91	146.44	26.103	32.453	52606	18963	40372	18915	18012	19024	19530	19785	17504	15344	16530	21556	18388	21269	16958	21446	11662	21614	14525	20699
1326	113.964	22.6	431830	427250	471430	462540	445850	514390	496040	449540	497860	506600	500960	500820	526410	571290	543130	1081.7	1100	1115.2	287.14	201.21	595580	421190	455960	479700	596840	446230	390990	332150	410200	385230	363540	632020	447550	415570	347420	409980	419440	303770	445950	467010
1327	113.964	22.43	91093	97261	78179	81293	81565	117280	109700	85312	83374	88601	106920	88645	89531	123410	115870	504.42	424.66	450.58	84.836	90.868	362940	131420	269630	153370	222490	157610	127390	134350	147090	181290	132930	205520	132690	165640	147340	137660	153000	154500	174240	163830
1328	113.964	28.17	6348.3	5511.8	6768.3	9767.5	4941.5	5793.2	4970.6	5426.3	7422.1	5091.7	4799	5323.1	4480	4864.5	4195	83.204	97.21	107.01	39.155	19.472	52231	8802.7	37951	8330	15565	5712.4	13950	8284	11484	5120.4	11089	9002.4	9140.7	10687	9207.4	8291.9	9584.5	8495.2	9779.6	7967.9
1329	113.964	22.63	127620	144780	161930	136730	154380	175720	166990	116850	169750	167760	167850	169790	177220	192130	186190	369.22	404.19	422.42	123.99	64.906	269720	136420	199330	158860	240860	144870	101940	127830	140310	186990	187970	213370	218340	101290	125410	100090	166310	108080	157340	190920
1330	113.964	23.05	56508	28217	49070	60902	58921	74593	28919	39219	49082	39827	42072	45240	54317	86205	55460	280.81	353.03	326.67	32.629	38.943	200180	144110	131820	105110	179100	106760	123100	112250	146600	115960	101840	108670	139130	100400	88934	85187	140000	77391	153490	91674
1331	113.964	28.71	5762.7	7819.5	7229.1	7461	5584.9	6475.8	7070.6	5252.1	5776.2	5646.8	4576.3	5448.2	4797.2	5785.7	5521.9	135.21	133.02	56.323	26.103	12.981	43325	7439.2	35802	9212.8	15522	9121.1	12871	9277.1	11683	7330.3	9936.4	8301.8	10569	8965.7	10039	7345.6	8609.1	10110	10191	5583.7
1332	113.964	22.39	89995	116270	102120	133440	109930	120270	114020	120490	110200	115620	110890	112810	117240	124010	121110	442.02	526.98	540.7	97.887	58.415	337830	175120	281030	152700	167850	139060	188070	161400	138270	172880	184030	138720	180450	146830	124520	137840	112830	174020	231100	184630
1333	113.964	26.63	8103.2	6176.6	8604	6946.8	6312	8000.4	4285.9	4356.1	4697	7189.6	4075.4	3806.3	4065.3	5907.5	4777.5	93.604	66.512	39.426	19.577	25.962	48973	9321.5	19693	8465	12970	8061.1	11334	8604	8862.4	8695.1	10799	8768.3	9830.8	6976.1	8830.8	8248.2	9327.2	8859.7	9254.7	11001
1334	113.964	22.24	113080	118290	136240	132600	169740	158880	149100	150340	146740	147330	144530	183240	163120	172280	162440	852.84	1048.8	974.39	110.94	77.887	294850	164790	290080	228820	179810	208840	267370	164000	194530	222930	251660	150420	353050	146230	184120	210320	247480	219990	228440	172950
1335	113.964	22.27	61321	66758	74916	73168	78027	81950	80910	82687	81137	79712	78925	81659	92331	92272	89727	405.62	470.7	450.58	65.258	71.396	126270	90753	121100	83859	80256	114410	134430	105410	94519	127630	130750	91263	184510	88522	105910	159260	82257	142300	134480	84909
1336	113.964	27.29	7142.8	4299.5	7857.7	6170.2	5298.6	6704	4777.2	4961.3	4451.6	6704.3	4264.8	3576.8	3669.1	3996.8	5255.1	72.803	76.745	56.323	58.732	38.943	46986	8111.5	28638	7333.5	9403.7	8378.7	10638	8775.6	8508.5	8363.9	8908.3	7474.5	9089.6	7147.9	8032.3	6925	8094.5	7733.2	9521.1	7090.6
1337	113.964	22.66	116560	99034	126480	130630	133990	162320	131910	140370	112220	113620	137080	133020	125300	155500	148970	244.41	327.45	337.94	58.732	51.925	156840	153640	161980	115740	97610	110150	175460	87705	100420	91955	97158	174290	147220	123890	188170	116510	140940	129410	118540	116260
1338	113.964	22.83	86172	76500	94676	96294	28725	85973	89244	96988	96585	74007	75894	96288	45978	93185	79177	280.81	255.82	349.2	52.207	32.453	154640	104050	141930	92422	138830	98684	142030	130020	102150	87486	99782	91765	212910	102750	190340	112580	99861	107100	143950	99932
1339	113.964	22.33	216820	250130	251600	250470	265250	314830	282330	282680	271270	278370	292210	280420	297050	341490	322990	1606.9	1857.2	1898.1	1912.1	1687.6	596140	354820	537420	402530	375600	377990	433470	436680	360610	425060	402160	367450	546750	320400	422030	407450	421630	353440	425790	378390
1340	113.964	25.18	9192	8446.2	8710	6208.4	9597.9	7208.8	7437.5	8390	6915.1	8213.5	7733.1	8805.3	8055.7	6429	8128.4	98.805	122.79	73.22	19.577	32.453	63857	13728	44966	8920.2	17443	13967	14839	11613	12270	10750	14433	12725	13737	13502	14778	16293	13775	13833	14051	17667
1341	113.964	26.32	6704	6173.6	8244.4	6705.1	5919.2	8302.7	5492.3	5574.9	5404.7	6768.4	4960.7	4999	5816.8	5900.8	5100.6	161.21	97.21	135.18	19.577	19.472	48100	11330	35935	12910	18485	12770	16170	13375	10285	13607	13857	11285	12385	10517	13678	10997	11918	11923	14177	12933
1342	113.964	22.77	103660	105440	133280	130040	90933	137330	135320	136420	138990	144850	138690	139100	148690	134560	149900	395.22	445.12	321.04	26.103	58.415	209890	141190	160390	145400	148540	133560	154530	69283	188100	149310	121000	155700	246970	147350	163720	114570	164450	132040	151510	139030
1343	113.964	12.36	1710.8	1490.1	2101.1	1656.6	2070.6	1950.6	2096.9	2294.7	2075.2	2222.3	1980.1	3185.3	2707.2	2637.3	2543.6	107.9	115.12	92.933	50.575	0	90440	20238	83784	16424	59319	18007	45237	20124	37309	16892	33590	21801	32603	14458	26281	20720	20834	17058	20845	23525
1344	113.964	22.47	179320	210330	278250	284750	241180	251510	272670	196630	244410	281460	276410	284560	234200	278830	260950	655.23	537.22	501.28	71.784	97.359	423650	248350	298800	214850	269240	169660	222430	254520	244320	242540	248150	238920	197870	172220	192580	246750	202770	240360	162930	225380
1345	113.964	22.01	29946	35513	33352	33581	42806	39386	38078	38882	40526	39808	43873	43345	45897	59567	41270	702.03	905.59	799.79	65.258	116.83	316240	226810	185570	192180	309510	330340	182340	207180	187510	245000	193530	242880	266110	155290	259040	268900	247050	188210	247340	257210
1346	113.964	22.17	55003	43340	64448	67334	54756	57263	75096	72643	72734	72749	53801	78414	77062	63690	56543	436.82	526.98	535.07	71.784	19.472	115120	173810	48549	188440	101460	128830	59522	180740	106000	150020	121900	213210	107590	187240	122850	154100	133710	191870	205800	164000
1347	113.964	22.06	48300	64436	57936	57893	84754	82400	69153	67665	67175	66193	80374	68317	74690	97414	78482	951.64	956.76	912.43	84.836	110.34	281640	241600	229050	257210	218810	337970	257540	280910	180350	337630	195930	294600	241310	224540	247010	258420	304340	248110	253220	260980
1348	113.964	22.19	467220	511480	546200	548650	586500	639110	616530	613540	602480	616990	612220	630320	669710	716130	653330	5278.2	5945.2	6077.3	5827.6	5272	1915700	1309100	1394200	1306200	1231400	1552800	1272500	1303900	1113900	1450800	1182800	1397300	1390200	1162700	1318100	1346400	1341900	1362600	1471600	1379400
1349	113.964	25.87	10712	10481	11230	9574.3	12138	13161	8921.9	9418.8	7710.4	10811	8866.3	8192.1	8690.1	9339.7	10797	109.21	173.96	174.6	39.155	25.962	54960	18154	58478	18248	19474	14893	23391	13297	21180	18243	19883	17253	21757	15711	15358	16805	21567	19328	18199	18032
1350	113.964	22.51	134370	159700	149120	147980	152830	193660	134630	138710	163730	166460	169380	139130	143550	155730	170000	353.62	276.28	270.35	52.207	45.434	283510	171570	181540	113440	120490	145020	111510	121900	141640	112490	101370	124720	124460	74882	102580	174090	129590	158170	97480	139280
1351	113.964	10.99	4966.4	3955.3	4524.4	2947.9	3692.3	3705.3	3598.7	3509.1	3132.6	3966.9	3161.8	3116	3695.2	4114.2	3342	72.803	190.58	121.09	45.681	22.717	166070	34673	132540	28342	77434	30964	64527	37544	49423	31485	47649	47653	47533	27986	45461	37466	37132	43321	49951	48078
1352	113.964	23.67	24439	26607	25172	24644	20533	21711	23987	24785	21928	24299	22695	24823	25793	27655	26080	280.81	301.86	275.98	26.103	51.925	107750	65849	103480	72049	62656	63644	57146	65000	63118	72770	61282	66772	64565	68562	61347	58422	71260	60283	56138	64111
1353	113.964	14.43	1987.2	1398.9	2215	1994.6	2378.4	1982.8	2222.5	2444.6	2025.4	2530.6	2659.7	2691.4	2486.8	3063.7	2118.6	508.32	422.1	753.32	184.35	12.981	93306	14405	106360	11412	82607	9505.6	50974	8450.6	36718	6594.2	33873	7046.4	25886	7763.2	20631	8995.5	18832	9684.7	14342	8486.1
1354	113.964	21.89	65053	71964	86251	80054	91614	97697	96966	94547	99323	101170	97442	107710	113510	108990	94651	6124.6	6093.6	7068.5	433.97	556.57	552290	417340	483430	378000	520410	316220	495600	319220	460010	312160	413830	241250	394650	242530	434130	269990	415680	282080	343330	289230
1355	113.964	13.89	1904.2	1878.9	2224.2	2519.7	2526.8	2488.2	1997.4	2545.4	2358.5	2424.7	2306.7	2393.9	2109.9	2519.9	2431.3	284.71	593.5	620.96	117.46	51.925	83521	14290	101750	11014	74503	10612	58637	10618	40723	8230.4	31229	10708	28930	6034.4	23506	10912	18086	9406.4	16063	14206
1356	113.964	22.54	178360	157080	174010	167880	179290	219690	179750	186580	211250	185960	211550	210860	189810	237700	222110	343.22	317.21	518.17	39.155	77.887	236960	126250	110240	117840	238860	162840	163900	129160	144440	81705	123750	169580	139420	173060	149550	124270	147580	164170	168760	185950
1357	113.964	12.94	2115.5	1990.6	3593.1	2577.2	2718.9	2425.7	3041.5	2593.9	3433.3	2259.1	2250.1	2611.7	2948.2	2207.9	2267.2	198.91	232.79	314	65.258	21.094	61586	13028	58696	11253	56069	9989.6	40788	11652	25815	9095.4	22640	14051	25701	8100.6	19059	9985.5	14235	8995.5	12297	15150
1358	113.964	25.05	7934.9	9834.8	9784.2	8362.3	10502	9376	8384.6	9797.6	7563.1	7182.6	6760.3	8966.1	8498.6	9093.1	9239.4	150.81	102.33	152.07	32.629	45.434	60276	15992	32147	18851	24805	19288	21831	16164	19885	17060	19101	16889	19081	16443	18847	19395	17209	19580	15444	18670
1359	113.964	23.17	20205	35148	22915	30561	20039	37575	27831	26426	27255	14891	31894	22654	40870	34713	39482	187.21	138.14	174.6	13.052	45.434	59422	53365	126360	65901	80707	58618	79178	58582	90636	56417	80411	56166	72765	53281	74004	46770	63766	42170	76695	40549
1360	113.964	10.79	2471.3	2583.5	3670.3	4390.7	5243.8	4361.5	4919	5651.4	4282.6	3238	5899.5	5536.4	6745	8850.1	3112.8	63.703	81.861	64.772	11.42	40.566	136710	25282	100050	28663	43224	19744	34635	26594	13218	23418	24037	35420	32774	20458	21193	24208	25899	23031	32781	42418
1361	113.964	6.45	16348	9123.6	13863	15387	17260	18994	16881	15159	12320	18667	13682	11172	14633	15117	8838.8	109.21	332.56	654.76	125.62	866.49	199650	38223	123780	36376	41974	28294	36794	26568	40679	28378	24862	21069	39385	31689	26043	22286	30706	25641	32444	24401
1362	114.04	1.07	1175.3	1625.4	1607.2	1739.6	1821.2	1648.9	2276.7	2497.6	2118.6	2113.8	2559	6432.9	8524.6	8178.6	3248.9	3300.9	4611.1	5570.3	1020200	1150500	830.86	930.1	732.42	824.22	773.35	932.35	701.56	935.29	1086.8	812.77	975.31	774.38	998.26	937.02	1343.7	1125.9	601.37	801.81	652.5	905.56
1363	114.066	6.48	1462.5	946.71	1407.5	1120.5	1341	8716.5	1858.1	920.32	881.63	1287.8	814.21	468.66	425.68	571.29	443.53	1457.4	1222.8	3300.5	101330	1202800	1012.7	1570.7	647.75	1360.7	895.46	1422.6	766.28	953.44	1315.4	1594.9	874.11	1090.2	1601.1	1186.9	1068.1	745.72	1122	1119.9	1218.3	1119.6
1364	114.067	1.07	13409	13656	14078	19378	20661	20215	28379	25178	22370	22359	30288	89402	121910	116600	48193	868300	863480	550310	22596	24594	61009	69202	75874	86077	72271	60221	69534	97586	78721	83663	76338	76566	94383	55781	85751	28087	65356	43641	69496	83554
1365	114.091	7.14	2994.8	2931.9	3618.2	2729.3	3122.1	4384.1	2545.9	2918.5	2748.6	2898.6	3261.9	2570.2	23923	7904.4	4461.2	5183.3	5653.6	6916.5	352.39	363.47	6801.8	7929.6	7907.4	5623.3	8230.4	9231.6	9174.7	8005.3	9269.4	7511.2	7881.7	9044.1	9273	11322	8514.4	10277	8784.1	12148	8657.4	12388
1366	114.091	7.25	4617.2	4582	5496.2	5170.8	5449.4	5749.4	5098.7	5310.2	5692.4	5680.4	6659.6	5295.9	11353	218040	5155.3	8906.7	11899	11207	2926.8	3099.3	7238.1	8869.2	6531.3	10167	7976.3	13254	10253	11910	10973	10558	11179	11529	10912	16178	9181.8	10908	8194.7	15405	10506	11657
1367	114.091	6.79	5649.3	5962.2	6879.8	6826.2	6675.9	9074.3	6787.7	7997.8	9855.7	10737	10264	9829.5	6391.4	8177.1	101700	10064	42022	68149	561.22	1653.5	21454	28260	10955	18149	26342	39243	26195	28163	23247	32552	32005	17440	20436	33638	29251	32357	27281	39271	19211	28023
1368	114.091	6.48	29704	25719	22458	25534	29978	273020	30976	24783	22633	62293	34677	10278	10722	8489.8	7069.9	70224	779480	2089100	546.54	3777.5	80883	103060	68589	89208	75623	314560	70125	82908	93740	96062	69151	156810	98254	350890	72693	66071	96287	356600	79297	386630
1369	114.091	6.49	23623	22774	13391	15578	27767	195960	22710	22597	20423	57975	30701	6490.6	7494.8	5942.4	4573.5	41668	604640	1351800	8031.6	129050	64282	74254	48583	55823	57472	216980	40486	47782	66787	68073	33444	93141	62799	211350	53054	47885	69196	185270	46904	343210
1370	114.11	0.94	228.02	194.41	257.35	122.96	180.4	68.33	508.06	237.89	189.5	328.62	180.59	421.99	394.1	160.47	239.51	37869	640.82	29908	97.887	55.17	137.36	91.744	102.14	172.32	85.616	154.09	214.73	105.57	362.76	325.11	265.46	192.39	54.123	248.31	254.59	721.46	261.79	160.69	130.81	277.68
1371	114.203	6.59	5.9692	6.0377	0	3.0285	6.1569	3.8677	0	3.8267	11.183	6.344	12.584	9.7232	3.4329	0	5.9137	10.4	66.512	173.19	32.629	76.264	5253.2	5102.9	5587.9	5824.8	5308.2	11376	3972.6	4919	4581.6	4884.3	5118.5	6308.9	5373.2	13841	3443.7	4362.7	4579.1	11386	5910.3	15989
1372	114.277	6.47	2.9846	0	6.1274	0	3.0784	48.346	10.572	0	11.183	0	3.1461	0	3.4329	7.429	0	5.2002	278.84	373.14	84.836	32331	51.172	6.3272	5.3755	13.006	28.071	12.452	0	0	11.797	18.402	5.8665	0	24.055	0	0	0	0	26.506	18.913	7.0747
1373	114.301	6.59	0	0	6.1274	0	6.1569	3.2231	0	3.8267	0	6.344	15.73	0	6.8659	0	0	15.601	324.89	999.73	32.629	74.642	55.211	632.72	41.66	494.21	162.81	24649	110.31	669.72	227.09	587.34	385.72	3028.6	542.73	24676	188.31	834.69	317.14	26824	539.02	33299
1374	114.305	6.45	2.9846	0	9.191	3.0285	0	47.702	3.7312	3.8267	0	3.172	0	0	3.4329	0	0	36.402	18045	39401	26.103	212.57	10.773	44.29	5.3755	58.525	28.071	87.164	5.8831	70.931	11.797	67.475	54.265	89.784	31.572	49.974	42.18	77.645	71.805	132.53	31.522	77.821
1375	114.954	21.61	11578	13598	15210	15925	19267	16143	19759	17229	19236	19395	15477	20100	17139	17166	20821	1998.2	1761.3	2116.3	456.81	326.15	54207	68870	56818	65000	65703	69962	55812	67095	55154	73312	53825	79705	58687	67767	64033	67786	65399	71461	67699	74063
1376	114.957	21.39	171.91	295.85	245.71	147.18	162.54	342.29	652.34	438.16	310.03	297.53	240.99	123.81	294.55	489.57	211.42	191.11	290.35	133.77	352.39	30.83	20641	39578	19691	40328	25456	41397	22313	43195	25175	53445	27287	58404	36719	59454	35541	60303	37213	55376	34803	72255
1377	114.986	0.78	16519	12420	22622	21251	14738	18561	20484	19839	20760	23355	24578	29258	36358	40420	29713	1010.1	740.59	1209.5	1962.6	1728.1	51697	26503	28795	30712	24104	27107	28477	29548	27033	26335	22832	23074	25149	21247	27099	21246	25892	21960	24982	27542
1378	115.022	0.75	7309.3	5907.9	9586.2	9120.6	7912.8	9026	12998	13326	15961	17732	19872	29409	34750	36288	25164	1894.2	1692.2	1889.6	3838.8	3837.6	26920	13736	14295	15574	14212	13450	14839	15285	13292	13918	13163	11377	13523	10691	13873	9146	13813	9972.9	13436	14381
1379	115.043	1.07	2696.3	2791.2	3065.5	3582.7	2671.5	2412.8	3517.3	2353.4	2269.6	1986.9	2260.8	2839.8	3125.3	2642.5	4430.9	3173.4	2609.3	3693.4	56868	61107	1836.8	2065.8	1548.2	1646.8	1762.9	1965.9	1800.2	1967.9	2300.4	2295.7	2353.9	2728.8	2210	2386.3	2542.9	2618.9	1814.6	1971.4	1825.1	6407.9
1380	115.068	1.09	1310.2	1798	1750.6	1700.2	1964.7	2342.5	2602.5	2474.6	2554.2	2409.4	2515	8378.8	11087	10660	4361.4	47979	47197	30948	1593.9	2193.8	6910.9	7668.6	8037.8	8920.2	6926.5	7404.3	6656.7	9813.2	7553	7802.6	8188.2	7589.9	8891.2	5295.7	8308	2476.6	7189.5	4164.8	6931.6	7897.1
1381	115.068	1.06	6137.5	5942.3	4957.6	6529.4	8104.9	6192.9	11914	8316	6920.7	5994.4	9595.6	12557	11180	11092	8463.3	18739	19341	7426.2	1341.1	1588.6	5203.3	5305.4	5274.7	6575.9	4668.2	5676.6	4937.4	6885.2	5360.2	4195.7	4612.5	4931.7	5356.7	3629.4	5144.5	1743.8	5436.2	2723.5	4841.7	6374.3
1382	115.069	6.48	2206.8	1890.4	2824.1	2340.4	2159.8	8762.3	2538.5	2086.8	2124.2	2672.7	2083.3	1671.1	1775.5	1816.4	1440.7	25796	17142	28245	12611	133830	4344.2	5273.7	3058.7	4158.5	3247.8	4241.5	2988.6	3421.2	3791.2	5049.9	3012.5	3690.7	3853.2	4165.1	3469.3	2845.4	4784	4360.3	4457.1	4352.7
1383	115.07	0.95	9749.5	9867.4	11371	11200	10539	14650	13129	9289.9	11609	13448	10312	12645	11493	10981	8635.5	19116	12356	8235.8	3577.8	3013.3	5300.3	4055.7	5397	5133.9	4814.2	4780	3774	5243.9	4395.8	4418.1	4814.9	4984.6	5449.9	2809.5	3342.8	2017.2	4013.6	2625.8	4944.2	5300.7
1384	115.071	1.07	3529.6	4095.4	3140.9	3558.5	5291.2	4375	6989.1	6384.8	7195.9	6161.2	8559.9	12619	11807	11372	8631.8	25980	19341	12440	3218.9	3290.7	5608.7	6010.8	6000.4	7159.5	5507.5	6264.9	5733.1	8500.1	6034.1	5727.7	6561.7	6066.8	6610.5	4275.9	6589.2	2091.6	5950.8	3197.3	5462.7	6897.8
1385	115.094	7.25	1704.2	1447.8	1712	1608.1	1914.8	2002.2	2015.5	1990.5	2138.5	1811.8	1994.6	1748.2	3747.4	27729	1872.4	22017	20683	27743	887.51	1122.9	5020.2	6173.8	4410.6	6584	4832.4	7141.2	6631.7	7155.7	5960.4	6417.8	5504.3	5552.1	6102.3	6659.1	5200.2	5517.7	4546.1	6755.8	5956	5627.9
1386	115.094	6.48	4522.9	3826.1	4665.4	4149.6	4511.1	48865	4544	4123.3	3888.7	7983.2	5020.5	2084	2747	2281.4	1677.3	13632	80644	193180	3484.8	3668.8	13904	14752	13294	15655	12629	58531	11176	13178	14211	15397	12114	22909	15392	69305	10806	12405	15034	56291	13969	63909
1387	115.094	6.59	2339.9	2403.6	2129.3	2015.2	2782.9	2897.6	2167.8	3291	3187.9	5743.2	4548.6	1794.9	2795.8	2080.9	1619.6	15497	31509	58665	1722.8	3800.2	12260	12985	11139	13905	10960	57337	10378	11054	11754	13041	10454	20102	12448	70525	8627.4	11013	12089	54828	11926	58845
1388	115.962	21.61	42322	48611	53264	51358	61518	57189	59296	57738	61981	65868	58386	67275	70856	70835	66892	2774.3	2591.4	2572.6	866.3	801.59	79502	84130	84143	76676	90327	80230	85861	84666	84593	80510	74584	74801	76152	72001	85710	82299	80573	81992	87113	77234
1389	116.044	1.1	404.71	2301.6	1466.3	1588.1	727.13	1450.4	545.38	1827.2	702.69	1567	678.3	1813.1	905.61	1231	1561.2	509.62	808.38	816.68	10242	101880	441.69	365.4	326.56	401.54	284.92	722.22	304.45	361.25	486.62	426.32	417.99	447.31	439	1126	613.12	669.69	267.77	1071.8	433.42	661.48
1390	116.071	1.11	4450.6	46865	6283.6	6212	3981.6	6758.2	8336.7	44253	4600.1	8582.7	9803.8	58643	6091.4	12865	33583	8303.5	90663	118400	9893.1	67398	4002.2	12357	8337.5	4475.5	5054.2	18336	3978.5	11085	18217	8805.5	17570	6055.6	9844.3	112320	26336	110600	4785.5	53842	3667.5	17720
1391	116.106	0.92	343.23	50.717	726.09	109.63	220.42	276.54	481.95	334.84	269.02	492.29	230.29	547.74	231.38	237.73	200.33	54434	1665.4	39757	0	0	36.359	278.4	103.48	147.94	160	84.051	80.893	197.95	69.307	87.411	95.331	84.974	240.55	217.08	66.283	210.29	151.09	147.44	406.63	183.94
1392	116.953	21.61	21697	24737	27126	27018	29236	30913	29437	29094	31056	33907	30574	32840	32519	32955	32939	2015.1	1969.8	2114.9	1117.5	981.7	28948	34618	33164	31821	35389	31943	33390	30338	29808	30220	27856	30961	30193	29568	31845	29719	29681	31566	35366	31857
1393	116.964	2	23032	18801	12312	17537	16920	11734	26202	39596	17387	16671	33225	47384	38038	52676	81427	832.04	613.96	366.1	815.73	519.25	35291	6173.8	26938	10788	18941	7988	17445	12061	13463	11850	17079	14404	14888	11568	11922	10222	13810	8482	10569	15991
1394	116.964	1.74	2975.1	2357.1	2118.2	3100	2917.7	3323.7	2897.3	2346.4	2886.6	3081.9	2166.4	1896	2823.2	2937.4	3086.2	234.01	272.45	252.05	176.2	141.17	55628	19184	69912	15125	22481	15149	21382	21606	17911	16930	20854	21769	17806	16210	14790	13766	18865	14282	14825	23071
1395	116.97	21.62	12109	12837	14133	15009	16632	17419	15024	16005	16535	18692	17687	18053	18123	17607	17611	644.83	753.38	640.67	122.36	48.679	8596.8	9373.7	11349	9617.6	11567	10063	9729.2	9395.8	9148.5	8153.8	9179.6	9337.5	8569.4	9474.9	10170	9472.7	9475.2	8682.4	10123	8505.5
1396	117.069	10.23	1098.9	945.51	1170.9	879.47	1227.1	1817.8	1243.7	1308.7	1164.3	2023.7	1774.4	1564.8	2175.8	1820.8	1675.1	4863.5	4849	5247.9	5669.3	6466.2	32064	29673	25859	23690	27393	30814	26559	32321	27471	26325	25553	31891	35144	20030	25481	31422	25142	33315	31764	54079
1397	117.959	21.61	15426	19353	20238	20642	23619	19806	23599	20990	22376	26713	24617	26045	25647	26553	27490	991.95	1162.7	1227.8	367.08	232.04	15727	26255	20543	24203	23796	26641	22343	26934	21674	25714	20797	24036	22163	21848	26453	26055	27603	27184	26497	25630
1398	118.059	21.67	255.48	89.358	183.82	173.23	107.75	83.156	233.82	191.97	410.06	451.06	317.75	435.6	362.52	220.64	129.36	1306.6	1537.5	1744.6	146040	145640	156.21	283.14	146.48	343.02	249.83	320.64	391.23	298.57	179.9	263.77	143.73	293.4	375.85	282.67	402.22	326.76	321.63	253.47	323.1	136.19
1399	118.059	21.65	518.13	89.962	251.83	173.23	154.54	312	286.06	293.38	416.27	489.12	392	477.73	358.4	374.42	225.46	1240.3	1541.3	1667.2	135140	134410	164.29	317.94	146.48	362.53	300.36	395.35	379.46	283.72	213.82	294.44	120.26	307.83	365.33	226.45	378.12	297.64	338.08	313.1	351.47	153.87
1400	118.06	1.02	1993.7	3213.3	7517.7	2869.8	4114.6	2722.9	4037.2	6716.5	2686.5	3731.5	2501.1	3652	2552	1930.8	4043.5	1509.4	2038.9	4600.2	350240	476020	391.87	446.07	345.38	250.36	385.97	498.08	428	420.63	597.22	562.8	387.19	357.53	539.72	504.43	427.83	1298.9	450.28	617.92	423.97	458.09
1401	118.085	0.99	33973	49011	88630	36655	52387	30096	58286	86144	41914	42953	32982	49436	38338	31863	51362	325630	611850	843000	15566	23403	76252	95261	57700	63449	56385	68013	54258	61581	86899	52781	70740	65699	103030	139360	80341	120950	67320	96241	60676	89380
1402	118.086	6.47	11770	8496.9	14125	12289	11878	11427	10951	10016	8457.2	11866	12362	7913.4	10422	10775	8554.9	138290	77139	101610	319.76	295.32	32095	40065	43309	40002	27580	30192	28911	27373	39099	41155	26962	29398	42879	38886	28074	29470	35415	42807	46094	41645
1403	118.086	21.68	1699.4	2150.6	2994.4	2073.3	2925.1	3375.2	3927.1	3266.7	2613.8	3354.7	3435.5	3361	4061.8	4072.6	4289.7	135920	129160	144670	623.22	686.38	16821	26391	17184	24267	20314	24132	21726	27308	21030	26231	20451	26031	21828	23579	26313	23166	23420	28188	26633	28598
1404	118.086	21.71	2135.2	2502.6	3291.6	2136.3	3345.6	3869	4276.6	3971.5	3279.2	3895.8	4364.9	3749.9	4387.3	4526.5	4655.6	152770	144430	162880	856.51	954.12	18814	28582	18778	29908	23293	29354	24391	28983	24213	28734	25725	31063	25089	29736	28422	29961	28773	32268	27851	32577
1405	118.086	1.44	20097	36556	21332	25099	23947	21037	24058	21616	19823	24977	12657	20716	22146	24908	50662	149480	151410	189750	696.63	777.25	53090	75313	59927	76248	64117	92942	41514	53825	82416	75868	80729	94818	113030	115720	109300	96274	92474	116270	91535	84118
1406	118.086	21.66	1640.3	2122.3	2713.8	1770.5	2969.5	3214.1	3763.5	2830.5	2475.3	3183.4	3331.1	2945.5	3420.6	3682.5	4294.8	123650	117150	131520	631.37	725.32	15399	21794	15378	20653	18377	21064	19061	21916	18655	22055	19682	24217	18680	19214	22112	21081	22539	23978	21808	23334
1407	118.087	1.24	18870	21029	32287	34386	15337	27617	17548	14804	17731	23311	11216	12033	11209	12513	13358	103470	132110	181800	10856	10653	54235	66567	37760	71475	48276	56107	48306	69863	67495	55386	66915	83144	101620	75992	77354	69383	65069	72052	82273	100330
1408	118.921	2.72	75948	67388	68242	79718	89515	88804	73111	44980	83473	58270	95897	73322	95942	93358	123790	1380.7	1148.6	1333.4	1253	1137.5	117880	18123	112850	19848	39110	17221	31900	23684	21264	16907	28007	20618	23125	18013	23817	18046	21305	19036	21770	20159
1409	119.048	2.47	2585.9	1493.7	37676	8751.1	3361.6	4748.3	3909	1614.2	2585.9	3792.4	2133.7	2526.1	2536.9	2807.4	2497.8	5481.1	3866.7	3459.6	21920	20294	5290.9	11316	2838.3	5041.3	4909.6	9321.9	3382.8	4478.5	6942.5	8184.4	4812	4740.9	5111.6	5704.9	4227.1	3164.1	6233.6	4472.9	4644.7	5530.6
1410	119.049	10.86	951.49	1432.8	1420.9	1986.1	2037.3	1707.6	2470.1	1336.2	1176.7	905.92	629.85	947.04	632.35	624.03	612.81	887.94	507.8	543.52	29216	32218	16732	15113	8713.7	14958	8860.6	15002	16929	14958	9863.7	15732	18694	25364	19087	13210	17291	21063	15956	21800	15895	28589
1411	119.063	1	172.51	201.06	197.3	132.04	77.576	209.5	133.08	249.37	126.12	194.76	125.84	219.74	326.13	210.98	218.07	153.41	369.66	575.9	21816	29579	232.97	425.5	99.447	89.413	120.7	275.5	122.07	214.44	274.28	283.7	107.06	101.01	249.57	248.31	114.49	263.67	323.12	132.53	167.06	189.25
1412	119.09	1	3055.6	4004.8	7742.5	3553.6	5220.4	3609.2	5500.4	7813.5	4159	3935.8	3213.4	4258.1	4409.3	3159.5	4976.4	18933	38312	50042	517.17	517.62	8277.7	10203	5293.6	6699.5	5201.5	6968.5	5705.2	6007.7	7948.2	4985.5	6176	5903.3	9235.5	15742	7425.2	11382	7279.2	10241	6167.2	8392.3
1413	119.966	14.38	328.31	420.83	394.6	382.8	453.15	422.87	381.2	349.5	308.79	399.67	373.13	595.06	501.89	544.54	537.41	156.01	72.908	157.7	47203	75679	596.55	550.47	655.82	536.48	673.7	340.87	536.83	475.07	681.27	404.85	661.45	529.08	542.73	754.3	587.51	834.69	637.27	882.99	568.96	1011.7
1414	119.992	12.19	39.397	99.622	143.99	122.96	62.8	59.305	50.993	269.14	202.54	95.159	126.47	114.73	180.57	168.64	234.33	4959.7	1304.7	7329	57.101	56.793	2534.3	1361.9	9412.6	1474.5	1282.8	6001.9	2843	1530.8	1244.6	23912	8431.6	10620	7544.1	15086	1251.9	11666	2040.5	16858	4786.5	12697
1415	119.993	14.38	39.397	7.849	21.446	68.444	52.949	33.52	33.581	46.558	13.669	52.02	32.719	54.45	62.479	52.003	44.353	47327	25656	74111	39.155	94.113	480.74	237.27	540.24	331.64	245.62	625.71	250.03	222.69	154.83	890.98	507.45	625.28	396.9	2206.7	280.2	1431.6	655.22	2723.5	359.35	458.09
1416	119.993	14.54	24.474	29.585	80.268	78.741	66.494	47.702	53.48	48.471	26.716	41.236	45.933	57.691	60.42	65.375	74.661	20824	14163	35340	91.361	90.868	6018	17667	7638.6	6302.8	5177.7	22074	6439.1	3765.9	2937.4	19112	7284.7	10237	7757.6	262980	4698.6	48090	8951.7	141790	10494	14450
1417	119.994	14.49	39.397	7.849	28.799	54.513	45.561	33.52	19.9	33.802	6.8343	39.967	27.056	41.486	30.896	66.861	43.614	48934	26897	76568	26.103	25.962	946.67	2034.2	2244.3	624.26	1371.3	1077.1	957.48	206.19	237.41	1443	853.58	588.4	554.76	25176	647.77	11019	1388.2	14293	1311.3	1243.4
1418	120.003	0.95	3199.5	6946.4	3332.7	3245.3	3466.9	3200.5	3620.5	6502.2	4446.7	2989.9	3518.6	9408.2	4012.4	6596.2	10937	582.43	2454.6	6847.5	257.77	40.566	1352	2492.9	1466.2	1989.8	1462.5	3464.8	872.17	1925	2225.2	1573.4	827.18	1840.6	1535	7210.4	1577.2	13941	1639.5	11535	1799.9	73463
1419	120.054	4.91	8170.1	8088.7	13949	9805	4713.1	6933.5	8088.6	2019.2	4994.6	5160.2	510.3	1130.5	1090.3	1109.1	955.07	538.22	794.31	1303.9	60238	86578	1310.3	1303.4	1093.9	1235.5	1222.5	1432	1076.6	1075.5	1374.3	1369.4	1168.9	1115.9	1305	1136.9	1181	1082.2	1340.4	1113.3	1166.3	997.53
1420	120.065	1.02	7579.7	12817	3215	12433	8221.3	8579.9	8397.7	4287.8	6223	4436.3	8248.4	14832	7529.8	9702.2	16525	2665.1	6369.8	9749.5	2737.6	2790.9	1807.2	3014.9	1614	1648.4	1757.2	2412.6	1076.6	1428.5	2766.4	3304.8	1403.6	2204.5	1551.5	3804.3	1634.5	5077.7	1606.6	2811.3	1615.5	1979.1
1421	120.079	6.26	895.98	704.6	936.87	689.28	912.45	920.52	938.4	779.37	794.65	971.89	950.12	1131.8	154820	63547	1946.4	1710.9	1630.8	1610.8	1644.5	1992.6	1888	2337.9	2238.9	2329.6	1614.1	1439.8	1472.2	1446.7	1883.1	2045.7	1343.4	1827.7	2343.8	2086.4	1289.5	1313.5	1860.9	2428.6	1881.8	1570.6
1422	120.08	4.92	144140	55537	236710	169290	5799.1	82026	32076	1015.3	2249.1	1488.3	909.22	1608.2	1708.2	1744.3	1453.3	42656	104850	204100	298.56	347.25	1653.6	2031	1584.4	2061.4	1656.2	2073.3	2153.2	2118	2776.7	1737.5	1805.4	1731.5	1910.8	1930.3	2030.7	2754.8	1914.8	1510.9	1853.5	1471.5
1423	120.081	5.65	932.99	562.72	1066.2	1113.9	1030.7	747.76	1235.6	848.89	1228.9	1025.2	1259.7	2019.8	1673.9	1549.7	192030	1248.1	1555.4	1422.2	1370.4	895.7	1252.4	1863.4	1102	2051.6	1689.9	2498.2	1764.9	1768.3	1973	2104	1746.8	2513.9	2294.2	3187.4	2152.7	2840.5	2046.4	4163.1	1776.2	2638.9
1424	120.081	6.39	821.96	589.89	964.45	692.92	833.64	1035.9	922.23	651.81	663.55	902.74	884.68	823.88	7486.5	148510	1119.9	2319.3	1729.3	1833.3	1775	1426.3	1269.9	1610.3	1732.3	1705.3	909.5	1288.8	833.93	1116.7	1536.6	1680.7	947.44	1030.9	1753	6863.7	935.5	1252	1620.1	2239.8	1862.9	1542.3
1425	120.081	5.41	1525.1	1050	1517.7	1531.2	1343.4	1587.1	1917.8	1267.3	1245.1	1455.3	1857.4	214210	1680.1	1605.4	1275.1	2714.5	3214.3	4320	2381.9	2492.4	2959.9	3264.8	2280.6	1963.8	3052.7	4253.9	3318.1	2375.3	4726.1	3823.1	2930.3	6341	2736.2	6823.1	4364.2	7044.7	3472.1	9258.9	2546.9	3565.6
1426	120.081	5.07	10228	204620	14308	23233	154500	47472	178860	94318	114440	186290	152600	1561.5	2197.1	2274	2021.8	10556	27835	58701	2855	2171.1	212760	154380	127480	111010	220260	236450	167550	148180	252940	226960	165010	317890	190990	353450	275310	360020	213710	289570	111390	219150
1427	120.081	5	90394	212220	182290	186250	142250	114390	200090	51769	101150	161830	938.16	1426.7	1727.4	1835.7	1482.1	13682	49847	103700	4269.5	6550.6	58267	96438	13126	6571	67592	7429.2	71828	4066.1	175340	6765.9	6932.7	5140.1	8008.7	30317	21500	282050	29252	2663.9	3166.3	1855.3
1428	120.296	5.07	7.1631	8.4528	6.1274	0	12.929	3.2231	4.3531	7.0156	21.124	11.419	18.247	2.5929	0	17.83	8.8706	10.4	30.698	39.426	45.681	27.585	8868.8	10611	3813.9	4914.5	13335	20966	8671.7	6519	8788.7	14841	7846.5	38754	10103	32519	23261	18679	12135	36721	5382.3	18942
1429	121.075	13.2	484.1	741.43	846.19	938.23	1153.2	848.32	1107.5	1174.8	1115.9	897.03	1101.1	1188.2	917.28	1658.1	1140.6	4038	4884.8	4346.7	85730	83493	3882.3	3277.5	3902.6	3075.8	3454.1	3055.4	3944.6	3284.3	3941.7	3852.2	3902.7	3892.8	3527	3538.8	3653.1	3892	3727.9	4570.7	3330.3	4450
1430	121.083	5.65	3866.3	2120.4	3494.4	4101.2	3364.1	3156.1	4060.2	3436.4	3871.3	3209.4	3651.3	5249.2	4572.7	4762.7	32750	1462.6	1609.1	1591.1	2073.6	1629.1	2243.5	3679.3	2578.9	4711.2	3113.1	4473.4	3216.6	3861.6	3247.1	3433.6	3462.7	3379.7	4352.4	3293.6	2667.9	3225.5	3771.3	4565.7	4622.6	3983
1431	121.083	6.26	4411.8	3693.9	4594.3	4271.4	4819.6	4208.1	4489.9	4460.6	4196.3	5246.4	3950.9	5705.6	26402	6813.1	6380.9	4628.2	3850	4545.3	3364.1	4040.4	8184.8	11364	8670.7	9141.2	6391.7	7731.2	6384.6	7942.6	8607.3	8676.7	6258.1	7827.2	8599.5	6334.3	7223.4	5608.3	9035.4	8902.8	7569.9	6621.9
1432	121.083	5.07	4481.7	5237.7	4452.7	3139.3	8127.1	8320.1	5851.8	12392	7379.8	6179	27844	4829.2	7821.6	8596.8	7422.5	5179.4	6752.3	7264.3	5010.2	2789.3	20232	22182	19072	22096	27327	46697	21601	26726	10633	42387	31135	73682	31917	64434	53063	22820	34236	74045	22544	44496
1433	121.083	5	7845.9	32217	5926.4	12784	23351	14931	32221	15907	18275	33112	8180.5	7514.1	7455.6	7574.6	6802.3	3271	4657.1	6944.6	2499.4	1575.6	32650	33569	18224	19718	35228	38650	29664	21993	48251	37102	25088	53331	30107	57282	46047	80900	34306	38200	18948	24685
1434	121.084	6.39	6089.8	5685.1	8148.8	6434.9	7359.9	7257.8	6433.2	5992.6	6261.5	6448	6915.1	5303.7	7482.4	27240	6091.9	7247.8	4513.9	4929.7	5046.1	3655.8	10656	7931.1	12083	10026	6241.6	7124.1	6421.4	5082.3	8454	10054	7077.9	8210.4	11122	8609.7	6440	7206.5	9775.9	11603	11699	9071.5
1435	121.084	5.41	5738.2	2999.5	5585.7	5709.9	6608.8	5833.2	7438.1	5112.5	6057.1	5539.5	4443.5	41059	6009	6504.1	4631.2	3538.8	3342.2	4291.8	3656.1	3615.3	7308.1	8299.7	6173.8	6497.9	7363	7958.4	6275.8	7157.4	7780.1	8667.5	8419.9	5632.3	6503.8	6429.5	6756.4	4953.1	9038.4	8884.5	7435.9	6517.5
1436	121.085	4.92	24828	27321	43732	34042	15266	21686	31047	9578.2	12691	14542	7447.4	9924.2	10550	10627	9381.4	8131.9	13900	25876	3829	4523.9	15638	18006	15512	19006	14479	19995	14230	17556	16163	18984	15304	14930	15693	14066	16417	20172	17303	18412	20741	20883
1437	121.101	13.16	3031.8	3734.3	3887.2	3834.1	5262.9	5561.8	4555.2	5956.9	6529.9	5113.2	5337.7	5008.1	5671.9	7628.1	5793.2	74074	66078	69780	138.67	215.81	14199	11142	15148	10913	14476	11940	15536	12629	14245	12590	14580	16482	14165	16081	12729	18222	10515	17663	12903	19187
[truncated: 8,075 more rows]
