# Supplementary material for: Different Metabolomic and Proteomic Profiles of Cerebrospinal Fluid in Ventricular and Lumbar Compartments in Relation to Leptomeningeal Metastases
Source: Metabolites. 2022 Jan 14;12(1):80. doi: 10.3390/metabo12010080 (PMC8778711; doi:10.3390/metabo12010080)
Supplement: Supplementary file 1 [file metabolites-12-00080-s001.zip › Supplementary Table 7_Protein abundance ratio data.xlsx]

## Sheet: Protein abundance ratio
															Abundance ratio	Abundance ratio	Abundance ratio	Abundance ratio	Abundance ratio	Abundance ratio	Abundance ratio	Abundance ratio	Abundance ratio	Abundance ratio	Abundance ratio	Abundance ratio	Abundance ratio	Abundance ratio	Abundance ratio	Abundance ratio	Abundance ratio	Abundance ratio	Abundance ratio	Abundance ratio	Abundance ratio	Abundance ratio	Abundance ratio	Abundance ratio	Abundance ratio	Abundance ratio	Abundance ratio	Abundance ratio	Abundance ratio	Abundance ratio
															Patient 1	Patient 1	Patient 3	Patient 3	Patient 4	Patient 4	Patient 5	Patient 5	Patient 7	Patient 7	Patient 8	Patient 8	Patient 9	Patient 9	Patient 10	Patient 10	Patient 11	Patient 11	Patient 13	Patient 13	Patient 14	Patient 14	Patient 15	Patient 15	Patient 16	Patient 16	Patient 19	Patient 19	Patient 20	Patient 20
row no.	Protein FDR Confidence: Combined	Master	Accession	Description	Exp. q-value: Combined	Sum PEP Score	Coverage [%]	# Peptides	# PSMs	# Unique Peptides	# AAs	MW [kDa]	calc. pI	Score Sequest HT: Sequest HT	Ventricular	Lumbar	Ventricular	Lumbar	Ventricular	Lumbar	Ventricular	Lumbar	Ventricular	Lumbar	Ventricular	Lumbar	Ventricular	Lumbar	Ventricular	Lumbar	Ventricular	Lumbar	Ventricular	Lumbar	Ventricular	Lumbar	Ventricular	Lumbar	Ventricular	Lumbar	Ventricular	Lumbar	Ventricular	Lumbar
1	High	Master Protein	P01024	Complement C3 [OS=Homo sapiens]	0	1282.09	79	120	1950	120	1663	187	6.4	5616.51	0.706	0.919	0.656	0.881	0.624	0.931	0.826	1.271	0.812	0.967	0.63	0.704	1.221	1.595	1.273	1.339	0.855	0.952	0.706	0.981	0.601	0.645	0.685	1.122	1.048	1.368	0.929	1.387	0.744	1.619
2	High	Master Protein	P04114	apolipoprotein B-100 [OS=Homo sapiens]	0	1220.62	47	186	685	186	4563	515.3	7.05	1879.61	0.186	0.721	0.214	1.163	0.218	1.713	0.768	1.868	0.161	0.194	0.373	0.437	1.809	2.135	1.098	1.561	0.978	0.468	0.42	1.182	0.146	0.143	0.296	0.72	0.541	0.745	0.881	2.3	0.166	2.151
3	High	Master Protein	P02768-1	Serum albumin [OS=Homo sapiens]	0	1093.65	88	80	6577	80	609	69.3	6.28	19069.8	0.708	0.71	0.814	0.852	0.484	0.632	1.028	1.013	0.93	1.125	0.892	0.918	1.118	1.485	1.399	1.437	1.192	1.122	1.24	1.384	0.426	0.591	0.95	1.23	1.056	0.884	1.327	1.506	0.777	1.497
4	High	Master Protein	P0C0L5	Complement C4-B [OS=Homo sapiens]	0	889.712	62	84	981	4	1744	192.6	7.27	2893.64	0.765	0.892	0.762	0.78	0.77	0.867	0.671	1.205	0.724	0.785	0.809	0.765	1.414	0.848	1.154	0.787	0.613	1.016	0.86	0.875	0.67	1.05	0.879	1.167	1.272	1.382	1.053	0.995	0.858	0.835
5	High	Master Protein	P0C0L4-1	Complement C4-A [OS=Homo sapiens]	0	883.864	62	84	981	4	1744	192.7	7.08	2922.56	0.794	0.937	0.77	0.946	1.048	1.007	0.875	1.302	0.593	0.673	0.456	0.481	0.941	1.032	0.884	0.831	0.684	1.01	0.837	0.945	1.274	2.012	0.953	1.481	0.992	1.168	0.912	1.041	0.738	1.029
6	High	Master Protein	P01023	alpha-2-macroglobulin [OS=Homo sapiens]	0	751.294	58	63	1193	56	1474	163.2	6.46	3553.69	0.661	0.83	0.887	1.114	0.427	0.938	0.96	1.429	0.826	0.977	0.825	0.885	1.058	1.165	0.764	0.828	1.017	0.894	0.852	1.37	0.869	1.017	0.712	0.978	0.766	0.993	2.009	3.032	0.656	1.141
7	High	Master Protein	P02751-10	Isoform 10 of Fibronectin [OS=Homo sapiens]	0	707.003	51	70	601	0	2176	239.5	5.88	1822.54	0.948	1.591	0.918	1.303	3.859	1.203	1.22	1.297	0.974	1.274	1.983	2.952	0.777	0.836	0.587	0.884	0.857	1.461	1.295	1.545	0.92	1.119	0.562	1.422	0.434	0.646	0.618	0.221	1.921	0.709
8	High	Master Protein	P02751-15	Isoform 15 of Fibronectin [OS=Homo sapiens]	0	678.175	45	70	572	1	2477	272.2	5.5	1692.58	0.977	1.226	0.629	1.162	1.787	0.987	1.009	1.203	0.95	1.123	1.744	2.373	0.774	0.82	0.488	0.826	0.731	1.293	1.112	1.334	0.753	1.119	0.498	1.351	0.445	0.66	0.462	0.32	1.494	0.822
9	High	Master Protein	Q9Y6R7	IgGFc-binding protein [OS=Homo sapiens]	0	659.902	33	78	370	78	5405	571.6	5.34	1157.53	0.617	0.719	0.814	1.052	0.53	0.686	1.413	1.281	1.71	2.559	1.997	2.569	0.417	0.428	0.378	0.495	1.006	1.569	0.82	1.018	1.615	1.989	0.89	0.978	0.905	1.55	0.705	0.598	0.493	0.408
10	High	Master Protein	P02787	Serotransferrin [OS=Homo sapiens]	0	614.349	75	61	1498	61	698	77	7.12	4039.75	1.02	1.045	1.188	0.874	0.811	0.604	1.022	0.838	1.106	1.042	1.286	1.095	0.682	0.758	1.407	1.256	1.141	1.153	1.231	0.917	1.043	1.045	1.339	1.202	1.135	0.78	1.37	1.118	1.201	0.725
11	High	Master Protein	P01009-1	alpha-1-antitrypsin [OS=Homo sapiens]	0	504.24	75	41	1311	40	418	46.7	5.59	3816.98	0.399	0.451	0.656	0.749	0.56	1.338	0.566	1.009	0.608	0.826	0.66	0.67	1.286	1.619	0.889	0.937	1.167	1.464	1.071	1.247	0.531	0.67	0.904	1.274	1.269	1.321	0.928	1.103	0.494	1.622
12	High	Master Protein	P00450	Ceruloplasmin [OS=Homo sapiens]	0	480.724	51	46	450	46	1065	122.1	5.72	1381	0.76	0.658	0.755	0.766	0.666	0.967	0.904	1.052	0.886	0.921	0.926	0.873	1.178	1.402	1.096	0.973	0.965	0.993	0.938	0.985	0.889	0.891	1.324	0.97	1.545	1.497	0.99	0.963	1.035	1.422
13	High	Master Protein	P08603-1	complement factor H [OS=Homo sapiens]	0	454.028	53	55	385	49	1231	139	6.61	1059.87	0.867	0.881	0.78	1.115	0.734	1.051	0.9	1.078	0.779	1.059	0.702	0.82	1.372	1.61	0.925	1.01	0.866	0.997	0.821	1.199	0.719	1.029	0.845	0.814	0.999	1.096	0.796	1.276	1.09	1.652
14	High	Master Protein	P04264	Keratin, type II cytoskeletal 1 [OS=Homo sapiens]	0	366.843	61	45	237	37	644	66	8.12	624.72	0.827	2.411	0.487	1.82	0.822	0.263	0.349	0.131	0.77	0.637	2.54	0.383	2.324	0.104	0.966	2.802	0.225	0.266	0.568	0.618	3.523	0.231	0.574	0.107	1.099	3.035	0.431	0.097	1.436	0.106
15	High	Master Protein	P05060	Secretogranin-1 [OS=Homo sapiens]	0	359.491	49	33	349	33	677	78.2	5.07	949.48	1.9	1.327	1.626	1.158	1.168	0.453	2.059	1.107	1.106	0.935	0.938	0.746	0.503	0.168	0.714	0.46	0.955	1.089	0.925	0.396	1.652	1.337	2.199	1.159	0.683	0.481	0.654	0.125	1.679	0.158
16	High	Master Protein	P02774	vitamin D-binding protein [OS=Homo sapiens]	0	344.432	82	37	449	37	474	52.9	5.54	1347.88	0.511	0.49	0.673	0.785	0.48	0.981	0.825	1.129	0.831	1.001	0.721	0.669	1.34	1.976	0.9	1.101	1.336	1.391	0.931	1.176	0.428	0.551	0.754	1.184	1.104	0.975	0.854	1.082	0.735	1.976
17	High	Master Protein	P01008	Antithrombin-III [OS=Homo sapiens]	0	333.391	49	26	476	26	464	52.6	6.71	1932.56	0.683	0.844	0.703	0.832	0.627	0.931	0.801	1.038	0.808	1.024	0.72	0.915	1.111	1.233	1.314	1.626	1.086	1.164	0.786	1.036	0.386	0.439	0.645	1.127	1.131	1.103	1.406	1.673	0.608	1.226
18	High	Master Protein	P12259	Coagulation factor V [OS=Homo sapiens]	0	330.353	28	55	187	55	2224	251.5	6.05	491.51	2.016	0.791	1.422	0.642	1.085	0.47	1.02	0.434	2.885	0.938	1.313	0.726	0.959	0.267	1.191	0.452	2.42	0.694	1.462	0.54	2.549	1.41	1.855	0.495	1.679	0.682	1.665	0.372	1.809	0.249
19	High	Master Protein	P35527	Keratin, type I cytoskeletal 9 [OS=Homo sapiens]	0	325.336	69	35	146	34	623	62	5.24	439.06	1.547	3.278	0.379	1.034	0.524	0.213	0.261	0.117	0.611	0.419	2.632	0.414	3.046	0.084	0.58	1.952	0.154	0.214	0.57	0.706	2.716	0.214	0.696	0.156	1.01	2.587	0.385	0.136	1.09	0.08
20	High	Master Protein	Q14624-1	Inter-alpha-trypsin inhibitor heavy chain H4 [OS=Homo sapiens]	0	323.902	49	33	215	1	930	103.3	6.98	681.31	0.395	0.546	0.271	0.708	0.175	1.536	0.726	1.389	0.446	0.66	0.478	0.67	1.544	2.039	0.942	1.382	0.753	0.953	0.557	1.077	0.193	0.322	0.532	1.036	0.725	1.167	1.042	2.055	0.377	2.056
21	High	Master Protein	P01833	Polymeric immunoglobulin receptor [OS=Homo sapiens]	0	322.072	52	30	305	30	764	83.2	5.74	931.78	0.239	0.276	4.19	4.52	0.218	0.179	0.241	0.178	5.053	6.72	5.73	5.57	0.274	0.375	0.094	0.054	1.218	1.991	3.728	3.373	0.266	0.205	0.21	0.101	0.073	0.069	0.078	0.059	2.065	0.35
22	High	Master Protein	P01031	Complement C5 [OS=Homo sapiens]	0	320.558	42	57	209	57	1676	188.2	6.52	533.72	0.426	0.733	0.49	0.799	0.254	1.233	0.668	1.181	0.525	0.613	0.631	0.862	1.211	1.427	1.122	1.566	0.83	0.777	0.655	1.189	0.355	0.418	0.459	0.963	1.12	1.526	1.319	2.429	0.466	1.423
23	High	Master Protein	P02766	Transthyretin [OS=Homo sapiens]	0	318.502	72	16	1904	16	147	15.9	5.76	8031.34	2.048	0.768	1.775	0.907	2.534	0.675	1.588	0.483	2.639	1.48	1.853	0.975	0.864	0.304	1.254	0.497	1.715	0.85	2.094	0.742	2.797	1.837	2.002	0.705	1.956	0.781	3.146	0.364	2.657	0.308
24	High	Master Protein	P13645	Keratin, type I cytoskeletal 10 [OS=Homo sapiens]	0	311.825	58	33	175	30	584	58.8	5.21	495.49	0.725	0.661	0.577	6.128	0.579	0.232	0.498	0.231	1.062	1.05	1.42	0.235	0.532	0.151	1.449	1.383	0.364	0.33	0.64	0.379	1.946	0.284	0.443	0.112	1.023	3.704	0.517	0.05	1.55	0.138
25	High	Master Protein	P00747	Plasminogen [OS=Homo sapiens]	0	304.494	55	37	229	37	810	90.5	7.24	619.65	0.724	0.912	0.461	0.691	0.228	0.665	0.772	1.036	0.735	0.757	0.589	0.716	1.144	1.854	1.27	1.661	0.932	0.92	0.669	1.028	0.402	0.449	0.564	0.937	1.139	1.271	1.095	1.828	0.536	1.864
26	High	Master Protein	P98160	Basement membrane-specific heparan sulfate proteoglycan core protein [OS=Homo sapiens]	0	298.332	18	59	144	59	4391	468.5	6.51	355.87	1.032	1.035	1.188	1.325	1.249	0.684	1.219	1.098	1.037	1.199	1.344	1.428	0.663	0.634	1.066	1.379	0.979	1.505	0.844	0.895	1.038	1.579	0.89	0.845	0.769	0.996	0.705	0.476	1.285	0.663
27	High	Master Protein	P01011-1	Alpha-1-antichymotrypsin [OS=Homo sapiens]	0	294.369	62	26	574	26	423	47.6	5.52	1592.11	1.053	1.135	0.933	0.888	1.536	1.301	0.657	0.819	0.55	0.708	0.735	0.851	0.915	0.939	0.908	0.841	0.958	0.967	0.887	0.847	0.841	1.053	1.057	1.098	1.165	1.245	1.34	1.088	0.761	0.922
28	High	Master Protein	P12111	Collagen alpha-3(VI) chain [OS=Homo sapiens]	0	288.924	23	55	114	4	3177	343.5	6.68	292.14	1.497	1.665	1.131	1.234	0.798	0.799	0.86	1.081	0.961	1.191	0.975	1.267	0.738	0.69	0.891	0.959	0.616	1.242	0.824	1.134	0.805	1.207	0.753	1.903	0.596	0.731	0.527	0.416	1.204	0.742
29	High	Master Protein	Q14515	SPARC-like protein 1 [OS=Homo sapiens]	0	285.299	56	33	251	7	664	75.2	4.81	693.19	1.693	1.575	1.527	1.146	1.709	0.444	1.781	1.288	1.334	0.951	1.177	1.077	0.458	0.204	1.072	0.687	1.286	1.191	1.026	0.557	1.535	1.082	1.459	0.868	0.884	0.57	0.998	0.265	1.17	0.191
30	High	Master Protein	P00738	Haptoglobin [OS=Homo sapiens]	0	284.009	63	27	483	14	406	45.2	6.58	1290.35	0.592	1.099	0.237	0.814	0.29	1.327	0.8	1.235	0.219	0.405	1.261	1.344	2.361	3.219	1.592	1.963	0.324	0.228	0.741	1.073	0.115	0.142	0.108	0.161	0.693	0.678	0.673	0.94	0.506	3.264
31	High	Master Protein	P10643	Complement component C7 [OS=Homo sapiens]	0	282.832	60	37	246	36	843	93.5	6.48	700.67	1.126	1.121	1.165	1.132	0.681	0.702	1.353	1.448	1.203	1.538	0.883	1.1	0.391	0.384	0.708	0.789	1.073	1.205	0.867	0.918	1.101	1.426	0.995	1.047	0.913	1.124	0.73	1.075	0.842	0.339
32	High	Master Protein	P00751-1	Complement factor B [OS=Homo sapiens]	0	276.453	45	30	263	30	764	85.5	7.06	644.03	0.576	0.691	0.559	0.534	0.627	1.063	0.785	1.243	0.597	0.818	0.711	0.654	1.309	1.656	0.678	0.658	1.072	1.173	0.715	0.821	0.605	0.813	0.932	1.12	1.747	1.838	0.655	0.884	0.494	1.693
33	High	Master Protein	P35908	Keratin, type II cytoskeletal 2 epidermal [OS=Homo sapiens]	0	275.077	67	41	157	31	639	65.4	8	374.84	0.554	0.498	0.397	9.563	0.534	0.237	0.448	0.096	1.15	1.337	1.298	0.307	0.503	0.198	1.048	0.964	0.277	0.303	0.447	0.306	1.195	0.262	0.382	0.137	0.712	3.476	0.446	0.103	1.117	0.182
34	High	Master Protein	P12111-4	Isoform 4 of Collagen alpha-3(VI) chain [OS=Homo sapiens]	0	274.731	26	52	108	1	2570	278	8.15	278.48	0.814	1.241	0.795	0.795	1.697	0.654	0.627	1.022	0.491	1.177	0.596	1.59	0.877	0.861	0.635	0.579	0.482	1.169	0.95	1.285	0.542	1.399	0.645	2.31	0.438	1.436	0.233	0.646	0.814	0.857
35	High	Master Protein	P23142	Fibulin-1 [OS=Homo sapiens]	0	265.658	53	25	215	7	703	77.2	5.22	634	1.769	1.651	1.041	0.965	0.866	0.501	1.363	0.981	1.762	1.203	0.796	0.852	0.529	0.293	0.854	0.577	1.103	1.059	1.168	0.722	1.798	1.877	1.233	0.736	1.391	0.743	0.892	0.23	1.921	0.294
36	High	Master Protein	Q13822-3	Isoform 3 of Ectonucleotide pyrophosphatase/phosphodiesterase family member 2 [OS=Homo sapiens]	0	262.258	42	27	206	27	888	101.9	7.59	582.99	1.705	0.528	1.309	0.64	0.975	0.422	1.135	0.41	3.257	1.207	1.38	0.621	0.75	0.353	0.855	0.5	2.279	0.698	1.382	0.594	2.738	1.382	2.323	0.686	2.199	1.108	1.552	0.223	1.51	0.37
37	High	Master Protein	P02647	Apolipoprotein A-I [OS=Homo sapiens]	0	260.417	73	29	547	29	267	30.8	5.76	1485.33	0.62	1.145	0.453	0.895	0.385	0.704	1.174	1.409	0.521	0.812	0.677	0.85	1.057	1.724	1.31	1.817	0.745	0.666	0.507	0.907	0.362	0.504	0.476	1.177	1.103	1.252	1.322	2.13	0.428	1.712
38	High	Master Protein	P06396-2	Isoform 2 of Gelsolin [OS=Homo sapiens]	0	256.951	57	33	276	1	731	80.6	5.85	875.72	1.247	1.936	1.008	1.43	3.979	0.723	1.511	0.857	1.022	1.447	1.601	1.822	0.616	0.274	1.664	1.053	0.796	1.292	0.824	0.915	0.747	1.127	0.853	1.401	0.686	1.178	0.77	0.437	0.956	0.357
39	High	Master Protein	P00734	Prothrombin [OS=Homo sapiens]	0	256.948	55	29	171	29	622	70	5.9	543.49	0.619	0.827	0.579	0.71	0.196	1.03	0.706	1.058	0.721	0.745	0.632	0.802	0.982	1.797	1.091	1.636	0.923	1.053	0.527	1.165	0.321	0.302	0.743	1.015	1.018	1.291	0.927	2.306	0.579	1.765
40	High	Master Protein	P02671-1	Fibrinogen alpha chain [OS=Homo sapiens]	0	256.306	41	32	318	32	866	94.9	6.01	907.06	0.136	0.222	0.151	0.233	0.144	0.798	0.62	0.969	0.206	0.347	0.251	0.269	2.749	4.197	0.353	2.15	0.649	0.44	0.682	1.229	0.182	0.424	0.241	0.462	0.8	1.606	0.849	1.525	0.243	4.274
41	High	Master Protein	P06396	Gelsolin [OS=Homo sapiens]	0	255.914	56	34	277	2	782	85.6	6.28	872.04	1.124	1.536	0.953	1.428	0.896	0.677	0.874	0.978	0.958	1.086	1.082	1.426	0.598	0.691	0.979	0.996	0.678	1.37	0.907	1.156	0.624	1.235	0.873	1.462	0.769	1.026	0.526	0.588	1.18	0.666
42	High	Master Protein	P22105	tenascin-X [OS=Homo sapiens]	0	255.514	19	51	106	51	4242	457.9	5.17	267.7	1.56	1.517	1.102	0.969	1.235	0.609	0.921	0.946	1.047	1.676	0.995	1.573	0.557	0.55	0.583	0.656	0.871	1.763	0.691	0.921	1.08	1.893	0.796	1.043	0.739	1.18	0.455	0.449	0.756	0.46
43	High	Master Protein	P02790	Hemopexin [OS=Homo sapiens]	0	239.625	62	24	494	24	462	51.6	7.02	1560.77	0.796	0.675	0.727	0.684	0.538	0.633	0.826	0.805	0.923	0.759	0.708	0.635	1.507	2.005	1.274	1.451	0.866	0.794	0.96	0.995	0.795	0.744	1.001	1.042	1.208	1.041	1.368	1.621	0.68	2.016
44	High	Master Protein	P21333	Filamin-A [OS=Homo sapiens]	0	234.182	26	49	90	44	2647	280.6	6.06	216.13	0.918	1.049	1.029	1.043	2.097	3.213	0.99	0.814	0.614	0.752	0.959	1.648	0.956	0.238	0.429	0.549	0.552	0.659	1.003	0.861	0.701	0.982	0.798	0.703	0.485	0.608	0.419	0.255	0.926	0.269
45	High	Master Protein	P0DOX5	immunoglobulin gamma-1 heavy chain [OS=Homo sapiens]	0	233.933	49	20	806	10	449	49.3	8.72	2242.14	1.185	1.215	0.721	1.089	0.289	0.504	0.574	0.745	0.544	0.655	0.351	0.398	0.903	1.36	1.058	1.179	0.769	0.748	1.003	1.497	0.735	1.08	0.999	1.193	1.047	1.226	1.306	2.162	0.418	1.35
46	High	Master Protein	P02649	Apolipoprotein E [OS=Homo sapiens]	0	233.729	79	28	431	28	317	36.1	5.73	1190.4	1.416	1.301	1.789	1.362	1.164	0.529	1.325	1.287	0.886	1.017	0.679	0.821	0.564	0.422	1.082	0.992	0.717	0.91	0.648	0.543	1.431	1.455	1.42	1.496	0.535	0.795	0.529	0.433	1.294	0.416
47	High	Master Protein	P13591-2	Neural cell adhesion molecule 1 [OS=Homo sapiens]	0	233.684	43	28	229	1	858	94.5	4.87	658.92	1.429	1.206	1.534	1.235	1.157	0.631	1.377	1.149	1.339	1.117	0.902	0.839	0.612	0.329	0.876	0.609	1.218	1.214	1.176	0.747	1.642	1.405	1.231	1.217	0.972	0.763	0.762	0.358	1.283	0.314
48	High	Master Protein	P13591-1	Isoform 2 of Neural cell adhesion molecule 1 [OS=Homo sapiens]	0	232.9	44	28	230	1	848	93.3	4.87	656.38	1.328	1.199	1.981	1.315	2.59	0.584	1.694	1.776	1.56	1.197	1.076	0.832	0.451	0.14	0.632	0.61	0.934	1.064	1.544	0.539	1.519	1.507	1.639	1.535	1.004	0.884	0.542	0.01	0.854	0.283
49	High	Master Protein	P23142-4	Isoform C of Fibulin-1 [OS=Homo sapiens]	0	232.747	50	24	206	6	683	74.4	5.24	579.52	1.772	1.333	1.214	0.916	1.17	0.537	1.364	0.834	1.927	1.237	0.915	0.931	0.611	0.584	0.989	0.704	1.222	0.856	1.32	0.654	1.883	1.838	1.257	0.795	1.175	1.095	1.126	0.49	1.836	0.577
50	High	Master Protein	P02788	Lactotransferrin [OS=Homo sapiens]	0	231.333	60	37	100	37	710	78.1	8.12	289.38	3.229	1.136	0.468	0.324	0.331	0.276	0.582	0.373	2.647	0.533	1.081	0.356	1.337	0.387	0.44	0.322	1.634	0.367	1.239	0.656	4.929	4.498	0.819	0.428	1.137	0.49	0.995	0.37	0.962	0.321
51	High	Master Protein	P10645	Chromogranin-A [OS=Homo sapiens]	0	230.579	54	20	207	20	457	50.7	4.6	624.95	1.225	2.09	1.266	1.172	0.672	0.539	2.702	2.188	0.876	0.748	0.847	0.797	0.262	0.133	0.934	0.776	1.324	1.469	1.356	0.55	1.439	1.321	0.904	0.783	0.537	0.435	0.59	0.22	1.149	0.133
52	High	Master Protein	P02679	Fibrinogen gamma chain [OS=Homo sapiens]	0	230.316	66	23	180	23	453	51.5	5.62	489.91	0.093	0.184	0.087	0.161	0.114	0.646	0.516	0.798	0.136	0.271	0.227	0.217	2.896	4.834	0.212	2.071	0.408	0.394	0.543	1.025	0.115	0.427	0.185	0.387	0.623	1.667	0.647	1.777	0.224	4.922
53	High	Master Protein	Q08380	Galectin-3-binding protein [OS=Homo sapiens]	0	228.173	48	21	190	21	585	65.3	5.27	506.47	1.071	0.748	2.118	1.585	2.023	1.65	1.016	0.824	1.254	1.259	1.89	1.911	0.372	0.228	0.523	0.512	1.223	1.74	1.153	0.894	1.061	0.831	1.265	0.674	0.774	0.453	0.855	0.346	2.063	0.224
54	High	Master Protein	Q14515-2	Isoform 2 of SPARC-like protein 1 [OS=Homo sapiens]	0	226.905	61	27	178	1	539	61.7	4.84	529.02	0.911	3.038	1.32	0.98	1.304	0.555	2.267	2.273	0.565	0.532	0.955	1.315	0.014	0.07	0.912	0.396	0.765	1.575	0.99	0.412	1.101	0.902	0.725	0.983	0.311	0.356	0.543	0.175	1.06	0.06
55	High	Master Protein	P02675	Fibrinogen beta chain [OS=Homo sapiens]	0	225.373	65	24	202	24	491	55.9	8.27	586.34	0.155	0.277	0.142	0.206	0.562	0.749	0.57	0.876	0.211	0.308	0.327	0.325	2.997	4.609	0.365	2.273	0.477	0.426	0.662	1.19	0.179	0.452	0.294	0.503	0.72	1.685	0.779	1.674	0.345	4.623
56	High	Master Protein	Q12860	Contactin-1 [OS=Homo sapiens]	0	224.169	43	34	149	34	1018	113.2	5.9	476.72	1.288	1.123	1.528	1.084	1.075	0.698	1.127	0.898	1.496	1.179	1.194	0.959	0.568	0.253	0.761	0.496	1.075	1.196	0.898	0.666	1.737	1.954	1.544	1.448	1.149	0.948	0.692	0.174	1.546	0.256
57	High	Master Protein	O15240	Neurosecretory protein VGF [OS=Homo sapiens]	0	216.448	64	30	145	30	615	67.2	4.78	383.47	1.134	2.143	1.046	0.922	1.689	0.5	2.489	1.435	0.811	0.721	0.833	0.798	0.285	0.3	0.626	0.883	1.388	1.466	0.86	0.508	1.719	1.234	1.006	1.227	0.394	0.404	0.851	0.418	1.079	0.314
58	High	Master Protein	P06727	Apolipoprotein A-IV [OS=Homo sapiens]	0	214.761	72	29	215	29	396	45.4	5.38	539.26	0.965	1.35	0.461	0.604	0.132	0.182	0.849	0.772	1.023	0.832	0.456	0.378	1.017	1.726	1.475	2.481	0.652	0.644	0.952	1.39	0.555	0.575	0.162	1.184	1.503	1.48	1.109	1.597	0.819	1.753
59	High	Master Protein	P02538	Keratin, type II cytoskeletal 6A [OS=Homo sapiens]	0	211.44	51	36	118	2	564	60	8	279.67	0.32	0.441	0.149	0.172	0.322	0.1	0.141	0.12	0.232	0.128	0.172	0.113	0.378	0.073	0.133	0.154	0.088	0.098	0.161	0.305	6.653	0.093	0.835	0.097	0.322	8.226	0.063	0.017	0.109	0.082
60	High	Master Protein	P36955	Pigment epithelium-derived factor [OS=Homo sapiens]	0	206.934	52	18	252	18	418	46.3	6.38	732.22	1.39	0.833	1.547	0.742	1.812	0.485	1.028	0.647	1.961	1.117	0.993	0.695	0.678	0.344	0.993	0.551	1.475	0.834	1.237	0.702	2.183	1.339	2.146	0.759	2.089	0.843	1.379	0.413	1.632	0.308
61	High	Master Protein	P24043	Laminin subunit alpha-2 [OS=Homo sapiens]	0	206.708	19	51	99	50	3122	343.7	6.4	241.06	1.378	1.678	1.291	1.307	1.32	0.803	0.637	0.711	1.13	1.833	1.977	2.63	0.475	0.408	1.045	0.95	0.658	1.706	0.585	1.132	1.235	2.538	0.869	0.738	0.66	0.949	0.407	0.311	1.72	0.397
62	High	Master Protein	O94985-2	Isoform 2 of Calsyntenin-1 [OS=Homo sapiens]	0	201.249	30	27	130	1	971	108.6	4.93	372.02	1.428	0.817	1.954	1.603	0.56	0.536	2.021	1.265	2.007	1.164	0.422	0.285	0.24	0.111	1.332	0.74	1.681	1.477	1.401	0.601	1.444	0.63	1.673	1.25	1.169	0.75	0.778	0.202	1.319	0.103
63	High	Master Protein	O94985-1	Calsyntenin-1 [OS=Homo sapiens]	0	200.778	31	28	129	2	981	109.7	4.91	367.1	1.874	1.027	1.618	1.126	1.441	0.477	1.424	0.893	1.463	1.05	1.056	0.715	0.533	0.251	1.052	0.611	1.218	1.099	0.972	0.542	1.686	1.626	1.48	1.06	1.022	0.664	0.888	0.287	1.295	0.259
64	High	Master Protein	P22897-1	macrophage mannose receptor 1 [OS=Homo sapiens]	0	199.274	28	35	80	35	1456	165.9	6.54	224.82	1.292	1.176	2.48	2.517	0.829	1.06	0.372	0.395	1.107	1.37	1.227	1.973	0.416	0.244	0.77	0.682	0.704	0.967	1.2	1.573	1.043	1.252	1.36	0.8	0.453	0.624	0.732	0.446	1.175	0.229
65	High	Master Protein	O00533	Neural cell adhesion molecule L1-like protein [OS=Homo sapiens]	0	198.474	31	30	117	30	1208	135	5.76	303.85	1.242	1.605	1.242	1.014	0.854	0.664	1.603	1.505	0.86	0.745	0.778	0.745	0.4	0.2	1.192	1.025	1.339	1.427	1.041	0.615	1.735	1.591	0.961	1.133	0.596	0.6	0.736	0.466	1.186	0.195
66	High	Master Protein	Q15149-1	plectin [OS=Homo sapiens]	0	198.267	14	58	89	56	4684	531.5	5.96	182.82	1.459	1.849	0.902	0.737	1.716	1.085	1.192	0.675	0.691	0.714	1.516	2.433	0.543	0.37	0.617	0.441	0.862	0.71	0.602	0.551	1.051	1.938	2.602	0.492	0.543	0.819	0.556	0.224	0.869	0.328
67	High	Master Protein	Q8WXD2-1	Secretogranin-3 [OS=Homo sapiens]	0	195.242	59	29	149	12	468	53	5.03	395.35	1.556	1.241	1.374	1.219	1.696	0.432	1.671	1.067	1.437	1.259	0.873	0.758	0.441	0.191	0.889	0.503	1.117	1.185	1.056	0.476	1.7	1.385	1.377	1.287	0.587	0.594	0.605	0.225	1.447	0.175
68	High	Master Protein	P04259	keratin, type II cytoskeletal 6B [OS=Homo sapiens]	0	193.422	51	35	116	3	564	60	8	270.44	0.176	0.435	0.275	0.038	0.683	0.113	0.172	0.054	0.285	0.223	0.371	0.49	0.689	0.106	0.077	0.193	0.092	0.07	0.07	0.239	10.135	0.073	0.31	0.074	0.563	8.946	0.159	0.027	0.12	0.099
69	High	Master Protein	P19827-1	Inter-alpha-trypsin inhibitor heavy chain H1 [OS=Homo sapiens]	0	192.927	26	18	108	18	911	101.3	6.79	304.59	0.427	0.743	0.384	0.792	0.255	1.092	0.879	1.466	0.421	0.599	0.51	0.744	1.611	2.3	1.136	1.738	0.758	0.774	0.641	1.174	0.234	0.259	0.521	0.808	0.849	1.207	1.104	2.592	0.427	2.325
70	High	Master Protein	P01042	kininogen-1 [OS=Homo sapiens]	0	192.451	38	24	194	2	644	71.9	6.81	532.84	0.549	0.596	0.529	1.001	0.01	0.743	1.17	1.246	0.544	1.078	0.435	0.444	1.818	1.738	0.944	1.344	1.044	0.997	0.782	1.002	0.291	0.255	0.593	1.101	1.215	1.364	0.567	1.332	0.495	1.433
71	High	Master Protein	P05067-1	Amyloid-beta A4 protein [OS=Homo sapiens]	0	191.963	40	24	118	23	770	86.9	4.82	330.81	1.822	1.145	1.272	1.052	1.238	0.678	1.29	0.71	1.676	0.922	0.714	0.636	0.419	0.186	0.785	0.722	1.109	0.869	0.888	0.487	2.867	2.127	1.174	0.892	0.856	0.696	0.649	0.112	1.317	0.214
72	High	Master Protein	P07339	Cathepsin D [OS=Homo sapiens]	0	191.83	50	15	146	15	412	44.5	6.54	404.16	0.783	0.374	0.908	0.603	2.032	3.981	0.689	0.414	1.37	0.636	0.716	0.581	0.634	0.197	0.588	0.292	1.441	0.92	0.985	0.576	1.391	1.184	0.917	0.327	1.273	0.481	0.629	0.112	0.89	0.202
73	High	Master Protein	P13521	Secretogranin-2 [OS=Homo sapiens]	0	190.729	50	25	142	25	617	70.9	4.75	382.81	1.567	1.469	1.305	1.156	1.262	0.487	2.37	1.137	1.291	1.022	0.919	0.752	0.366	0.112	0.678	0.506	1.519	1.284	1.108	0.456	2.084	1.769	1.709	1.051	0.64	0.514	0.881	0.158	1.646	0.119
74	High	Master Protein	P09871	Complement C1s subcomponent [OS=Homo sapiens]	0	190.624	32	17	160	16	688	76.6	4.96	495.02	1.693	1.526	1.39	1.401	1.03	0.567	1.01	1.191	0.705	1.187	0.737	1.009	0.771	0.528	0.765	0.74	0.824	1.246	0.836	0.991	1.304	1.502	1.253	1.064	0.815	1.445	0.426	0.408	1.188	0.518
75	High	Master Protein	P14618-2	Isoform M1 of Pyruvate kinase PKM [OS=Homo sapiens]	0	188.711	53	26	99	3	531	58	7.71	263.27	1.006	1.132	2.724	1.168	1.284	1.578	1.626	1.332	1.176	0.563	0.991	0.975	0.601	0.152	0.888	0.614	1.227	0.898	0.84	0.55	1.263	0.831	1.141	1.03	0.741	0.638	0.482	0.187	1.322	0.144
76	High	Master Protein	P01042-2	Isoform LMW of Kininogen-1 [OS=Homo sapiens]	0	188.616	56	25	206	3	427	47.9	6.65	558.15	0.595	0.739	0.637	0.9	0.334	0.777	0.956	1.242	0.809	0.956	0.649	0.709	1.34	1.638	1.184	1.283	0.967	1.027	0.804	1.092	0.483	0.582	0.526	0.996	1.116	1.208	1.057	1.466	0.54	1.658
77	High	Master Protein	P14618	Pyruvate kinase PKM [OS=Homo sapiens]	0	186.88	54	26	99	3	531	57.9	7.84	264.01	1.048	1.455	1.207	0.852	0.45	3.867	1.41	0.944	0.991	0.878	0.424	1.483	1.514	0.01	1.827	0.8	0.799	0.729	0.906	0.542	0.465	0.603	0.942	0.9	0.835	0.588	0.01	0.01	2.135	0.252
78	High	Master Protein	P43652	Afamin [OS=Homo sapiens]	0	184.881	44	26	157	26	599	69	5.9	412.71	0.733	0.828	0.495	0.551	0.378	0.523	0.935	1.129	0.719	0.837	0.936	0.981	1.066	1.011	1.242	1.121	0.812	1.038	0.887	1.175	0.49	0.675	0.689	1.1	1.102	0.964	1.539	1.784	0.761	0.996
79	High	Master Protein	O00468-3	Isoform 3 of Agrin [OS=Homo sapiens]	0	183.493	24	33	70	33	2049	215.2	6.51	191.52	1.655	1.283	1.071	0.861	2.25	1.621	1.225	1.044	1.017	0.945	1.246	1.388	0.437	0.45	0.851	0.566	0.801	1.327	0.697	0.59	1.433	2.088	0.741	0.566	0.574	0.45	1.182	0.421	1.373	0.42
80	High	Master Protein	P05155	Plasma protease C1 inhibitor [OS=Homo sapiens]	0	183.006	29	16	172	16	500	55.1	6.55	499.55	0.998	1.259	0.869	0.995	0.955	0.841	0.82	1.189	0.552	0.775	0.614	0.801	0.871	1.382	1.055	1.141	0.767	0.932	0.739	1.052	0.835	1.036	0.902	1.129	0.93	1.368	0.77	1.231	0.744	1.403
81	High	Master Protein	P01871	immunoglobulin heavy constant mu [OS=Homo sapiens]	0	182.76	61	19	161	2	453	49.4	6.77	478.44	0.368	0.769	0.247	0.999	0.209	0.947	1.092	1.496	0.362	0.71	0.184	0.23	1.225	1.421	1.174	1.505	1.593	0.803	0.532	1.13	0.17	0.28	0.329	0.562	0.595	0.637	2.24	4.802	0.138	1.364
82	High	Master Protein	O00391	Sulfhydryl oxidase 1 [OS=Homo sapiens]	0	181.805	43	25	125	25	747	82.5	8.92	366.25	0.865	0.748	1.001	1.388	0.853	1.085	0.643	0.545	1.228	1.249	3.85	5.408	0.448	0.412	0.386	0.485	0.837	2.312	0.733	0.78	1.127	2.337	0.582	0.571	0.547	0.525	0.635	0.701	1.689	0.42
83	High	Master Protein	Q02246	Contactin-2 [OS=Homo sapiens]	0	180.624	33	25	100	25	1040	113.3	7.96	301.41	1.888	1.291	1.792	0.911	1.219	0.542	1.258	0.705	2.344	1.076	1.439	1.108	0.593	0.231	1.22	0.604	0.895	0.744	0.958	0.515	2.735	1.85	1.209	1.003	1.395	0.714	1.238	0.187	1.316	0.224
84	High	Master Protein	P08238	Heat shock protein HSP 90-beta [OS=Homo sapiens]	0	179.567	43	28	84	11	724	83.2	5.03	233.67	1.045	1.153	0.746	0.639	2.979	5.107	0.673	0.566	0.56	0.619	1.021	1.693	0.297	0.206	0.506	0.307	0.581	0.858	0.399	0.664	0.36	0.442	0.533	0.356	0.271	0.491	0.25	0.171	0.449	0.167
85	High	Master Protein	P08779	Keratin, type I cytoskeletal 16 [OS=Homo sapiens]	0	179.143	60	31	111	19	473	51.2	5.05	284.28	0.51	0.673	0.264	0.265	0.528	0.204	0.247	0.153	0.32	0.248	0.302	0.173	0.537	0.073	0.197	0.17	0.199	0.226	0.285	0.531	7.611	0.157	0.223	0.085	0.354	6.551	0.116	0.094	0.182	0.072
86	High	Master Protein	P54289-3	Isoform 3 of Voltage-dependent calcium channel subunit alpha-2/delta-1 [OS=Homo sapiens]	0	177.697	30	28	78	1	1086	122.6	5.22	234.97	1.185	1.385	1.456	1.042	1.209	0.554	1.681	1.365	0.978	0.863	0.812	0.685	0.475	0.251	0.96	0.656	1.428	1.504	1.154	0.573	1.893	1.613	1.094	1.015	0.629	0.563	0.512	0.203	1.291	0.218
87	High	Master Protein	Q86VB7-1	Scavenger receptor cysteine-rich type 1 protein M130 [OS=Homo sapiens]	0	176.629	35	27	90	27	1156	125.4	5.95	254.56	1.507	1.461	1.236	1.287	1.644	1.05	0.965	0.753	0.521	0.801	0.766	1.415	0.34	0.273	1.222	0.984	0.598	0.729	1.036	0.891	1.227	1.525	1.162	0.663	0.661	0.841	0.865	0.613	1.172	0.254
88	High	Master Protein	Q92823	Neuronal cell adhesion molecule [OS=Homo sapiens]	0	176.125	29	31	106	31	1304	143.8	5.66	260.26	1.236	1.287	1.3	0.923	0.85	0.515	1.825	1.352	1.074	0.83	0.789	0.659	0.69	0.334	0.932	0.647	1.517	1.311	1.018	0.517	2.13	2.009	1.258	1.463	0.675	0.706	0.635	0.24	1.327	0.327
89	High	Master Protein	Q12805	EGF-containing fibulin-like extracellular matrix protein 1 [OS=Homo sapiens]	0	174.875	53	18	143	3	493	54.6	5.07	431.52	1.371	1.216	1.107	1.106	0.913	0.864	1.343	0.941	2.159	1.639	1.34	1.488	0.735	0.437	0.744	0.578	1.185	1.254	1.181	0.859	1.351	1.628	1.128	1.194	1.237	1.056	0.866	0.38	1.624	0.441
90	High	Master Protein	Q13813	Spectrin alpha chain, non-erythrocytic 1 [OS=Homo sapiens]	0	173.782	18	41	70	41	2472	284.4	5.35	177.33	1.377	1.651	1.332	0.767	1.842	1.726	0.831	0.474	0.844	0.558	1.454	1.781	0.681	0.324	0.756	0.37	2.117	0.907	0.53	0.542	0.563	1.126	2.453	0.629	0.715	0.458	1.128	0.448	0.897	0.239
91	High	Master Protein	Q99435-1	Protein kinase C-binding protein NELL2 [OS=Homo sapiens]	0	171.22	41	26	94	26	816	91.3	5.73	256.09	1.306	1.458	1.29	1.056	1.958	0.599	1.694	1.428	0.893	0.814	0.714	0.626	0.457	0.2	0.722	0.561	1.467	1.431	1.069	0.541	1.752	1.505	0.885	1.023	0.582	0.612	0.467	0.215	1.139	0.18
92	High	Master Protein	P10909-4	Isoform 4 of Clusterin [OS=Homo sapiens]	0	170.838	49	21	325	21	416	48.8	6.71	864.13	1.434	1.291	1.04	0.969	1.015	0.516	1.096	0.905	1.686	1.413	0.95	0.968	0.738	0.54	0.688	0.588	1.208	0.947	0.904	0.818	2.183	2.733	0.884	1.112	1.055	1.228	0.801	0.404	1.48	0.541
93	High	Master Protein	O15394	Neural cell adhesion molecule 2 [OS=Homo sapiens]	0	169.833	36	25	112	25	837	93	5.6	300.65	1.647	1.493	1.631	1.033	1.478	0.641	0.83	0.605	1.568	0.975	1.111	0.886	0.514	0.237	0.79	0.491	1.163	1.167	1.157	0.642	2.099	1.788	1.289	1.249	1.005	0.682	0.896	0.215	1.39	0.221
94	High	Master Protein	P19823	Inter-alpha-trypsin inhibitor heavy chain H2 [OS=Homo sapiens]	0	169.502	31	25	151	25	946	106.4	6.86	386.99	0.478	0.876	0.343	0.719	0.405	0.935	0.915	1.582	0.51	0.52	0.539	0.622	1.402	1.6	1.203	1.656	0.688	0.858	0.61	1.092	0.261	0.285	0.394	0.981	0.646	0.87	1.183	2.247	0.324	1.607
95	High	Master Protein	P00736	Complement C1r subcomponent [OS=Homo sapiens]	0	167.874	37	20	139	19	705	80.1	6.21	416.53	1.552	1.39	1.122	1.244	0.776	0.55	0.881	1.29	0.71	1.127	0.829	1.043	0.588	0.513	0.88	0.83	0.872	1.355	0.865	1.197	1.081	1.316	1.063	1.018	0.747	1.397	0.418	0.502	1.013	0.501
96	High	Master Protein	Q16270-1	Insulin-like growth factor-binding protein 7 [OS=Homo sapiens]	0	167.122	56	15	125	15	282	29.1	7.9	358.62	1.537	0.58	1.409	0.542	1.419	0.44	1.565	0.455	2.79	0.855	1.561	0.724	1.028	0.178	1.094	0.298	1.649	0.601	2.215	0.598	2.232	1.065	2.533	0.415	1.913	0.412	2.002	0.101	1.794	0.175
97	High	Master Protein	P12109	Collagen alpha-1(VI) chain [OS=Homo sapiens]	0	166.814	33	26	71	26	1028	108.5	5.43	203.33	2.084	1.346	1.02	0.895	0.912	0.625	1.284	0.886	1.616	1.181	0.968	0.68	0.78	0.416	0.855	0.697	1.063	0.973	0.833	0.614	1.602	1.857	0.872	1.589	1.254	0.998	2.433	1.242	1.349	0.402
98	High	Master Protein	P06681-1	complement C2 [OS=Homo sapiens]	0	166.145	32	24	91	24	752	83.2	7.42	242.12	0.641	0.668	0.564	0.576	0.41	0.914	0.901	1.343	0.667	0.977	0.772	0.715	0.979	1.209	1.232	1.208	1.053	1.559	0.743	0.997	0.645	0.854	0.729	1.317	1.117	1.267	0.734	0.883	0.569	1.209
99	High	Master Protein	P02748	complement component C9 [OS=Homo sapiens]	0	165.724	40	21	155	21	559	63.1	5.59	417.75	0.32	0.485	0.439	0.867	0.38	1.677	0.543	1.398	0.661	0.889	0.506	0.558	1.228	1.79	0.739	1.072	0.598	0.819	0.985	1.358	0.311	0.461	0.511	1.019	1.219	1.533	0.661	1.227	0.434	1.886
100	High	Master Protein	P01860	Immunoglobulin heavy constant gamma 3 [OS=Homo sapiens]	0	164.455	58	18	412	7	377	41.3	7.9	1029.95	0.57	0.694	0.66	1.236	0.695	0.405	0.341	0.379	1.013	1.136	0.461	0.494	1.359	2.375	0.941	1.044	0.749	0.698	1.411	2.192	1.136	1.505	1.17	1.44	0.722	1.137	1.461	2.233	0.319	2.386
101	High	Master Protein	P13671	Complement component c6 [OS=Homo sapiens]	0	164.452	32	26	106	26	934	104.7	6.76	277.76	0.737	0.905	0.466	0.7	0.578	0.872	0.8	1.425	0.626	0.654	0.667	0.798	1.183	1.551	1.1	1.373	1.139	1.056	0.726	1.018	0.388	0.388	0.7	0.752	0.977	1.094	1.169	1.542	0.622	1.513
102	High	Master Protein	Q92859	neogenin [OS=Homo sapiens]	0	161.858	23	25	64	25	1461	159.9	6.54	194.09	1.317	1.128	1.419	1.012	1.13	0.73	1.537	1.094	1.236	0.907	0.973	0.832	0.586	0.532	1.004	0.821	1.042	1.095	0.951	0.562	1.775	1.612	1.245	1.148	0.962	0.768	0.735	0.391	1.573	0.597
103	High	Master Protein	Q9UBP4	Dickkopf-related protein 3 [OS=Homo sapiens]	0	161.12	52	12	236	12	350	38.4	4.65	684.97	1.582	1.516	1.628	1.53	1.619	0.525	1.597	1.09	1.201	1.212	0.816	0.834	0.576	0.221	0.779	0.55	1.186	1.094	1.096	0.571	1.723	1.592	0.993	1.007	0.735	0.551	0.573	0.13	1.688	0.241
104	High	Master Protein	P01019	Angiotensinogen [OS=Homo sapiens]	0	160.306	32	11	178	11	485	53.1	6.32	510.93	1.015	1.058	1.287	0.985	0.605	0.777	1.12	1.097	1.474	1.098	1.176	0.921	0.93	0.692	1.079	0.918	1.177	1.181	1.104	0.88	1.551	1.344	0.897	1.321	1.428	1.127	1.607	1.126	1.45	0.664
105	High	Master Protein	P07602-1	Prosaposin [OS=Homo sapiens]	0	159.933	43	20	118	20	524	58.1	5.17	305.02	1.33	0.83	1.123	0.756	1.868	1.294	1.435	0.834	1.658	1.287	1.116	0.888	0.64	0.206	1.599	0.942	1.393	0.772	1.157	0.653	1.726	1.598	0.972	0.993	1.243	0.609	0.926	0.164	1.477	0.187
106	High	Master Protein	P25311	Zinc-alpha-2-glycoprotein [OS=Homo sapiens]	0	159.349	58	19	161	19	298	34.2	6.05	374.42	1.143	1.048	1.238	1.12	1.354	0.681	0.983	0.68	1.516	1.612	0.724	0.886	0.894	0.973	1.217	1.588	0.81	0.857	1.304	1.033	0.86	0.933	1.006	0.8	1.233	0.845	1.636	1.769	1.669	0.92
107	High	Master Protein	P23471-1	Receptor-type tyrosine-protein phosphatase zeta [OS=Homo sapiens]	0	158.198	11	24	86	24	2315	254.4	4.88	251.21	1.725	1.163	1.565	1.047	1.532	0.507	1.118	0.684	1.613	1.006	0.832	0.702	0.544	0.172	1.363	1.202	1.201	0.976	0.912	0.461	2.162	1.79	1.3	0.879	1.147	0.597	1.143	0.235	1.318	0.214
108	High	Master Protein	P01876	immunoglobulin heavy constant alpha 1 [OS=Homo sapiens]	0	158.047	54	13	202	9	353	37.6	6.51	626.26	0.572	0.822	0.463	0.968	0.156	0.672	0.657	0.872	0.492	0.766	0.354	0.469	1.063	1.468	0.92	1.125	0.693	0.645	1.255	2.159	0.323	0.523	0.837	1.105	1.138	1.425	1.073	2.002	0.379	1.437
109	High	Master Protein	Q07954	prolow-density lipoprotein receptor-related protein 1 [OS=Homo sapiens]	0	158.043	11	42	77	42	4544	504.3	5.39	189.74	1.232	1.25	1.617	1.296	1.211	0.747	0.86	0.755	1.29	1.275	1.391	1.413	0.614	0.489	0.903	0.707	0.96	1.088	0.864	0.851	1.336	1.503	1.206	1.115	0.922	0.873	0.853	0.413	1.434	0.48
110	High	Master Protein	Q96KN2	Beta-Ala-His dipeptidase [OS=Homo sapiens]	0	156.851	44	17	161	17	507	56.7	5.3	464.21	0.658	0.757	1.383	0.965	2.478	0.814	1.477	1.116	1.67	1.107	1.37	0.823	0.728	0.314	0.59	0.554	1.302	1.291	1.272	0.72	2.163	1.817	1.184	1.457	1.099	0.72	0.814	0.267	1.116	0.297
111	High	Master Protein	P51693-1	Amyloid-like protein 1 [OS=Homo sapiens]	0	156.823	35	20	190	1	650	72.1	5.8	557.04	1.332	1.507	1.737	1.102	0.984	0.604	2.07	1.187	1.45	0.974	1.133	0.819	0.581	0.216	0.727	0.537	1.249	1.137	1.421	0.517	2.141	1.894	1.136	1.012	0.943	0.588	0.76	0.132	1.635	0.201
112	High	Master Protein	P68871	Hemoglobin subunit beta [OS=Homo sapiens]	0	156.811	96	13	193	6	147	16	7.28	588.31	0.152	0.981	1.223	0.102	0.18	0.256	0.458	0.25	0.395	0.72	5.07	0.804	6.166	0.166	1.071	0.206	0.781	0.146	4.096	0.499	0.103	0.262	0.989	0.321	3.105	1.686	0.182	0.152	1.841	0.157
113	High	Master Protein	P01859	Immunoglobulin heavy constant gamma 2 [OS=Homo sapiens]	0	156.295	62	16	475	8	326	35.9	7.59	1166.08	0.519	0.611	0.711	1.036	0.351	0.546	0.421	0.54	0.927	1.191	0.379	0.305	1.113	1.599	0.458	0.692	1.045	1.012	1.199	1.97	0.658	0.905	1.646	1.602	0.971	1.205	1.148	2.139	0.258	1.581
114	High	Master Protein	P05156	Complement factor I [OS=Homo sapiens]	0	156.174	37	17	104	17	583	65.7	7.5	280.13	0.698	0.711	0.563	0.624	0.439	0.992	0.922	1.059	0.864	1.033	1.233	1.221	1.293	1.484	0.957	1.001	1.166	1.292	0.806	0.859	1.085	1.424	0.757	1.028	1.214	1.1	1.175	1.317	1.103	1.502
115	High	Master Protein	O94856	Neurofascin [OS=Homo sapiens]	0	154.914	24	28	78	28	1347	149.9	6.65	193.92	1.275	1.109	1.337	0.885	1.584	0.575	1.484	1.061	1.259	0.906	0.851	0.678	0.593	0.286	0.925	0.549	1.503	1.224	0.976	0.689	1.972	1.797	1.112	1.231	1.065	0.753	0.691	0.206	1.475	0.317
116	High	Master Protein	P10586-1	Receptor-type tyrosine-protein phosphatase F [OS=Homo sapiens]	0	153.791	16	22	59	20	1907	212.7	6.3	184.56	2.192	2.153	1.053	0.924	0.892	0.659	1.281	1.128	0.909	0.903	1.931	2.306	0.445	0.422	0.528	0.482	0.621	1.011	0.853	0.697	1.904	3.722	0.684	0.555	0.511	0.526	0.74	0.526	0.944	0.421
117	High	Master Protein	P51693-2	Isoform 2 of Amyloid-like protein 1 [OS=Homo sapiens]	0	153.422	35	20	186	1	651	72.2	5.8	551.96	1.503	1.298	1.911	1.223	3.354	0.823	1.597	1.868	1.456	1.01	1.06	0.954	0.01	0.483	0.433	0.81	1.195	1.337	1.292	0.757	2.428	1.196	0.881	1.875	0.547	0.599	0.655	0.298	1.168	0.399
118	High	Master Protein	Q12805-5	Isoform 5 of EGF-containing fibulin-like extracellular matrix protein 1 [OS=Homo sapiens]	0	153.136	65	17	98	2	355	39.2	6.49	311.89	0.78	1.168	0.763	0.905	1.138	0.754	1.355	0.829	1.694	1.328	1.54	2.669	0.397	0.01	0.741	0.319	0.517	1.384	0.842	0.604	0.91	1.329	0.361	0.697	0.886	0.942	0.482	0.245	2.266	0.01
119	High	Master Protein	P19021-1	Peptidyl-glycine alpha-amidating monooxygenase [OS=Homo sapiens]	0	152.812	28	22	67	22	973	108.3	6.42	205.56	1.256	1.29	1.018	1.221	1.202	0.751	1.472	1.157	1.03	1.084	1.007	0.99	0.473	0.25	0.808	0.5	1.145	1.639	0.932	0.744	1.246	1.987	1.35	1.183	0.63	0.629	0.827	0.247	1.637	0.264
120	High	Master Protein	P60709	Actin, cytoplasmic 1 [OS=Homo sapiens]	0	151.073	54	14	122	5	375	41.7	5.48	330.31	1.065	1.527	1.027	0.89	1.818	2.362	0.812	0.752	0.714	1.327	1.344	2.324	0.964	0.289	0.835	0.779	0.625	0.79	0.787	0.986	0.452	0.692	0.546	0.72	0.327	1.224	0.319	0.196	1.038	0.243
121	High	Master Protein	P01034	Cystatin-C [OS=Homo sapiens]	0	150.821	63	9	534	9	146	15.8	8.75	1552.06	1.643	1.176	1.65	1.552	1.088	0.549	1.618	1.278	1.914	1.216	1.155	1.164	0.906	0.371	0.868	0.642	1.292	1.082	1.254	0.808	1.576	1.4	1.736	1.242	0.876	0.864	0.971	0.283	1.415	0.378
122	High	Master Protein	P11021	78 kDa glucose-regulated protein [OS=Homo sapiens]	0	150.55	47	26	98	23	654	72.3	5.16	249.1	1.601	1.237	1.153	0.731	2.223	1.645	0.956	0.841	0.957	0.778	0.855	1.22	0.518	0.324	0.666	0.436	0.788	0.794	0.712	0.573	2.076	2.431	1.149	0.589	0.569	0.557	0.816	0.592	0.99	0.283
123	High	Master Protein	P0DOX7	immunoglobulin kappa light chain [OS=Homo sapiens]	0	148.05	56	9	608	2	214	23.4	7.17	1543.61	0.961	1.052	0.813	1.257	0.273	0.624	0.616	0.797	0.781	0.943	0.299	0.334	1.056	1.627	1.033	1.172	1.031	0.953	1.264	1.92	0.73	0.848	0.997	1.196	0.977	1.073	1.226	2.454	0.298	1.615
124	High	Master Protein	Q9NYQ8	Protocadherin Fat 2 [OS=Homo sapiens]	0	147.62	9	32	63	32	4349	479	5.16	145.51	1.702	1.263	1.667	1.033	1.28	0.613	1.24	1.054	1.988	1.406	1.413	1.038	1.607	0.559	1.056	0.659	0.755	1.029	0.641	0.44	1.521	1.709	1.872	2.626	0.795	0.877	0.488	0.374	2.327	0.7
125	High	Master Protein	P35442	Thrombospondin-2 [OS=Homo sapiens]	0	147.277	32	27	70	25	1172	129.9	4.83	179.29	1.226	1.056	0.698	0.711	0.63	0.623	0.55	0.446	1.042	1.45	0.945	1.015	0.365	0.714	0.376	0.387	0.578	0.965	0.474	0.742	1.33	2.078	0.468	0.589	0.509	0.398	9.748	8.04	0.47	0.576
126	High	Master Protein	P36222	Chitinase-3-like protein 1 [OS=Homo sapiens]	0	147.151	58	18	118	18	383	42.6	8.46	332.58	0.871	0.934	0.901	0.553	2.026	0.498	1.051	1.294	0.851	0.776	0.579	0.549	0.769	0.349	0.988	0.43	2.158	1.134	1.119	0.702	1.274	1.131	1.087	1.346	1.514	2.177	1.197	0.336	0.887	0.35
127	High	Master Protein	Q14112-1	Nidogen-2 [OS=Homo sapiens]	0	146.499	26	29	64	28	1375	151.2	5.29	173.24	1.636	1.596	1.26	1.179	1.036	0.55	0.798	0.736	1.454	1.9	1.131	1.092	0.614	0.388	1.015	0.811	0.967	1.336	0.832	0.856	1.286	1.444	1.083	1.47	1.013	1.059	0.805	0.294	1.447	0.442
128	High	Master Protein	Q15582	Transforming growth factor-beta-induced protein ig-h3 [OS=Homo sapiens]	0	144.458	38	18	70	18	683	74.6	7.71	226.37	0.859	0.944	0.763	0.895	1.469	1.421	0.754	0.909	1.082	1.376	0.978	1.673	0.766	0.811	0.816	0.714	0.954	1.399	0.742	1.258	0.824	1.527	0.849	1.499	0.677	1.072	0.508	0.581	1.234	0.845
129	High	Master Protein	P02533	Keratin, type I cytoskeletal 14 [OS=Homo sapiens]	0	143.267	62	31	106	11	472	51.5	5.16	278.75	0.987	0.744	0.254	0.465	0.598	0.27	0.198	0.105	0.363	0.266	0.656	0.156	0.686	0.182	0.248	0.421	0.142	0.194	0.291	0.319	4.797	0.129	0.277	0.096	0.521	9.856	0.156	0.097	0.246	0.181
130	High	Master Protein	P08253	72 kDa type IV collagenase [OS=Homo sapiens]	0	141.974	40	21	84	20	660	73.8	5.47	210.56	1.034	1.024	1.289	1.545	2.324	0.767	1.231	1.161	1.769	2.119	0.891	1.127	0.629	0.435	0.683	0.615	1.025	1.655	0.836	1.073	1.205	1.826	1.188	1.578	0.69	0.78	0.839	0.619	1.359	0.419
131	High	Master Protein	P29622	Kallistatin [OS=Homo sapiens]	0	141.286	48	17	81	17	427	48.5	7.75	227.9	0.949	1.193	0.492	0.631	0.3	0.509	1.009	1.135	0.973	0.869	0.63	0.832	0.994	1.254	1.528	1.854	0.797	1.082	0.759	1.098	0.442	0.645	0.579	1.146	1.038	1.007	1.318	2.146	0.721	1.265
132	High	Master Protein	P06733-1	alpha-enolase [OS=Homo sapiens]	0	140.37	47	15	98	13	434	47.1	7.39	305.06	0.989	0.792	1.235	0.793	3.47	5.841	0.827	0.409	0.755	0.538	0.929	1.515	0.358	0.125	0.375	0.147	0.501	0.623	0.534	0.502	0.355	0.158	0.44	0.146	0.39	0.212	0.138	0.08	0.611	0.103
133	High	Master Protein	P07900	Heat shock protein HSP 90-alpha [OS=Homo sapiens]	0	139.407	39	26	68	14	732	84.6	5.02	166.27	1.061	1.064	0.885	0.687	1.929	3.781	1.249	1.06	0.444	0.438	0.867	1.511	0.321	0.138	0.54	0.248	0.743	0.765	0.387	0.634	0.333	0.326	0.628	0.235	0.276	0.474	0.095	0.106	0.363	0.1
134	High	Master Protein	P04217	Alpha-1B-glycoprotein [OS=Homo sapiens]	0	139.223	52	14	164	5	495	54.2	5.86	528.28	0.584	0.634	0.859	0.89	0.447	0.712	1.137	1.232	0.696	0.716	0.66	0.636	1.041	1.266	0.914	1.006	1.204	1.012	1.057	0.978	0.497	0.504	1.138	1.456	1.7	1.355	1.18	1.361	0.604	1.288
135	High	Master Protein	Q06481	Amyloid-like protein 2 [OS=Homo sapiens]	0	137.662	32	20	67	19	763	86.9	4.79	172.34	1.422	0.937	1.684	1.136	1.961	1.555	1.467	0.813	1.389	1.027	1.072	0.989	0.387	0.154	0.681	0.432	0.685	0.864	0.95	0.542	1.742	1.58	0.937	0.788	0.769	0.532	0.587	0.069	1.183	0.12
136	High	Master Protein	P13647	keratin, type II cytoskeletal 5 [OS=Homo sapiens]	0	137.496	39	27	84	13	590	62.3	7.74	194.61	0.851	1.06	0.297	1.643	0.587	0.145	0.27	0.081	0.622	0.432	1.217	0.493	1.309	0.179	0.73	0.755	0.124	0.173	0.427	0.439	3.029	0.274	0.521	0.277	0.654	6.643	0.479	0.058	0.644	0.119
137	High	Master Protein	P00739-1	Haptoglobin-related protein [OS=Homo sapiens]	0	136.25	40	16	216	3	348	39	7.09	571.04	0.429	0.744	0.01	1.876	0.01	0.774	0.545	1.467	0.307	0.456	1.128	1.464	2.003	1.978	1.564	2.116	0.382	0.299	0.883	2.098	0.388	0.257	0.357	0.344	0.494	1.484	1.605	3.344	0.278	2.191
138	High	Master Protein	P10451-5	Isoform 5 of Osteopontin [OS=Homo sapiens]	0	135.682	47	12	155	1	300	33.8	4.61	360.58	1.067	0.779	1.337	0.916	0.326	0.752	0.949	1.086	1.159	0.56	0.557	0.832	0.173	0.135	1.071	0.62	2.202	0.861	0.576	0.289	2.134	0.459	0.755	1.461	1.188	1.24	1.145	0.602	0.504	0.098
139	High	Master Protein	Q02818	Nucleobindin-1 [OS=Homo sapiens]	0	135.659	51	22	79	22	461	53.8	5.25	226.28	1.714	1.149	1.415	1.174	0.989	0.859	0.975	0.49	1.86	1.666	1.296	1.34	0.579	0.222	0.864	0.409	1.747	0.929	1.235	0.635	2.044	2.503	1.384	0.587	1.203	0.647	1.096	0.188	1.909	0.207
140	High	Master Protein	Q9P2S2-1	Neurexin-2 [OS=Homo sapiens]	0	135.435	19	27	65	1	1712	184.9	5.92	165.87	1.552	1.451	1.082	0.889	1.108	0.63	1.53	1.312	1.341	0.879	0.741	0.702	0.819	0.447	0.844	0.649	1.043	1.22	0.728	0.496	1.829	1.953	0.899	1.471	0.773	0.878	0.561	0.282	1.445	0.373
141	High	Master Protein	P02765	Alpha-2-HS-glycoprotein [OS=Homo sapiens]	0	135.307	51	12	176	12	367	39.3	5.72	533.58	0.676	0.548	0.68	0.815	0.436	0.592	1.226	1.228	1.154	1.16	0.823	0.79	1.49	1.968	1.014	0.865	1.16	1.27	1.19	1.179	0.425	0.389	0.98	1.478	0.863	0.802	0.83	0.965	0.725	2.018
142	High	Master Protein	Q9NQ79	cartilage acidic protein 1 [OS=Homo sapiens]	0	134.481	39	17	54	17	661	71.4	5.12	184	1.466	1.398	1.716	1.056	0.926	0.481	1.412	1.154	1.195	0.749	1.033	0.876	0.46	0.246	1.65	1.608	1.385	1.398	0.865	0.586	1.738	1.205	1.256	1.107	0.654	0.544	0.823	0.39	1.226	0.226
143	High	Master Protein	P07942	Laminin subunit beta-1 [OS=Homo sapiens]	0	134.225	19	29	70	28	1786	197.9	4.94	188.96	1.28	1.392	1.276	1.211	1.211	0.682	0.75	0.82	1.123	1.654	1.895	2.309	0.507	0.603	1.218	1.376	0.687	1.522	0.656	1.092	1.299	2.77	0.738	1.039	0.588	0.937	0.629	0.468	1.585	0.548
144	High	Master Protein	Q9Y4C0	Neurexin-3 [OS=Homo sapiens]	0	134.146	18	24	60	17	1643	180.5	5.54	168.12	1.463	1.515	1.352	0.92	1.396	0.599	1.673	1.415	1.183	0.807	0.797	0.648	0.639	0.362	0.834	0.626	1.396	1.333	0.941	0.518	2.128	1.763	1.085	1.444	0.86	0.748	0.577	0.389	1.347	0.366
145	High	Master Protein	P04275	Von Willebrand factor [OS=Homo sapiens]	0	133.981	13	30	53	30	2813	309.1	5.48	149.97	0.931	1.107	0.753	1.2	0.724	1.334	1.263	1.284	0.749	0.917	1.123	1.131	0.86	0.724	1.022	1.31	1.16	1.064	0.683	0.851	0.813	0.912	0.632	0.983	0.717	0.899	1.181	1.343	0.921	0.773
146	High	Master Protein	O75369-1	Filamin-B [OS=Homo sapiens]	0	133.83	15	28	37	23	2602	278	5.73	93.79	1.578	2.373	1.243	1.275	1.996	2.79	0.668	0.612	0.515	0.662	2.7	2.571	0.488	0.01	0.01	0.01	0.537	0.851	0.692	0.835	0.624	0.913	0.455	0.01	0.01	0.597	0.01	0.01	0.01	0.534
147	High	Master Protein	P41222	Prostaglandin-H2 D-isomerase [OS=Homo sapiens]	0	133.611	61	9	278	9	190	21	7.8	893.14	1.256	0.947	2.022	1.499	0.439	0.374	1.615	1.061	1.961	1.741	1.143	0.903	0.487	0.346	0.825	0.609	1.081	1.115	1.252	0.741	1.547	1.539	1.82	1.34	1.4	0.891	0.883	0.312	1.551	0.335
148	High	Master Protein	Q13228	Selenium-binding protein 1 [OS=Homo sapiens]	0	133.486	53	20	55	20	472	52.4	6.37	166.52	1.041	1.166	2.329	1.463	1.88	0.994	1.031	0.722	1.277	1.134	1.654	2.284	0.555	0.259	0.53	0.305	1.326	1.636	1.235	0.855	1.154	0.726	1.178	0.578	0.779	0.534	0.378	0.153	1.051	0.261
149	High	Master Protein	P49327	Fatty acid synthase [OS=Homo sapiens]	0	131.947	14	27	38	27	2511	273.3	6.44	110.49	1.937	2.523	0.812	0.83	2.01	4.342	0.408	0.305	0.405	0.405	0.871	1.507	1.597	0.205	0.374	0.291	0.347	0.559	0.558	0.421	0.369	0.455	0.244	0.09	0.285	0.274	0.106	0.065	0.543	0.139
150	High	Master Protein	P10451-1	Osteopontin [OS=Homo sapiens]	0	131.727	50	13	160	1	314	35.4	4.58	364.09	1.13	0.806	1.36	1.105	0.802	0.743	1.743	1.313	1.263	1.029	0.825	0.889	0.319	0.222	1.712	0.87	1.969	0.821	0.734	0.363	1.526	1	1.059	1.616	1.135	1.168	1.119	0.462	1.072	0.203
151	High	Master Protein	P01861	Immunoglobulin heavy constant gamma 4 [OS=Homo sapiens]	0	131.27	60	13	274	6	327	35.9	7.36	682.75	0.512	0.538	1.761	2.773	1.214	1.083	0.592	0.795	0.697	0.754	0.229	0.22	1.658	2.756	0.928	1.221	0.178	0.168	1.15	1.729	0.766	1.194	0.887	0.826	0.542	0.814	1.075	1.602	0.419	2.793
152	High	Master Protein	P35555	Fibrillin-1 [OS=Homo sapiens]	0	130.58	12	30	53	29	2871	312	4.93	126.5	1.814	1.222	1.088	1.258	0.846	0.827	0.811	0.656	1.797	2.671	0.944	1.251	0.509	0.496	1.084	0.901	0.933	1.342	1.037	1.283	1.169	1.714	1.268	1.209	0.942	0.907	0.694	0.398	1.381	0.516
153	High	Master Protein	Q13332-2	Isoform PTPS-MEA of Receptor-type tyrosine-protein phosphatase S [OS=Homo sapiens]	0	130.257	15	20	58	4	1939	215.8	6.49	152.08	1.298	1.334	1.435	1.343	1.462	0.671	1.525	1.26	1.359	1.193	0.868	0.91	0.671	0.482	1.007	0.887	1.17	1.318	1.232	0.912	1.628	1.3	1.306	1.265	1.017	0.882	0.863	0.743	1.301	0.526
154	High	Master Protein	P49747	Cartilage oligomeric matrix protein [OS=Homo sapiens]	0	129.641	33	18	52	16	757	82.8	4.6	143.77	0.533	6.95	0.791	0.792	0.603	0.575	0.613	0.557	0.864	1.573	0.879	1.995	0.45	0.382	0.568	0.631	0.603	0.716	0.599	0.943	0.448	0.683	0.538	2.152	0.476	0.875	0.502	0.342	0.685	0.364
155	High	Master Protein	P26038	Moesin [OS=Homo sapiens]	0	129.367	41	26	68	20	577	67.8	6.4	176.19	1.418	1.174	2.17	1.649	2.145	1.661	0.645	0.456	1.034	1.202	1.568	2.293	0.55	0.185	0.88	0.834	1.006	1.327	0.985	1.179	0.819	1.03	1.024	0.516	0.419	0.566	0.323	0.153	1.367	0.158
156	High	Master Protein	P20742	Pregnancy zone protein [OS=Homo sapiens]	0	128.512	15	18	208	11	1482	163.8	6.38	719.63	0.722	1.029	0.59	1.149	0.467	1.927	1.749	3.47	0.623	0.648	0.343	0.433	0.469	0.708	0.61	0.589	0.913	0.864	0.744	0.83	0.825	0.56	0.399	0.69	0.701	1.146	0.986	1.614	0.475	0.779
157	High	Master Protein	P18206	Vinculin [OS=Homo sapiens]	0	127.591	23	26	55	26	1134	123.7	5.66	145.64	1.05	1.398	0.872	0.946	1.704	2.351	1.544	1.379	0.709	0.801	1.304	2.073	0.673	0.256	0.635	0.666	0.728	0.918	0.797	0.811	0.561	0.906	0.828	0.681	0.43	0.713	0.636	0.296	0.963	0.297
158	High	Master Protein	Q7Z7M0	Multiple epidermal growth factor-like domains protein 8 [OS=Homo sapiens]	0	127.332	15	27	60	27	2845	302.9	6.87	143.55	1.772	1.716	1.603	1.236	1.1	0.651	1.621	1.121	1.319	1.081	0.62	0.772	0.667	0.297	0.403	0.622	1.293	1.441	0.968	0.749	2.454	1.752	1.369	1.071	0.782	0.823	0.843	0.405	1.4	0.494
159	High	Master Protein	P63104-1	14-3-3 protein zeta/delta [OS=Homo sapiens]	0	126.079	59	13	75	10	245	27.7	4.79	216.13	1.302	1.113	1.339	0.85	1.529	2.554	1.144	0.751	0.533	0.559	2.241	3.41	0.417	0.273	0.575	0.445	1.16	1.218	0.474	0.519	0.652	0.821	0.885	0.348	0.428	0.438	0.242	0.152	0.561	0.246
160	High	Master Protein	P0DOX2	Immunoglobulin alpha-2 heavy chain [OS=Homo sapiens]	0	125.973	46	12	195	7	455	48.9	6.81	464.65	0.684	0.939	0.457	0.801	0.251	0.912	0.536	0.789	0.646	0.917	0.288	0.399	1.024	1.667	0.926	1.177	0.993	0.873	1.148	2.186	0.572	0.705	0.904	1.217	0.921	1.284	1.08	2.06	0.444	1.596
161	High	Master Protein	P02545	Prelamin-A/C [OS=Homo sapiens]	0	125.677	48	28	56	27	664	74.1	7.02	144.38	0.826	0.855	0.644	0.624	3.715	4.567	0.725	0.685	0.668	0.766	0.978	1.855	0.199	0.176	0.298	0.243	0.643	0.689	0.489	0.523	0.65	0.612	0.569	0.223	0.097	0.278	0.19	0.137	0.368	0.104
162	High	Master Protein	P04075	fructose-bisphosphate aldolase A [OS=Homo sapiens]	0	125.601	70	20	70	17	364	39.4	8.09	213.01	1.161	0.953	1.687	1.106	2.454	2.633	1.446	1.035	0.883	0.804	1.167	1.509	0.519	0.25	0.718	0.529	0.988	0.725	0.704	0.565	0.79	0.677	0.954	0.591	0.581	0.464	0.387	0.199	1.021	0.264
163	High	Master Protein	P02749	Beta-2-glycoprotein 1 [OS=Homo sapiens]	0	125.257	46	13	89	13	345	38.3	7.97	259.69	1.126	0.914	0.743	0.905	0.56	0.66	1.122	0.976	1.66	1.13	0.818	0.862	1.333	2.139	1.151	1.649	1.484	0.963	1.305	1.222	0.918	0.708	1.093	0.839	0.793	0.503	1.664	1.522	0.93	2.132
164	High	Master Protein	P02763	Alpha-1-acid glycoprotein 1 [OS=Homo sapiens]	0	125.228	62	12	366	8	201	23.5	5.02	1173.63	0.582	0.54	0.985	1.143	0.816	1.432	0.69	0.837	0.591	0.901	0.381	0.562	0.882	1.145	0.786	0.896	1.019	1.237	1.319	1.135	0.552	0.565	0.812	0.901	1.757	1.257	1.228	1.295	0.781	1.142
165	High	Master Protein	P02750	Leucine-rich alpha-2-glycoprotein [OS=Homo sapiens]	0	124.832	50	13	152	13	347	38.2	6.95	516.18	0.586	0.47	1.064	1.119	0.934	1.159	0.499	0.893	0.559	0.899	0.42	0.42	1.094	1.228	0.482	0.555	1.731	2.034	1.614	1.637	0.69	0.793	0.714	0.761	1.441	1.25	0.466	0.448	0.761	1.222
166	High	Master Protein	Q14766-1	Latent-transforming growth factor beta-binding protein 1 [OS=Homo sapiens]	0	124.717	16	22	45	22	1721	186.7	5.96	119.59	2.02	1.535	0.952	1.156	0.858	1.136	1.091	0.91	1.341	1.556	0.987	1.137	0.557	0.495	0.737	0.633	0.766	1.257	1.031	1.015	1.407	2.179	0.785	1.198	0.935	0.852	0.509	0.522	1.214	0.571
167	High	Master Protein	Q16610	Extracellular matrix protein 1 [OS=Homo sapiens]	0	124.184	45	18	67	18	540	60.6	6.71	166.87	0.793	0.815	0.764	0.708	0.838	0.613	1.565	1.373	1.251	1.197	1.144	1.064	0.664	0.64	0.653	0.739	1.248	1.324	1.487	1.276	1.193	1.146	1.392	1.31	0.943	0.748	0.697	0.507	1.081	0.656
168	High	Master Protein	P04220	Ig MU heavy chain disease protein [OS=Homo sapiens]	0	124.101	57	15	115	1	391	43	5.24	318.35	0.41	0.439	0.173	0.87	0.095	0.769	0.765	1.262	0.479	0.519	0.119	0.052	1.111	1.264	1.01	1.453	2.685	0.549	0.338	0.855	0.172	0.167	0.294	0.462	0.668	0.536	2.165	4.588	0.063	1.16
169	High	Master Protein	Q92520	Protein FAM3C [OS=Homo sapiens]	0	122.8	62	11	69	11	227	24.7	8.29	191.7	1.304	1.316	1.336	1.236	0.869	0.734	1.681	1.522	1.044	0.906	0.844	0.855	0.378	0.224	0.918	0.744	1.047	1.293	1.214	0.781	1.415	1.227	1.203	1.128	0.678	0.561	0.527	0.262	1.158	0.234
170	High	Master Protein	P50895	Basal cell adhesion molecule [OS=Homo sapiens]	0	122.522	36	17	58	17	628	67.4	5.81	158.73	0.478	0.45	0.982	0.864	0.677	0.635	5.637	3.886	0.344	0.51	1.657	2.075	0.105	0.085	0.049	0.069	0.843	1.972	0.435	0.432	0.373	0.602	0.427	0.197	0.122	0.086	0.124	0.082	2.239	0.048
171	High	Master Protein	P35858	Insulin-like growth factor-binding protein complex acid labile subunit [OS=Homo sapiens]	0	122.395	40	18	68	18	605	66	6.79	214.53	1.085	1.247	0.7	0.692	0.294	0.403	0.872	1.092	0.903	0.737	0.62	0.882	1.367	2.262	1.49	1.769	1.545	1.293	0.637	0.874	0.469	0.544	0.753	0.823	0.927	0.859	1.367	2.013	0.508	2.278
172	High	Master Protein	P11047	Laminin subunit gamma-1 [OS=Homo sapiens]	0	121.21	19	26	67	26	1609	177.5	5.12	170.95	1.084	1.353	1.262	1.274	1.509	0.879	0.937	0.978	0.905	1.421	1.446	2.05	0.52	0.442	1.312	1.346	0.843	1.288	0.816	1.068	0.985	1.818	0.835	1.143	0.747	1.079	0.511	0.318	1.215	0.401
173	High	Master Protein	P07225	Vitamin K-dependent protein S [OS=Homo sapiens]	0	120.735	34	20	99	20	676	75.1	5.67	266.74	1.235	0.842	0.796	0.844	1.026	0.71	0.762	0.847	1.564	0.964	0.847	0.859	0.876	1.026	1.027	1.052	1.214	1.024	0.63	0.986	1.291	0.806	1.043	0.838	1.06	1.115	0.966	1.22	0.868	1.047
174	High	Master Protein	P08697-1	Alpha-2-antiplasmin [OS=Homo sapiens]	0	120.143	44	16	82	16	491	54.5	6.29	222.19	0.645	0.86	0.584	0.713	0.457	0.919	0.852	1.051	0.757	0.79	0.61	0.772	0.955	1.56	1.051	1.607	1.222	1.189	0.93	1.114	0.488	0.432	0.549	0.916	1.038	1.257	1.183	1.724	0.634	1.553
175	High	Master Protein	Q13332-5	Isoform PTPS-F4-7 of Receptor-type tyrosine-protein phosphatase S [OS=Homo sapiens]	0	119.499	17	18	54	3	1530	171.7	6.4	142.76	1.162	1.259	1.402	1.127	1.421	0.543	1.282	1.266	1.672	0.816	0.971	0.01	0.282	0.291	0.01	0.01	1.115	1.109	1.175	0.599	1.379	0.599	0.28	0.675	0.01	0.01	0.01	0.01	0.604	0.01
176	High	Master Protein	P01834	immunoglobulin kappa constant [OS=Homo sapiens]	0	117.847	83	7	586	1	107	11.8	6.52	1677.9	0.756	0.955	0.67	1.227	0.084	0.53	0.518	0.756	0.601	0.765	0.275	0.423	1.186	1.51	1.073	1.203	0.787	0.846	1.193	2.043	0.657	0.822	1.068	1.372	0.96	1.099	1.218	2.398	0.351	1.528
177	High	Master Protein	P04217-2	Isoform 2 of Alpha-1B-glycoprotein [OS=Homo sapiens]	0	117.473	54	10	132	1	373	40.7	5.77	435.51	0.211	0.762	0.64	0.727	0.757	0.91	1.079	1.475	0.35	0.547	1.576	1.559	1.531	1.989	2.356	1.318	0.718	1.252	0.689	0.959	0.28	0.261	0.997	2.237	1.353	1.644	1.613	2.454	0.166	0.924
178	High	Master Protein	Q9ULB1-3	Isoform 3a of Neurexin-1 [OS=Homo sapiens]	0	116.614	17	22	51	18	1547	169.8	6.13	144.67	1.482	1.489	1.487	1.21	0.745	0.733	1.633	1.342	1.138	0.921	0.861	0.85	0.628	0.313	0.959	0.812	1	1.314	0.876	0.519	1.654	1.579	1.118	1.427	0.724	0.741	0.581	0.239	1.374	0.298
179	High	Master Protein	P04003	C4b-binding protein alpha chain [OS=Homo sapiens]	0	115.225	42	21	97	21	597	67	7.3	217.42	0.232	0.565	0.739	1.812	0.217	1.036	0.456	1.213	0.44	0.405	1.66	2.304	1.692	2.338	1.021	1.431	0.752	0.57	0.301	0.899	0.186	0.19	0.333	0.517	0.594	0.83	0.877	2.162	0.265	2.364
180	High	Master Protein	P35579-1	Myosin-9 [OS=Homo sapiens]	0	115.218	16	27	44	21	1960	226.4	5.6	112.87	1.54	2.284	0.711	0.697	1.012	1.655	0.675	0.699	0.566	1.013	0.837	2.003	2.697	0.336	0.452	0.471	0.79	0.603	0.871	0.834	0.81	1.286	0.667	0.642	0.305	1.435	0.311	0.132	0.736	0.367
181	High	Master Protein	P55058	phospholipid transfer protein [OS=Homo sapiens]	0	114.34	33	13	87	13	493	54.7	7.01	231.04	0.988	1.066	0.959	1.036	0.699	0.987	1.296	1.496	1.859	1.527	1.354	1.562	0.601	0.325	0.834	0.7	0.696	1.31	1.11	1.262	0.733	1.961	0.773	1.024	0.785	1.055	0.98	1.105	1.465	0.341
182	High	Master Protein	Q15113	Procollagen C-endopeptidase enhancer 1 [OS=Homo sapiens]	0	113.546	55	15	81	15	449	47.9	7.43	242.94	0.955	1.173	1.15	1.324	0.743	0.506	1.461	1.681	1.283	1.805	0.794	0.751	0.694	0.459	0.752	1.011	0.79	1.733	0.774	1.037	0.963	1.669	0.865	1.991	0.647	1.073	0.966	0.987	1.224	0.481
183	High	Master Protein	P02760	Protein AMBP [OS=Homo sapiens]	0	113.397	46	12	109	12	352	39	6.25	278.48	0.631	0.879	0.751	1.12	0.584	0.927	0.983	1.155	0.883	1.086	0.52	0.645	1.255	1.879	1.023	1.576	0.888	0.902	1.217	1.452	0.445	0.62	0.688	1.104	1.079	1.006	1.07	1.768	0.661	1.869
184	High	Master Protein	Q96PD5	N-acetylmuramoyl-L-alanine amidase [OS=Homo sapiens]	0	113.175	35	11	44	11	576	62.2	7.55	157.02	0.478	0.631	0.567	0.86	0.397	0.74	0.972	1.266	0.845	0.88	0.894	1.059	1.291	1.534	1.247	1.635	0.804	1.075	0.933	1.431	0.362	0.467	0.768	1.992	0.997	1.328	0.831	1.196	0.562	1.532
185	High	Master Protein	O15031	Plexin-B2 [OS=Homo sapiens]	0	113.054	12	14	39	14	1838	205	6.24	133.78	1.351	1.181	1.294	1.093	1.902	1.005	1.252	0.952	1.735	1.593	1.195	1.381	0.572	0.622	0.909	0.767	1.38	1.302	0.931	0.735	1.811	1.911	0.962	1.015	1.029	0.992	0.878	0.562	1.578	0.646
186	High	Master Protein	O14773	Tripeptidyl-peptidase 1 [OS=Homo sapiens]	0	112.968	34	12	44	12	563	61.2	6.48	166.55	1.317	0.755	1.14	0.577	1.258	1.418	0.863	0.559	2.126	0.847	0.799	0.654	1.904	0.462	1.184	0.605	1.925	0.86	1.142	0.813	2.11	1.136	1.101	0.565	1.527	0.709	1.003	0.372	0.992	0.467
187	High	Master Protein	P0DMV8	heat shock 70 kDa protein 1A [OS=Homo sapiens]	0	112.85	40	19	49	14	641	70	5.66	136.85	1.63	1.389	0.995	0.572	3.415	4.476	0.487	0.343	0.569	0.662	0.541	1.014	0.447	0.244	0.428	0.349	0.595	0.582	0.571	0.513	0.541	0.546	1	0.444	0.339	0.486	0.228	0.378	0.66	0.226
188	High	Master Protein	P10451-3	Isoform C of Osteopontin [OS=Homo sapiens]	0	112.842	45	11	146	1	287	32.3	4.55	331.26	0.859	0.666	1.86	1.322	0.01	0.362	2.584	1.551	1.008	1.112	0.393	0.275	0.01	0.174	0.859	0.244	0.974	1.098	0.01	0.01	0.976	0.573	0.3	1.502	0.551	0.779	0.906	0.01	0.978	0.213
189	High	Master Protein	Q09666-1	Neuroblast differentiation-associated protein AHNAK [OS=Homo sapiens]	0	112.415	14	27	44	27	5890	628.7	6.15	97.84	1.571	1.909	0.769	0.743	1.921	2.987	1.051	0.743	0.715	0.868	0.404	0.824	0.33	0.257	0.606	0.312	0.504	0.557	0.745	0.634	1.236	2.335	0.586	0.514	0.258	0.686	0.275	0.376	0.688	0.246
190	High	Master Protein	P16870	Carboxypeptidase E [OS=Homo sapiens]	0	112.186	51	21	77	21	476	53.1	5.14	215.17	2.141	1.129	1.123	0.707	1.331	0.39	1.243	0.604	2.28	1.008	1.198	0.608	0.885	0.21	0.835	0.448	1.314	0.685	1.123	0.381	1.917	1.947	1.101	0.917	1.771	0.863	1.158	0.103	1.258	0.2
191	High	Master Protein	Q6UVK1	Chondroitin sulfate proteoglycan 4 [OS=Homo sapiens]	0	111.143	14	21	50	21	2322	250.4	5.47	137.34	0.903	1.348	1.037	0.841	0.717	0.541	0.966	0.741	0.714	0.7	0.836	0.732	0.773	0.674	3.357	4.29	0.654	0.788	0.729	0.628	0.847	1.102	0.775	0.732	0.726	0.735	2.62	1.563	0.952	0.607
192	High	Master Protein	P24821	Tenascin [OS=Homo sapiens]	0	110.969	17	26	40	1	2201	240.7	4.89	98.31	1.158	0.907	0.988	0.775	0.92	0.616	0.874	0.576	1.268	0.985	0.97	0.774	0.738	0.651	2.507	3.138	1.111	0.785	0.969	0.953	2.311	3.165	0.759	0.627	0.945	0.771	1.758	1.329	2.096	0.678
193	High	Master Protein	Q16706	Alpha-mannosidase 2 [OS=Homo sapiens]	0	110.801	19	19	46	18	1144	131.1	7.58	131.77	1.163	1.125	1.417	1.318	1.318	1.138	1.074	0.955	1.32	1.368	1.079	1.41	0.515	0.474	0.583	0.462	1.178	1.214	0.83	0.853	1.468	1.541	0.819	0.93	0.673	0.841	0.515	0.267	1.301	0.385
194	High	Master Protein	P02042	Hemoglobin subunit delta [OS=Homo sapiens]	0	110.575	64	10	105	3	147	16	8.05	335.47	0.091	0.897	1.081	0.113	0.041	0.22	0.388	0.236	0.324	0.59	2.874	0.461	4.952	0.044	0.562	0.031	0.716	0.105	3.732	0.488	0.058	0.154	0.756	0.241	2.778	1.312	0.01	0.034	1.191	0.049
195	High	Master Protein	P29401	Transketolase [OS=Homo sapiens]	0	109.62	39	18	44	18	623	67.8	7.66	131.58	0.656	0.406	2.144	1.78	2.314	3.041	0.783	0.428	0.715	0.937	1.669	2.705	1.046	0.207	0.488	0.313	0.738	0.651	0.761	0.709	0.57	0.692	1.248	0.299	0.524	0.345	0.174	0.122	1.153	0.183
196	High	Master Protein	P60174-1	Isoform 2 of Triosephosphate isomerase [OS=Homo sapiens]	0	109.238	69	15	57	15	249	26.7	6.9	175.09	1.75	1.163	1.689	0.677	2.418	2.262	0.793	0.385	1.332	1.041	1.149	1.237	0.623	0.241	0.543	0.206	0.648	0.572	0.668	0.486	0.975	0.845	1.513	0.582	0.923	0.482	0.342	0.052	1.226	0.231
197	High	Master Protein	P07357	Complement component C8 alpha chain [OS=Homo sapiens]	0	109.127	39	14	67	14	584	65.1	6.47	179.42	0.484	0.66	0.357	0.65	0.592	1.105	0.71	1.33	0.716	0.796	0.684	0.848	1.378	1.616	1.202	1.404	0.84	1.116	0.5	0.75	0.237	0.41	0.774	1.503	1.18	1.546	0.658	0.857	0.748	1.621
198	High	Master Protein	Q92876-1	Kallikrein-6 [OS=Homo sapiens]	0	108.624	63	11	132	11	244	26.8	7.44	409.87	1.815	1.231	1.562	0.904	1.322	0.575	1.593	1.032	2.634	1.36	1.57	0.775	0.501	0.223	0.593	0.321	1.26	0.995	1.284	0.592	2.009	1.566	1.643	1.021	1.809	0.944	0.898	0.097	1.41	0.197
199	High	Master Protein	P02753	Retinol-binding protein 4 [OS=Homo sapiens]	0	107.432	72	10	89	10	201	23	6.07	240.45	1.177	0.796	0.893	1.07	0.442	0.405	0.89	0.672	1.418	1.043	0.502	0.673	1.012	2.342	0.849	1.244	1.22	0.771	0.978	0.881	1.052	0.752	0.975	0.581	1.669	0.911	1.241	1.796	1.024	2.279
200	High	Master Protein	Q9NY33	dipeptidyl peptidase 3 [OS=Homo sapiens]	0	106.341	32	16	27	16	737	82.5	5.1	83.37	1.698	1.617	1.115	0.749	2.542	3.936	0.935	0.638	0.871	1.044	1.07	1.285	0.538	0.233	0.432	0.33	1.007	1.023	0.749	0.594	0.849	0.934	1.138	0.52	0.563	0.441	0.336	0.254	1.032	0.213
201	High	Master Protein	P05362	Intercellular adhesion molecule 1 [OS=Homo sapiens]	0	105.422	27	12	79	12	532	57.8	7.99	208.54	0.098	0.083	1.21	1.268	3.932	4.304	0.119	0.084	0.646	0.86	3.839	5.032	0.07	0.122	0.064	0.136	0.729	1.486	1.506	1.483	0.1	0.11	0.677	0.326	0.124	0.126	0.153	0.124	4.107	0.112
202	High	Master Protein	P13639	Elongation factor 2 [OS=Homo sapiens]	0	105.267	27	19	34	19	858	95.3	6.83	87.13	3.214	4.061	0.751	0.807	0.969	2.722	0.602	0.542	0.809	0.951	0.816	1.541	0.57	0.41	0.602	0.478	0.422	0.596	0.574	0.797	0.559	0.723	0.584	0.451	0.439	0.828	0.204	0.337	0.55	0.409
203	High	Master Protein	P19652	Alpha-1-acid glycoprotein 2 [OS=Homo sapiens]	0	104.566	59	10	119	6	201	23.6	5.11	337.02	0.501	0.479	0.437	0.551	0.194	1.025	0.761	0.927	0.635	0.876	0.577	0.666	0.968	1.589	0.688	0.823	0.994	1.297	1.406	1.363	0.316	0.303	0.942	0.977	1.821	1.377	1.365	1.869	0.709	1.539
204	High	Master Protein	P54764	Ephrin type-A receptor 4 [OS=Homo sapiens]	0	104.555	19	14	55	13	986	109.8	6.61	164.06	1.181	1.358	1.159	1.005	0.551	0.629	1.871	1.496	1.011	0.871	0.768	0.768	0.463	0.249	0.849	0.468	1.235	1.508	1.12	0.508	1.679	1.608	1.216	1.006	0.634	0.521	0.666	0.166	1.192	0.19
205	High	Master Protein	P02452	Collagen alpha-1(I) chain [OS=Homo sapiens]	0	104.489	18	21	80	20	1464	138.9	5.8	185.01	1.182	1.008	1.293	1.234	0.726	0.768	0.653	0.586	1.884	2.984	1.461	1.572	0.732	0.784	0.67	0.893	0.788	1.751	1.003	1.424	1.127	1.963	0.727	2.114	0.48	0.548	0.639	0.457	2.408	0.724
206	High	Master Protein	Q14126	Desmoglein-2 [OS=Homo sapiens]	0	104.035	17	13	44	13	1118	122.2	5.24	134.6	1.735	1.301	0.753	0.541	1.699	1.754	2.216	1.91	0.573	0.49	0.683	0.785	0.54	0.591	0.295	0.236	0.597	0.677	0.919	0.912	2.056	2.861	0.551	0.375	0.673	0.498	0.906	1.045	0.53	0.567
207	High	Master Protein	P14136	Glial fibrillary acidic protein [OS=Homo sapiens]	0	104.021	52	23	87	21	432	49.9	5.52	189.49	0.259	0.082	0.332	0.099	1.199	0.076	0.257	0.051	0.369	0.117	0.183	0.174	0.226	0.111	0.51	0.111	0.665	0.168	0.163	0.097	0.28	0.119	15.87	0.216	0.085	0.179	0.228	0.085	0.267	0.112
208	High	Master Protein	P13796	Plastin-2 [OS=Homo sapiens]	0	103.508	42	22	58	16	627	70.2	5.43	138.63	0.896	1.322	0.567	0.654	0.647	1.349	0.756	1.143	0.618	1.143	0.747	1.02	1.85	0.55	1.363	1.143	0.634	0.628	0.926	1.081	0.337	0.486	0.659	1.122	1.11	1.796	0.537	0.675	0.708	0.549
209	High	Master Protein	Q04695	Keratin, type I cytoskeletal 17 [OS=Homo sapiens]	0	103.077	47	23	81	11	432	48.1	5.02	203.85	0.934	1.147	0.321	0.185	0.505	0.355	0.244	0.257	0.252	0.209	1.023	0.524	0.8	0.424	0.473	0.296	0.223	0.227	0.374	0.609	4.508	0.286	0.379	0.267	0.672	9.39	0.299	0.179	0.654	0.351
210	High	Master Protein	P19022	Cadherin-2 [OS=Homo sapiens]	0	102.719	17	14	63	14	906	99.7	4.81	184.01	1.35	1.216	1.286	1.377	0.83	0.63	1.637	1.247	1.35	1.148	0.878	0.884	0.55	0.209	1.001	0.661	1.186	1.288	1.193	0.669	1.519	1.429	1.3	1.272	0.789	0.687	0.725	0.198	1.261	0.203
211	High	Master Protein	O43707	Alpha-actinin-4 [OS=Homo sapiens]	0	102.054	27	20	33	14	911	104.8	5.44	93.59	2.519	3.12	0.753	0.58	2.224	1.93	0.716	0.618	0.636	0.746	0.788	1.43	1.542	0.19	0.562	0.518	0.848	0.698	0.687	0.724	0.655	0.891	0.368	0.344	0.206	0.554	0.273	0.072	0.502	0.193
212	High	Master Protein	P78324	tyrosine-protein phosphatase non-receptor type substrate 1 [OS=Homo sapiens]	0	101.904	42	17	44	17	504	54.9	6.98	113.81	0.93	0.961	2.923	1.78	2.025	0.618	1.232	0.688	1.544	1.063	0.646	0.475	0.954	0.294	1.39	0.863	0.786	0.915	1.405	0.634	1.464	1.166	1.642	1.583	1.209	0.813	1.385	0.236	2.027	0.294
213	High	Master Protein	Q8WZA1	Protein O-linked-mannose beta-1,2-N-acetylglucosaminyltransferase 1 [OS=Homo sapiens]	0	101.428	38	21	61	21	660	75.2	6.83	165.7	1.224	1.398	1.323	1.363	0.666	0.746	1.619	1.499	1.712	1.326	0.984	1.093	0.534	0.246	0.901	0.767	1.173	1.405	1.003	0.673	1.578	1.464	0.865	1.471	0.673	0.777	0.582	0.299	1.235	0.221
214	High	Master Protein	P19320-1	Vascular cell adhesion protein 1 [OS=Homo sapiens]	0	101.214	27	18	46	18	739	81.2	5.22	118.38	1.43	1.915	0.885	1.242	0.589	0.661	1.262	1.219	0.854	1.374	0.789	0.827	0.523	0.435	0.755	0.714	0.808	1.208	1.041	1.044	0.798	1.163	0.861	1.244	0.899	1.32	0.657	0.729	0.723	0.426
215	High	Master Protein	O14594	Neurocan core protein [OS=Homo sapiens]	0	101.054	18	17	50	17	1321	143	5.38	134.58	1.264	1.313	1.675	1.232	1.258	0.476	1.868	1.235	1.145	0.823	0.825	0.799	0.405	0.195	0.967	0.575	1.406	1.236	1.201	0.535	1.758	1.521	0.861	0.766	0.796	0.565	0.77	0.217	1.471	0.191
216	High	Master Protein	P04196	Histidine-rich glycoprotein [OS=Homo sapiens]	0	100.708	39	16	102	16	525	59.5	7.5	272.39	0.355	0.522	0.68	0.752	0.531	0.795	1.522	1.532	1.276	1.752	0.941	0.894	1.413	1.41	1.064	1.06	1.208	1.239	1.165	1.171	0.351	0.518	0.495	1.088	1.141	1.058	1.145	1.146	0.813	1.443
217	High	Master Protein	Q8NBJ4	Golgi membrane protein 1 [OS=Homo sapiens]	0	100.614	38	16	63	16	401	45.3	4.97	177.87	1.409	0.864	1.198	0.761	1.75	1.508	0.995	0.6	1.037	0.78	1.346	1.47	0.408	0.314	0.624	0.48	1.015	1.312	1.112	0.604	1.666	1.251	1.174	0.664	1.043	0.392	1.013	0.363	1.89	0.297
218	High	Master Protein	P50395-1	Rab GDP dissociation inhibitor beta [OS=Homo sapiens]	0	100.525	52	18	40	12	445	50.6	6.47	105.25	2.531	2.445	1.317	0.701	2.535	2.033	0.653	0.474	0.799	0.771	0.898	1.192	0.52	0.219	0.634	0.369	0.807	0.649	0.771	0.727	0.999	1.05	1	0.5	0.547	0.471	0.337	0.173	0.797	0.171
219	High	Master Protein	P20774	Mimecan [OS=Homo sapiens]	0	99.985	44	12	91	12	298	33.9	5.63	234.97	0.903	1.239	0.935	1.685	0.327	0.482	0.903	0.915	1.253	2.747	0.931	1.691	0.444	0.412	0.727	0.778	0.85	1.6	0.75	1.416	0.998	1.766	1.249	2.275	0.696	1.065	0.281	0.413	1.289	0.415
220	High	Master Protein	P00558	phosphoglycerate kinase 1 [OS=Homo sapiens]	0	99.198	43	15	50	15	417	44.6	8.1	123.73	1.128	0.654	1.49	0.63	2.117	5.261	1.024	0.516	0.947	0.802	1.195	1.416	0.355	0.114	0.402	0.29	0.953	0.456	0.667	0.453	0.718	0.359	0.435	0.316	0.366	0.278	0.258	0.124	1.092	0.136
221	High	Master Protein	P80723	Brain acid soluble protein 1 [OS=Homo sapiens]	0	98.906	81	16	44	16	227	22.7	4.63	119.19	0.862	0.886	2.212	1.454	1.933	1.457	2.058	1.348	0.899	0.781	0.503	0.458	0.443	0.163	1.29	0.57	1.876	1.279	1.156	0.551	1.208	0.851	1.071	0.759	0.924	0.391	0.722	0.193	1.109	0.175
222	High	Master Protein	P98095	Fibulin-2 [OS=Homo sapiens]	0	98.882	22	18	35	18	1184	126.5	4.82	96.89	1.138	1.301	1.084	1.48	1.215	0.722	0.869	0.797	1.47	1.791	1.635	1.448	0.565	0.552	1.19	1.007	0.911	1.554	0.821	0.906	1.064	2.114	0.882	0.954	0.831	0.99	0.819	0.458	1.576	0.597
223	High	Master Protein	Q53EL9-1	Seizure protein 6 homolog [OS=Homo sapiens]	0	97.129	18	13	40	13	994	107.4	5.34	118.22	1.676	1.275	1.651	1.555	0.81	0.559	1.434	0.893	1.298	1.083	0.686	0.63	0.611	0.282	0.631	0.51	0.888	0.981	0.923	0.497	1.868	2.066	1.328	1.208	0.632	0.677	0.488	0.152	1.549	0.276
224	High	Master Protein	P0DOX8	Immunoglobulin lambda-1 light chain [OS=Homo sapiens]	0	96.962	51	9	189	4	216	22.8	6.76	544.72	0.877	0.963	0.849	1.239	0.397	0.666	0.618	0.635	0.772	1.052	0.485	0.482	1.02	1.202	1.056	1.036	0.894	0.788	1.078	1.407	0.675	0.968	1.29	1.812	1.095	1.15	1.718	2.132	0.569	1.25
225	High	Master Protein	P15311	Ezrin [OS=Homo sapiens]	0	96.728	40	24	51	17	586	69.4	6.27	114.65	1.053	0.681	1.271	1.075	5.832	3.833	0.482	0.31	0.694	0.591	0.976	1.749	0.149	0.331	0.154	0.17	0.477	0.57	0.867	1.024	0.417	0.37	0.804	0.164	0.332	0.253	0.191	0.123	0.792	0.364
226	High	Master Protein	P08670	Vimentin [OS=Homo sapiens]	0	96.655	39	19	56	14	466	53.6	5.12	134.42	0.979	3.305	0.458	1.589	0.887	0.901	0.418	0.427	0.407	0.859	0.327	2.074	0.704	0.596	0.577	1.06	0.555	0.597	0.593	1.114	0.585	1.143	1.738	1.542	0.296	0.906	0.457	0.414	0.52	0.616
227	High	Master Protein	O75326-1	Semaphorin-7A [OS=Homo sapiens]	0	96.541	31	17	40	17	666	74.8	7.64	126.75	1.397	0.818	1.161	0.598	0.844	0.399	1.375	0.778	1.912	0.827	0.719	0.35	0.658	0.222	1.069	0.653	1.437	0.999	0.686	0.395	3.053	2.097	1.015	1.207	1.762	0.817	1.014	0.176	1.599	0.261
228	High	Master Protein	P04004	Vitronectin [OS=Homo sapiens]	0	95.433	38	13	125	13	478	54.3	5.8	296.04	0.763	0.699	0.461	0.707	0.45	0.957	0.712	1.024	1.015	0.995	0.675	0.927	0.996	1.491	1.035	1.461	1.267	1.073	0.625	1.126	0.562	0.437	0.504	1.179	1.078	1.345	0.979	1.625	0.675	1.464
229	High	Master Protein	P05543	thyroxine-binding globulin [OS=Homo sapiens]	0	95.084	39	14	60	14	415	46.3	6.3	169.93	0.449	0.406	0.726	0.811	0.573	0.807	0.563	0.835	0.733	0.891	0.951	0.93	1.217	1.414	1.354	1.312	0.835	0.925	1.102	1.463	0.677	0.922	1.181	1.611	1.46	1.302	0.888	1.114	0.577	1.457
230	High	Master Protein	Q9HCB6	Spondin-1 [OS=Homo sapiens]	0	94.864	30	19	41	19	807	90.9	6.11	95.49	1.846	1.257	1.192	0.915	1.162	0.475	3.354	2.564	1.328	0.956	0.598	0.596	0.464	0.273	0.563	0.431	0.67	0.767	0.736	0.451	2.45	2.771	0.915	0.409	0.732	0.547	0.467	0.201	0.864	0.227
231	High	Master Protein	P61916	Epididymal secretory protein E1 [OS=Homo sapiens]	0	93.804	69	9	93	9	151	16.6	7.65	249.18	1.037	0.669	2.358	2.068	1.979	1.137	0.837	0.559	1.592	1.301	2.696	2.418	0.474	0.158	0.591	0.406	1.034	1.294	1.441	1.364	1.229	1.018	0.819	0.724	0.923	0.491	0.718	0.142	1.418	0.16
232	High	Master Protein	P13489	Ribonuclease inhibitor [OS=Homo sapiens]	0	93.452	44	15	32	15	461	49.9	4.82	100.47	1.298	1.114	1.329	1.001	1.867	2.974	0.913	0.602	0.914	0.967	1.487	2.166	0.462	0.18	0.645	0.391	0.964	0.998	0.894	0.696	0.526	0.604	0.748	0.568	0.476	0.536	0.325	0.246	0.673	0.172
233	High	Master Protein	O43505	beta-1,4-glucuronyltransferase 1 [OS=Homo sapiens]	0	93.367	32	9	63	9	415	47.1	7.2	200.9	1.49	1.477	1.212	1.06	1.283	0.481	1.487	1.216	1.298	0.99	0.769	0.624	0.665	0.383	1.004	0.694	1.177	1.213	0.902	0.579	1.546	1.656	1.109	1.285	0.983	0.761	0.601	0.22	1.397	0.365
234	High	Master Protein	P0DOY2	immunoglobulin lambda constant 2 [OS=Homo sapiens]	0	93.13	89	8	228	3	106	11.3	7.24	690.59	1.277	1.242	0.83	1.073	0.493	0.542	0.66	0.631	0.7	0.917	0.416	0.423	0.85	1.063	1.014	0.953	0.966	0.882	1.289	1.506	0.689	1.084	1.012	1.229	1.097	1.063	1.396	1.648	0.602	1.064
235	High	Master Protein	P04745	alpha-amylase 1 [OS=Homo sapiens]	0	92.431	43	15	53	2	511	57.7	6.93	131.84	0.182	0.135	0.638	0.524	3.63	3.426	0.232	0.187	1.793	2.194	5.859	6.227	0.236	0.292	0.214	0.182	0.92	1.797	1.406	1.63	0.222	0.283	0.463	0.292	0.276	0.233	0.31	0.196	7.505	0.318
236	High	Master Protein	P14625	Endoplasmin [OS=Homo sapiens]	0	91.59	25	21	44	20	803	92.4	4.84	103.23	0.984	1.182	0.626	0.687	1.232	2.126	1.217	1.535	0.954	0.893	0.604	0.887	0.47	0.389	0.805	0.506	0.641	0.877	0.657	0.828	0.616	1.215	0.553	0.76	0.58	0.87	0.509	0.42	0.512	0.435
237	High	Master Protein	P07358	Complement component C8 beta chain [OS=Homo sapiens]	0	91.471	33	18	52	18	591	67	8.13	134.31	0.511	0.705	0.368	0.633	0.244	1.02	0.89	1.666	0.764	0.779	0.605	0.753	1.327	1.491	1.219	1.767	0.874	1.241	0.675	0.981	0.298	0.441	0.655	1.528	1.173	1.765	0.507	0.944	0.528	1.438
238	High	Master Protein	Q8IUX7	Adipocyte enhancer-binding protein 1 [OS=Homo sapiens]	0	90.945	19	17	39	16	1158	130.8	5.11	104.31	1.813	1.818	0.868	1.047	1.791	0.67	0.864	0.921	1.311	1.837	0.945	1.286	0.737	0.381	1.01	1.29	0.799	1.419	0.797	0.979	0.99	2.013	0.612	0.988	0.768	0.972	0.962	0.468	1.173	0.45
239	High	Master Protein	P07197	Neurofilament medium polypeptide [OS=Homo sapiens]	0	90.884	24	20	40	18	916	102.4	4.91	87.63	0.747	0.989	2.48	1.674	2.216	0.845	0.795	0.463	0.577	0.692	0.582	1.204	0.483	0.169	0.885	0.424	2.849	1.279	0.845	0.622	0.726	1.475	2.309	1.05	1.233	1.022	1.113	0.248	0.683	0.228
240	High	Master Protein	Q8TEU8	WAP, kazal, immunoglobulin, kunitz and NTR domain-containing protein 2 [OS=Homo sapiens]	0	90.873	20	10	45	10	576	63.9	6.21	137.7	2.006	0.608	1.068	0.505	10.45	0.564	0.533	0.269	0.924	0.457	1.609	1.143	0.226	0.224	0.673	0.401	0.532	0.294	0.608	0.329	1.91	0.862	2.909	0.672	0.839	0.416	2.318	0.356	1.118	0.236
241	High	Master Protein	P22314	Ubiquitin-like modifier-activating enzyme 1 [OS=Homo sapiens]	0	90.796	23	19	33	19	1058	117.8	5.76	84.74	1.847	2.322	1.044	0.656	0.933	1.929	0.991	0.595	0.73	0.76	1.137	2.002	0.522	0.312	0.778	0.452	0.805	1.165	0.6	0.873	0.6	0.798	0.816	0.481	0.368	0.601	0.276	0.23	0.693	0.322
242	High	Master Protein	Q96GW7	Brevican core protein [OS=Homo sapiens]	0	90.286	23	15	51	15	911	99.1	4.64	144.43	1.657	0.965	1.538	0.992	1.647	0.466	1.407	0.722	2.099	1.191	1.139	0.661	0.725	0.39	0.727	0.697	1.724	0.963	1.074	0.518	2.885	1.972	1.205	1.097	1.361	0.794	1.219	0.677	1.778	0.545
243	High	Master Protein	P03952	Plasma kallikrein [OS=Homo sapiens]	0	90.153	33	17	57	17	638	71.3	8.22	138.51	0.671	0.99	0.494	0.881	0.421	0.685	0.893	0.984	0.614	0.802	0.779	0.942	1.566	1.803	1.279	1.491	0.886	0.789	0.691	1.027	0.365	0.485	0.6	0.878	1.129	1.161	1.486	2.34	0.531	1.838
244	High	Master Protein	Q8WXD2-2	Isoform 2 of Secretogranin-3 [OS=Homo sapiens]	0	90.143	61	18	73	1	236	26.9	5.05	174.47	1.305	1.596	1.819	1.555	1.083	0.707	2.312	1.026	1.28	1.78	1.835	1.638	0.438	0.183	0.987	0.596	1.251	1.35	1.555	0.625	1.419	2.028	1.387	1.775	0.528	0.582	1.338	0.23	2.305	0.196
245	High	Master Protein	P55268	laminin subunit beta-2 [OS=Homo sapiens]	0	89.804	15	23	35	22	1798	195.9	6.52	75.13	1.196	1.504	1.152	1.153	1.518	1.018	1.145	0.975	1.057	1.562	1.527	2.091	0.749	0.445	0.907	1.144	0.84	1.132	0.737	0.789	1.128	2.393	1.017	0.866	0.737	1.079	0.691	0.502	1.67	0.354
246	High	Master Protein	P08123	Collagen alpha-2(I) chain [OS=Homo sapiens]	0	89.319	10	10	56	10	1366	129.2	8.95	149.38	1.147	1.097	1.276	1.202	1.545	0.798	0.769	0.673	1.792	2.607	1.03	1.162	0.65	0.74	0.647	0.732	0.767	1.652	0.994	1.196	1.044	1.791	0.667	2.34	0.618	0.537	0.636	0.495	1.441	0.725
247	High	Master Protein	P27797	Calreticulin [OS=Homo sapiens]	0	89.197	44	12	44	12	417	48.1	4.44	123	1.39	1.13	1.682	1.114	2.992	1.748	1.067	1.242	1.15	1.053	0.875	1.05	0.377	0.126	0.655	0.284	1.168	1.165	0.547	0.609	1.537	0.95	1.477	1.012	0.709	0.615	0.501	0.231	0.579	0.148
248	High	Master Protein	P08571	Monocyte differentiation antigen CD14 [OS=Homo sapiens]	0	88.958	42	14	76	14	375	40.1	6.23	210.87	0.594	0.777	0.721	1.123	0.721	1.116	1.059	1.247	1.059	1.53	0.933	1.185	0.495	0.428	1.038	0.716	1.156	1.582	0.933	1.146	1.157	1.904	0.614	1.149	0.813	1.614	0.478	0.348	1.179	0.397
249	High	Master Protein	P07996	thrombospondin-1 [OS=Homo sapiens]	0	88.819	18	17	32	15	1170	129.3	4.94	79.2	2.727	1.995	1.092	0.982	1.59	1.164	0.598	0.576	0.764	0.983	0.538	1.422	0.85	0.497	0.896	0.396	0.716	0.968	0.876	0.808	0.909	1.775	0.473	1.379	1.032	1.108	0.418	0.277	0.838	0.334
250	High	Master Protein	O43493-1	Trans-Golgi network integral membrane protein 2 [OS=Homo sapiens]	0	88.67	39	16	43	16	480	51.1	5.73	95.68	1.098	1.23	1.896	1.483	1.927	0.733	1.672	1.138	0.932	1.014	1.133	1.019	0.403	0.242	0.695	0.544	0.843	1.4	1.122	0.624	1.583	1.814	1.343	0.834	0.887	0.607	0.733	0.184	1.349	0.22
251	High	Master Protein	P07195	L-lactate dehydrogenase B chain [OS=Homo sapiens]	0	88.238	34	12	56	11	334	36.6	6.05	130.13	1.497	1.446	1.756	1.299	1.672	2.124	1.032	0.824	0.895	0.814	1.326	1.786	0.274	0.13	0.597	0.524	1.318	1.152	0.708	0.483	0.943	0.718	0.953	0.744	0.684	0.587	0.381	0.182	0.837	0.155
252	High	Master Protein	P49641	Alpha-mannosidase 2x [OS=Homo sapiens]	0	87.668	22	19	38	18	1150	130.5	6.84	98.96	1.347	1.718	1.38	1.25	0.714	0.601	1.596	1.639	1.07	0.737	1.12	0.795	1.075	0.259	0.93	0.701	1.097	1.181	0.971	0.684	1.396	1.228	0.843	1.245	0.864	0.963	0.413	0.112	1.131	0.286
253	High	Master Protein	P43121	Cell surface glycoprotein MUC18 [OS=Homo sapiens]	0	87.283	31	14	45	14	646	71.6	5.76	117.18	2.065	1.22	1.874	1.217	0.777	0.552	1.376	0.936	1.195	1.139	0.69	0.669	0.529	0.336	0.741	0.541	0.934	0.955	0.874	0.586	1.746	1.364	1.956	1.297	0.683	0.521	0.565	0.348	1.569	0.357
254	High	Master Protein	P11142-1	Heat shock cognate 71 kDa protein [OS=Homo sapiens]	0	87.162	35	21	57	10	646	70.9	5.52	136.37	1.292	1.005	1.369	0.893	2.633	2.702	0.889	0.581	0.824	0.804	0.736	1.221	0.394	0.122	0.586	0.434	0.774	0.747	0.792	0.687	0.72	0.683	1.143	0.371	0.586	0.534	0.307	0.101	0.91	0.201
255	High	Master Protein	P55290	cadherin-13 [OS=Homo sapiens]	0	87.071	23	13	59	13	713	78.2	4.98	142.57	0.875	1.146	0.944	0.94	1.73	0.45	2.117	1.637	0.959	0.819	0.76	0.737	0.443	0.186	0.931	0.667	1.343	1.466	1.294	0.621	1.496	1.389	0.985	1.037	0.741	0.618	0.635	0.25	1.211	0.176
256	High	Master Protein	P08294	Extracellular superoxide dismutase [Cu-Zn] [OS=Homo sapiens]	0	87.067	40	7	57	7	240	25.8	6.61	170	1.423	0.815	1.412	0.897	1.494	0.965	1.07	0.656	1.623	1.168	0.983	1.082	0.893	0.682	1.133	0.888	1.196	1.007	1.45	0.841	2.213	1.548	1.785	0.992	1.961	0.97	2.109	0.802	1.51	0.663
257	High	Master Protein	Q13421-2	Isoform 3 of Mesothelin [OS=Homo sapiens]	0	87.03	23	13	38	1	656	71.4	7.36	95.51	1.04	1.038	2.195	2.524	0.454	0.474	3.957	2.716	4.083	4.63	0.041	0.212	0.326	0.321	0.788	0.305	0.577	0.656	0.75	0.563	0.386	0.264	0.132	0.218	0.183	0.187	0.207	0.121	8.296	0.265
258	High	Master Protein	Q14982	Opioid-binding protein/cell adhesion molecule [OS=Homo sapiens]	0	85.967	25	9	49	7	345	38	6.87	135.72	1.169	1.421	1.398	1.003	1.444	0.61	1.661	1.712	0.819	0.665	0.617	0.551	0.472	0.253	0.954	0.677	1.087	1.415	0.999	0.477	1.511	1.39	1.016	0.931	0.731	0.532	0.791	0.223	1.282	0.253
259	High	Master Protein	Q13740-1	CD166 antigen [OS=Homo sapiens]	0	85.407	29	13	50	13	583	65.1	6.25	125.97	1.396	1.025	1.609	1.435	2.067	1.597	0.905	0.773	0.978	0.882	1.503	1.65	0.515	0.328	0.563	0.546	0.964	1.227	0.94	0.817	1.174	0.958	0.947	0.936	0.752	0.637	0.683	0.474	2.388	0.353
260	High	Master Protein	P09486	Sparc [OS=Homo sapiens]	0	85.227	46	13	82	13	303	34.6	4.84	210.87	2.027	0.686	1.462	0.78	1.108	0.307	1.105	0.288	2.681	0.894	1.285	0.637	0.722	0.219	0.775	0.39	1.566	0.579	1.59	0.473	2.962	1.189	2.314	0.736	2.561	0.403	2.075	0.163	1.734	0.203
261	High	Master Protein	P51884	Lumican [OS=Homo sapiens]	0	85.037	39	11	66	11	338	38.4	6.61	182.41	0.664	1.052	0.921	1.08	0.286	0.574	0.71	0.929	0.871	1.289	1.254	1.243	1.233	1.657	0.605	0.942	0.821	1.195	0.934	1.552	0.58	1.006	0.732	1.852	0.938	0.932	0.527	0.699	1.234	1.677
262	High	Master Protein	Q8NFZ8	Cell adhesion molecule 4 [OS=Homo sapiens]	0	84.981	40	10	36	10	388	42.8	6.3	121.51	1.547	1.217	1.952	1.184	1.004	0.532	1.31	0.897	1.407	1.055	0.842	0.751	0.444	0.237	0.738	0.534	1.136	0.99	1.114	0.538	1.986	1.471	1.562	0.823	1.103	0.609	0.808	0.182	1.435	0.221
263	High	Master Protein	O94919	endonuclease domain-containing 1 protein [OS=Homo sapiens]	0	84.871	32	9	53	9	500	55	5.71	152.65	1.552	1.072	1.713	1.139	1.486	0.616	1.531	1.123	1.46	1.047	1.614	1.129	0.896	0.184	1.02	0.546	1.209	1.103	1.179	0.565	1.909	1.666	1.7	1.241	1.56	0.923	0.986	0.368	1.453	0.198
264	High	Master Protein	P05787	Keratin, type II cytoskeletal 8 [OS=Homo sapiens]	0	84.539	35	20	63	9	483	53.7	5.59	125.76	2.266	3.073	0.542	0.716	1.694	2.837	0.443	0.298	0.427	0.583	0.793	1.792	0.462	0.3	0.394	0.298	0.287	0.363	0.78	0.798	0.772	1.382	0.663	0.587	0.321	0.427	0.523	0.111	0.92	0.35
265	High	Master Protein	P07988	Pulmonary surfactant-associated protein B [OS=Homo sapiens]	0	84.519	38	12	124	12	381	42.1	5.49	284.41	0.162	0.215	1.763	2.665	0.688	0.394	0.152	0.168	1.678	2.428	5.274	9.255	0.113	0.132	0.087	0.113	1.55	4.535	1.133	1.922	0.296	0.199	0.239	0.176	0.148	0.158	0.105	0.14	6.032	0.101
266	High	Master Protein	P05546	Heparin cofactor 2 [OS=Homo sapiens]	0	84.326	31	14	66	14	499	57	6.9	162.76	0.912	0.835	0.463	0.813	0.282	0.719	0.859	1.35	1.084	0.939	0.838	0.815	1.269	1.815	1.034	1.472	0.762	0.983	0.633	1.041	0.509	0.573	0.655	1.101	0.864	1.093	0.872	1.714	0.471	1.795
267	High	Master Protein	P68133	Actin, alpha skeletal muscle [OS=Homo sapiens]	0	83.763	34	10	87	2	377	42	5.39	195.14	1.044	1.254	0.633	1.05	0.472	1.94	0.865	0.922	0.776	1.361	0.91	1.528	0.645	0.489	0.755	1.048	0.634	0.973	0.666	0.895	0.561	0.301	0.501	1.017	0.458	2.293	0.132	0.303	0.471	0.237
268	High	Master Protein	Q16658	Fascin [OS=Homo sapiens]	0	83.45	45	17	34	17	493	54.5	7.24	126.04	2.821	2.586	1.405	0.483	0.637	0.788	1.076	0.81	1.332	0.994	0.894	1.205	0.381	0.239	1.127	0.598	0.787	0.585	0.68	0.621	1.736	1.703	0.873	0.746	0.704	1.218	0.393	0.273	1.172	0.237
269	High	Master Protein	P07237	Protein disulfide-isomerase [OS=Homo sapiens]	0	83.389	43	20	41	20	508	57.1	4.87	90.56	1.153	0.871	0.915	0.92	3.489	3.818	0.569	0.566	0.795	0.935	1.024	1.79	0.525	0.399	0.376	0.333	0.713	0.823	0.743	0.665	0.8	1.075	0.679	0.664	0.485	0.524	0.429	0.347	0.631	0.407
270	High	Master Protein	O43278	Kunitz-type protease inhibitor 1 [OS=Homo sapiens]	0	83.307	34	17	46	17	529	58.4	6.29	120.17	1.969	1.46	1.073	1.081	2.784	1.735	2.244	1.752	0.824	0.964	1.171	1.325	0.239	0.334	0.259	0.201	0.617	1.057	0.951	1.02	0.655	0.846	0.507	0.243	0.216	0.185	0.285	0.338	1.593	0.347
271	High	Master Protein	P13797	Plastin-3 [OS=Homo sapiens]	0	83.216	40	21	34	14	630	70.8	5.6	76.32	0.947	0.804	1.099	1.336	2.563	3.577	0.604	0.44	0.774	0.815	1.135	1.773	0.334	0.265	0.835	1.047	0.708	1.042	1.054	1.225	0.43	0.489	0.622	0.474	0.51	0.427	0.357	0.434	1.335	0.25
272	High	Master Protein	P23468-4	Isoform 4 of Receptor-type tyrosine-protein phosphatase delta [OS=Homo sapiens]	0	83.077	13	16	39	1	1505	169.4	6.67	95.46	1.7	0.898	0.967	1.423	0.01	0.488	0.882	0.825	2.178	1.15	1.624	1.085	1.051	0.383	0.942	0.209	0.34	0.566	1.213	0.471	3.012	1.732	1.532	1.159	1.18	0.79	1.054	0.249	1.619	0.319
273	High	Master Protein	Q9HBR0	Putative sodium-coupled neutral amino acid transporter 10 [OS=Homo sapiens]	0	82.927	18	16	34	16	1119	119.7	5.73	76.92	1.312	1.262	1.731	1.153	1.889	0.768	1.242	0.827	1.338	1.255	0.86	0.696	0.619	0.661	0.628	0.65	1.043	1.052	1	0.644	2.329	2.056	1.065	0.817	0.927	0.586	0.907	0.792	0.838	0.799
274	High	Master Protein	P00746	Complement factor D [OS=Homo sapiens]	0	82.873	51	8	29	8	253	27	7.71	90.38	0.819	0.869	0.858	0.879	0.977	0.755	0.874	0.724	1.367	1.422	0.919	0.971	1.046	1.662	1.138	0.974	0.918	0.985	1.449	1.464	1.025	1.312	1.246	1.533	0.955	1.129	1.008	0.82	0.987	1.865
275	High	Master Protein	Q71U36	tubulin alpha-1A chain [OS=Homo sapiens]	0	82.864	38	13	47	2	451	50.1	5.06	113.45	2.001	1.019	3.511	0.33	1.802	1.691	1.84	0.432	1.735	0.55	1.261	1.069	0.433	0.322	2.567	0.479	0.613	0.523	0.436	0.612	0.322	0.413	2.403	0.388	1.855	0.644	0.268	0.244	2.684	0.241
276	High	Master Protein	P12814-1	Alpha-actinin-1 [OS=Homo sapiens]	0	82.405	23	15	28	9	892	103	5.41	74.11	1.903	2.767	0.995	0.586	2.026	2.28	0.562	0.529	0.994	1.155	0.421	1.308	5.186	0.216	0.771	0.61	1.373	0.557	0.978	0.957	0.819	0.753	0.377	0.668	0.186	0.578	0.01	0.27	0.471	0.074
277	High	Master Protein	Q9UHG2	ProSAAS [OS=Homo sapiens]	0	82.297	46	9	98	9	260	27.4	6.62	270.11	1.691	1.626	1.545	1.31	0.261	0.508	1.838	1.03	1.604	1.117	1.091	0.987	0.47	0.256	0.602	0.577	1.444	1.22	1.094	0.678	1.663	0.982	1.358	1.327	0.692	0.607	0.857	0.318	2.161	0.224
278	High	Master Protein	P19835-1	Bile salt-activated lipase [OS=Homo sapiens]	0	82.241	20	13	38	13	753	79.3	5.34	108.29	0.39	0.274	0.578	0.184	0.461	0.231	0.52	0.269	1.501	0.425	0.527	0.232	0.404	0.349	0.467	0.2	0.818	0.263	6.029	1.015	0.844	0.376	1.651	0.275	6.374	1.106	0.143	0.204	0.622	0.309
279	High	Master Protein	Q9Y4L1	Hypoxia up-regulated protein 1 [OS=Homo sapiens]	0	82.155	23	19	40	19	999	111.3	5.22	92.55	1.315	1.066	1.149	0.942	1.484	1.278	1.234	0.933	1.288	1.293	0.93	1.103	0.566	0.385	0.717	0.561	1.17	1.04	1.061	0.896	1.451	1.615	0.996	0.985	0.738	0.698	0.858	0.607	1.291	0.39
280	High	Master Protein	P31150	Rab GDP dissociation inhibitor alpha [OS=Homo sapiens]	0	82.091	43	14	30	8	447	50.6	5.14	83.06	1.15	0.466	2.029	0.886	4.292	3.462	0.927	0.498	0.97	0.789	1.024	0.78	0.348	0.199	0.825	0.269	1.255	0.844	0.673	0.419	0.714	0.605	1.969	0.493	0.989	0.394	0.335	0.153	1.144	0.248
281	High	Master Protein	P78509	Reelin [OS=Homo sapiens]	0	82.042	7	19	42	19	3460	388.1	5.88	92.29	2.207	1.558	1.1	0.868	1.215	0.631	1.324	0.911	1.717	1.441	0.87	0.778	1.191	0.486	0.845	0.682	0.758	1	0.432	0.59	1.47	1.984	1.484	1.917	1.063	1.007	0.492	0.351	1.923	0.517
282	High	Master Protein	P00441	Superoxide dismutase [Cu-Zn] [OS=Homo sapiens]	0	81.997	53	8	87	8	154	15.9	6.13	260.57	1.591	0.962	1.801	1.244	1.657	0.635	1.635	0.788	1.627	1.049	1.109	0.741	0.441	0.177	0.801	0.446	1.451	0.974	1.236	0.587	1.941	1.362	1.77	0.848	1.014	0.478	0.999	0.394	1.242	0.199
283	High	Master Protein	P18065	Insulin-like growth factor-binding protein 2 [OS=Homo sapiens]	0	81.936	40	10	58	10	325	34.8	7.5	197.56	1.835	1.407	0.856	1.242	1.108	0.883	1.553	1.129	1.132	1.455	0.528	1.11	0.572	0.585	0.7	0.711	0.863	1.116	0.775	0.839	1.456	2.122	1.125	0.685	0.734	0.642	0.863	0.853	1.213	0.596
284	High	Master Protein	Q92673	Sortilin-related receptor [OS=Homo sapiens]	0	81.866	14	26	39	26	2214	248.3	5.55	74.61	1.494	1.219	2.075	1.47	1.58	0.985	0.742	0.642	1.457	1.075	1.359	1.633	0.759	0.496	0.818	0.483	0.7	0.749	1.13	0.904	1.84	1.637	1.002	0.942	1.276	0.928	1.13	0.579	1.645	0.625
285	High	Master Protein	P78385	keratin, type II cuticular Hb3 [OS=Homo sapiens]	0	81.846	26	16	44	2	493	54.2	5.64	104.7	0.271	0.388	0.526	0.336	0.175	0.252	0.42	11.891	0.262	0.371	0.049	0.063	0.097	0.09	0.186	0.079	0.312	0.445	0.501	0.519	0.737	0.03	0.042	0.101	0.063	0.084	0.108	0.111	0.052	0.084
286	High	Master Protein	P01033	Metalloproteinase inhibitor 1 [OS=Homo sapiens]	0	81.721	54	7	57	7	207	23.2	8.1	159.06	1.315	1.183	0.925	1.074	0.474	1.41	0.507	0.525	1.148	1.994	1.224	2.219	0.383	0.374	0.44	0.527	0.83	1.766	1.27	1.937	1.192	2.251	0.623	0.707	0.278	0.606	0.86	0.934	1.775	0.345
287	High	Master Protein	Q6YHK3-1	CD109 antigen [OS=Homo sapiens]	0	80.817	15	18	33	18	1445	161.6	5.85	81.67	1.194	1.022	1.432	1.059	1.374	0.778	1.192	0.821	2.076	1.092	1.363	1.253	0.779	0.601	0.918	0.762	0.948	0.759	1.371	0.97	1.809	1.447	1.357	1.479	0.892	0.76	1.885	1.374	1.431	0.5
288	High	Master Protein	Q8IWL2-1	Pulmonary surfactant-associated protein A1 [OS=Homo sapiens]	0	80.599	42	7	42	7	248	26.2	5	138.12	0.375	0.524	3.006	3.338	0.248	0.388	0.415	0.369	5.637	6.551	12.449	11.484	0.424	0.273	0.302	0.282	0.389	0.496	1.349	1.311	0.315	0.244	1.576	0.539	0.31	0.308	0.39	0.244	0.557	0.192
289	High	Master Protein	P14543-1	Nidogen-1 [OS=Homo sapiens]	0	80.28	22	21	37	20	1247	136.3	5.29	86.48	1.349	1.394	0.857	0.959	1.228	0.781	0.993	1.003	1.01	1.65	1.44	1.979	0.298	0.284	1.19	1.211	1.002	1.871	0.812	1.026	1.201	2.176	0.687	0.775	0.564	0.634	0.875	0.69	1.683	0.286
290	High	Master Protein	P69905	Hemoglobin subunit alpha [OS=Homo sapiens]	0	79.891	68	7	141	7	142	15.2	8.68	336.74	0.141	1.058	1.164	0.114	0.293	0.225	0.427	0.255	0.383	0.686	4.736	0.8	6.754	0.141	0.962	0.159	0.559	0.177	3.759	0.509	0.069	0.188	0.758	0.306	2.797	1.665	0.096	0.115	1.692	0.105
291	High	Master Protein	P05023	Sodium/potassium-transporting ATPase subunit alpha-1 [OS=Homo sapiens]	0	79.827	21	17	30	9	1023	112.8	5.49	71.76	1.719	1.388	1.608	0.606	2.678	0.738	1.108	0.559	1.715	0.675	1.392	1.242	0.831	0.253	1.177	0.873	1.87	0.486	1.002	0.642	1.75	1.131	1.671	0.387	1.948	0.937	1.418	0.321	2.301	0.255
292	High	Master Protein	P11717	Cation-independent mannose-6-phosphate receptor [OS=Homo sapiens]	0	79.634	10	20	32	20	2491	274.2	5.94	74.94	0.984	1.043	1.385	1.309	2.163	2.094	0.908	0.753	0.842	0.81	0.902	1.085	0.534	0.373	1.352	1.068	0.932	0.992	0.819	0.74	1.058	1.643	0.931	0.93	0.9	0.958	0.995	0.638	1.05	0.496
293	High	Master Protein	P13611	Versican core protein [OS=Homo sapiens]	0	79.345	5	17	39	2	3396	372.6	4.51	101.3	1.214	1.147	2.705	2.088	1.341	0.692	0.988	0.737	1.641	1.593	1.526	1.12	0.605	0.327	0.63	0.375	1.59	1.752	1.171	0.804	1.945	1.632	1.377	0.763	0.928	0.659	0.726	0.182	1.39	0.301
294	High	Master Protein	O94910	Adhesion G protein-coupled receptor L1 [OS=Homo sapiens]	0	79.345	12	13	29	13	1474	162.6	6.6	91.39	1.38	1.171	1.2	0.999	1.219	0.602	1.58	1.061	1.251	0.95	0.848	0.747	0.566	0.192	0.768	0.551	1.074	1.232	0.954	0.649	1.893	1.431	1.509	1.192	0.974	0.54	0.54	0.194	1.366	0.236
295	High	Master Protein	Q8N2S1	Latent-transforming growth factor beta-binding protein 4 [OS=Homo sapiens]	0	79.287	14	17	40	17	1624	173.3	5.43	99.77	1.591	1.592	1.496	1.453	3.032	0.754	1.118	0.732	1.409	1.51	1.06	0.9	0.498	0.232	0.933	0.599	0.686	0.916	1.056	0.761	1.079	1.293	1.143	0.762	0.936	0.734	0.777	0.574	1.346	0.348
296	High	Master Protein	P22792	Carboxypeptidase n subunit 2 [OS=Homo sapiens]	0	79.186	27	11	39	11	545	60.5	5.99	113.2	0.454	0.834	0.349	0.832	0.21	1.393	0.763	1.413	0.391	0.684	0.536	0.801	1.803	2.051	0.914	1.087	0.927	0.828	0.631	1.122	0.18	0.351	0.422	0.921	1.176	1.397	1.108	1.959	0.4	2.043
297	High	Master Protein	Q96KP4	cytosolic non-specific dipeptidase [OS=Homo sapiens]	0	79.056	36	13	25	13	475	52.8	5.97	69.43	2.629	3.229	1.189	0.584	2.09	2.833	1.031	0.444	0.643	0.655	0.791	1.207	0.27	0.12	1.021	0.726	0.681	0.657	0.393	0.467	0.684	1.016	0.944	0.16	0.455	0.331	0.237	0.233	0.668	0.116
298	High	Master Protein	P27169	Serum paraoxonase/arylesterase 1 [OS=Homo sapiens]	0	78.072	35	10	53	8	355	39.7	5.22	158.13	0.473	0.958	0.294	0.626	0.333	0.635	1.446	1.808	0.376	0.606	0.345	0.572	1.375	2.028	1.262	1.721	0.737	0.668	0.669	1.301	0.205	0.24	0.278	0.777	1.087	1.36	1.599	3.002	0.254	2.034
299	High	Master Protein	Q15323	Keratin, type I cuticular Ha1 [OS=Homo sapiens]	0	77.502	32	14	44	1	416	47.2	4.88	117.59	0.128	0.179	0.289	0.118	0.187	0.11	0.078	15.721	0.118	0.096	0.092	0.091	0.046	0.056	0.109	0.041	0.242	0.27	0.251	0.21	0.585	0.044	0.01	0.051	0.029	0.048	0.1	0.064	0.05	0.039
300	High	Master Protein	Q03591	Complement factor H-related protein 1 [OS=Homo sapiens]	0	77.307	35	10	49	1	330	37.6	7.39	127.86	0.954	0.747	0.788	0.945	0.691	0.803	0.818	1.351	1.284	0.727	0.583	0.55	1.507	1.791	0.662	0.784	0.966	0.92	1.108	1.127	0.919	0.612	0.732	0.753	1.38	1.222	0.882	1.017	0.41	1.801
301	High	Master Protein	P23528	Cofilin-1 [OS=Homo sapiens]	0	77.203	63	12	35	10	166	18.5	8.09	111.78	2.297	1.67	1.326	0.627	1.327	2.742	1.129	0.494	1.202	0.721	0.864	1.559	0.93	0.215	0.856	0.376	0.893	0.559	0.708	0.744	0.971	0.6	0.868	0.432	0.615	0.51	0.415	0.198	1.065	0.214
302	High	Master Protein	Q14767	Latent-transforming growth factor beta-binding protein 2 [OS=Homo sapiens]	0	77.149	12	18	46	18	1821	194.9	5.19	83.74	1.798	2.079	0.887	1.084	1.184	1.206	0.633	0.582	1.503	2.176	1.255	2.31	0.314	0.382	0.384	0.499	0.514	1.069	0.788	1.096	1.071	2.497	0.657	0.711	0.518	0.738	0.326	0.275	1.945	0.398
303	High	Master Protein	P05452	Tetranectin [OS=Homo sapiens]	0	77.127	52	9	71	9	202	22.5	5.67	215.75	1.141	1.108	1.089	1.101	0.601	0.551	1.468	1.295	1.279	1.033	0.555	0.681	0.802	0.543	1.083	0.971	1.062	1.148	0.981	0.94	0.961	0.876	1.462	1.706	0.933	0.859	0.613	0.7	1.051	0.547
304	High	Master Protein	P30740	Leukocyte elastase inhibitor [OS=Homo sapiens]	0	77.031	36	14	33	13	379	42.7	6.28	91.71	0.749	0.75	1.309	1.108	4.269	2.527	0.604	0.644	1.003	1.296	0.804	1.267	1.776	0.507	0.752	0.479	0.929	0.841	1.088	0.907	0.611	0.476	0.855	0.628	0.478	0.675	0.354	0.133	0.655	0.568
305	High	Master Protein	Q15818	Neuronal pentraxin-1 [OS=Homo sapiens]	0	76.806	31	13	40	13	432	47.1	6.55	110.93	1.932	1.721	1.142	0.941	1.04	0.575	1.617	1.204	1.019	0.639	0.544	0.488	0.436	0.171	0.834	0.493	1.338	1.156	0.908	0.763	2.102	1.845	1.086	1.087	0.69	0.697	0.44	0.094	1.255	0.146
306	High	Master Protein	P08185	corticosteroid-binding globulin [OS=Homo sapiens]	0	75.873	39	11	44	11	405	45.1	6.04	113.07	0.684	0.743	0.684	0.636	0.371	0.874	0.678	0.817	0.684	0.767	0.811	0.685	1.176	1.445	1.132	1.097	1.074	1.265	1.001	1.202	0.647	0.653	0.962	1.112	1.378	1.096	1.465	1.735	0.628	1.437
307	High	Master Protein	Q7Z3B1	Neuronal growth regulator 1 [OS=Homo sapiens]	0	75.236	25	7	27	7	354	38.7	6.21	98.66	1.59	1.15	0.984	0.758	0.747	0.453	1.684	1.208	1.134	0.727	0.538	0.452	0.536	0.319	0.87	0.583	1.343	1.402	0.753	0.409	2.521	1.508	1.033	1.071	0.879	0.576	0.722	0.347	1.42	0.28
308	High	Master Protein	Q86X29	Lipolysis-stimulated lipoprotein receptor [OS=Homo sapiens]	0	75.172	30	14	35	1	649	71.4	7.97	74.76	1.923	1.534	2.704	1.96	1.334	0.758	1.098	0.639	1.083	1.146	1.467	1.75	0.217	0.075	0.507	0.166	1.729	3.58	0.992	1.052	1.048	1.033	1.477	0.333	0.331	0.157	0.328	0.038	1.139	0.07
309	High	Master Protein	O75882-2	Isoform 2 of Attractin [OS=Homo sapiens]	0	74.886	14	19	40	18	1272	141.3	7.02	100.01	1.076	0.809	1.078	1.012	1.49	0.776	1.135	0.93	0.954	0.787	0.826	0.842	0.972	0.84	1.049	0.973	0.862	0.842	0.889	0.845	1.228	0.99	0.935	0.661	1.066	0.655	1.215	1.021	1.038	0.81
310	High	Master Protein	Q92752	Tenascin-R [OS=Homo sapiens]	0	74.844	17	15	39	15	1358	149.5	4.82	99.53	1.731	1.423	1.844	1.104	1.41	0.48	1.013	0.785	1.363	0.983	0.886	0.766	0.408	0.178	0.684	0.316	1.973	1.174	1.513	1.993	1.751	1.583	1.163	0.894	0.766	0.622	1.011	0.255	1.343	0.089
311	High	Master Protein	P07686	Beta-hexosaminidase subunit beta [OS=Homo sapiens]	0	74.61	25	13	37	13	556	63.1	6.76	97.33	1.354	0.63	1.448	0.818	2.942	2.485	0.93	0.541	1.994	0.889	1.285	0.953	0.688	0.327	0.797	0.526	1.477	0.889	0.973	0.592	1.883	1.637	0.933	0.597	0.999	0.49	0.729	0.154	1.708	0.27
312	High	Master Protein	P07093-3	Isoform 3 of Glia-derived nexin [OS=Homo sapiens]	0	74.309	35	14	34	14	409	45.2	9.22	72.88	0.736	0.427	0.73	0.487	0.857	0.674	0.629	0.33	1.208	0.685	0.543	0.38	0.464	0.315	1.642	2.1	0.614	0.57	0.751	0.471	1.026	1.063	0.625	0.554	0.649	0.28	13.494	9.483	0.184	0.313
313	High	Master Protein	P05090	apolipoprotein D [OS=Homo sapiens]	0	74.061	38	6	241	6	189	21.3	5.15	585.91	1.071	1.342	0.907	1.273	0.907	0.702	1.135	1.226	0.708	1.081	0.659	1.117	0.408	0.543	1.258	1.723	0.543	0.893	0.726	1.162	0.931	1.474	0.751	0.691	1.245	1.234	0.655	0.922	1.225	0.515
314	High	Master Protein	P00338-1	L-lactate dehydrogenase A chain [OS=Homo sapiens]	0	73.793	31	10	48	9	332	36.7	8.27	136.46	1.278	1.296	1.139	0.931	2.953	3.91	0.652	0.619	0.571	0.573	0.957	1.625	0.358	0.191	0.455	0.5	0.89	0.906	0.69	0.712	0.868	0.732	0.488	0.464	0.411	0.415	0.55	0.186	0.848	0.179
315	High	Master Protein	Q9C0A0-1	Contactin-associated protein-like 4 [OS=Homo sapiens]	0	73.587	13	16	39	15	1308	145.2	6.68	103.22	1.311	1.037	1.188	0.733	0.878	0.927	1.129	0.859	1.689	1.031	0.779	0.444	0.822	0.266	0.657	0.278	0.901	1.048	0.846	0.593	1.646	1.585	0.968	1.361	0.963	0.807	0.561	0.151	1.457	0.272
316	High	Master Protein	P02786	Transferrin receptor protein 1 [OS=Homo sapiens]	0	73.558	22	15	24	15	760	84.8	6.61	74.73	0.543	0.482	0.649	0.591	1.584	2.958	0.884	1.009	0.513	0.653	0.982	1.061	0.7	0.73	0.914	0.991	0.628	0.618	0.876	1.24	0.838	1.238	0.462	0.901	0.393	0.735	0.508	0.58	0.814	0.709
317	High	Master Protein	P62258-1	14-3-3 protein epsilon [OS=Homo sapiens]	0	73.43	43	10	42	8	255	29.2	4.74	114.51	1.536	1.471	2.034	0.824	2.487	1.609	1.112	0.701	0.954	0.895	1.289	1.504	0.488	0.237	1.386	0.721	1.253	0.893	0.615	0.568	0.746	0.938	1.762	0.642	1.055	0.569	0.498	0.213	1.206	0.165
318	High	Master Protein	Q969P0	Immunoglobulin superfamily member 8 [OS=Homo sapiens]	0	73.253	17	9	49	9	613	65	8	137.02	1.515	1.084	1.394	1.212	1.218	0.695	1.096	0.792	1.682	1.154	1.464	1.465	0.602	0.355	0.929	0.602	1.086	1.021	0.995	0.715	1.86	1.478	1.373	1.302	1.315	1.003	0.82	0.24	1.5	0.348
319	High	Master Protein	P32004	Neural cell adhesion molecule L1 [OS=Homo sapiens]	0	73.167	13	13	27	13	1257	139.9	6.24	86.58	2.589	1.688	1.186	0.899	1.391	0.475	1.988	1.132	1.167	0.956	0.968	0.698	0.459	0.313	1.397	1.065	1.147	1.039	0.872	0.469	2.072	1.788	1.004	1.033	0.852	0.68	1.073	0.46	1.232	0.26
320	High	Master Protein	P35052	Glypican-1 [OS=Homo sapiens]	0	73.121	29	11	27	11	558	61.6	7.3	72.98	1.776	1.329	1.291	0.876	3.28	1.635	0.902	0.663	1.477	0.902	1.204	1.451	0.395	0.546	0.763	0.652	0.943	0.739	0.834	0.495	1.576	1.705	0.888	1.065	0.97	0.715	1.579	0.305	1.338	0.448
321	High	Master Protein	O00462	Beta-mannosidase [OS=Homo sapiens]	0	72.696	20	15	40	15	879	100.8	5.52	98.13	1.26	0.882	1.861	1.332	2.409	1.064	0.737	0.673	1.713	1.215	2.077	1.89	0.517	0.335	0.707	0.416	1.039	1.184	1.003	0.942	1.931	1.924	0.842	0.682	1.006	0.698	0.684	0.278	1.302	0.332
322	High	Master Protein	P13667	Protein disulfide-isomerase A4 [OS=Homo sapiens]	0	72.616	27	15	28	15	645	72.9	5.07	72.31	0.872	0.548	0.745	0.661	3.839	3.615	0.816	0.699	0.757	0.913	1.476	1.872	0.366	0.357	0.8	0.324	0.687	0.846	0.638	0.614	0.804	0.872	0.981	0.767	0.493	0.505	0.547	0.34	1.086	0.413
323	High	Master Protein	Q15063-1	Periostin [OS=Homo sapiens]	0	72.614	20	11	29	11	836	93.3	7.53	83.69	0.457	0.651	0.478	0.652	0.399	1.165	0.382	0.477	0.9	0.998	1.151	1.256	1.273	1.328	2.636	5.276	0.466	1.004	1.077	1.715	0.296	0.351	0.527	1.455	0.268	0.397	0.574	0.465	0.764	1.434
324	High	Master Protein	Q6UX73	UPF0764 protein C16orf89 [OS=Homo sapiens]	0	72.599	35	12	32	12	402	45.4	6.19	92.43	1.089	0.956	1.424	1.604	0.5	0.747	1.019	1.049	2.33	1.917	1.473	1.988	0.506	0.708	0.558	0.511	1.142	2.26	1.118	1.232	1.448	1.191	0.891	1.381	0.727	0.885	0.455	0.617	2.519	0.663
325	High	Master Protein	Q14315	Filamin-C [OS=Homo sapiens]	0	72.519	8	16	21	9	2725	290.8	5.97	52.33	1.475	1.018	1.85	1.447	1.979	0.615	1.37	0.97	1.683	1.389	1.962	1.669	1.088	0.742	0.974	0.952	1.061	1.219	1.54	1.058	1.557	2.213	1.73	1.62	1.645	0.811	1.652	0.908	1.396	0.716
326	High	Master Protein	P05408-2	Isoform 2 of Neuroendocrine protein 7B2 [OS=Homo sapiens]	0	72.455	41	7	64	1	211	23.6	5.96	175.09	1.567	0.891	1.923	1.15	0.709	0.233	1.847	0.954	1.907	1.053	0.888	0.683	0.33	0.145	0.69	0.446	1.096	0.898	1.293	0.531	2.436	1.475	1.612	0.914	1.383	0.651	1.298	0.09	1.738	0.132
327	High	Master Protein	P35237	serpin B6 [OS=Homo sapiens]	0	72.327	40	13	28	13	376	42.6	5.27	71.64	1.207	1.338	1.646	1.335	2.172	1.306	0.93	1.139	1.235	1.096	0.874	1.448	0.731	0.525	1.211	0.841	1.012	1.394	1.2	0.828	1.188	1.023	1.279	1.433	1.428	1.092	0.915	0.249	1.195	0.569
328	High	Master Protein	P27348	14-3-3 protein theta [OS=Homo sapiens]	0	72.232	59	12	38	8	245	27.7	4.78	100.87	2.206	2.076	1.348	0.919	1.219	3.347	0.954	0.575	0.698	0.718	1.095	1.573	0.477	0.341	0.709	0.549	0.718	0.912	0.639	0.658	0.473	0.622	0.887	0.455	0.573	0.679	0.401	0.232	0.816	0.304
329	High	Master Protein	P09972	Fructose-bisphosphate aldolase C [OS=Homo sapiens]	0	71.562	39	11	57	7	364	39.4	6.87	152.04	1.701	1.107	2.922	1.476	1.16	1.718	1.435	1.189	1.288	0.914	1.01	0.788	0.429	0.254	1.03	0.627	1.318	1.096	0.809	0.614	1.367	0.862	1.574	0.865	0.938	0.639	0.669	0.339	1.256	0.293
330	High	Master Protein	O00584	Ribonuclease T2 [OS=Homo sapiens]	0	71.523	48	9	41	9	256	29.5	7.08	112.49	1.482	0.99	1.411	0.933	1.654	0.839	1.055	0.606	1.79	1.541	1.437	0.99	0.632	0.363	0.94	0.425	1.243	0.888	0.787	0.461	2.59	2.486	1.253	0.724	1.56	0.995	1.009	0.168	2.101	0.333
331	High	Master Protein	P34932	Heat shock 70 kDa protein 4 [OS=Homo sapiens]	0	71.263	23	16	20	15	840	94.3	5.19	52.12	1.047	1.202	1.211	0.764	2.498	3.881	1.086	0.668	0.751	0.623	0.867	0.842	0.472	0.01	0.698	0.428	1.022	0.957	0.77	0.752	0.609	0.378	0.46	0.349	0.381	0.356	0.072	0.01	0.83	0.159
332	High	Master Protein	P17174	Aspartate aminotransferase, cytoplasmic [OS=Homo sapiens]	0	71.117	41	13	34	13	413	46.2	7.01	101.71	1.064	1.079	2.221	1.163	1.609	0.976	1.456	1.463	0.909	0.648	0.784	0.762	0.418	0.204	0.871	0.56	1.154	1.376	0.944	0.638	1.358	0.995	1.428	1.206	0.81	0.634	0.56	0.205	1.108	0.171
333	High	Master Protein	P23468-2	Isoform 2 of Receptor-type tyrosine-protein phosphatase delta [OS=Homo sapiens]	0	71.046	10	16	36	1	1890	212	6.67	85.96	1.305	1.353	1.408	0.983	2.416	0.74	1.428	1.123	1.379	0.895	0.915	0.852	0.509	0.226	0.868	0.447	0.987	1.103	0.991	0.562	1.635	1.32	1.189	1.003	0.997	0.757	0.792	0.171	1.263	0.231
334	High	Master Protein	O00299	chloride intracellular channel protein 1 [OS=Homo sapiens]	0	70.763	58	9	19	9	241	26.9	5.17	71.16	1.282	0.915	0.854	0.708	2.274	5.174	0.501	0.369	0.742	0.619	1.155	1.815	0.383	0.216	0.385	0.467	0.791	0.728	0.589	0.725	0.557	0.447	0.616	0.381	0.213	0.306	0.299	0.225	0.709	0.237
335	High	Master Protein	P05408-1	Neuroendocrine protein 7B2 [OS=Homo sapiens]	0	70.42	41	7	67	1	212	23.7	5.96	178.1	1.706	3.164	2.848	1.348	0.845	0.97	3.291	2.355	1.389	0.759	0.715	0.826	0.086	0.126	0.296	0.23	2.399	1.966	1.585	1.308	2.388	0.808	0.782	1.011	0.43	0.608	0.732	0.01	1.432	0.289
336	High	Master Protein	P55786	puromycin-sensitive aminopeptidase [OS=Homo sapiens]	0	70.316	23	18	34	18	919	103.2	5.72	64.81	0.837	0.863	1.684	0.887	1.743	3.078	1.018	0.662	0.98	0.782	1.022	1.808	0.356	0.118	0.612	0.295	1.183	0.935	0.765	0.671	0.831	0.594	0.949	0.545	0.494	0.317	0.366	0.106	1.069	0.177
337	High	Master Protein	O95502	neuronal pentraxin receptor [OS=Homo sapiens]	0	70.278	30	12	37	12	500	52.8	6.21	110.43	1.191	1.528	0.988	0.833	1.455	0.458	1.986	1.15	0.83	0.704	0.77	0.61	0.486	0.19	1.13	0.812	1.2	1.077	0.95	0.365	1.951	1.976	0.953	1.206	0.737	0.614	0.765	0.224	1.235	0.155
338	High	Master Protein	Q92743	Serine protease HTRA1 [OS=Homo sapiens]	0	70.043	41	12	28	12	480	51.3	7.83	75.58	1.578	1.087	1.114	0.984	0.993	0.969	1.358	0.888	2.484	1.278	1.213	0.928	0.64	0.36	0.857	0.742	1.377	0.989	1.331	0.966	1.967	2.059	1.166	1.165	1.289	0.568	1.503	0.637	1.718	0.27
339	High	Master Protein	Q10471	Polypeptide N-acetylgalactosaminyltransferase 2 [OS=Homo sapiens]	0	69.964	27	14	30	14	571	64.7	8.35	74.72	1.569	0.991	1.653	1.301	1.207	0.666	1.016	0.731	1.842	1.423	1.493	1.763	0.512	0.298	0.785	0.644	0.949	1.067	1.164	0.819	1.627	1.896	1.164	0.93	1.085	0.78	1.074	0.557	1.945	0.348
340	High	Master Protein	P12830	Cadherin-1 [OS=Homo sapiens]	0	69.881	15	11	37	10	882	97.4	4.73	96.35	1.075	0.758	1.788	1.722	3.598	1.682	0.893	0.839	0.971	1.436	1.257	2.268	0.888	0.905	0.631	0.427	0.489	1.187	1.183	1.309	0.731	1.195	0.785	0.612	0.495	0.538	0.453	0.344	1.973	0.882
341	High	Master Protein	Q12841	Follistatin-related protein 1 [OS=Homo sapiens]	0	69.784	50	14	61	14	308	35	5.52	134.56	1.963	1.123	1.028	0.843	1.292	0.811	1.044	0.576	1.583	1.505	0.849	0.974	0.495	0.486	0.62	0.464	0.937	1.159	0.953	0.858	1.925	2.157	1.222	0.976	0.854	0.66	0.986	0.387	1.504	0.503
342	High	Master Protein	P09960-1	leukotriene A-4 hydrolase [OS=Homo sapiens]	0	69.438	31	16	37	16	611	69.2	6.18	93.28	0.527	0.582	1.676	1.267	4.26	3.345	0.682	0.557	1.133	1.129	1.515	1.994	0.92	0.215	0.328	0.314	1.115	1.214	0.957	0.816	0.464	0.3	0.519	0.669	0.391	0.494	0.325	0.29	1.185	0.22
343	High	Master Protein	O43866	CD5 antigen-like [OS=Homo sapiens]	0	68.61	41	10	36	10	347	38.1	5.47	103.36	0.265	0.534	0.257	1.052	0.227	0.865	1.342	1.605	0.464	0.768	0.245	0.227	1.346	1.311	1.237	1.319	1.787	0.74	0.688	1.01	0.253	0.269	0.458	0.692	0.835	0.754	2.647	4.231	0.091	1.211
344	High	Master Protein	P31946	14-3-3 protein beta/alpha [OS=Homo sapiens]	0	68.577	54	10	39	6	246	28.1	4.83	107.07	1.375	1.107	0.981	1.169	2.662	3.141	1.386	0.647	1.221	1.219	1.521	1.45	0.77	0.208	0.725	0.545	0.937	0.89	1.339	0.697	1.103	1.035	1.182	0.895	0.803	0.777	0.88	0.144	1.06	0.148
345	High	Master Protein	P30101	Protein disulfide-isomerase A3 [OS=Homo sapiens]	0	67.85	35	14	35	14	505	56.7	6.35	81.8	1.527	1.098	1.006	0.717	2.121	2.937	0.744	0.548	0.91	0.82	0.877	0.976	0.478	0.364	0.555	0.301	0.63	0.846	0.737	0.5	1.169	1.707	0.986	0.664	0.619	0.648	0.715	0.34	0.977	0.322
346	High	Master Protein	P33908	Mannosyl-oligosaccharide 1,2-alpha-mannosidase IA [OS=Homo sapiens]	0	67.832	22	12	33	12	653	72.9	6.47	89.68	1.244	1.148	1.539	1.399	1.031	0.701	0.958	1.005	1.147	0.989	1.716	1.957	0.551	0.492	0.696	0.761	1.245	2.319	0.937	1.121	1.317	1.546	0.882	1.046	0.671	0.782	0.791	0.576	1.158	0.564
347	High	Master Protein	P35443	Thrombospondin-4 [OS=Homo sapiens]	0	67.782	23	14	32	12	961	105.8	4.68	69.22	1.051	1.175	1.031	0.999	0.733	0.624	1.039	1.01	1.133	0.903	0.982	0.959	1.048	0.936	0.934	0.738	0.945	0.911	0.745	0.899	1.007	1.3	1.158	2.207	1.088	1.089	0.693	0.408	0.903	1.028
348	High	Master Protein	P06702	Protein S100-A9 [OS=Homo sapiens]	0	67.65	67	8	41	8	114	13.2	6.13	95.87	0.468	0.873	0.209	0.148	0.157	0.215	0.18	0.835	0.107	1.368	0.288	0.512	12.616	0.395	0.312	0.293	2.009	0.283	1.491	0.622	0.306	0.257	0.252	0.609	0.255	0.895	0.36	0.196	0.277	0.367
349	High	Master Protein	P54802	alpha-N-acetylglucosaminidase [OS=Homo sapiens]	0	67.636	22	12	27	12	743	82.2	6.65	82.94	1.5	0.855	1.771	0.805	1.243	0.69	0.899	0.544	2.6	1.153	1.141	1.265	0.689	0.335	0.779	0.44	1.673	0.951	1.255	0.809	1.603	1.329	1.539	0.646	1.423	0.499	0.606	0.195	1.388	0.268
350	High	Master Protein	P15924-1	Desmoplakin [OS=Homo sapiens]	0	67.269	9	22	31	22	2871	331.6	6.81	54.67	0.776	1.589	0.43	0.737	0.808	0.549	0.328	0.751	0.603	0.439	1.157	0.355	1.951	0.169	0.449	1.121	0.253	0.288	0.432	0.708	3.22	0.598	0.507	0.212	0.836	5.976	0.439	0.138	0.652	0.145
351	High	Master Protein	Q06033-1	Inter-alpha-trypsin inhibitor heavy chain H3 [OS=Homo sapiens]	0	67.26	21	15	43	15	890	99.8	5.74	79.3	0.296	0.353	0.454	0.971	0.722	1.814	0.595	1.136	0.557	0.847	0.385	0.371	1.884	1.97	0.647	0.643	1.335	1.391	0.987	1.303	0.325	0.3	0.544	0.998	0.771	1.05	0.757	1.649	0.189	2.146
352	High	Master Protein	P48740-2	Isoform 2 of Mannan-binding lectin serine protease 1 [OS=Homo sapiens]	0	67.108	23	14	36	4	728	81.8	5.12	83.13	1.735	1.24	1.578	1.392	1.362	0.561	0.814	0.716	1.537	0.979	1.167	0.89	0.927	0.736	0.755	0.648	0.731	0.746	0.909	0.716	1.68	1.317	0.974	0.754	1.106	0.61	0.958	0.62	1.247	0.687
353	High	Master Protein	P00742	Coagulation factor X [OS=Homo sapiens]	0	66.712	29	12	30	12	488	54.7	5.94	74.2	0.967	0.912	0.739	1.093	0.612	0.806	0.871	1.266	0.976	0.866	0.685	0.913	0.87	1.261	1.281	0.738	0.854	0.981	0.684	0.665	0.672	0.526	0.75	0.83	1.001	1.305	1.197	1.908	0.744	1.365
354	High	Master Protein	P30086	phosphatidylethanolamine-binding protein 1 [OS=Homo sapiens]	0	66.563	56	8	43	8	187	21	7.53	123.54	1.775	0.884	2.91	1.375	1.321	0.986	1.312	0.639	1.709	0.933	1.026	0.861	0.38	0.209	0.756	0.377	1.276	0.87	0.974	0.509	1.57	1.081	2.41	0.943	1.568	0.715	0.598	0.172	1.404	0.203
355	High	Master Protein	Q13308-1	Inactive tyrosine-protein kinase 7 [OS=Homo sapiens]	0	66.327	17	13	26	13	1070	118.3	7.09	60.89	1.17	1.379	1.682	1.262	2.498	1.732	0.67	0.511	1.075	1.036	2.107	2.617	0.286	0.252	0.232	0.351	0.699	1.081	1.425	1.504	1.143	1.754	1.029	0.416	0.412	0.504	0.486	0.382	1.383	0.225
356	High	Master Protein	P43251	Biotinidase [OS=Homo sapiens]	0	66.071	19	9	35	9	543	61.1	6.25	87.72	1.114	1.017	1.286	0.947	2.519	0.68	1.117	1.206	1.636	0.88	1.009	0.835	0.793	0.672	1.105	0.934	1.043	1.178	1.039	0.866	1.442	1.053	1.11	1.248	1.321	1.002	1.308	0.862	1.53	0.692
357	High	Master Protein	P27487	Dipeptidyl peptidase 4 [OS=Homo sapiens]	0	66.044	19	13	28	13	766	88.2	6.04	64.36	0.456	0.474	1.043	0.913	2.598	1.55	0.327	0.343	2.287	2.562	4.722	6.543	0.568	0.628	0.187	0.042	1.048	1.706	1.347	1.929	0.327	0.488	1.139	0.478	0.149	0.271	0.262	0.33	1.46	0.518
358	High	Master Protein	P08195	4F2 cell-surface antigen heavy chain [OS=Homo sapiens]	0	65.723	24	12	33	12	630	68	5.01	95.12	1.606	1.224	1.29	0.824	2.082	1.48	0.922	0.756	0.97	0.83	0.931	1.019	0.386	0.265	0.89	0.716	0.724	0.917	0.916	0.746	1.236	1.212	1.076	0.866	0.709	0.703	0.793	0.583	1.108	0.263
359	High	Master Protein	P00748	Coagulation factor XII [OS=Homo sapiens]	0	65.564	24	11	28	11	615	67.7	7.74	71.53	0.591	0.713	0.648	0.752	1.107	0.849	1.013	1.159	0.72	0.648	0.701	0.807	0.621	2.591	0.517	1.213	0.48	0.585	0.751	1.262	0.402	0.312	0.981	0.493	0.782	0.781	0.787	2.633	0.703	2.503
360	High	Master Protein	Q14118	Dystroglycan [OS=Homo sapiens]	0	65.464	21	12	28	12	895	97.4	8.56	72.97	1.848	1.437	1.404	1.264	1.06	0.873	1.945	1.316	1.197	1.071	1.069	1.246	0.549	0.337	0.274	0.382	0.959	1	0.94	0.737	1.786	2.778	1.194	0.699	0.777	0.464	0.931	0.57	1.34	0.273
361	High	Master Protein	P07858	Cathepsin B [OS=Homo sapiens]	0	65.446	28	8	27	8	339	37.8	6.3	75.12	1.226	0.898	0.777	0.515	0.894	0.968	0.817	0.549	1.62	1.337	1.549	1.281	0.621	0.458	0.802	0.774	1.969	0.883	0.895	0.61	2.187	2.134	0.799	0.714	0.764	1.316	1.089	0.724	1.464	0.462
362	High	Master Protein	P07737	profilin-1 [OS=Homo sapiens]	0	64.819	53	6	27	6	140	15	8.27	73.66	1.455	1.308	0.881	1.025	0.469	2.273	0.791	0.731	0.8	1.321	1.087	1.605	1.028	0.248	0.934	0.874	0.651	0.767	0.86	1.018	0.635	0.449	0.527	0.741	0.426	0.858	0.3	0.164	0.717	0.252
363	High	Master Protein	Q9UGM3-1	deleted in malignant brain tumors 1 protein [OS=Homo sapiens]	0	64.799	21	10	28	10	2413	260.6	5.44	83.54	0.458	0.718	0.936	0.666	4.431	0.284	0.762	0.484	15.835	21.412	0.359	0.01	4.777	5.191	0.744	0.305	0.581	0.62	1.308	1.343	0.919	1.294	0.182	0.01	0.119	0.274	0.793	0.107	0.576	4.846
364	High	Master Protein	P37802	Transgelin-2 [OS=Homo sapiens]	0	64.582	69	10	26	10	199	22.4	8.25	75.16	0.815	1.065	0.717	1.115	2.58	5.269	0.444	0.315	0.443	0.56	1.904	3.933	0.281	0.131	0.198	0.144	0.43	0.727	0.571	0.831	0.444	0.507	0.389	0.302	0.217	0.276	0.125	0.135	0.483	0.123
365	High	Master Protein	Q92954-1	Proteoglycan 4 [OS=Homo sapiens]	0	64.437	11	15	38	15	1404	151	9.5	90.65	0.354	0.843	0.537	0.974	0.567	1.467	0.476	0.881	1.016	2.057	1.371	2.135	0.774	0.913	0.43	0.476	0.615	2.223	0.803	2.102	0.219	0.709	0.657	0.468	0.524	0.739	0.371	0.59	1.1	0.877
366	High	Master Protein	O75874	Isocitrate dehydrogenase [NADP] cytoplasmic [OS=Homo sapiens]	0	64.358	33	14	38	14	414	46.6	7.01	96.59	0.671	0.464	1.284	0.947	3.112	4.129	0.335	0.245	0.672	0.761	1.788	2.395	0.384	0.277	0.265	0.225	0.719	0.856	0.909	0.93	0.717	0.539	0.775	0.532	0.224	0.373	0.189	0.086	0.989	0.246
367	High	Master Protein	P16035	Metalloproteinase inhibitor 2 [OS=Homo sapiens]	0	63.991	38	10	41	10	220	24.4	7.49	109.45	1.462	0.906	1.205	1.161	0.945	0.618	0.987	0.707	1.968	1.84	0.956	1.11	0.596	0.203	0.842	0.487	1.192	1.21	1.04	0.895	1.717	1.733	1.319	0.98	1.037	0.73	1.764	0.838	1.248	0.184
368	High	Master Protein	P09104	Gamma-enolase [OS=Homo sapiens]	0	63.977	38	11	39	9	434	47.2	5.03	116.23	1.248	1.423	4.73	1.096	1.518	1.537	1.744	0.947	1.549	0.553	0.999	0.886	0.508	0.194	1.668	0.514	2.365	1.05	0.671	0.454	0.949	0.527	1.626	0.796	1.509	0.594	0.412	0.181	2.301	0.166
369	High	Master Protein	Q6MZW2	Follistatin-related protein 4 [OS=Homo sapiens]	0	63.933	18	12	24	11	842	93	6.32	60.04	1.843	1.549	1.097	0.929	1.013	0.558	1.727	1.1	2.062	1.542	0.972	0.734	0.962	0.709	1.002	0.622	1.213	1.159	0.96	0.673	2.018	2.148	0.986	1.385	1.262	1.026	0.983	0.448	2.021	0.65
370	High	Master Protein	Q13449	Limbic system-associated membrane protein [OS=Homo sapiens]	0	63.441	30	8	72	8	338	37.4	6.98	198.88	1.279	1.132	1.491	1.075	1	0.561	1.735	1.211	1.212	0.976	1.086	0.89	0.48	0.259	1.006	0.566	1.214	1.203	1.357	0.541	1.666	1.826	1.557	1.144	0.982	0.587	0.864	0.253	1.711	0.241
371	High	Master Protein	Q9P121-4	Isoform 4 of Neurotrimin [OS=Homo sapiens]	0	63.342	32	9	46	7	355	39.2	8	120.99	1.561	1.204	1.831	1.233	1.165	0.51	1.554	1.086	1.33	1.079	1.068	0.901	0.518	0.271	0.957	0.481	1.224	1.175	1.127	0.553	1.662	1.432	1.47	1.261	1.087	0.737	0.85	0.228	1.437	0.23
372	High	Master Protein	Q15904	V-type proton ATPase subunit S1 [OS=Homo sapiens]	0	63.125	19	6	24	6	470	52	6.14	71.03	2.057	1.399	1.28	1.357	0.024	0.814	1.64	1.006	1.38	1.401	0.976	1.131	0.536	0.346	0.924	0.891	1.594	1.688	0.852	0.734	1.81	1.494	0.937	1.465	0.749	0.813	0.68	0.294	1.571	0.376
373	High	Master Protein	P07355	Annexin A2 [OS=Homo sapiens]	0	62.488	37	13	32	13	339	38.6	7.75	77.42	1.529	2.027	0.724	0.863	2.755	1.741	0.698	0.694	0.699	0.894	0.819	1.424	0.596	0.347	0.662	0.679	0.561	0.563	0.732	0.812	1.1	1.054	0.433	0.853	0.505	1.434	0.471	0.084	0.792	0.334
374	High	Master Protein	P40925	Malate dehydrogenase, cytoplasmic [OS=Homo sapiens]	0	62.387	34	12	38	12	334	36.4	7.36	84.11	1.448	1.351	3.072	1.077	1.717	1.675	1.102	0.529	1.236	0.683	1.098	1.124	0.524	0.26	0.754	0.385	1.163	0.829	0.75	0.426	1.214	1.176	1.531	0.71	1.091	0.641	0.425	0.106	1.439	0.249
375	High	Master Protein	Q8WVQ1	Soluble calcium-activated nucleotidase 1 [OS=Homo sapiens]	0	62.373	39	14	37	14	401	44.8	6.09	82.39	1.278	0.982	1.324	1.153	1.605	0.672	1.408	1.153	1.388	1.12	1.22	1.186	0.538	0.518	0.648	0.5	1.128	1.35	0.954	0.69	1.555	1.628	1.039	1.123	0.746	0.582	1.06	0.315	1.373	0.493
376	High	Master Protein	Q24JP5	Transmembrane protein 132A [OS=Homo sapiens]	0	62.176	15	11	29	11	1023	110	5.62	86.87	1.853	2	1.326	1.094	1.099	0.537	1.787	1.309	1.493	1.253	0.622	0.727	0.466	0.158	0.51	0.341	1.099	1.803	1.08	0.626	2.543	3.655	0.838	0.645	0.538	0.378	0.369	0.247	0.863	0.072
377	High	Master Protein	P24592	insulin-like growth factor-binding protein 6 [OS=Homo sapiens]	0	62.069	40	5	42	5	240	25.3	7.81	147.37	1.453	1.181	1.331	1.555	0.749	0.96	0.858	0.696	1.106	1.781	1.494	1.781	0.514	0.679	0.775	0.734	0.801	1.362	1.182	1.08	1.127	2.618	1.846	1.343	1.211	0.969	0.664	0.539	1.884	0.591
378	High	Master Protein	A6NCN2	Putative keratin-87 protein [OS=Homo sapiens]	0	61.97	35	11	21	1	255	29.1	5.8	60.59	0.01	0.01	0.01	0.01	0.01	0.01	0.01	20.353	0.01	0.01	0.01	0.01	0.01	0.01	0.01	0.01	0.01	0.01	0.01	0.01	0.396	0.01	0.01	0.01	0.01	0.01	0.01	0.01	0.01	0.01
379	High	Master Protein	O00461	Golgi integral membrane protein 4 [OS=Homo sapiens]	0	61.894	23	12	28	12	696	81.8	4.77	75.42	1.324	1.095	2.169	1.222	2.096	0.42	1.756	0.938	1.432	1.238	1.489	1.039	0.469	0.193	0.847	0.525	1.226	0.995	1.282	0.601	1.598	1.935	2.059	1.243	1.961	0.568	0.905	0.428	2.172	0.267
380	High	Master Protein	O14498	Immunoglobulin superfamily containing leucine-rich repeat protein [OS=Homo sapiens]	0	61.526	32	8	30	8	428	46	5.15	107.09	1.037	1.533	0.519	0.815	0.724	1.423	0.775	0.952	0.797	1.355	1.167	2.086	0.543	0.583	0.611	0.621	0.736	1.622	0.678	1.057	0.526	1.612	0.52	1.484	0.336	0.652	0.937	0.817	1.664	0.514
381	High	Master Protein	Q9NT99	Leucine-rich repeat-containing protein 4B [OS=Homo sapiens]	0	61.246	17	13	25	13	713	76.4	7.23	74.29	1.356	1.217	1.617	0.874	1.963	0.452	1.483	1.018	1.736	0.902	0.848	0.585	0.647	0.224	0.656	0.485	1.314	1.108	0.886	0.449	2.357	1.882	1.223	1.289	1.286	1.017	0.747	0.287	1.538	0.27
382	High	Master Protein	Q8TAG5-1	V-set and transmembrane domain-containing protein 2A [OS=Homo sapiens]	0	60.994	26	7	22	7	236	25.8	8.27	72.56	1.25	1.583	1.182	1.112	1.227	0.466	2.424	1.843	1.091	0.87	0.689	0.64	0.292	0.144	1.103	0.654	1.563	1.63	1.408	0.598	1.702	1.134	1.082	0.914	0.535	0.469	0.595	0.205	0.993	0.116
383	High	Master Protein	P14550	alcohol dehydrogenase [NADP(+)] [OS=Homo sapiens]	0	60.926	43	11	23	11	325	36.6	6.79	60.43	1.844	1.403	1.377	0.888	0.404	1.995	0.993	0.627	1.262	1.607	1.574	1.926	0.594	0.303	0.944	0.514	0.908	0.83	0.891	0.839	1.076	1.071	1.399	0.994	0.895	0.739	0.355	0.199	1.071	0.412
384	High	Master Protein	Q12907	Vesicular integral-membrane protein VIP36 [OS=Homo sapiens]	0	60.643	32	9	34	9	356	40.2	6.95	91.3	1.315	1.182	1.693	1.64	0.562	0.875	1.406	1.309	1.066	0.957	0.679	0.616	0.624	0.402	0.983	0.806	1.012	1.115	0.912	0.746	1.492	1.374	1.121	0.99	0.866	0.636	0.779	0.589	1.18	0.421
385	High	Master Protein	P05109	Protein S100-A8 [OS=Homo sapiens]	0	60.536	94	11	41	11	93	10.8	7.03	97.23	0.424	0.793	0.167	0.137	0.179	0.187	0.173	0.605	0.113	1.079	0.225	0.521	9.349	0.338	0.225	0.345	1.608	0.211	1.312	0.478	0.229	0.241	0.205	0.589	0.225	0.758	0.328	0.212	0.262	0.369
386	High	Master Protein	P80188	Neutrophil gelatinase-associated lipocalin [OS=Homo sapiens]	0	60.514	49	8	35	8	198	22.6	8.91	81.33	1.302	1.346	0.525	0.418	0.792	0.935	1.773	2.082	0.353	0.529	0.195	0.447	0.79	0.427	0.118	0.156	0.61	0.94	2.874	3.134	1.737	2.367	0.453	0.19	0.184	0.383	0.18	0.11	8.059	0.397
387	High	Master Protein	Q08345-1	Epithelial discoidin domain-containing receptor 1 [OS=Homo sapiens]	0	60.471	14	10	26	10	913	101.1	6.83	66.87	1.037	0.736	1.319	1.088	4.081	2.515	1.646	1.134	1.249	0.973	2.651	2.449	0.376	0.196	0.104	0.126	0.779	1.291	0.692	0.658	1.296	1.345	0.892	0.392	0.636	0.257	0.413	0.121	1.948	0.274
388	High	Master Protein	Q9UNW1	Multiple inositol polyphosphate phosphatase 1 [OS=Homo sapiens]	0	60.434	31	12	29	12	487	55	7.81	85.84	1.254	1.136	0.733	0.936	0.778	1.063	1.062	1.161	1.31	1.004	1.078	1.025	0.871	0.555	0.987	0.828	1.474	1.648	0.906	0.95	1.198	1.517	0.777	1.237	0.919	0.83	0.86	0.609	1.528	0.526
389	High	Master Protein	Q99674-1	Cell growth regulator with EF hand domain protein 1 [OS=Homo sapiens]	0	60.351	43	10	28	10	301	31.9	4.42	84.3	1.397	1.427	1.67	1.042	0.708	0.5	2.002	1.191	1.315	1.036	1.443	1.039	0.499	0.287	0.806	0.687	1.223	1.071	1.052	0.37	1.615	1.835	1.615	1.346	0.678	0.52	1.006	0.333	1.568	0.218
390	High	Master Protein	P37837	Transaldolase [OS=Homo sapiens]	0	60.303	35	13	46	13	337	37.5	6.81	105.53	1.363	1.254	1.891	1.118	1.822	2.199	0.925	0.698	0.691	0.731	0.906	1.24	0.788	0.156	0.651	0.276	1.089	1.243	0.69	0.559	0.762	0.748	1.219	0.546	0.54	0.423	0.31	0.169	0.509	0.147
391	High	Master Protein	Q9NZ08-1	endoplasmic reticulum aminopeptidase 1 [OS=Homo sapiens]	0	60.263	11	9	24	9	941	107.2	6.46	56.44	2.622	2.295	0.963	0.646	1.495	0.674	0.89	0.898	1.323	1.054	0.928	1.023	0.643	0.366	0.771	0.608	0.953	1.252	0.828	0.789	2.26	2.725	0.721	1.068	0.516	0.46	0.662	0.244	0.849	0.372
392	High	Master Protein	P00740	Coagulation factor IX [OS=Homo sapiens]	0	60.242	30	12	29	12	461	51.7	5.47	73.38	1.093	0.883	0.486	0.81	0.316	0.924	0.615	0.96	0.92	0.674	0.916	1.138	1.046	1.432	0.735	1.247	1.151	1.072	0.551	1.122	0.733	0.429	0.794	0.818	1.229	1.21	0.987	1.588	0.427	1.429
393	High	Master Protein	Q9Y6N7	Roundabout homolog 1 [OS=Homo sapiens]	0	60.187	10	12	25	12	1651	180.8	6.04	55.48	1.64	1.596	1.141	0.996	0.583	0.511	1.474	1.03	1.426	1.089	0.948	0.545	0.561	0.223	0.906	0.961	1.173	1.166	0.878	0.532	1.619	1.606	0.866	1.414	0.817	0.859	1.27	0.715	1.341	0.353
394	High	Master Protein	Q08629	Testican-1 [OS=Homo sapiens]	0	60.111	30	12	48	11	439	49.1	6.1	133.48	2.317	1.276	1.774	1.298	1.617	0.445	1.329	0.575	1.867	1.226	1.435	1.099	0.531	0.51	1.013	0.461	0.884	0.737	1.122	0.482	2.57	1.963	2.106	0.882	1.139	0.84	1.354	0.439	1.946	0.558
395	High	Master Protein	P55285-1	Cadherin-6 [OS=Homo sapiens]	0	60.059	17	10	29	9	790	88.3	4.93	77.37	0.982	0.833	1.274	0.991	1.172	0.987	1.772	1.405	1.256	1.243	1.29	1.549	0.648	0.723	0.523	0.511	1.015	1.361	1.503	1.359	1.6	1.934	0.982	0.953	0.595	0.631	0.567	0.174	1.789	0.645
396	High	Master Protein	O60279	Sushi domain-containing protein 5 [OS=Homo sapiens]	0	60.007	25	13	32	13	629	68	4.91	77.51	1.263	1.065	1.93	1.458	2.264	0.618	1.709	1.138	1.397	1.231	0.929	0.795	0.406	0.093	0.667	0.267	1.143	1.153	1.399	0.746	2.035	1.882	1.014	0.628	0.786	0.508	1.366	0.953	1.742	0.083
397	High	Master Protein	Q15084-1	Protein disulfide-isomerase A6 [OS=Homo sapiens]	0	59.972	28	10	20	10	440	48.1	5.08	57.79	1.071	1.274	0.973	0.698	1.576	3.357	0.869	0.937	0.777	0.632	1.098	2.298	0.495	0.48	0.334	0.432	0.7	0.863	0.615	0.724	0.503	1.019	0.951	0.818	0.383	0.654	0.464	0.48	0.627	0.419
398	High	Master Protein	P05154	Plasma serine protease inhibitor [OS=Homo sapiens]	0	59.938	27	10	34	10	406	45.6	9.26	87.95	0.858	0.623	1.177	0.968	0.779	0.388	1.245	1.262	1.751	1.255	0.775	0.697	1.353	1.163	1.328	1.219	1.258	1.164	0.968	0.715	0.831	0.764	0.801	1.043	1.319	1.044	1.34	1.113	0.907	1.225
399	High	Master Protein	P20810-6	Isoform 6 of Calpastatin [OS=Homo sapiens]	0	59.902	24	15	30	15	791	84.9	5.36	60.88	0.506	0.459	1.609	1.307	3.865	4.668	0.88	0.577	0.606	0.937	0.579	1.36	0.243	0.101	0.316	0.139	1.036	1.132	0.642	0.616	0.397	0.279	0.651	0.075	0.182	0.329	0.149	0.045	0.655	0.158
400	High	Master Protein	Q92932	Receptor-type tyrosine-protein phosphatase N2 [OS=Homo sapiens]	0	59.746	15	9	15	9	1015	111.2	5.83	49.57	1.046	1.254	1.062	1.017	0.612	0.632	2.064	1.253	0.957	0.814	1.045	0.878	0.644	0.371	0.734	0.842	1.057	1.005	1.027	0.509	1.336	1.294	1.315	1.535	0.457	0.722	0.675	0.273	1.62	0.428
401	High	Master Protein	Q01082-1	Spectrin beta chain, non-erythrocytic 1 [OS=Homo sapiens]	0	59.669	9	18	24	18	2364	274.4	5.57	57.1	1.606	1.958	1.262	0.992	2.266	1.329	0.821	0.589	0.937	0.874	1.216	2.247	0.633	0.414	1.002	0.706	1.566	0.933	0.686	0.743	0.691	1.193	3.236	0.647	0.774	0.494	0.668	0.252	1.167	0.435
402	High	Master Protein	P22692	insulin-like growth factor-binding protein 4 [OS=Homo sapiens]	0	59.652	48	10	39	2	258	27.9	7.15	96.33	1.802	0.804	1.031	1.299	2.273	1.262	0.909	0.464	2.16	2.341	1.366	1.664	0.3	0.407	0.402	0.389	1.451	1.489	1.396	0.9	1.737	2.093	1.145	0.971	0.758	1.04	1.021	0.487	2.109	0.367
403	High	Master Protein	Q02809	Procollagen-lysine,2-oxoglutarate 5-dioxygenase 1 [OS=Homo sapiens]	0	59.593	22	12	18	12	727	83.5	6.95	43.7	1.289	0.808	0.769	0.589	0.989	1.112	0.818	0.741	1.369	0.94	1.101	1.025	0.485	0.585	1.381	1.285	1.109	1.427	0.887	0.681	2.408	2.885	0.798	1.165	0.778	0.69	1.207	0.636	1.177	0.476
404	High	Master Protein	Q08431	Lactadherin [OS=Homo sapiens]	0	59.51	37	12	24	12	387	43.1	8.15	71.57	2.023	1.371	0.708	0.385	0.572	0.44	0.916	0.683	0.79	0.569	0.962	0.935	0.502	0.268	1.395	1.446	0.618	0.531	0.639	0.455	6.663	4.37	0.712	0.668	0.508	0.568	0.939	0.139	0.762	0.259
405	High	Master Protein	Q04917	14-3-3 protein eta [OS=Homo sapiens]	0	59.51	46	10	34	7	246	28.2	4.84	75.81	1.626	1.559	2.251	0.957	3.064	1.852	0.927	0.646	1.103	1.171	1.188	1.415	0.551	0.353	1.431	0.648	0.763	0.776	0.755	0.793	0.907	1.195	1.062	0.536	0.656	0.868	0.489	0.24	1.246	0.213
406	High	Master Protein	Q00610-1	Clathrin heavy chain 1 [OS=Homo sapiens]	0	59.194	13	18	24	18	1675	191.5	5.69	53.15	2.12	2.565	1.339	0.655	2.226	2.679	0.723	0.448	0.795	0.405	0.993	1.778	0.499	0.329	0.693	0.366	0.8	0.753	0.553	0.763	0.365	0.554	0.979	0.491	0.362	0.647	0.31	0.112	0.642	0.23
407	High	Master Protein	Q9BY67	Cell adhesion molecule 1 [OS=Homo sapiens]	0	59.041	22	6	16	6	442	48.5	5.07	61.39	1.57	1.424	2.171	1.647	0.867	0.973	1.582	1.17	1.156	0.873	0.866	1.346	1.14	0.883	0.931	1.119	1.219	1.433	1.368	1.061	2.167	1.351	1.761	1.261	0.869	0.675	0.686	0.431	1.494	0.53
408	High	Master Protein	Q9HAR2	Adhesion G protein-coupled receptor L3 [OS=Homo sapiens]	0	58.885	11	14	30	14	1447	161.7	6.44	73.21	1.431	1.177	1.324	0.747	1.9	0.914	0.982	0.683	1.191	0.936	1.074	0.614	0.848	0.671	0.803	0.436	1.185	1.005	0.82	0.57	1.866	1.911	1.06	0.863	1.221	0.669	0.599	0.215	1.404	0.635
409	High	Master Protein	Q9Y279	V-set and immunoglobulin domain-containing protein 4 [OS=Homo sapiens]	0	58.825	28	8	26	8	399	44	6.35	69.11	1.383	1.24	1.054	0.977	0.943	1.071	0.795	0.755	0.812	1.579	0.921	1.582	0.464	0.345	1.723	1.313	0.853	1.198	0.983	1.405	1.028	1.233	1.451	0.924	0.706	0.921	0.953	0.959	0.963	0.407
410	High	Master Protein	P30044-1	Peroxiredoxin-5, mitochondrial [OS=Homo sapiens]	0	58.806	64	9	23	9	214	22.1	8.7	62.97	0.847	0.565	0.858	0.732	1.327	5.694	1.209	0.454	1.064	1.169	0.532	1.531	0.418	0.101	0.32	0.143	0.632	0.723	0.549	0.599	0.458	0.339	0.49	0.158	0.208	0.189	0.152	0.048	1.071	0.086
411	High	Master Protein	Q14393-1	Growth arrest-specific protein 6 [OS=Homo sapiens]	0	58.402	17	9	16	9	721	79.6	6.21	54.84	1.084	1.214	1.504	0.99	1.344	0.544	1.933	1.791	1.535	1.194	1.19	1.376	0.796	0.365	1.207	1.079	1.179	1.133	0.711	0.726	1.499	0.625	1.064	1.546	0.718	1.049	0.989	0.588	1.132	0.358
412	High	Master Protein	Q6UXB8-1	Peptidase inhibitor 16 [OS=Homo sapiens]	0	58.289	19	7	24	7	463	49.4	5.39	70.02	1.401	1.198	1.532	1.491	0.841	0.756	1.349	0.829	1.616	1.404	1.507	1.257	0.495	0.515	0.699	0.633	1.138	1.07	1.391	1.019	1.503	1.378	1.596	1.554	1.188	0.739	0.533	0.311	1.359	0.618
413	High	Master Protein	Q8N3T6	Transmembrane protein 132C [OS=Homo sapiens]	0	58.203	14	13	24	13	1108	121.7	6.35	50.24	1.367	1.306	1.297	1.348	1.504	0.587	1.323	1.131	1.328	1.11	0.476	0.638	0.722	0.088	1.173	0.493	1.173	1.242	1.016	0.696	1.421	1.34	0.446	0.651	0.746	0.372	0.412	0.01	0.993	0.268
414	High	Master Protein	P55291	Cadherin-15 [OS=Homo sapiens]	0	58.141	20	11	20	11	814	88.9	4.98	45.75	2.142	1.383	2.115	1.164	1.329	0.743	0.955	0.741	1.593	1.323	1.122	0.865	1.666	1.209	1.414	1.031	0.758	0.943	0.723	0.54	1.292	1.492	1.427	2.299	1.371	1.454	1.123	0.559	2.152	0.724
415	High	Master Protein	Q86UX2-1	Inter-alpha-trypsin inhibitor heavy chain H5 [OS=Homo sapiens]	0	58.111	19	15	27	15	942	104.5	8.28	66.43	2.209	1.755	0.948	0.932	0.796	0.652	1.601	1.323	2.05	1.739	1.161	0.863	1.049	0.59	0.871	0.759	1.075	1.251	0.819	0.621	1.898	2.69	1.032	1.596	1.814	1.277	0.744	0.322	2.263	0.482
416	High	Master Protein	P17677-1	Neuromodulin [OS=Homo sapiens]	0	57.808	64	12	26	12	238	24.8	4.72	58.87	0.919	0.944	2.933	1.604	2.556	0.401	2.353	1.304	1.118	0.916	1.082	0.811	0.384	0.164	1.634	0.445	1.664	1.367	1.282	0.475	1.329	1.484	1.277	1.264	1.119	0.691	1.586	0.211	1.374	0.107
417	High	Master Protein	P62987	Ubiquitin-60S ribosomal protein L40 [OS=Homo sapiens]	0	57.784	52	8	161	8	128	14.7	9.83	303.46	1.107	1.004	2.4	1.483	5.646	1.609	1.542	0.93	0.91	0.844	1.1	1.097	0.432	0.108	0.736	0.354	1.133	1.042	1.062	0.466	1.155	0.943	1.157	0.759	0.848	0.486	0.616	0.075	1.032	0.151
418	High	Master Protein	P53634-1	Dipeptidyl peptidase 1 [OS=Homo sapiens]	0	57.769	21	10	30	10	463	51.8	6.99	77.21	2.246	1.293	1.61	1.7	1.276	1.783	0.673	0.471	1.807	1.493	3.137	2.173	0.4	0.344	0.37	0.334	1.175	1.356	1.101	1.446	1.688	2.966	0.587	0.57	0.365	0.63	0.439	0.177	1.579	0.283
419	High	Master Protein	P40189-1	Interleukin-6 receptor subunit beta [OS=Homo sapiens]	0	57.478	16	13	31	13	918	103.5	5.95	77.6	1.259	1.034	2.301	2.177	2.26	1.301	1.131	0.874	1.198	0.903	1.006	0.886	0.435	0.221	0.721	0.624	1.081	1.303	0.802	0.568	1.421	1.323	0.99	0.978	0.682	0.608	0.584	0.143	1.3	0.149
420	High	Master Protein	P40926	Malate dehydrogenase, mitochondrial [OS=Homo sapiens]	0	57.34	41	11	21	11	338	35.5	8.68	53.05	1.32	0.887	2.001	0.581	1.834	3.058	0.901	0.513	1.011	0.735	1.385	1.729	0.725	0.623	0.921	0.199	0.808	0.601	0.75	0.734	0.661	0.509	0.973	0.528	1.403	0.561	0.369	0.172	1.795	0.647
421	High	Master Protein	P17900	Ganglioside GM2 activator [OS=Homo sapiens]	0	57.248	45	7	40	7	193	20.8	5.31	105.61	1.445	1.319	1.259	1.391	0.621	0.812	1.28	1.268	1.516	1.25	0.975	0.956	0.556	0.338	0.646	0.565	1.057	1.325	1.124	0.801	1.241	1.363	0.711	1.177	0.773	0.645	0.594	0.338	1.19	0.307
422	High	Master Protein	P48745	Protein NOV homolog [OS=Homo sapiens]	0	57.115	37	10	29	10	357	39.1	7.72	72.45	0.828	1.171	1.023	1.299	1.492	0.621	1.362	1.193	1.091	1.9	0.727	1.018	0.406	0.264	0.872	0.597	0.918	1.407	1.234	0.96	1.32	1.515	1.1	1.098	0.886	0.738	0.913	0.248	1.037	0.278
423	High	Master Protein	P40199	Carcinoembryonic antigen-related cell adhesion molecule 6 [OS=Homo sapiens]	0	57.062	24	6	20	5	344	37.2	5.82	91.54	0.136	0.14	2.05	2.437	8.261	2.725	0.13	0.12	0.435	0.525	1.032	2.291	0.211	0.29	0.244	0.09	1.226	2.433	1.401	1.422	0.1	0.165	0.611	0.282	0.184	0.233	0.226	0.14	2.911	0.179
424	High	Master Protein	Q8N126-1	Cell adhesion molecule 3 [OS=Homo sapiens]	0	56.846	26	9	33	9	398	43.3	6.09	75.87	1.433	1.272	1.827	1.51	1.501	0.615	1.836	1.173	1.065	1.21	0.788	0.86	0.526	0.339	0.895	0.645	0.878	1.227	1.134	0.586	1.273	1.593	1.23	1.455	0.777	0.754	0.574	0.207	1.214	0.344
425	High	Master Protein	O60888-1	Protein CutA [OS=Homo sapiens]	0	56.605	47	5	21	5	179	19.1	5.5	64.37	2.037	1.113	2.259	1.195	1.523	1.269	1.433	0.844	2.757	1.584	0.584	0.798	0.751	1.233	0.794	1.02	1.705	1.563	1.78	1.047	3.231	0.829	1.126	0.998	0.632	0.563	0.663	1.736	1.219	1.364
426	High	Master Protein	P07333	Macrophage colony-stimulating factor 1 receptor [OS=Homo sapiens]	0	56.575	11	6	16	6	972	107.9	6.37	54.64	0.998	0.793	1.906	1.636	0.715	0.69	0.785	0.61	1.672	1.58	1.852	1.612	0.504	0.445	0.886	0.627	1.15	1.002	1.418	0.907	1.946	2.419	1.391	0.79	1.116	0.676	1.163	0.418	2.116	0.446
427	High	Master Protein	Q9UGM5-1	Fetuin-B [OS=Homo sapiens]	0	56.563	37	11	32	11	382	42	6.83	73.27	0.372	0.396	0.717	1.104	0.048	0.492	0.974	1.332	1.92	1.723	0.548	0.561	1.222	1.52	1.139	1.522	1.204	1.328	1.087	1.33	0.74	0.776	0.595	1.691	1.034	1.139	0.695	0.691	0.719	1.739
428	High	Master Protein	P55287-1	Cadherin-11 [OS=Homo sapiens]	0	56.536	14	9	17	9	796	87.9	4.91	45.81	1.111	1.282	1.277	1.239	1.162	1.015	1.307	1.167	0.999	1.073	1.28	1.098	0.576	0.578	0.862	0.515	1.181	1.406	1.029	1.088	1.529	1.61	0.945	1.603	0.708	0.647	0.757	0.449	1.47	0.598
429	High	Master Protein	P08727	Keratin, type I cytoskeletal 19 [OS=Homo sapiens]	0	56.431	38	16	39	7	400	44.1	5.14	94.75	2.82	3.182	1.007	0.661	1.73	2.331	0.721	0.403	1.172	0.788	0.846	1.593	0.296	0.216	0.01	0.285	0.802	0.576	0.893	0.634	1.305	1.123	0.162	0.01	0.174	0.159	0.01	0.041	0.658	0.306
430	High	Master Protein	P00915	carbonic anhydrase 1 [OS=Homo sapiens]	0	56.409	28	6	29	6	261	28.9	7.12	65.5	0.149	1.029	0.658	0.12	0.136	0.621	0.431	0.568	0.422	0.607	2.815	1.078	3.513	0.333	0.866	0.346	1.048	0.262	3.125	0.526	0.232	0.345	0.834	0.365	2.851	1.5	0.388	0.324	1.403	0.371
431	High	Master Protein	P09211	Glutathione S-transferase P [OS=Homo sapiens]	0	56.175	50	7	24	7	210	23.3	5.64	64.33	2.101	1.848	1.991	2.087	0.765	0.449	1.973	0.964	1.656	1.492	2.213	3.146	0.633	0.34	0.704	0.355	1.427	1.56	0.945	1.09	0.842	0.89	1.177	0.725	0.677	0.606	0.335	0.227	1.175	0.269
432	High	Master Protein	P51858	hepatoma-derived growth factor [OS=Homo sapiens]	0	56.17	46	11	20	11	240	26.8	4.73	54.64	1.231	1.217	1.331	0.942	5.303	3.375	1.622	0.846	0.489	0.797	1.362	2.085	0.435	0.128	0.322	0.14	0.654	0.889	0.426	0.448	0.709	1.218	0.704	0.216	0.217	0.295	0.213	0.084	0.517	0.133
433	High	Master Protein	Q99574	Neuroserpin [OS=Homo sapiens]	0	56.127	27	9	23	9	410	46.4	4.91	66.26	1.592	0.892	1.084	0.616	1.771	0.598	1.549	0.943	2.499	0.97	1.015	0.649	0.584	0.249	0.746	0.457	1.818	1.454	1.062	0.622	2.678	1.814	1.049	1.228	1.396	0.745	0.979	0.214	1.428	0.207
434	High	Master Protein	P17936	Insulin-like growth factor-binding protein 3 [OS=Homo sapiens]	0	56.032	42	9	36	9	291	31.7	8.69	117.76	1.287	1.226	0.715	0.766	0.799	1.227	1.158	0.982	0.655	0.859	0.867	1.459	0.755	1.179	1.02	1.071	0.604	0.755	0.462	0.713	2.08	3.064	0.879	1.095	0.654	0.73	0.771	1.205	1.674	1.202
435	High	Master Protein	Q14697-1	Neutral alpha-glucosidase AB [OS=Homo sapiens]	0	56.013	18	15	30	15	944	106.8	6.14	59.03	1.853	2.078	1.095	0.902	1.201	1.247	1.019	0.961	0.93	0.808	0.663	1.008	0.539	0.328	0.587	0.605	0.858	1.102	0.53	0.59	1.938	2.781	0.36	0.497	0.514	0.602	0.647	0.518	0.743	0.322
436	High	Master Protein	P02652	Apolipoprotein A-II [OS=Homo sapiens]	0	55.946	64	7	75	7	100	11.2	6.62	265.38	0.635	1.097	0.333	0.59	0.233	0.607	1.105	1.312	0.499	0.756	0.662	0.853	1.206	2.139	1.311	1.515	0.803	0.696	0.418	0.776	0.239	0.342	0.575	1.006	1.171	0.977	1.423	2.534	0.543	2.094
437	High	Master Protein	Q9Y490	Talin-1 [OS=Homo sapiens]	0	55.325	7	13	16	13	2541	269.6	6.07	35.98	0.973	1.817	0.595	0.71	1.052	1.612	0.697	0.743	0.588	0.877	1.152	4.464	3.245	0.268	1.184	1.631	0.857	0.743	0.794	1.036	0.512	1.89	1.315	1.717	0.01	1.97	1.233	0.01	1.256	0.436
438	High	Master Protein	Q16555-1	Dihydropyrimidinase-related protein 2 [OS=Homo sapiens]	0	55.206	26	10	17	9	572	62.3	6.38	47.17	1.586	0.747	3.203	0.493	1.788	0.807	1.968	0.387	2.123	0.581	1.034	1.106	0.438	0.667	1.816	0.718	1.362	0.531	0.516	0.532	0.399	0.512	2.482	0.492	2.062	0.749	0.651	0.425	2.51	0.683
439	High	Master Protein	P16152	Carbonyl reductase [NADPH] 1 [OS=Homo sapiens]	0	55.118	47	9	21	9	277	30.4	8.32	69.69	1.113	0.907	2.551	1.625	1.413	2.168	1.75	0.648	1.301	0.838	1.16	1.365	0.31	0.317	1.205	0.827	1.047	0.859	1.146	1.002	0.79	0.434	1.528	0.467	0.787	0.464	0.609	0.211	1.239	0.243
440	High	Master Protein	P69891	Hemoglobin subunit gamma-1 [OS=Homo sapiens]	0	55.103	63	9	44	8	147	16.1	7.2	105.49	0.136	0.895	0.184	0.058	0.257	0.172	0.33	0.175	0.276	0.4	5.53	0.844	3.485	0.263	0.272	0.231	1.723	0.287	3.33	0.397	0.07	0.229	0.402	0.137	5.278	3.656	0.216	0.17	2.627	0.26
441	High	Master Protein	P61981	14-3-3 protein gamma [OS=Homo sapiens]	0	55.083	48	10	32	7	247	28.3	4.89	72.64	1.334	1.253	2.001	0.961	3.481	2.804	0.878	0.778	0.616	0.61	1.277	1.244	0.264	0.132	0.902	0.438	1.355	0.993	0.564	0.479	0.739	0.797	1.107	0.483	0.722	0.42	0.286	0.077	1.049	0.067
442	High	Master Protein	Q96IY4	Carboxypeptidase B2 [OS=Homo sapiens]	0	54.823	34	9	26	9	423	48.4	7.71	78.96	1.104	1.099	0.751	0.919	0.324	0.7	0.563	0.505	0.981	0.852	0.665	0.928	1.296	1.756	1.534	1.891	1.191	1.059	0.781	0.913	0.67	0.438	0.7	0.673	0.769	0.556	1.764	2.282	0.547	1.843
443	High	Master Protein	P07437	tubulin beta chain [OS=Homo sapiens]	0	54.585	37	10	22	3	444	49.6	4.89	50.55	1.597	1.371	1.877	0.675	0.594	1.566	1.174	1.086	1.26	0.814	1.234	1.511	1.137	0.937	1.386	1.043	0.816	0.709	0.875	0.958	0.808	0.558	1.559	0.926	1.304	1.114	0.88	0.745	1.467	1.025
444	High	Master Protein	Q9NX62	Inositol monophosphatase 3 [OS=Homo sapiens]	0	54.408	35	9	17	9	359	38.7	6.86	57.87	1.538	1.474	1.416	1.757	0.954	0.838	1.241	1.355	1.405	1.096	1.016	1.096	0.623	0.356	0.952	0.807	1.035	1.214	0.972	0.614	1.365	1.499	0.966	1.416	0.613	0.634	0.552	0.356	1.356	0.3
445	High	Master Protein	P36980-1	Complement factor H-related protein 2 [OS=Homo sapiens]	0	54.263	36	8	28	4	270	30.6	6.38	78.03	1.446	1.384	0.711	0.771	0.946	0.924	0.956	1.285	1.596	1.163	1.187	0.949	0.981	1.074	1.77	2.025	0.679	0.712	0.834	0.791	0.904	0.646	0.651	0.68	0.666	0.489	1.156	0.737	1.447	0.984
446	High	Master Protein	Q9BTY2	Plasma alpha-L-fucosidase [OS=Homo sapiens]	0	54.186	24	11	34	11	467	54	6.25	75.31	1.813	1.056	1.461	0.929	0.379	0.846	1.078	0.761	2.108	1.332	1.177	0.912	0.743	0.648	1.039	0.597	1.384	1.01	1.193	0.788	2.198	1.81	1.275	1.125	1.453	0.613	0.856	0.46	1.571	0.677
447	High	Master Protein	P32119	Peroxiredoxin-2 [OS=Homo sapiens]	0	54.017	48	9	27	8	198	21.9	5.97	81.32	0.839	1.247	1.299	0.691	1.506	1.724	0.833	0.617	0.763	0.724	1.739	1.114	2.738	0.144	0.772	0.274	0.626	0.497	1.896	0.603	0.664	0.871	1.047	0.443	1.58	1.149	0.141	0.093	1.443	0.132
448	High	Master Protein	Q9Y617-1	phosphoserine aminotransferase [OS=Homo sapiens]	0	53.725	35	11	21	11	370	40.4	7.66	49.43	2.11	1.726	1.961	0.704	1.759	0.688	1.048	0.645	0.978	0.626	0.624	0.77	0.352	0.197	1.021	0.712	1.02	0.829	0.803	0.545	1.261	0.879	2.674	0.604	1.4	0.568	0.514	0.165	0.993	0.213
449	High	Master Protein	O95428	Papilin [OS=Homo sapiens]	0	53.701	14	12	20	12	1278	137.6	6.89	57.14	1.123	1.184	1.38	1.327	1.219	0.659	1.247	0.995	1.052	1.397	1.062	1.631	0.423	0.351	0.994	0.752	0.736	1.124	1.033	1.199	0.795	1.696	1.381	1.282	0.92	0.793	0.759	0.103	1.529	0.247
450	High	Master Protein	Q8TCZ2	CD99 antigen-like protein 2 [OS=Homo sapiens]	0	53.43	33	7	43	7	262	28	5.14	119.48	1.49	0.998	1.418	1.452	0.915	0.568	2.134	1.18	1.275	1.287	1.257	0.966	0.432	0.233	0.799	0.373	1.097	1.091	1.275	0.459	1.778	1.822	1.81	1.167	0.88	0.574	0.838	0.178	1.813	0.239
451	High	Master Protein	Q9H3G5	Probable serine carboxypeptidase CPVL [OS=Homo sapiens]	0	53.392	22	10	24	10	476	54.1	5.62	74.47	1.159	0.728	1.463	0.631	1.111	0.83	0.948	0.613	3.049	0.809	0.975	0.645	0.93	0.328	0.743	0.463	2.573	1.056	1.378	0.947	3.719	1.448	0.913	0.47	1.589	0.51	1.005	0.218	1.586	0.354
452	High	Master Protein	P0DJI8	Serum amyloid A-1 protein [OS=Homo sapiens]	0	53.354	66	7	37	3	122	13.5	6.79	121.39	0.522	0.528	0.093	1.076	0.287	1.9	0.327	0.471	0.209	0.31	0.077	0.284	0.04	0.58	0.091	0.15	4.047	2.247	2.825	7.116	0.181	0.078	0.01	0.095	0.106	1.434	0.173	0.334	0.01	0.526
453	High	Master Protein	P36871-1	Phosphoglucomutase-1 [OS=Homo sapiens]	0	53.322	25	12	18	12	562	61.4	6.76	46.23	1.142	1.422	1.285	0.801	1.255	2.124	1.027	0.685	1.044	0.82	1.831	2.543	0.869	0.413	0.728	0.382	0.929	1.137	0.805	0.757	0.862	1.363	1.366	0.865	0.653	0.752	0.559	0.296	1.694	0.437
454	High	Master Protein	P48637	glutathione synthetase [OS=Homo sapiens]	0	53.263	31	11	18	11	474	52.4	5.92	45.09	0.99	0.883	1.748	1.331	3.734	2.481	1.031	0.666	0.678	0.647	0.798	0.965	0.768	0.653	0.678	0.482	0.75	0.672	0.793	0.48	0.918	0.91	1.095	0.58	0.787	0.47	0.461	0.412	0.837	0.624
455	High	Master Protein	Q9UMF0	intercellular adhesion molecule 5 [OS=Homo sapiens]	0	53.07	19	12	22	12	924	97.1	5.95	47.44	0.841	1.1	1.174	0.672	2.719	0.682	1.911	1.183	0.932	0.641	0.879	0.762	0.255	0.01	0.755	0.334	1.551	1.773	1.037	0.688	2.117	2.315	0.734	0.813	0.953	0.61	0.429	0.01	1.881	0.227
456	High	Master Protein	Q9Y2T3	guanine deaminase [OS=Homo sapiens]	0	52.93	25	11	27	11	454	51	5.68	68.35	0.956	1.354	1.88	0.856	1.204	0.68	1.624	1.272	0.947	0.667	0.86	0.685	0.716	0.321	0.98	0.768	1.518	1.368	0.949	0.53	2.054	1.56	0.763	1.043	0.842	0.643	0.802	0.291	1.618	0.46
457	High	Master Protein	P48723	Heat shock 70 kDa protein 13 [OS=Homo sapiens]	0	52.908	23	10	24	10	471	51.9	5.76	54.24	1.446	1.237	1.725	1.088	2.63	1.398	1.143	1.006	2.012	1.331	1.471	1.486	0.813	0.339	0.942	0.659	1.386	1.277	1.36	1.102	1.319	1.482	0.849	0.989	1.07	0.78	0.826	0.504	1.267	0.444
458	High	Master Protein	P04792	Heat shock protein beta-1 [OS=Homo sapiens]	0	52.829	40	7	21	7	205	22.8	6.4	58.11	1.313	1.461	1.167	0.935	1.063	2.622	0.871	0.695	0.655	0.705	0.666	1.408	0.414	0.426	0.5	0.469	0.469	0.851	0.675	0.702	0.923	0.655	0.762	0.392	0.279	1.994	0.174	0.411	0.656	0.589
459	High	Master Protein	P29966	Myristoylated alanine-rich C-kinase substrate [OS=Homo sapiens]	0	52.756	37	7	21	7	332	31.5	4.45	38.61	1.489	1.351	1.93	1.09	1.811	0.944	1.297	0.788	1.053	0.95	0.81	0.944	0.415	0.173	1.92	1.15	1.036	0.742	0.59	0.471	0.937	0.939	3.41	0.79	1.436	0.987	0.897	0.106	1.16	0.159
460	High	Master Protein	Q9UJJ9	N-acetylglucosamine-1-phosphotransferase subunit gamma [OS=Homo sapiens]	0	52.721	35	8	26	8	305	34	6.95	76.85	1.729	1.018	1.291	1.239	0.923	0.749	1.172	0.931	2.225	1.695	0.804	1.021	0.658	0.494	0.588	0.646	1.534	1.287	1.347	0.991	1.975	1.544	0.9	0.925	0.941	0.68	0.634	0.451	1.538	0.37
461	High	Master Protein	P05160	Coagulation factor XIII B chain [OS=Homo sapiens]	0	52.67	23	10	20	10	661	75.5	6.39	52.11	0.6	0.694	0.373	0.736	0.166	0.624	0.829	1.126	0.971	0.758	1.156	0.787	1.999	2.532	0.9	1.687	1.019	0.618	0.734	1.269	0.671	0.613	0.51	0.761	1.335	1.374	0.967	1.449	0.393	3.363
462	High	Master Protein	A1L4H1-1	Soluble scavenger receptor cysteine-rich domain-containing protein SSC5D [OS=Homo sapiens]	0	52.494	12	13	20	13	1573	165.6	6.13	41.58	1.086	1.142	0.916	1.074	0.815	0.793	0.929	0.775	1.04	2.129	1.386	1.829	0.298	0.226	0.263	0.384	0.765	1.569	1.54	1.067	1.515	3.945	0.603	0.384	0.422	0.463	0.287	0.275	2.302	0.231
463	High	Master Protein	Q02487	Desmocollin-2 [OS=Homo sapiens]	0	52.47	13	9	22	9	901	99.9	5.34	58.31	1.818	1.394	1.124	1.098	0.507	0.654	1.816	1.598	0.98	0.986	0.639	0.744	0.258	0.24	0.382	0.27	0.875	1.11	1.123	1.006	1.905	2.366	0.632	0.475	0.416	0.461	0.344	0.205	0.927	0.28
464	High	Master Protein	P20933	N(4)-(beta-N-acetylglucosaminyl)-L-asparaginase [OS=Homo sapiens]	0	52.467	27	7	19	7	346	37.2	6.28	50.98	1.291	1.102	1.365	0.611	1.825	0.867	1.242	0.581	1.631	1.051	1.368	0.996	0.937	0.247	1.127	0.716	1.115	1.002	1.334	0.716	1.747	1.771	1.227	0.989	1.361	0.808	1.19	0.256	2.212	0.202
465	High	Master Protein	Q6EMK4	vasorin [OS=Homo sapiens]	0	52.123	17	8	26	8	673	71.7	7.39	77.17	2.805	2.387	0.921	0.737	0.56	0.603	1.192	1.092	0.81	0.685	0.739	0.766	0.56	0.42	0.982	0.648	0.766	0.93	0.776	0.68	1.348	1.577	0.836	1.127	0.91	0.826	0.873	0.507	1.156	0.379
466	High	Master Protein	Q96NY7-1	Chloride intracellular channel protein 6 [OS=Homo sapiens]	0	52.11	21	10	14	9	704	73	4.37	37.24	1.336	0.478	2.497	1.57	3.796	2.303	0.869	0.33	2.558	1.768	1.632	1.98	0.506	0.357	0.494	0.434	1.404	1.198	1.215	0.431	0.928	0.43	0.973	0.689	1.146	0.685	1.15	0.354	1.857	0.37
467	High	Master Protein	Q9NZ53-1	Podocalyxin-like protein 2 [OS=Homo sapiens]	0	51.926	18	8	15	8	605	65	4.34	45	1.478	1.349	1.717	1.311	1.417	1.3	1.431	1.12	1.31	1.896	0.993	1.198	0.308	0.313	0.819	0.439	1.525	1.611	1.223	0.759	1.69	2.312	1.245	0.848	0.624	0.686	0.562	0.302	1.709	0.207
468	High	Master Protein	P80108	Phosphatidylinositol-glycan-specific phospholipase D [OS=Homo sapiens]	0	51.839	17	10	25	10	840	92.3	6.37	62.04	0.702	1.002	0.4	0.739	0.566	0.608	0.817	0.96	0.835	1.048	0.666	0.966	1.366	1.481	1.252	1.896	0.733	0.72	0.736	1.146	0.525	0.513	0.525	0.646	1.158	1.375	1.114	1.974	0.479	1.364
469	High	Master Protein	Q9HC56	Protocadherin-9 [OS=Homo sapiens]	0	51.695	11	11	23	11	1237	136	5.47	52.03	1.438	1.218	1.093	0.929	0.962	0.546	1.515	0.867	1.689	0.995	1.532	0.631	1.372	0.213	1.287	0.561	1.28	1.26	1.099	0.529	2.404	2.15	1.209	1.402	1.325	1.001	0.81	0.359	1.785	0.263
470	High	Master Protein	Q14525	Keratin, type I cuticular Ha3-II [OS=Homo sapiens]	0	51.623	26	11	27	3	404	46.2	4.84	66.56	0.196	0.127	0.108	0.281	0.153	0.269	0.214	14.684	0.343	0.01	0.01	0.01	0.01	0.01	0.01	0.01	0.365	0.435	0.252	0.392	0.669	0.029	0.01	0.01	0.061	0.092	0.01	0.086	0.055	0.01
471	High	Master Protein	Q9UHL4	Dipeptidyl peptidase 2 [OS=Homo sapiens]	0	51.583	22	9	23	9	492	54.3	6.32	64.68	0.69	0.585	1.342	0.682	1.358	0.722	1.468	0.812	2.946	0.966	1.385	0.998	1.043	0.666	1.201	0.859	1.949	0.874	1.415	0.679	3.293	2.336	0.924	0.742	2.076	0.934	1.237	0.613	1.787	0.685
472	High	Master Protein	P62937	peptidyl-prolyl cis-trans isomerase A [OS=Homo sapiens]	0	51.352	55	10	57	10	165	18	7.81	144.57	1.1	0.927	1.383	0.928	2.295	2.052	0.683	0.435	0.735	0.736	2.445	2.959	0.379	0.246	0.508	0.245	1.073	1.314	0.798	0.804	0.793	0.556	1.218	0.318	0.501	0.381	0.279	0.109	0.908	0.232
473	High	Master Protein	O94769	Extracellular matrix protein 2 [OS=Homo sapiens]	0	51.27	17	9	21	9	699	79.7	5.41	53.76	1.425	1.25	0.763	1.313	0.242	0.833	0.922	1.274	1.569	1.811	1.096	1.49	0.603	0.396	1.29	0.841	0.675	1.07	0.614	1.016	0.834	2.055	1.17	1.75	1.03	1.707	0.5	0.433	0.797	0.465
474	High	Master Protein	Q92563	Testican-2 [OS=Homo sapiens]	0	51.18	31	12	21	12	424	46.7	4.83	61.28	2.676	1.278	1.394	1.009	0.553	0.373	1.695	0.971	1.622	0.986	0.774	0.584	0.583	0.12	0.568	0.464	0.766	0.653	0.692	0.354	1.741	1.026	1.741	0.768	1.278	0.539	0.66	0.093	1.405	0.176
475	High	Master Protein	P12277	Creatine kinase B-type [OS=Homo sapiens]	0	51.104	33	10	27	9	381	42.6	5.59	67.27	1.329	0.675	3.294	0.541	3.123	1.36	4.275	0.464	1.834	0.576	0.972	0.379	0.3	0.246	1.883	0.291	1.517	0.704	0.649	0.621	0.501	0.274	3.867	0.426	1.614	0.435	0.277	0.171	2.369	0.187
476	High	Master Protein	P26927	Hepatocyte growth factor-like protein [OS=Homo sapiens]	0	51.055	26	14	25	14	711	80.3	7.68	57.13	0.817	0.898	0.753	0.82	0.237	0.799	0.955	1.132	0.939	0.883	0.388	0.478	1.483	1.808	1.114	1.099	1.22	0.888	0.903	1.039	0.472	0.544	0.824	0.925	1.121	0.889	1.094	1.272	0.733	1.947
477	High	Master Protein	P02743	Serum amyloid P-component [OS=Homo sapiens]	0	50.957	31	8	25	8	223	25.4	6.54	72.94	0.462	0.543	0.169	0.659	0.333	0.915	0.442	1.316	0.245	0.122	0.295	0.699	2.898	3.642	0.306	0.834	0.143	0.319	0.515	0.865	0.157	0.183	0.254	0.414	1.112	1.921	0.756	2.308	0.136	3.733
478	High	Master Protein	Q6UX06	Olfactomedin-4 [OS=Homo sapiens]	0	50.655	22	8	20	8	510	57.2	5.69	59.88	5.833	7.208	0.41	0.396	0.33	0.206	0.38	0.367	0.333	0.406	0.01	0.01	0.439	0.318	0.01	0.01	0.242	0.304	0.552	0.317	0.385	0.232	0.08	0.01	0.01	0.01	0.089	0.085	0.01	0.361
479	High	Master Protein	P04406-1	glyceraldehyde-3-phosphate dehydrogenase [OS=Homo sapiens]	0	50.552	38	10	41	10	335	36	8.46	79.27	1.779	1.745	1.035	0.542	2.566	2.994	1.109	0.466	0.806	0.521	0.854	0.691	0.784	0.229	1.092	0.823	0.66	0.503	0.439	0.535	0.811	0.499	0.779	0.503	0.707	0.534	0.3	0.234	1.184	0.243
480	High	Master Protein	P28799	Granulins [OS=Homo sapiens]	0	50.496	27	14	25	14	593	63.5	6.83	60.5	0.796	0.477	1.461	1.502	3.321	2.753	0.46	0.513	0.918	1.212	1.715	1.828	0.261	0.336	0.421	0.418	0.667	1.157	0.979	1.005	1.583	3.528	0.822	0.255	0.6	0.293	0.445	0.247	2.637	0.349
481	High	Master Protein	O14786-1	Neuropilin-1 [OS=Homo sapiens]	0	49.955	13	10	23	10	923	103.1	5.88	64.58	0.717	0.71	1.414	1.505	1.992	0.986	1.011	0.832	1.778	2.028	2.791	3.028	0.638	0.626	0.575	0.649	1.085	1.145	1.145	1.1	0.903	1.184	1.223	1.105	0.653	0.743	0.485	0.498	1.598	0.514
482	High	Master Protein	Q92626	peroxidasin homolog [OS=Homo sapiens]	0	49.926	12	14	18	14	1479	165.2	7.17	33.46	3.46	2.069	0.571	0.705	1.693	0.755	0.945	0.737	1.007	0.605	0.934	1.296	0.574	0.577	0.32	0.328	0.607	0.821	0.742	0.76	0.632	1.135	0.579	0.952	0.804	0.509	1.48	1.594	0.957	0.82
483	High	Master Protein	P05937	Calbindin [OS=Homo sapiens]	0	49.856	44	10	20	9	261	30	4.83	47.65	1.788	0.967	2.451	1.684	1.106	0.882	0.983	0.632	1.039	0.91	0.593	0.508	0.295	0.299	0.385	0.427	0.998	0.918	0.587	0.466	1.404	1.076	2.094	1.109	1.138	0.616	0.425	0.117	0.98	0.309
484	High	Master Protein	O96009	Napsin-A [OS=Homo sapiens]	0	49.846	20	6	21	6	420	45.4	6.61	60.94	0.235	0.199	1.815	2.959	0.376	1.235	0.206	0.097	3.779	4.395	5.046	8.137	0.142	0.126	0.082	0.068	0.382	0.86	1.848	3.029	0.191	0.112	0.28	0.122	0.145	0.212	0.113	0.125	3.002	0.12
485	High	Master Protein	P04066	tissue alpha-L-fucosidase [OS=Homo sapiens]	0	49.539	23	10	34	10	466	53.7	6.84	82.63	0.964	0.785	1.338	0.756	1.274	1.298	1.043	0.791	1.913	1.272	1.565	1.225	0.89	0.62	1.024	0.766	1.327	1.189	1.344	0.875	1.968	1.402	0.976	1.263	1.365	0.936	0.744	0.508	1.555	0.641
486	High	Master Protein	Q04756	Hepatocyte growtH factor activator [OS=Homo sapiens]	0	49.359	20	11	29	11	655	70.6	7.24	79.16	0.773	0.986	0.781	1.029	0.789	0.607	1.366	1.347	0.691	0.839	0.553	0.799	0.768	0.98	0.75	0.979	1.098	1.024	1.01	1.181	0.577	0.622	0.685	0.865	0.906	0.783	1.008	1.38	0.781	0.937
487	High	Master Protein	Q01518-1	adenylyl cyclase-associated protein 1 [OS=Homo sapiens]	0	49.28	27	10	17	10	475	51.9	8.06	44.47	1.498	2.084	0.739	0.639	2.036	1.537	0.675	0.548	0.845	1.183	1.039	1.705	2.004	0.22	0.788	0.926	0.798	0.638	0.917	1.397	0.623	0.993	0.436	0.758	0.537	1.118	0.87	0.22	0.848	0.426
488	High	Master Protein	P05534	HLA class I histocompatibility antigen, A-24 alpha chain [OS=Homo sapiens]	0	49.261	37	9	19	3	365	40.7	6.34	44.87	0.507	0.61	0.572	0.376	1.006	0.73	0.772	0.599	0.524	0.487	0.487	0.609	0.137	0.094	4.305	3	1.73	2.325	2.729	3.053	0.617	0.482	0.401	0.427	0.243	0.416	1.318	1.028	1.489	0.095
489	High	Master Protein	Q9BQT9	Calsyntenin-3 [OS=Homo sapiens]	0	49.201	13	11	21	11	956	106	5.44	42.21	2.355	1.028	1.615	1.206	1.276	0.964	1.405	0.72	2.005	1.011	1.643	1.563	0.787	0.493	1.048	0.695	1.238	0.865	1.113	0.497	1.993	1.767	1.405	0.9	1.194	0.874	1.153	0.477	1.572	0.565
490	High	Master Protein	Q9P2E7	Protocadherin-10 [OS=Homo sapiens]	0	49.069	17	12	17	12	1040	112.9	4.87	40.55	1.255	1.335	1.451	1.122	1.18	0.662	1.752	1.377	1.332	0.912	1.312	0.898	0.574	0.295	0.791	0.359	1.429	1.427	1.494	0.836	1.856	1.615	1.289	0.918	0.728	0.512	0.656	0.433	1.276	0.207
491	High	Master Protein	A0M8Q6	immunoglobulin lambda constant 7 [OS=Homo sapiens]	0	48.922	58	5	130	2	106	11.2	8.29	450.46	0.357	0.647	1.461	2.843	3.046	0.44	0.226	0.114	0.476	0.915	0.258	0.152	1.671	1.908	0.969	1.079	0.619	1.584	0.938	1.498	0.316	0.831	1.12	2.32	0.535	0.832	1.26	1.337	0.345	1.924
492	High	Master Protein	P19338	Nucleolin [OS=Homo sapiens]	0	48.91	18	14	23	14	710	76.6	4.7	56.99	1.672	1.055	0.648	0.573	3.195	5.162	0.669	0.433	0.447	0.596	0.809	1.268	0.161	0.165	0.303	0.143	0.519	0.535	0.378	0.383	0.391	0.31	0.449	0.158	0.099	0.294	0.157	0.187	0.213	0.177
493	High	Master Protein	P68371	Tubulin beta-4B chain [OS=Homo sapiens]	0	48.827	34	10	17	1	445	49.8	4.89	38.71	2.245	0.992	3	0.413	0.575	1.821	2.49	0.652	1.866	0.634	0.875	0.701	0.383	0.457	1.917	0.349	0.597	0.594	0.481	0.517	0.458	0.57	2.375	0.493	2.057	0.8	0.353	0.448	1.981	0.478
494	High	Master Protein	Q9NY47	Voltage-dependent calcium channel subunit alpha-2/delta-2 [OS=Homo sapiens]	0	48.74	11	10	18	10	1150	129.7	5.8	35.85	1.995	1.722	2.238	1.522	1.474	0.498	1.445	1.088	2.974	2.73	1.897	1.93	0.849	0.238	0.01	0.414	1.245	1.384	0.96	0.681	1.965	2.434	1.217	0.992	0.53	0.454	0.522	0.176	2.182	0.335
495	High	Master Protein	P61626	lysozyme c [OS=Homo sapiens]	0	48.608	68	9	43	9	148	16.5	9.16	102.61	1.204	0.921	1.211	1.182	0.988	0.52	0.594	0.723	1.355	2.295	0.443	0.418	1.498	2.11	0.577	0.448	0.85	1.031	1.374	1.528	0.897	0.631	0.829	0.743	0.598	0.926	0.374	0.24	0.371	2.087
496	High	Master Protein	Q9UBX1	Cathepsin F [OS=Homo sapiens]	0	48.489	19	9	18	9	484	53.3	8.22	52.26	1.582	0.994	1.05	0.916	1.198	0.736	1.191	0.961	2.159	1.108	0.995	0.639	0.698	0.244	0.885	0.588	1.403	1.031	1.109	0.694	1.569	1.953	0.805	0.911	1.128	0.559	0.64	0.154	1.669	0.269
497	High	Master Protein	Q6ZRP7	Sulfhydryl oxidase 2 [OS=Homo sapiens]	0	48.446	19	12	21	12	698	77.5	7.72	49.62	1.653	1.732	1.487	1.411	1.054	0.867	1.283	0.968	1.306	1.047	1.285	1.571	0.762	0.316	0.549	0.934	0.638	1.123	0.725	0.601	1.398	2.637	1.211	1.949	0.367	0.695	0.668	0.564	1.491	0.447
498	High	Master Protein	P01210	Proenkephalin-A [OS=Homo sapiens]	0	48.394	30	6	38	6	267	30.8	5.53	88.47	1.389	0.99	1.542	0.819	1.411	0.501	1.669	0.679	1.53	0.934	0.921	0.769	0.491	0.29	0.725	0.396	1.459	0.897	1.351	0.497	2.448	2.042	3.156	0.906	0.836	0.384	1.586	0.19	2.142	0.317
499	High	Master Protein	P14923	Junction plakoglobin [OS=Homo sapiens]	0	48.305	19	13	22	12	745	81.7	6.14	53.78	1.334	1.854	0.451	0.619	0.983	0.834	0.557	1.277	0.675	0.69	1.253	0.437	2.034	0.809	0.775	0.798	0.356	0.559	0.596	0.879	3.017	0.969	0.76	0.485	0.782	5.672	1.031	0.468	0.567	0.637
500	High	Master Protein	P05186-1	Alkaline phosphatase, tissue-nonspecific isozyme [OS=Homo sapiens]	0	48.24	19	10	20	10	524	57.3	6.67	49	1.669	1.596	1.614	1.352	1.322	0.461	0.658	0.369	10.813	14.011	1.225	1.799	0.417	1.725	0.844	0.383	0.521	0.678	1.658	1.717	0.739	1.107	1	0.631	0.505	0.847	1.289	0.888	4.947	1.326
501	High	Master Protein	P02745	Complement C1q subcomponent subunit A [OS=Homo sapiens]	0	48.171	29	6	21	6	245	26	9.11	60.3	0.991	1.339	1.061	1.114	1.011	0.975	0.802	1.455	0.438	0.911	0.937	0.99	0.573	1.815	0.854	0.85	0.872	1.229	0.842	1.038	1.095	1.229	1.002	1.102	0.594	1.944	0.581	1.071	0.779	1.891
502	High	Master Protein	P39060-1	Isoform 2 of Collagen alpha-1(XVIII) chain [OS=Homo sapiens]	0	48.159	8	10	35	10	1519	153.9	5.68	85.74	1.515	1.175	1.407	1.482	0.9	0.514	0.994	0.862	1.53	1.685	1.438	1.612	1.334	0.361	1.019	0.914	0.842	1.254	1.167	1.179	1.51	2.123	1.401	0.948	0.933	0.666	1.075	0.581	1.822	0.392
503	High	Master Protein	P08581-1	Hepatocyte growth factor receptor [OS=Homo sapiens]	0	47.749	11	13	20	13	1390	155.4	7.33	39.96	0.419	0.65	1.772	2.2	0.84	1.446	0.323	0.224	0.715	0.71	3.991	4.657	0.269	0.272	1.758	2.377	0.809	0.966	1.43	0.941	0.445	0.315	0.417	0.372	0.303	0.248	0.575	0.248	1.603	0.371
504	High	Master Protein	P12273	Prolactin-inducible protein [OS=Homo sapiens]	0	47.458	57	7	28	7	146	16.6	8.05	64.97	1.932	1.24	0.434	0.392	0.902	0.347	0.454	0.417	0.388	0.519	0.303	0.174	0.386	0.116	0.092	0.116	0.379	0.537	0.607	0.524	10.988	11.544	0.176	0.2	0.214	0.264	0.089	0.153	0.2	0.132
505	High	Master Protein	Q96S96	Phosphatidylethanolamine-binding protein 4 [OS=Homo sapiens]	0	47.295	30	6	32	6	227	25.7	6.54	78.27	1.395	0.668	1.735	1.273	2.242	0.656	1.215	0.691	2.53	1.514	2.234	1.872	0.669	0.237	0.621	0.299	0.855	0.796	1.269	0.698	1.958	1.554	1.741	1.087	1.292	0.736	0.593	0.108	1.763	0.212
506	High	Master Protein	P61769	Beta-2-microglobulin [OS=Homo sapiens]	0	47.172	50	4	67	4	119	13.7	6.52	223.26	1.245	1.054	1.568	1.303	1.715	0.861	1.645	1.23	1.901	2.276	1.439	1.243	0.692	0.344	2.886	1.195	1.27	1.115	1.291	0.853	1.34	2.083	1.637	1.643	1.269	0.938	0.981	0.33	1.051	0.348
507	High	Master Protein	P23515	Oligodendrocyte-myelin glycoprotein [OS=Homo sapiens]	0	47.091	24	9	28	9	440	49.6	7.94	84.68	1.029	0.864	1.15	0.809	1.197	0.581	1.32	0.937	1.181	0.788	1.148	0.675	0.843	1.186	0.886	0.675	1.087	1.176	1.023	0.619	1.922	2.06	1.152	1.072	1.123	0.725	1.027	1.227	1.457	1.04
508	High	Master Protein	Q9Y5Y7	Lymphatic vessel endothelial hyaluronic acid receptor 1 [OS=Homo sapiens]	0	47.085	21	6	32	6	322	35.2	8.28	91.1	0.96	1.144	1.576	1.432	0.617	0.661	1.494	1.07	1.09	1.152	1.207	1.505	0.562	0.47	0.433	0.496	1.12	1.357	1.369	1.201	1.54	1.471	0.965	1.038	1.047	1.293	0.759	0.878	1.592	0.477
509	High	Master Protein	Q6UX71-1	Plexin domain-containing protein 2 [OS=Homo sapiens]	0	47.036	17	8	37	8	529	59.5	6.46	110.28	1.293	1.072	1.77	1.334	1.02	0.613	1.138	0.958	1.327	1.11	0.903	0.945	0.467	0.368	0.51	0.508	0.802	0.917	1.163	0.858	1.654	1.279	0.759	0.961	0.937	0.71	0.662	0.344	1.101	0.432
510	High	Master Protein	O95436-1	Sodium-dependent phosphate transport protein 2B [OS=Homo sapiens]	0	46.958	20	9	23	1	690	75.7	8.15	63.04	0.046	0.01	0.355	0.511	5.156	3.728	0.262	0.116	0.223	0.304	2.844	5.657	0.096	0.01	0.01	0.062	0.578	1.662	0.46	0.805	0.06	0.01	0.073	0.01	0.24	0.185	0.01	0.01	0.705	0.012
511	High	Master Protein	Q16849-1	Receptor-type tyrosine-protein phosphatase-like N [OS=Homo sapiens]	0	46.944	9	7	20	7	979	105.8	7.11	63.92	1.625	1.264	2.581	1.075	1.156	0.42	1.751	1.385	1.158	0.875	0.865	0.725	0.433	0.109	1.903	0.575	1.125	1.232	1.525	0.501	1.493	1.506	1.236	1.089	0.361	0.389	0.819	0.167	1.41	0.156
512	High	Master Protein	P42785-1	lysosomal Pro-X carboxypeptidase [OS=Homo sapiens]	0	46.903	22	8	17	8	496	55.8	7.21	52.64	2.014	0.706	0.945	0.563	0.659	0.673	1.31	0.655	3.201	0.642	2.573	1.675	1.579	0.495	2.207	0.854	1.811	0.644	1.125	0.489	2.825	2.97	1.952	1.047	2.629	1.274	3.313	0.822	3.954	0.316
513	High	Master Protein	O95967	EGF-containing fibulin-like extracellular matrix protein 2 [OS=Homo sapiens]	0	46.642	28	10	20	10	443	49.4	4.94	59.52	0.921	0.975	0.937	1.134	1.206	0.691	1.139	0.854	1.236	1.373	1.208	1.391	0.475	0.225	0.852	0.598	0.759	1.221	1.025	0.924	0.824	1.845	1.024	1.677	0.93	0.818	0.604	0.257	1.646	0.436
514	High	Master Protein	Q08174	Protocadherin-1 [OS=Homo sapiens]	0	46.29	10	9	21	9	1060	114.7	5.03	52.15	1.618	1.837	1.28	1.071	0.783	0.782	1.806	1.337	1.033	0.909	0.848	0.832	0.558	0.406	0.696	0.713	1.15	1.407	1.062	0.611	2.014	1.975	1.27	1.101	0.799	0.656	0.89	0.326	1.619	0.392
515	High	Master Protein	Q8NBP7-1	Proprotein convertase subtilisin/kexin type 9 [OS=Homo sapiens]	0	46.212	24	11	19	11	692	74.2	6.61	47.15	2.537	2.426	1.088	0.82	0.878	0.757	0.818	0.592	0.906	0.994	1.732	0.779	1.435	0.564	1.362	0.39	0.745	1.259	1.051	1.035	0.522	1.06	0.805	1.973	0.677	1.121	1.986	0.408	1.878	0.553
516	High	Master Protein	Q9UKK9	ADP-sugar pyrophosphatase [OS=Homo sapiens]	0	46.015	33	6	15	6	219	24.3	4.94	48.11	2	1.798	1.218	1.443	1.438	2.104	1.23	0.606	0.972	1.069	1.132	1.547	0.398	0.352	0.862	0.556	0.767	0.607	0.736	0.696	1.095	1.022	1.46	0.685	0.612	0.542	0.617	0.182	1.034	0.302
517	High	Master Protein	P01591	Immunoglobulin J chain [OS=Homo sapiens]	0	46.011	50	6	25	6	159	18.1	5.24	64.37	0.52	0.632	0.265	0.826	0.17	0.643	1.213	1.419	0.364	0.698	0.326	0.293	1.03	0.93	0.853	0.859	1.246	0.762	1.339	1.685	0.189	0.239	0.714	0.762	1.302	1.006	2.238	2.661	0.068	0.912
518	High	Master Protein	O95336	6-phosphogluconolactonase [OS=Homo sapiens]	0	45.924	52	9	18	9	258	27.5	6.05	51.06	1.16	1.087	1.077	0.958	2.57	2.785	1.048	0.796	0.855	0.829	0.8	1.481	0.526	0.346	1.349	0.534	0.752	0.699	0.745	0.788	0.607	0.478	0.963	0.583	0.556	0.541	0.576	0.276	0.839	0.278
519	High	Master Protein	O14791	Apolipoprotein L1 [OS=Homo sapiens]	0	45.916	24	10	24	10	398	43.9	5.81	62.85	0.377	0.961	0.193	0.764	0.162	0.678	0.708	1.263	0.319	0.475	0.597	0.714	1.263	1.455	1.814	2.04	0.363	0.28	0.45	1.076	0.216	0.243	0.162	0.414	1.016	1.449	1.085	2.641	0.243	1.513
520	High	Master Protein	Q9HDB5-1	Neurexin-3-beta [OS=Homo sapiens]	0	45.589	11	5	17	0	637	69.3	7.21	49.52	2.016	0.525	1.471	0.757	3.589	0.31	1.018	0.219	2.259	1.125	0.727	0.906	0.681	0.569	0.878	0.76	1.156	0.458	1.458	0.527	2.607	1.792	1.955	3.044	0.646	1.169	0.943	0.054	0.885	0.631
521	High	Master Protein	P28838	cytosol aminopeptidase [OS=Homo sapiens]	0	45.423	25	11	18	11	519	56.1	7.93	47.69	0.896	1.145	0.945	0.784	1.843	2.276	1.078	0.991	0.684	0.995	1.121	2.078	0.12	0.112	2.018	1.015	0.709	0.836	0.918	1.169	0.572	0.655	1.378	0.612	0.536	0.986	0.279	0.336	1.201	0.158
522	High	Master Protein	P31146	Coronin-1A [OS=Homo sapiens]	0	45.414	23	9	16	9	461	51	6.68	41.63	1.167	1.153	0.531	0.516	0.776	1.246	0.778	1.175	0.84	1.593	0.833	0.969	2.676	0.522	1.098	0.798	0.799	0.691	0.889	0.883	0.463	0.538	0.599	1.053	0.641	1.669	0.313	0.36	0.661	0.551
523	High	Master Protein	O60437	periplakin [OS=Homo sapiens]	0	45.316	8	13	16	13	1756	204.6	5.6	31.15	2.01	1.703	0.632	0.794	2.797	3.798	0.647	0.534	0.634	0.792	0.871	2.347	0.01	0.01	0.01	0.01	0.75	0.907	0.573	0.702	0.723	0.657	0.01	0.01	0.01	1.339	0.01	0.01	1.117	0.01
524	High	Master Protein	P14384	Carboxypeptidase M [OS=Homo sapiens]	0	45.27	23	9	27	9	443	50.5	7.36	76.04	0.241	0.182	1.72	1.691	2.239	1.015	0.201	0.13	1.66	1.926	8.417	8.348	0.266	0.149	1.686	2.502	0.886	1.473	0.753	0.764	0.421	0.506	0.357	0.338	0.338	0.246	0.458	0.219	1.21	0.164
525	High	Master Protein	P14314	Glucosidase 2 subunit beta [OS=Homo sapiens]	0	45.072	20	11	22	11	528	59.4	4.41	61.57	1.902	1.745	1.729	1.179	1.913	1.089	1.349	0.856	1.256	1.045	0.91	0.814	0.368	0.273	0.661	0.455	1.229	0.929	0.731	0.497	2.628	2.896	1.116	0.749	0.638	0.46	0.643	0.332	0.911	0.215
526	High	Master Protein	P06865	Beta-hexosaminidase subunit alpha [OS=Homo sapiens]	0	45.049	23	11	29	11	529	60.7	5.16	69.11	1.175	0.879	1.403	0.791	1.464	1.387	0.898	0.667	2.374	1.262	1.292	1.052	0.797	0.409	1.02	0.77	1.496	0.961	1.092	0.673	1.867	1.863	1.079	0.703	1.35	0.696	0.968	0.433	1.672	0.459
527	High	Master Protein	Q14019	coactosin-like protein [OS=Homo sapiens]	0	45.045	52	7	24	7	142	15.9	5.67	63.18	2.051	1.607	1.369	0.794	2.188	0.693	1.281	1.048	1.194	1.36	1.345	1.445	0.746	0.275	3.384	1.279	0.667	0.595	0.693	0.488	0.819	0.733	1.301	1.093	1.002	0.885	0.647	0.137	1.462	0.179
528	High	Master Protein	P20062-1	Transcobalamin-2 [OS=Homo sapiens]	0	44.913	30	12	24	12	427	47.5	7.01	65.33	0.985	1.151	1.23	1.369	1.484	0.818	0.89	1.032	1.28	2.157	1.165	1.37	0.677	0.364	1.14	0.762	0.894	1.45	0.904	1.153	0.957	2.247	0.936	1.198	0.637	0.767	0.484	0.238	1.685	0.393
529	High	Master Protein	Q99497	protein/nucleic acid deglycase DJ-1 [OS=Homo sapiens]	0	44.882	38	7	26	7	189	19.9	6.79	68.98	1.19	0.821	1.596	1.07	0.618	3.216	1.18	0.762	0.909	0.748	1.004	1.036	0.367	0.117	0.494	0.314	0.875	0.891	0.815	0.732	0.8	0.322	0.947	0.56	0.641	0.413	0.337	0.131	0.864	0.101
530	High	Master Protein	P07998	Ribonuclease pancreatic [OS=Homo sapiens]	0	44.852	42	4	38	4	156	17.6	8.79	117.97	1.369	0.423	2.063	2.242	0.621	0.555	1.192	0.36	2.814	2.516	2.492	2.991	0.547	0.485	0.61	0.348	1.531	1.048	1.757	0.795	1.802	1.339	2.089	0.72	1.519	0.649	0.972	0.399	3.924	0.465
531	High	Master Protein	P02741-1	C-reactive protein [OS=Homo sapiens]	0	44.654	25	7	27	7	224	25	5.63	77.68	0.03	0.01	0.096	0.373	0.246	1.864	0.048	1.57	0.051	0.074	0.447	0.386	1.16	1.877	0.701	0.309	0.482	0.682	1.113	3.467	0.489	0.395	0.329	0.582	1.058	2.54	0.529	0.422	0.39	1.898
532	High	Master Protein	P06753-5	Isoform 5 of Tropomyosin alpha-3 chain [OS=Homo sapiens]	0	44.507	35	11	34	1	248	28.9	4.75	72.98	1.084	0.915	1.33	0.784	3.227	3.274	0.747	0.49	0.664	1.043	0.883	1.683	0.657	0.304	0.634	0.385	0.854	0.577	0.568	0.525	0.635	0.773	0.926	0.484	0.374	0.512	0.273	0.213	0.741	0.211
533	High	Master Protein	Q9UM47	Neurogenic locus notch homolog protein 3 [OS=Homo sapiens]	0	44.438	7	11	17	11	2321	243.5	5.39	25.18	2.716	2.17	0.69	1.099	2.061	1.019	1.185	1.088	1.13	0.702	0.01	1.755	1.208	6.023	0.01	1.686	0.347	0.964	0.932	0.675	2.476	7.478	0.72	1.562	0.01	1.222	2.381	3.637	0.01	2.942
534	High	Master Protein	Q9BQ16-3	Testican-3 [OS=Homo sapiens]	0	44.401	27	10	26	9	436	49.4	5	65.39	1.685	1.23	1.234	1.205	0.289	0.469	1.291	0.802	1.835	1.171	0.972	0.755	0.515	0.176	0.761	0.511	1.005	0.811	1.358	0.721	2.498	1.549	1.867	1.096	1.664	0.693	0.982	0.167	1.893	0.21
535	High	Master Protein	Q01995	transgelin [OS=Homo sapiens]	0	44.267	46	9	19	9	201	22.6	8.84	48.64	2.22	1.55	2.585	2.414	1.236	0.987	2.073	1.438	0.688	0.818	0.929	1.565	0.425	0.268	1.051	0.72	0.702	1.068	1.553	1.127	1.077	1.211	0.945	1.343	0.462	0.607	0.762	0.334	1.761	0.211
536	High	Master Protein	Q8IZS8	Voltage-dependent calcium channel subunit alpha-2/delta-3 [OS=Homo sapiens]	0	43.972	11	9	20	9	1091	122.9	5.78	45.65	1.278	1.521	1.416	1.064	1.3	0.515	1.891	1.294	0.924	0.748	0.922	0.697	0.495	0.201	0.651	0.615	1.805	1.407	1.054	0.569	1.781	1.465	0.932	1.118	0.243	0.532	0.599	0.146	1.505	0.144
537	High	Master Protein	P07585	decorin [OS=Homo sapiens]	0	43.952	28	10	59	9	359	39.7	8.54	130.13	2.075	2.203	0.773	1.259	0.701	0.661	0.507	0.486	1.201	2.104	1.138	1.953	0.339	0.215	0.943	1.016	0.567	1.377	0.524	0.94	1.521	3.678	0.564	1.071	0.672	1.031	0.325	0.252	1.696	0.252
538	High	Master Protein	P18428	lipopolysaccharide-binding protein [OS=Homo sapiens]	0	43.885	13	5	15	5	481	53.4	6.7	50.62	0.416	0.405	0.421	0.794	0.257	1.451	0.57	1.448	0.847	1.018	0.509	0.493	1.395	1.948	0.609	0.943	0.912	1.029	1.481	2.65	0.438	0.737	0.708	0.888	1.103	1.869	0.456	0.971	0.177	1.984
539	High	Master Protein	P63010-1	AP-2 complex subunit beta [OS=Homo sapiens]	0	43.589	11	9	22	7	937	104.5	5.38	45.69	1.204	1.131	1.266	1.134	0.646	1.068	1.169	0.979	1.283	0.922	1.246	1.201	0.526	0.392	0.754	0.726	1.28	1.396	1.146	0.82	1.354	1.388	1.002	1.129	0.949	0.828	0.663	0.576	0.984	0.401
540	High	Master Protein	P49588	Alanine--tRNA ligase, cytoplasmic [OS=Homo sapiens]	0	43.565	11	9	12	9	968	106.7	5.53	34.72	1.232	1.38	1.185	0.626	1.71	4.126	0.699	0.598	1.195	0.911	2.548	4.354	0.276	0.385	0.988	0.861	0.449	0.66	0.6	0.763	0.434	1.408	1.498	0.877	1.025	1.192	0.308	0.226	1.672	0.261
541	High	Master Protein	A0A0C4DH38	immunoglobulin heavy variable 5-51 [OS=Homo sapiens]	0	43.521	47	4	37	4	117	12.7	8.27	96.65	1.625	1.77	0.614	1.238	0.444	0.911	0.691	0.957	0.841	1.154	0.351	0.408	0.638	0.851	0.764	0.962	1.459	1.447	1.178	2.255	0.988	1.042	0.579	1.051	0.932	1.675	1.214	2.115	0.416	0.81
542	High	Master Protein	Q9BW30	Tubulin polymerization-promoting protein family member 3 [OS=Homo sapiens]	0	43.41	42	7	16	7	176	19	9.13	45.45	1.338	0.599	3.151	1.491	1.499	0.403	3.261	0.326	1.745	0.841	1.033	0.743	0.275	0.122	1.15	0.188	0.856	0.559	0.955	0.567	0.77	0.428	4.144	0.347	1.556	0.399	0.508	0.032	1.215	0.093
543	High	Master Protein	P04216	Thy-1 membrane glycoprotein [OS=Homo sapiens]	0	43.356	25	4	27	4	161	17.9	8.73	69.22	1.485	1.329	0.864	0.636	0.491	0.7	1.438	1.324	1.178	0.638	0.906	0.615	0.63	1.116	1.141	0.97	1.609	1.294	0.987	0.658	2.226	1.337	1.033	0.858	1.084	0.76	0.829	1.083	1.009	1.163
544	High	Master Protein	Q9Y646	Carboxypeptidase Q [OS=Homo sapiens]	0	43.342	19	8	28	8	472	51.9	6.18	62.02	1.943	1.56	1.405	0.977	1.187	0.66	1.112	0.86	2.197	1.194	0.722	0.67	0.621	0.472	0.733	0.432	1.168	1.261	1.081	0.829	2.484	1.877	0.833	0.92	0.948	0.657	0.474	0.147	1.122	0.517
545	High	Master Protein	P07951-2	Isoform 2 of Tropomyosin beta chain [OS=Homo sapiens]	0	43.294	32	9	24	3	284	33	4.67	56.34	1.986	1.922	1.396	1.121	1.249	0.799	1.007	0.916	0.708	0.995	1.526	1.614	0.01	1.027	0.01	0.01	0.694	0.504	0.844	0.42	1.277	1.785	1.036	1.16	0.805	1.051	1.509	0.01	1.98	0.995
546	High	Master Protein	O75487	Glypican-4 [OS=Homo sapiens]	0	43.252	16	7	17	5	556	62.4	6.68	44.41	0.488	0.554	0.834	0.838	4.434	3.339	0.442	0.345	1.519	1.583	3.099	3.455	0.295	0.181	0.535	0.27	0.62	1.423	0.774	0.967	1.114	2.441	0.35	0.333	0.403	0.281	0.367	0.17	2.995	0.221
547	High	Master Protein	P10253	lysosomal alpha-glucosidase [OS=Homo sapiens]	0	43.2	11	8	18	8	952	105.3	6	49.66	1.087	0.622	1.038	0.828	1.789	1.956	1.177	0.661	0.911	0.539	2.324	2.23	0.547	0.295	0.971	0.523	0.956	1.545	0.925	0.647	1.115	1.056	1.231	0.908	1.088	0.414	0.704	0.155	1.869	0.305
548	High	Master Protein	P07360	Complement component C8 gamma chain [OS=Homo sapiens]	0	43.142	47	8	29	8	202	22.3	8.31	68.98	0.479	0.669	0.527	0.728	0.454	0.982	0.897	1.385	0.614	0.745	0.699	0.765	1.396	1.838	1.367	1.493	0.8	1.045	0.694	1.012	0.352	0.502	0.527	1.412	1.038	1.449	0.553	0.918	0.559	1.851
549	High	Master Protein	Q14520-1	Hyaluronan-binding protein 2 [OS=Homo sapiens]	0	43.134	22	10	32	10	560	62.6	6.54	73.69	0.724	0.944	0.529	0.751	0.552	1.209	0.782	1.117	0.665	1.081	0.663	0.893	1.055	1.579	0.587	1.376	1.083	1.24	0.752	1.241	0.35	0.337	0.33	1.11	0.804	1.441	0.596	1.406	0.524	1.592
550	High	Master Protein	P04180	phosphatidylcholine-sterol acyltransferase [OS=Homo sapiens]	0	43.094	17	5	24	5	440	49.5	6.11	80.69	1.457	1.405	0.738	1	0.61	0.653	0.905	1.152	1.265	1.233	0.343	0.486	1.331	1.054	0.63	0.92	0.458	0.956	0.465	0.581	0.908	0.781	0.825	1.775	0.608	0.893	0.474	0.573	1.131	1.132
551	High	Master Protein	Q8NFL0	UDP-GlcNAc:betaGal beta-1,3-N-acetylglucosaminyltransferase 7 [OS=Homo sapiens]	0	43.052	20	8	31	8	401	46	9.03	73.37	0.164	0.233	2.351	2.288	1.975	3.677	0.205	0.221	0.447	0.463	8.524	8.996	0.155	0.275	0.194	0.137	0.413	0.886	0.589	0.589	0.52	1.147	0.321	0.272	0.219	0.269	0.245	0.27	1.291	0.174
552	High	Master Protein	P0DOX3	immunoglobulin delta heavy chain [OS=Homo sapiens]	0	42.928	29	9	14	9	512	56.2	8.02	36.39	0.543	0.549	0.38	0.282	0.53	0.379	0.342	0.4	0.376	0.265	0.163	0.061	5.483	7.044	0.365	0.448	0.428	0.271	0.34	0.598	0.551	0.431	0.645	0.92	0.821	1.181	0.372	0.503	0.339	7.16
553	High	Master Protein	Q9HC38-2	Isoform 2 of Glyoxalase domain-containing protein 4 [OS=Homo sapiens]	0	42.828	42	12	21	12	298	33.2	5.6	51.25	1.279	1.157	1.436	0.959	2.002	1.437	0.967	0.725	0.979	0.84	1.241	1.416	0.54	0.24	1.14	0.662	0.911	0.873	0.818	0.649	0.822	0.85	1.171	0.679	0.661	0.64	0.378	0.238	0.846	0.28
554	High	Master Protein	P23284	peptidyl-prolyl cis-trans isomerase B [OS=Homo sapiens]	0	42.781	35	8	28	8	216	23.7	9.41	62.43	2.43	1.392	1.487	1.094	3.118	0.86	0.938	0.526	2.214	1.768	0.843	0.748	0.747	0.294	0.647	0.406	0.617	0.75	1.048	0.903	1.749	1.963	1.142	0.903	1.206	0.666	0.771	0.152	1.367	0.265
555	High	Master Protein	P48740-1	Mannan-binding lectin serine protease 1 [OS=Homo sapiens]	0	42.454	17	11	28	1	699	79.2	5.49	57.11	0.666	1.157	0.693	0.799	0.765	1.33	1.06	1.173	0.591	0.483	0.01	0.01	0.01	1.793	0.01	0.01	1.136	0.847	0.53	1.172	0.551	0.543	0.01	0.01	1.39	0.646	0.01	1.496	0.01	1.723
556	High	Master Protein	P18669	Phosphoglycerate mutase 1 [OS=Homo sapiens]	0	42.294	33	6	17	6	254	28.8	7.18	49.17	1.068	1.058	1.47	0.772	2.17	2.292	1.04	0.784	1.038	1.073	1.329	1.676	0.571	0.283	1.212	0.628	1.375	1.236	0.733	0.752	0.736	0.756	1.754	0.693	0.862	0.624	0.528	0.273	0.858	0.249
557	High	Master Protein	Q9Y696	Chloride intracellular channel protein 4 [OS=Homo sapiens]	0	42.193	30	6	17	6	253	28.8	5.59	51.21	1.699	1.359	1.733	1.641	0.741	1.153	1.662	0.926	1.045	0.879	1.227	1.736	0.233	0.081	1.387	1.017	0.859	0.933	1.262	1.132	0.961	0.93	0.935	0.883	0.673	0.44	0.816	0.276	1.329	0.182
558	High	Master Protein	Q9Y6N6	Laminin subunit gamma-3 [OS=Homo sapiens]	0	42.171	11	12	14	12	1575	171.1	6.58	31.38	1.671	2.056	1.469	1.401	1.724	1.035	0.51	0.606	1.843	2.562	1.428	2.372	0.913	3.424	2.652	0.01	0.876	2.335	0.795	1.308	1.664	3.706	0.01	1.08	1.263	1.017	0.717	1.371	0.999	0.455
559	High	Master Protein	P63208	s-phase kinase-associated protein 1 [OS=Homo sapiens]	0	42.046	45	8	12	8	163	18.6	4.54	37.15	1.122	1.104	2.064	1.029	2.454	1.809	1.313	0.95	0.928	0.685	1.044	1.225	0.347	0.145	0.793	0.396	1.551	1.16	0.746	0.625	0.909	0.722	1.341	0.586	0.679	0.661	0.443	0.148	1.176	0.175
560	High	Master Protein	Q16851	UTP--glucose-1-phosphate uridylyltransferase [OS=Homo sapiens]	0	41.479	21	10	14	10	508	56.9	8.15	33.5	1.173	1.789	1.091	0.908	1.624	2.801	0.707	0.636	0.599	0.763	0.775	2.091	0.59	0.01	0.876	0.01	0.86	0.914	0.601	0.813	0.588	1.226	0.392	0.244	0.398	0.293	0.01	0.01	0.939	0.01
561	High	Master Protein	P31947-1	14-3-3 protein sigma [OS=Homo sapiens]	0	41.411	36	8	23	5	248	27.8	4.74	55.58	1.255	1.19	0.963	1.415	2.111	3.539	0.349	0.636	0.709	1.115	1.487	2.179	0.201	0.062	0.097	0.229	0.63	1.199	0.39	0.627	0.586	0.188	0.14	0.228	0.139	1.335	0.01	0.183	0.247	0.055
562	High	Master Protein	Q9BZR6	Reticulon-4 receptor [OS=Homo sapiens]	0	41.265	18	5	11	5	473	50.7	8.87	48.34	1.796	1.651	1.645	0.918	2.099	0.971	1.818	1.127	1.925	1.268	1.141	0.994	0.823	0.147	0.761	1.004	1.435	1.34	1.12	0.752	2.528	2.118	1.073	1.119	1.257	1.085	0.908	0.136	2.109	0.332
563	High	Master Protein	Q9NRN5-1	Olfactomedin-like protein 3 [OS=Homo sapiens]	0	41.256	28	9	27	9	406	46	6.57	68.13	1.608	1.355	0.711	0.978	0.527	0.776	1.294	1.436	3.377	3.676	0.79	1.007	0.438	0.313	0.561	0.921	0.671	1.383	0.938	1.286	1.02	1.866	0.48	1.369	0.794	0.979	0.476	0.122	1.478	0.389
564	High	Master Protein	P21802-1	Fibroblast growth factor receptor 2 [OS=Homo sapiens]	0	41.254	10	7	21	6	821	92	5.88	58.73	1.575	1.059	1.407	1.12	0.81	0.661	1.646	1.024	1.818	1.162	0.9	0.776	0.463	0.155	0.788	0.399	1.218	1.143	1.435	0.61	2.199	1.546	1.457	0.869	1.566	0.69	0.872	0.173	1.42	0.192
565	High	Master Protein	P07196	Neurofilament light polypeptide [OS=Homo sapiens]	0	40.968	13	9	21	8	543	61.5	4.65	51.33	0.825	0.692	2.568	1.729	2.048	1.065	0.806	0.488	0.619	0.983	0.803	0.974	0.713	0.379	1.019	0.474	2.868	1.15	0.919	0.676	0.704	1.515	2.599	0.789	1.513	0.759	1.319	0.379	0.551	0.167
566	High	Master Protein	Q14508	WAP four-disulfide core domain protein 2 [OS=Homo sapiens]	0	40.79	68	5	32	5	124	13	4.84	90.25	1.898	1.358	2.597	2.362	0.635	0.607	1.933	1.31	0.742	0.853	1.675	2.396	0.339	0.357	0.226	0.344	0.804	1.661	1.443	1.172	0.572	0.424	0.804	0.277	0.322	0.312	0.371	0.447	3.692	0.402
567	High	Master Protein	P04278-1	Sex hormone-binding globulin [OS=Homo sapiens]	0	40.738	26	8	18	8	402	43.8	6.71	47.24	0.398	0.481	0.859	1.293	0.669	1.025	0.735	1.1	0.696	0.73	0.667	0.894	0.832	0.894	0.689	0.62	1.113	1.714	1.084	1.397	0.735	1.054	1.073	2.416	1.001	1.318	0.257	0.393	0.573	1.043
568	High	Master Protein	P53396-1	ATP-citrate synthase [OS=Homo sapiens]	0	40.72	9	9	13	9	1101	120.8	7.33	34.17	1.978	2.852	1.012	0.905	1.864	2.985	0.636	0.516	0.64	0.74	1.258	2.462	0.929	0.411	0.461	0.466	0.578	0.622	0.73	0.648	0.548	0.523	0.605	0.24	0.399	0.459	0.535	0.342	0.603	0.01
569	High	Master Protein	P02655	Apolipoprotein C-II [OS=Homo sapiens]	0	40.445	50	4	32	4	101	11.3	4.72	88.38	0.391	0.777	0.357	0.792	0.091	1.714	0.92	1.712	0.319	0.326	0.522	0.537	2.044	3.731	0.862	1.201	0.654	0.281	0.39	0.66	0.273	0.293	0.349	0.877	0.821	0.806	0.71	1.668	0.429	3.811
570	High	Master Protein	Q9H2X0	Chordin [OS=Homo sapiens]	0	40.409	12	10	16	10	955	102	7.75	36.2	1.151	1.287	0.99	1.129	0.686	0.64	1.399	1.253	1.169	1.293	0.885	1.126	0.759	0.471	0.657	0.526	0.94	1.302	1.021	0.891	1.094	1.939	0.975	1.372	0.508	0.784	0.586	0.641	1.67	0.419
571	High	Master Protein	Q13508	Ecto-ADP-ribosyltransferase 3 [OS=Homo sapiens]	0	40.363	29	10	22	10	389	43.9	6.06	57.19	1.641	1.156	1.059	0.775	0.827	0.45	0.912	0.696	1.453	0.877	1.034	0.952	0.743	0.51	1.247	0.888	0.876	0.827	1.094	0.56	2.273	1.271	1.223	1.089	1.037	0.682	1.242	0.649	0.879	0.51
572	High	Master Protein	P61978	Heterogeneous nuclear ribonucleoprotein K [OS=Homo sapiens]	0	40.318	19	8	16	8	463	50.9	5.54	37.01	2.494	2.552	0.655	0.5	2.438	2.591	0.881	0.68	0.63	0.985	0.99	1.898	0.519	0.398	0.41	0.274	0.627	0.659	0.416	0.61	0.448	0.975	0.606	0.29	0.26	0.438	0.064	0.167	0.575	0.421
573	High	Master Protein	Q9BYH1-1	Seizure 6-like protein [OS=Homo sapiens]	0	40.199	13	11	32	11	1024	111.7	4.78	81.58	1.537	1.546	1.472	1.217	1.437	0.512	1.639	1.402	0.985	0.741	0.491	0.577	0.333	0.144	0.699	0.498	1.124	1.301	1.007	0.42	1.763	1.366	0.803	0.894	0.433	0.458	0.363	0.108	0.978	0.119
574	High	Master Protein	P56537-1	eukaryotic translation initiation factor 6 [OS=Homo sapiens]	0	39.942	24	4	7	4	245	26.6	4.68	27.19	1.342	1.214	1.028	1.019	4.423	4.679	0.726	0.479	0.634	0.685	0.567	2.655	0.01	0.01	0.01	0.01	0.657	0.568	0.487	0.47	0.751	0.4	1.213	0.01	0.346	0.01	0.01	0.01	0.01	0.01
575	High	Master Protein	P08174-1	Complement decay-accelerating factor [OS=Homo sapiens]	0	39.903	19	7	33	7	381	41.4	7.59	89.03	1.197	0.909	2.113	1.983	1.579	1.071	0.792	0.722	0.996	0.942	2.13	3.159	0.304	0.205	0.484	0.341	0.891	0.987	0.957	0.683	1.29	0.997	0.902	0.658	0.585	0.425	0.397	0.331	1.315	0.198
576	High	Master Protein	P30479	HLA class I histocompatibility antigen, B-41 alpha chain [OS=Homo sapiens]	0	39.723	29	8	20	1	362	40.5	6.54	42.53	0.983	1.002	1.908	1.191	1.798	2.248	2.85	2.435	1.205	1.342	1.257	1.345	0.15	0.274	2.169	1.562	1.04	0.895	0.942	0.926	1.376	2.918	0.695	0.578	0.572	1.092	0.546	0.292	0.769	0.226
577	High	Master Protein	P68366	Tubulin alpha-4A chain [OS=Homo sapiens]	0	39.663	24	9	19	3	448	49.9	5.06	49.79	2.184	0.905	7.252	0.246	4.495	0.906	2.294	0.475	3.49	0.361	1.609	0.765	0.292	0.134	4.035	0.269	0.656	0.183	0.718	0.76	0.496	0.29	2.874	0.246	2.151	0.586	0.097	0.01	3.3	0.084
578	High	Master Protein	O75503	Ceroid-lipofuscinosis neuronal protein 5 [OS=Homo sapiens]	0	39.64	25	8	19	8	358	41.5	7.4	47.81	1.542	0.874	0.959	0.622	1.52	0.627	1.079	0.717	2.367	1.155	1.333	0.801	0.615	0.299	1.126	0.46	1.796	0.95	1.208	0.678	2.203	1.568	1.42	0.764	1.777	0.746	1.332	0.278	2.019	0.335
579	High	Master Protein	Q92765	Secreted frizzled-related protein 3 [OS=Homo sapiens]	0	39.55	21	6	24	6	325	36.2	8.46	64.94	1.731	1.416	0.932	1.235	0.989	1.075	1.257	0.834	1.142	1.074	0.906	0.835	0.648	0.407	0.703	0.601	1.097	0.875	1.105	0.792	1.544	1.211	0.896	0.682	0.789	0.945	0.44	0.241	1.278	0.382
580	High	Master Protein	P06744	glucose-6-phosphate isomerase [OS=Homo sapiens]	0	39.548	15	8	18	8	558	63.1	8.32	47.32	1.752	1.492	1.633	0.965	1.732	2.293	1.209	0.876	0.659	0.708	0.81	1.292	0.877	0.228	0.559	0.413	1.005	0.98	0.503	0.506	0.753	0.52	1.02	0.426	0.415	0.416	0.271	0.2	0.72	0.2
581	High	Master Protein	Q9NZP8	Complement C1r subcomponent-like protein [OS=Homo sapiens]	0	39.301	14	7	32	6	487	53.5	7.2	76.93	1.289	1.315	0.909	1.118	0.683	0.854	0.839	0.967	0.933	1.249	0.691	0.924	0.807	0.788	0.748	0.975	0.98	1.16	1.033	1.126	0.738	1.006	0.595	0.88	0.991	1.063	1.073	1.231	0.696	0.858
582	High	Master Protein	Q93063	exostosin-2 [OS=Homo sapiens]	0	39.233	17	10	15	10	718	82.2	6.55	27.48	0.915	1.017	1.288	1.363	0.797	1.006	1.365	1.603	0.984	1.233	0.858	1.2	0.394	0.194	0.7	0.732	0.818	1.509	0.95	1.257	0.913	1.236	0.595	1.04	0.01	0.421	0.492	0.631	0.982	0.354
583	High	Master Protein	O95436-2	Isoform 2 of Sodium-dependent phosphate transport protein 2B [OS=Homo sapiens]	0	39.208	20	9	21	1	689	75.6	8.21	54.17	0.281	0.074	0.584	0.452	4.195	3.55	0.263	0.205	0.358	0.4	5.364	8.573	0.095	0.087	0.015	0.065	0.732	1.44	0.562	0.845	0.271	0.156	0.233	0.178	0.117	0.134	0.107	0.087	0.402	0.034
584	High	Master Protein	O75787	Renin receptor [OS=Homo sapiens]	0	39.145	19	6	11	6	350	39	6.1	39.32	1.583	1.035	0.949	0.867	0.801	0.89	1.366	0.991	1.918	1.254	1.133	1.078	0.723	0.549	1.193	0.759	1.2	1.224	0.924	0.793	1.018	1.165	0.876	1.305	1.062	1.166	0.848	0.47	1.485	0.447
585	High	Master Protein	Q9Y5I4-1	Protocadherin alpha-C2 [OS=Homo sapiens]	0	39.08	11	8	14	8	1007	109.4	5.41	38.52	1.361	1.381	1.696	1.392	0.877	0.975	1.61	1.223	1.103	1.074	0.795	0.834	0.519	0.34	0.755	0.423	1.436	1.782	0.923	0.665	1.258	1.137	1.042	1.176	0.539	0.714	0.475	0.279	1.1	0.364
586	High	Master Protein	Q13217	DnaJ homolog subfamily C member 3 [OS=Homo sapiens]	0	38.861	19	9	14	9	504	57.5	6.15	34.78	1.459	1.234	1.092	0.929	0.802	0.605	1.011	0.649	1.471	1.363	0.953	1.609	0.953	0.441	1.397	0.729	1.224	1.184	0.818	0.885	0.988	1.977	1.222	0.969	1.035	1.065	0.984	0.114	2.268	0.465
587	High	Master Protein	Q99969	Retinoic acid receptor responder protein 2 [OS=Homo sapiens]	0	38.787	39	4	18	4	163	18.6	9.09	62.04	1.414	0.804	1.203	1.379	0.544	0.427	1.311	0.941	3.134	2.684	1.22	0.888	1.032	0.521	0.827	0.503	1.339	0.789	1.266	0.824	1.666	2.222	1.904	1.116	1.439	0.923	1.25	0.24	1.233	0.381
588	High	Master Protein	P09493-7	Isoform 7 of Tropomyosin alpha-1 chain [OS=Homo sapiens]	0	38.619	28	10	30	0	284	32.7	4.74	68.33	1.524	1.233	1.98	1.234	3.305	1.751	1.217	0.784	0.748	0.985	1.041	1.432	0.734	0.337	0.576	0.635	1.059	0.953	0.898	0.507	1.16	2.031	2.256	1.18	0.879	0.689	0.397	0.373	1.877	0.426
589	High	Master Protein	O75223-1	gamma-glutamylcyclotransferase [OS=Homo sapiens]	0	38.606	38	6	22	6	188	21	5.14	59.19	1.253	1.227	1.27	1.225	4.133	2.186	0.666	0.475	0.75	0.811	2.349	3.681	0.354	0.126	0.511	0.373	1.453	1.958	0.504	0.413	0.733	0.83	1.347	0.349	0.543	0.276	0.308	0.206	0.677	0.149
590	High	Master Protein	P02792	Ferritin light chain [OS=Homo sapiens]	0	38.435	33	5	16	5	175	20	5.78	60.88	0.924	0.728	0.825	0.501	0.896	1.611	0.901	1.215	0.362	0.195	0.414	1.703	0.582	0.188	1.714	1.856	1.005	0.827	0.693	0.499	0.52	0.459	1.313	2.244	0.735	0.874	0.799	0.47	0.201	0.181
591	High	Master Protein	Q9Y5F6-1	protocadherin gamma-C5 [OS=Homo sapiens]	0	38.393	13	7	13	7	944	101.9	5.03	35.93	1.173	1.217	1.169	0.914	1.951	0.862	1.848	1.455	0.974	1.146	0.946	0.715	0.955	0.417	1.693	0.753	1.323	1.69	1.222	0.745	1.277	1.326	0.854	1.563	0.81	0.637	0.531	0.548	1.387	0.423
592	High	Master Protein	P10316	HLA class I histocompatibility antigen, A-69 alpha chain [OS=Homo sapiens]	0	38.387	32	8	21	1	365	41	6.9	47.9	3.656	4.561	0.57	0.01	0.187	0.093	0.01	0.01	0.726	1.276	1.399	1.535	0.914	0.583	2.475	2.716	0.039	0.329	0.01	0.01	1.013	1.06	0.782	1.28	1.042	1.198	0.826	0.325	1.135	0.795
593	High	Master Protein	Q86VP6-1	cullin-associated nedd8-dissociated protein 1 [OS=Homo sapiens]	0	38.336	8	9	12	9	1230	136.3	5.78	28.24	0.717	1.105	1.338	0.792	2.415	3.656	1.127	0.779	0.627	0.573	1.861	2.032	0.513	0.01	0.815	1.425	0.617	0.892	0.576	0.885	0.421	0.01	1.52	0.545	0.607	0.01	0.01	0.01	1.162	0.376
594	High	Master Protein	Q99715-1	Collagen alpha-1(XII) chain [OS=Homo sapiens]	0	38.229	5	13	18	13	3063	332.9	5.53	34.8	1.701	1.603	1.059	1.227	1.37	1.045	1.128	1.186	1.08	1.516	0.678	0.773	0.359	0.204	0.201	0.684	0.735	1.53	0.74	1.206	1.092	1.707	0.341	1.369	0.349	0.715	0.178	0.341	0.784	0.424
595	High	Master Protein	Q8WUM4	Programmed cell death 6-interacting protein [OS=Homo sapiens]	0	38.053	14	12	17	12	868	96	6.52	37.43	1.408	1.194	1.079	0.77	2.633	1.519	0.845	0.598	1.266	0.713	2.201	3.339	0.685	0.301	0.382	0.377	1.225	0.76	0.817	0.71	1.451	1.021	1.065	0.47	1.256	0.655	0.821	0.154	0.971	0.223
596	High	Master Protein	P08582-1	Melanotransferrin [OS=Homo sapiens]	0	38.027	21	11	17	11	738	80.2	5.94	32.9	1.123	0.894	1.258	0.665	1.823	0.754	1.406	0.738	1.437	0.96	0.918	0.961	0.608	0.874	0.694	0.863	1.416	0.806	1.27	0.585	4.326	6.458	1.666	0.537	1.186	0.506	1.479	1.232	0.812	0.735
597	High	Master Protein	P48740-3	Isoform 3 of Mannan-binding lectin serine protease 1 [OS=Homo sapiens]	0	37.845	24	9	26	1	380	43.6	4.7	51.03	1.246	0.796	2.019	1.193	1.229	0.391	0.703	0.378	1.468	0.898	1.082	0.891	0.524	0.01	0.678	0.603	0.565	1.163	0.869	0.575	1.482	0.744	1.235	0.424	0.01	0.01	0.94	0.01	2.019	0.561
598	High	Master Protein	O00451-1	GDNF family receptor alpha-2 [OS=Homo sapiens]	0	37.779	19	7	16	7	464	51.5	7.66	38.94	1.598	1.563	1.247	1.03	2.168	0.532	2.313	1.636	1.41	0.764	0.678	0.586	0.327	0.2	1.149	0.557	1.939	1.53	1.324	0.538	2.378	1.418	1.119	0.963	0.743	0.451	0.599	0.306	1.088	0.305
599	High	Master Protein	P61204	ADP-ribosylation factor 3 [OS=Homo sapiens]	0	37.776	45	6	15	2	181	20.6	7.43	39.08	0.832	1.083	0.795	0.804	0.505	3.275	0.758	0.64	0.613	1.003	1.991	4.911	0.662	0.327	0.393	0.246	0.527	0.826	0.497	0.93	0.451	0.924	0.619	0.703	0.696	0.53	0.513	0.01	0.376	0.15
600	High	Master Protein	P22626	heterogeneous nuclear ribonucleoproteins A2/B1 [OS=Homo sapiens]	0	37.763	24	8	17	6	353	37.4	8.95	41.57	3.017	2.358	1.198	0.532	1.903	2.702	0.9	0.52	0.941	1.29	0.942	1.956	0.41	0.122	0.549	0.212	0.646	0.851	0.668	0.883	0.589	0.881	1.001	0.226	0.231	0.413	0.068	0.086	0.809	0.103
601	High	Master Protein	P04083	annexin A1 [OS=Homo sapiens]	0	37.699	28	8	18	8	346	38.7	7.02	41.48	5.236	4.186	0.358	0.304	0.577	0.412	0.539	0.401	0.426	0.569	0.534	1.062	1.863	0.054	0.231	0.504	0.291	0.263	0.623	0.483	0.6	0.723	0.422	0.213	0.281	0.502	0.225	0.096	0.325	0.118
602	High	Master Protein	P47972	neuronal pentraxin-2 [OS=Homo sapiens]	0	37.609	19	10	15	10	431	47	5.63	40.29	1.488	1.577	0.582	0.395	3.234	0.53	1.87	1.021	0.551	0.302	0.637	0.466	0.353	0.179	0.854	0.836	1.224	0.97	0.592	0.371	2.868	1.924	0.873	0.972	0.876	0.585	2.753	2.071	0.804	0.159
603	High	Master Protein	P80303	Nucleobindin-2 [OS=Homo sapiens]	0	37.56	21	7	23	7	420	50.2	5.12	62.91	1.878	1.029	1.516	1.001	1.431	0.757	0.921	0.432	2.771	1.596	0.99	0.753	1.171	0.262	1.058	0.364	1.719	0.734	1.12	0.506	2.465	2.543	1.491	0.788	1.346	0.469	1.214	0.326	2.643	0.324
604	High	Master Protein	P52209	6-phosphogluconate dehydrogenase, decarboxylating [OS=Homo sapiens]	0	37.46	22	9	17	9	483	53.1	7.23	49.43	1.228	1.297	1.312	0.817	0.964	3.108	0.655	0.539	0.704	0.736	1.461	2.176	1.604	0.133	0.291	0.324	0.864	0.729	0.91	0.862	0.265	0.293	0.405	0.359	0.445	0.414	0.178	0.152	0.541	0.176
605	High	Master Protein	P00488	Coagulation factor XIII A chain [OS=Homo sapiens]	0	37.441	10	7	17	7	732	83.2	6.09	32.22	0.729	1.229	1.054	1.111	0.78	0.715	0.828	0.786	1.146	2.097	0.954	2.072	0.747	0.698	1.074	1.432	0.698	0.977	1.109	1.413	0.385	0.752	0.34	0.475	1.031	1.981	0.7	1.732	1.074	0.735
606	High	Master Protein	Q6NW40	RGM domain family member B [OS=Homo sapiens]	0	37.316	17	5	11	5	437	47.5	6.38	28.67	1.46	1.303	0.901	0.96	1.129	0.563	1.51	1.342	1.238	0.767	1.158	0.01	0.01	0.01	1.192	1.162	1.182	1.316	0.679	0.313	2.298	2.779	1.401	2.852	2.831	0.01	0.01	0.01	1.712	0.01
607	High	Master Protein	P84085	ADP-ribosylation factor 5 [OS=Homo sapiens]	0	37.295	39	5	15	1	180	20.5	6.79	40.66	1.144	1.441	1.532	1.736	5.947	6.508	0.855	0.37	1.65	1.539	1.298	3.28	0.521	0.01	0.482	0.01	0.878	0.418	0.895	0.934	1.314	1.013	0.809	0.01	0.01	0.981	0.01	0.01	0.684	0.236
608	High	Master Protein	Q9NPR2-1	Semaphorin-4B [OS=Homo sapiens]	0	37.281	14	8	19	8	832	92.1	6.95	41.1	1.368	1.433	0.942	0.971	1.458	1.668	1.195	1.268	1.173	0.95	0.854	0.959	0.39	0.259	0.932	0.674	0.863	1.218	0.711	0.695	1.548	1.969	0.714	0.834	0.561	0.604	0.526	0.167	1.557	0.336
609	High	Master Protein	P09493-3	Isoform 3 of Tropomyosin alpha-1 chain [OS=Homo sapiens]	0	37.202	27	9	26	1	284	32.9	4.78	59.6	2.277	2.082	1.371	1.404	0.428	0.654	0.729	1.252	0.661	1.44	0.715	1.038	0.703	0.58	0.691	0.253	0.43	0.777	1.232	1.079	1.486	2.518	0.619	1.482	0.523	0.756	0.805	0.357	1.086	0.684
610	High	Master Protein	P09603	Macrophage colony-stimulating factor 1 [OS=Homo sapiens]	0	37.166	16	8	27	8	554	60.1	5.29	70.3	1.679	1.193	1.345	1.212	0.8	1.18	1.23	0.88	1.267	1.272	1.188	1.367	0.546	0.597	0.613	0.628	1.019	1.202	1.061	0.787	1.86	1.465	1.149	0.936	1.133	0.897	0.745	0.314	1.475	0.539
611	High	Master Protein	P02747	Complement C1q subcomponent subunit C [OS=Homo sapiens]	0	37.081	25	5	32	5	245	25.8	8.41	76.68	1.159	1.155	0.867	0.968	0.713	1.031	0.616	1.432	0.393	0.534	0.422	0.736	0.458	1.122	0.707	1.143	0.877	1.313	0.538	1.335	1.124	1.049	1.007	0.869	0.645	1.403	0.377	0.973	0.525	1.037
612	High	Master Protein	P08758	annexin A5 [OS=Homo sapiens]	0	37.077	28	7	14	7	320	35.9	5.05	38.55	1.877	2.242	1.307	1.542	1.054	0.681	1.459	0.867	1.144	0.777	1.328	2.131	0.694	0.01	0.776	1.509	0.711	0.616	0.793	0.719	1.074	0.917	1.506	0.46	0.944	1.33	0.704	0.272	1.014	0.11
613	High	Master Protein	Q641Q3	Meteorin-like protein [OS=Homo sapiens]	0	37.021	35	9	15	9	311	34.4	8.35	37.88	1.52	1.488	1.336	1.265	1.002	0.934	1.1	1.033	1.308	1.538	0.716	1.002	0.539	0.467	0.886	0.542	1.104	1.454	1.18	1.083	1.08	1.694	0.831	1.085	0.787	1.11	0.495	0.364	1.571	0.645
614	High	Master Protein	P23526-1	Adenosylhomocysteinase [OS=Homo sapiens]	0	36.773	21	8	13	7	432	47.7	6.34	28.76	1.218	1.557	1.044	0.535	2.739	5.207	0.743	0.512	0.527	0.551	0.806	1.588	0.49	0.169	0.414	0.287	0.454	0.37	0.66	0.588	0.701	0.692	0.434	0.125	0.295	0.379	0.125	0.084	0.738	0.122
615	High	Master Protein	Q9H4A4	aminopeptidase B [OS=Homo sapiens]	0	36.748	11	7	16	7	650	72.5	5.74	28.73	0.65	0.792	1.504	0.802	1.978	3.959	0.68	0.499	0.789	0.743	2.257	3.205	0.435	0.431	0.702	0.325	0.648	0.459	0.733	0.7	0.603	0.569	0.582	0.524	0.285	0.439	0.188	0.207	0.734	0.362
616	High	Master Protein	P00390	Glutathione reductase, mitochondrial [OS=Homo sapiens]	0	36.72	24	9	14	9	522	56.2	8.5	37.64	0.699	0.673	1.525	1.293	2.242	1.975	1.177	0.766	0.66	0.714	1.556	2.072	0.779	0.432	0.896	0.585	0.729	0.779	0.869	0.701	0.694	0.867	1.031	0.924	0.779	0.756	0.732	0.549	0.959	0.336
617	High	Master Protein	P01764	Immunoglobulin heavy variable 3-23 [OS=Homo sapiens]	0	36.645	41	4	35	1	117	12.6	8.28	96.38	3.319	2.343	0.687	0.642	0.01	1.038	1.319	1.255	1.191	1.048	0.186	0.01	0.362	0.86	0.473	0.464	0.87	1.047	1.163	0.707	5.266	13.378	1.551	1.538	0.603	0.637	0.223	0.652	0.627	0.705
618	High	Master Protein	O75636-1	Ficolin-3 [OS=Homo sapiens]	0	36.556	30	6	15	6	299	32.9	6.67	43.96	0.344	0.825	0.228	0.359	0.202	1.105	0.888	1.277	0.295	0.356	0.438	0.502	1.379	2.22	1.045	1.614	0.569	0.405	0.649	1.056	0.222	0.123	0.319	0.522	0.62	0.543	1.491	2.644	0.24	2.052
619	High	Master Protein	P19971	thymidine phosphorylase [OS=Homo sapiens]	0	36.549	21	7	9	7	482	49.9	5.53	30.82	1.997	2.578	0.908	0.844	0.955	4.407	0.986	1.045	0.521	1.707	0.868	1.787	0.709	0.312	0.67	1.051	0.778	0.649	0.681	1.099	0.484	0.353	0.679	0.729	0.259	1.73	0.352	0.326	0.399	0.368
620	High	Master Protein	P30041	Peroxiredoxin-6 [OS=Homo sapiens]	0	36.475	38	8	21	8	224	25	6.38	42.76	1.432	1.197	1.478	1.074	1.073	2.314	0.844	0.443	1.17	0.699	0.93	1.234	0.814	0.222	0.707	0.346	0.756	0.663	0.806	0.541	0.689	0.782	1.802	0.488	1.084	0.529	0.399	0.293	0.968	0.277
621	High	Master Protein	P33151	Cadherin-5 [OS=Homo sapiens]	0	36.435	11	9	18	9	784	87.5	5.43	41.33	0.836	0.915	1.303	1.073	1.102	0.565	1.553	1.279	0.696	0.96	0.715	0.773	1.076	1.127	1.085	1.086	0.753	1.011	1.042	0.961	0.892	1.029	1.413	1.264	1.335	1.065	0.646	0.637	0.745	1.128
622	High	Master Protein	P31948	stress-induced-phosphoprotein 1 [OS=Homo sapiens]	0	36.384	14	9	12	9	543	62.6	6.8	27.98	2.113	1.526	1.092	0.715	2.778	3.122	1.08	0.465	0.819	0.711	0.776	2.065	0.675	0.01	0.915	0.01	0.773	0.615	0.65	0.577	0.666	0.993	1.366	0.01	0.622	0.371	0.01	0.01	1.054	0.01
623	High	Master Protein	P43146	Netrin receptor DCC [OS=Homo sapiens]	0	36.193	8	8	16	8	1447	158.4	6.77	41.31	1.461	1.429	1.088	1.017	0.819	0.836	1.866	1.16	1.538	1.209	1.668	1.047	0.818	0.557	1.003	0.786	1.573	1.442	1.312	1.058	1.767	2.45	0.999	1.96	1.245	0.826	1.491	0.77	1.701	0.632
624	High	Master Protein	Q9BRK5-1	45 kDa calcium-binding protein [OS=Homo sapiens]	0	36.056	19	7	22	7	362	41.8	4.86	49.46	1.659	0.978	1.312	1.151	1.01	0.801	1.163	0.652	1.77	1.62	1.458	1.624	0.494	0.327	0.841	0.568	1.608	1.272	1.019	0.736	1.611	1.472	1.001	0.565	1.201	0.801	1.493	0.424	1.599	0.431
625	High	Master Protein	P00568	Adenylate kinase isoenzyme 1 [OS=Homo sapiens]	0	36.047	40	7	14	7	194	21.6	8.63	38.96	1.217	0.781	2.564	0.534	1.717	0.664	3.691	0.351	1.677	0.946	2.51	2.502	0.597	0.227	1.384	0.436	0.834	0.611	0.988	0.632	0.601	0.594	2.686	0.584	1.318	0.507	0.893	0.258	1.902	0.206
626	High	Master Protein	Q9UHC6-1	Contactin-associated protein-like 2 [OS=Homo sapiens]	0	35.971	9	10	18	10	1331	148.1	6.58	42.9	1.275	1.126	1.09	0.764	1.364	0.569	2.015	1.236	1.472	0.728	0.808	0.498	0.509	0.464	1.219	0.593	1.691	1.446	0.966	0.646	3.139	1.998	0.57	1.164	1.08	0.863	0.671	0.297	1.207	0.42
627	High	Master Protein	Q9UBR2	Cathepsin Z [OS=Homo sapiens]	0	35.957	32	9	21	9	303	33.8	7.11	49.38	1.275	0.763	0.93	0.598	1.654	0.86	1.043	0.685	1.735	1.165	1.439	1.284	0.721	0.493	0.72	0.341	1.315	0.856	0.872	0.57	2.513	2.623	0.918	0.681	1.336	1.026	1.03	0.245	1.757	0.416
628	High	Master Protein	P00505	Aspartate aminotransferase, mitochondrial [OS=Homo sapiens]	0	35.836	18	8	14	8	430	47.5	9.01	28.68	1.609	1.142	2.362	1.047	1.198	1.208	1.051	0.789	1.337	0.903	1.135	0.908	0.516	0.307	1.268	0.179	1.139	0.951	1.134	0.77	1.429	1.546	1.791	1.136	1.871	0.754	0.132	0.159	2.01	0.158
629	High	Master Protein	Q9P232	Contactin-3 [OS=Homo sapiens]	0	35.563	8	8	18	8	1028	112.8	6.3	37.11	1.529	1.226	1.078	0.97	1.135	0.669	1.522	1.186	1.075	0.947	1.039	0.36	0.519	0.155	0.935	0.619	1.406	1.361	1.095	0.755	1.826	1.605	0.958	1.151	0.628	0.645	1.092	0.453	1.189	0.254
630	High	Master Protein	Q15435	Protein phosphatase 1 regulatory subunit 7 [OS=Homo sapiens]	0	35.516	31	10	13	10	360	41.5	4.91	27.31	1.019	1.075	0.759	0.732	2.87	3.844	0.711	0.653	0.61	0.56	0.546	0.893	0.461	0.162	0.346	0.135	0.864	0.816	0.669	0.713	0.464	0.269	0.334	0.648	0.441	0.434	0.284	0.173	0.349	0.142
631	High	Master Protein	Q01459	Di-N-acetylchitobiase [OS=Homo sapiens]	0	35.403	20	7	21	7	385	43.7	6.64	56.48	1.539	0.68	1.354	0.831	0.608	0.545	0.762	0.576	2.167	1.053	1.33	1.039	0.781	0.433	1.173	0.857	1.514	0.822	1.015	0.597	1.98	1.906	1.988	0.75	1.44	0.698	1.109	0.416	1.539	0.48
632	High	Master Protein	Q86UD1	Out at first protein homolog [OS=Homo sapiens]	0	35.362	40	8	21	8	273	30.7	6.84	45.99	1.132	1.084	1.15	1.545	0.458	0.634	1.232	1.245	1.64	2.069	0.938	1.186	0.718	0.93	0.99	1.087	1.131	1.322	0.883	1.023	1.294	1.94	0.976	1.276	0.939	1.352	1.041	1.018	1.389	0.892
633	High	Master Protein	O14917	Protocadherin-17 [OS=Homo sapiens]	0	35.199	10	8	12	8	1159	126.2	5.19	28.8	1.191	1.112	1.295	0.725	1.62	0.904	1.603	0.866	1.289	0.874	0.901	0.793	1.244	0.69	1.323	0.83	0.995	0.971	1.041	0.477	2.476	1.981	1.205	1.625	1.368	1.071	1.134	0.664	1.776	0.712
634	High	Master Protein	Q6UWP8-1	Suprabasin [OS=Homo sapiens]	0	35.182	23	5	10	5	590	60.5	7.01	25.1	1.332	1.36	1.399	1.844	0.538	0.529	0.775	0.396	1.618	0.849	1.425	0.446	1.724	0.463	3.276	8.33	1.006	0.307	1.998	1.683	1.321	1.349	2.874	2.169	0.827	3.631	3.138	0.982	1.972	0.66
635	High	Master Protein	P0DJI9	Serum amyloid A-2 protein [OS=Homo sapiens]	0	35.128	60	7	23	3	122	13.5	9.14	60.95	0.367	0.375	0.091	0.887	0.28	1.971	0.16	0.326	0.154	0.113	0.034	0.294	0.154	0.693	0.114	0.139	3.409	1.703	1.816	4.92	0.366	0.156	0.088	0.081	0.198	1.215	0.226	0.598	0.034	0.687
636	High	Master Protein	P34096	Ribonuclease 4 [OS=Homo sapiens]	0	35.11	35	5	16	5	147	16.8	9.03	47.87	1.432	1.019	1.179	1.59	0.694	0.596	0.933	0.678	1.757	1.838	1.027	1.011	0.615	0.422	0.799	0.704	0.84	1.25	0.95	1.06	1.158	1.347	1.129	0.967	1.192	0.919	0.888	0.307	0.942	0.448
637	High	Master Protein	P15291	Beta-1,4-galactosyltransferase 1 [OS=Homo sapiens]	0	34.998	15	3	10	3	398	43.9	8.65	31.38	1.3	1.16	0.743	0.895	0.273	1.002	1.339	1.39	1.022	1.065	1.524	2.596	0.532	0.806	0.558	0.516	1.256	1.456	1.109	1.111	0.939	1.704	0.536	0.741	0.393	0.488	0.299	0.691	1.697	0.85
638	High	Master Protein	Q9UQ52	Contactin-6 [OS=Homo sapiens]	0	34.901	14	9	14	9	1028	113.9	6	26.29	2.29	1.594	2.358	1.538	0.825	0.883	1.649	1.396	1.846	1.595	0.85	1.203	0.72	0.31	1.267	0.619	1.337	1.122	0.869	0.689	1.767	0.984	1.161	1.029	0.467	0.657	1.106	0.403	0.985	0.389
639	High	Master Protein	O15230	Laminin subunit alpha-5 [OS=Homo sapiens]	0	34.811	4	10	12	10	3695	399.5	7.02	19.51	1.406	1.838	1.49	1.545	2.899	2.029	1.299	1.189	1.197	1.127	0.562	0.913	0.837	0.416	1.252	1.383	1.119	1.249	1.109	0.562	1.9	0.91	0.623	1.678	0.516	1.174	1.461	0.87	1.48	0.897
640	High	Master Protein	P09417	dihydropteridine reductase [OS=Homo sapiens]	0	34.754	41	7	17	7	244	25.8	7.37	39.54	1.354	0.814	1.845	0.965	0.786	0.848	1.255	0.928	1.734	0.941	0.858	0.573	0.449	0.209	0.874	0.502	0.94	0.995	1.17	0.724	1.544	1.081	1.887	0.988	1.546	0.628	0.619	0.247	1.404	0.25
641	High	Master Protein	Q12913-1	Receptor-type tyrosine-protein phosphatase eta [OS=Homo sapiens]	0	34.673	7	6	12	6	1337	145.9	5.58	32.4	1.222	1.433	1.815	1.134	2.252	0.862	1.718	1.418	1.278	1.354	2.287	2.312	1.769	1.378	2.564	1.535	1.154	1.384	1.341	1.024	1.286	2.981	2.224	1.857	1.21	1.588	3.985	0.873	2.102	1.528
642	High	Master Protein	P00918	Carbonic anhydrase 2 [OS=Homo sapiens]	0	34.64	30	6	17	6	260	29.2	7.4	40.04	0.914	0.649	1.684	0.171	0.981	0.292	0.702	0.281	1.296	0.699	3.338	0.795	3.031	0.11	1.154	0.155	0.959	0.294	2.491	0.52	0.686	0.57	2.921	0.204	3.906	1.935	0.681	0.06	1.936	0.157
643	High	Master Protein	P31939	bifunctional purine biosynthesis protein purH [OS=Homo sapiens]	0	34.596	19	7	10	7	592	64.6	6.71	25.6	2.517	1.968	0.766	0.403	1.603	3.431	0.598	0.21	1.023	1.318	1.071	1.896	0.583	0.01	0.847	0.253	0.467	0.602	0.4	0.988	0.77	1.025	1.115	0.357	0.614	0.481	0.099	0.158	0.938	0.01
644	High	Master Protein	Q86SR1	Polypeptide N-acetylgalactosaminyltransferase 10 [OS=Homo sapiens]	0	34.471	20	10	15	9	603	68.9	8.59	26.78	1.395	0.965	1.364	1.083	1.002	0.665	1.106	0.816	1.54	1.151	4.995	5.858	0.801	0.6	1.027	0.467	1.131	1.313	0.896	0.679	1.588	2.756	1.332	1.559	1.308	1.22	1.666	0.134	2.493	0.749
645	High	Master Protein	P04040	catalase [OS=Homo sapiens]	0	34.36	24	11	21	11	527	59.7	7.39	49.05	0.667	1.314	1.183	0.601	0.586	0.564	0.492	0.5	0.509	0.703	2.069	1.003	3.814	0.455	0.988	0.382	0.935	0.425	2.235	0.613	0.521	0.535	1.115	0.544	1.804	1.305	0.672	0.585	1.369	0.486
646	High	Master Protein	P06737-1	Glycogen phosphorylase, liver form [OS=Homo sapiens]	0	34.263	15	12	15	10	847	97.1	7.17	34.23	1.322	2.148	0.581	0.765	2.185	2.986	0.525	0.688	0.494	0.735	0.538	1.112	1.041	0.37	0.981	0.744	0.674	0.415	0.66	0.624	0.591	0.917	0.938	0.443	0.442	0.759	0.622	0.567	0.456	0.335
647	High	Master Protein	P15941	mucin-1 [OS=Homo sapiens]	0	34.222	4	4	17	4	1255	122	7.47	53.17	0.251	0.319	0.533	0.589	1.573	3.124	0.652	0.568	0.532	0.997	4.139	8.102	0.202	0.205	0.095	0.133	0.617	1.517	0.6	1.418	0.262	0.319	0.194	0.205	0.169	0.176	0.183	0.108	0.892	0.177
648	High	Master Protein	P30501	HLA class I histocompatibility antigen, Cw-2 alpha chain [OS=Homo sapiens]	0	34.2	33	9	16	2	366	41.1	6.11	32.52	0.738	0.902	1.481	0.887	1.876	1.506	1.573	1.324	0.954	1.266	1.321	1.541	0.44	0.203	1.459	1.232	1.073	1.159	0.994	0.91	1.587	2.867	0.982	1.129	0.409	0.557	1.073	0.674	1.177	0.295
649	High	Master Protein	Q16568	Cocaine- and amphetamine-regulated transcript protein [OS=Homo sapiens]	0	34.057	31	3	11	3	116	12.8	8.25	40.52	1.855	1.192	1.022	1.086	0.541	0.429	2.546	1.069	1.735	1.438	0.974	1.019	0.339	0.134	0.877	0.752	1.357	1.123	1.473	0.586	2.232	1.564	1.777	0.891	0.816	0.6	0.831	0.086	1.601	0.117
650	High	Master Protein	P52565-1	rho GDP-dissociation inhibitor 1 [OS=Homo sapiens]	0	34.021	25	6	18	6	204	23.2	5.11	43.45	1.595	1.427	1.05	0.816	1.918	3.795	0.96	0.439	0.812	1.019	1.951	2.676	1.15	0.321	1.664	0.583	0.943	0.943	0.81	0.718	0.51	1.194	1.381	0.614	0.7	0.904	0.593	0.152	1.646	0.168
651	High	Master Protein	Q16620	BDNF/NT-3 growth factors receptor [OS=Homo sapiens]	0	33.973	7	5	17	5	822	91.9	6.47	47.73	1.485	1.309	1.951	0.896	2.27	0.519	1.784	1.116	1.426	0.974	1.204	1.123	0.588	0.691	1.248	1.049	1.588	1.312	1.54	0.681	2.186	1.413	1.462	1.049	1.094	0.868	1.128	0.657	1.752	0.565
652	High	Master Protein	Q96NY8	Nectin-4 [OS=Homo sapiens]	0	33.951	14	5	7	5	510	55.4	5.38	23.19	2.63	2.221	1.075	1.424	2.802	2.119	1.774	0.681	1.533	1.777	0.327	0.625	0.01	0.01	0.01	0.01	0.745	0.838	1.032	0.609	2.233	2.298	0.66	0.076	0.01	0.23	0.371	0.01	0.579	0.298
653	High	Master Protein	P31431-1	syndecan-4 [OS=Homo sapiens]	0	33.896	25	5	18	5	198	21.6	4.5	47.6	2.564	1.229	2.695	1.898	5.8	2.199	0.424	0.175	1.869	2.119	3.693	3.417	0.285	0.243	0.193	0.208	0.345	0.495	0.733	0.526	1.545	1.728	0.478	0.216	0.256	0.239	0.328	0.148	2.817	0.254
654	High	Master Protein	Q15181	Inorganic pyrophosphatase [OS=Homo sapiens]	0	33.881	38	7	9	7	289	32.6	5.86	25.74	1.58	1.269	0.821	0.683	1.736	4.686	0.875	0.483	1.099	1.077	1.664	2.765	0.336	0.327	0.406	0.476	1.011	1.026	0.718	1.006	0.998	1.837	0.875	0.235	0.19	0.512	0.389	0.391	0.603	0.392
655	High	Master Protein	P10721-1	Mast/stem cell growth factor receptor Kit [OS=Homo sapiens]	0	33.831	9	9	14	9	976	109.8	6.98	31.44	2.162	1.256	1.395	1.145	0.956	0.393	1.097	0.571	1.181	1.017	0.655	0.52	0.544	0.348	0.823	0.36	0.701	0.741	0.893	0.816	2.09	2.127	1.598	1.369	0.787	0.716	0.556	0.201	1.26	0.164
656	High	Master Protein	O60245-1	Protocadherin-7 [OS=Homo sapiens]	0	33.814	10	8	11	8	1069	116	5.19	26.99	0.988	1.572	1.415	1.222	1.881	0.927	2.181	1.465	1.195	0.789	1.435	1.305	0.31	0.193	1.16	0.746	1.391	1.343	1.429	0.673	2.054	1.584	1.453	1.236	1.236	0.905	3.197	0.273	2.039	0.176
657	High	Master Protein	Q8NFY4	Semaphorin-6D [OS=Homo sapiens]	0	33.749	8	7	13	6	1073	119.8	8.51	33.79	1.736	1.119	1.832	1.054	2.447	0.76	1.668	1.071	1.795	1.144	1.475	0.823	0.92	0.481	1.047	0.685	1.368	1.173	1.102	0.791	2.395	1.878	1.505	1.612	1.468	0.991	1.53	0.345	1.769	0.467
658	High	Master Protein	P43490	nicotinamide phosphoribosyltransferase [OS=Homo sapiens]	0	33.684	14	6	9	6	491	55.5	7.15	21.42	0.844	0.963	0.509	0.53	0.667	7.253	0.179	0.199	0.505	0.662	0.63	1.012	1.152	0.337	0.143	0.285	0.407	0.333	0.314	0.358	0.472	1.312	0.393	0.391	0.229	0.354	0.37	0.218	0.787	0.145
659	High	Master Protein	Q06830	peroxiredoxin-1 [OS=Homo sapiens]	0	33.645	29	6	21	4	199	22.1	8.13	56.9	2.099	2.023	1.482	0.937	1.468	1.446	0.974	0.321	1.164	0.946	1.333	1.854	0.468	0.229	0.886	0.41	0.522	0.634	0.677	0.707	0.942	1.34	2.092	0.393	0.784	0.666	0.248	0.154	1.044	0.207
660	High	Master Protein	P16949-1	Stathmin [OS=Homo sapiens]	0	33.645	37	7	14	5	149	17.3	5.97	36.43	1.042	1.019	1.646	1.026	2.539	2.168	1.622	0.835	0.969	0.948	1.044	1.092	0.427	0.283	1.245	0.634	1.205	1.333	0.815	0.808	0.761	0.722	1.367	0.516	0.83	0.406	0.539	0.232	1.332	0.246
661	High	Master Protein	O00339-1	Matrilin-2 [OS=Homo sapiens]	0	33.625	9	8	15	8	956	106.8	6.27	33.21	1.25	1.418	1.075	1.178	0.722	0.568	0.998	0.789	1.694	1.696	1.543	1.846	0.997	0.811	0.761	0.851	1.078	1.139	1.006	0.851	1.689	3.688	1.061	0.997	1.141	0.741	1.133	0.399	1.692	0.73
662	High	Master Protein	Q96CX2	BTB/POZ domain-containing protein KCTD12 [OS=Homo sapiens]	0	33.579	36	7	12	7	325	35.7	5.64	28.99	1.089	1.561	0.885	1.123	2.336	1.315	1.078	0.962	1.233	1.586	0.776	1.348	0.612	0.459	1.626	0.682	0.709	0.967	0.85	0.804	0.627	0.67	0.338	1.013	0.389	1.279	0.187	0.327	0.498	0.253
663	High	Master Protein	Q13444	Disintegrin and metalloproteinase domain-containing protein 15 [OS=Homo sapiens]	0	33.527	9	5	13	5	863	92.9	6.73	33.79	1.4	1.372	1.12	1.59	0.766	1.137	0.991	0.649	1.195	1.676	1.415	2.282	0.475	0.497	0.497	0.643	0.822	1.138	0.984	1.154	1.16	1.553	0.89	1.117	0.784	0.68	0.966	0.628	1.342	0.684
664	High	Master Protein	P81605	Dermcidin [OS=Homo sapiens]	0	33.505	36	6	16	6	110	11.3	6.54	38.54	0.917	0.845	1.029	0.911	1.519	0.234	0.732	0.836	1.215	1.379	1.805	1.14	1.158	0.269	1.298	2.738	0.672	0.983	1.279	0.763	1.251	0.904	2.97	1.198	1.559	0.682	2.284	0.243	2.063	0.18
665	High	Master Protein	P23470	Receptor-type tyrosine-protein phosphatase gamma [OS=Homo sapiens]	0	33.495	7	8	14	8	1445	161.9	6.42	37.94	1.1	1.111	1.135	0.92	0.437	0.704	1.252	1.213	1.058	0.876	1.023	0.483	0.728	0.529	1.319	0.947	1.334	1.228	1.031	0.813	1.537	1.507	1.116	1.048	0.614	0.901	0.749	0.718	1.34	0.384
666	High	Master Protein	Q9P2E9-1	Ribosome-binding protein 1 [OS=Homo sapiens]	0	33.484	19	10	13	10	1410	152.4	8.6	22.96	2.16	2.081	1.318	1.12	3.94	3.938	0.9	0.439	0.885	1.058	0.646	1.687	0.708	0.082	0.01	0.099	0.589	0.903	1.156	1.158	1.227	1.373	1.12	0.261	0.338	0.286	0.01	0.01	0.472	0.094
667	High	Master Protein	Q9Y5Y6	suppressor of tumorigenicity 14 protein [OS=Homo sapiens]	0	33.443	13	9	13	9	855	94.7	6.55	30.8	1.617	1.138	1.024	0.908	0.261	1.81	2.649	2.102	0.51	0.658	1.065	1.358	0.095	0.111	0.01	0.071	0.71	1.308	1.89	2.704	0.274	0.354	0.348	0.347	0.01	0.072	0.118	0.01	1.427	0.087
668	High	Master Protein	Q03167	Transforming growth factor beta receptor type 3 [OS=Homo sapiens]	0	33.155	8	7	14	7	851	93.4	5.71	29.22	1.54	1.492	0.761	1.051	0.921	0.564	0.881	1.022	0.951	0.901	1.138	1.034	0.338	0.209	0.975	0.739	0.529	0.741	0.837	0.622	1.065	1.419	0.751	1.428	0.707	0.606	0.52	0.225	1.116	0.316
669	High	Master Protein	P22304	iduronate 2-sulfatase [OS=Homo sapiens]	0	32.978	16	7	16	7	550	61.8	5.45	45.47	1.058	0.894	1.186	0.697	1.472	0.934	1.192	0.643	1.595	0.983	1.033	0.793	0.693	0.324	0.988	0.403	1.256	0.927	0.916	0.608	1.884	1.655	1.205	1.056	1.308	0.577	1.05	0.226	2.252	0.31
670	High	Master Protein	Q15375-1	Ephrin type-A receptor 7 [OS=Homo sapiens]	0	32.971	10	7	15	6	998	112	5.8	32.7	1.244	1.307	1.511	1.29	1.653	0.645	1.567	1.306	1.271	1.344	0.905	0.844	0.863	0.757	0.782	0.696	1.261	1.496	1.112	0.85	1.606	1.185	1.003	1.06	0.846	0.911	0.594	0.438	0.918	0.718
671	High	Master Protein	Q8N436	Inactive carboxypeptidase-like protein X2 [OS=Homo sapiens]	0	32.934	12	8	11	7	756	85.8	6.87	24.4	0.997	0.49	0.649	0.55	0.653	0.833	0.741	0.834	1.755	0.764	0.593	0.572	1.399	3.004	0.212	0.504	1.11	1.104	1.473	1.043	1.54	1.21	0.993	1.989	0.808	2.433	0.409	0.864	0.266	3.036
672	High	Master Protein	P15144	aminopeptidase N [OS=Homo sapiens]	0	32.904	11	9	15	9	967	109.5	5.48	34.27	2.317	1.692	0.604	0.58	0.198	0.378	0.558	0.467	1.073	1.23	0.53	0.419	2.171	3.305	0.722	0.905	0.684	0.662	0.823	0.827	0.458	0.591	0.871	0.849	0.643	0.894	0.985	1.128	0.689	3.408
673	High	Master Protein	O60568	Procollagen-lysine,2-oxoglutarate 5-dioxygenase 3 [OS=Homo sapiens]	0	32.862	14	9	16	9	738	84.7	6.05	35.35	1.553	0.898	1.228	0.579	1.421	0.604	0.87	0.423	2.336	0.973	1.066	0.751	1.153	0.294	1.672	1.457	1.421	0.848	1.146	0.512	3.457	3.939	1.694	0.504	1.34	0.772	3.537	0.302	1.445	0.339
674	High	Master Protein	P14151	L-selectin [OS=Homo sapiens]	0	32.785	14	4	11	4	372	42.2	6.6	38.15	0.989	0.689	1.151	1.066	0.351	0.635	1.404	1.198	0.85	1.275	0.971	1.042	0.708	0.656	1.535	0.823	0.563	0.605	1.621	1.473	1.064	1.14	1.356	1.412	1.056	0.943	1.171	0.977	1.093	0.693
675	High	Master Protein	O76070	Gamma-synuclein [OS=Homo sapiens]	0	32.661	61	7	18	6	127	13.3	4.86	44.89	1.078	1.146	2.218	1.611	0.878	0.764	1.692	1.185	1.142	1.046	0.67	0.592	0.517	0.343	0.98	0.703	1.551	1.374	1.197	0.998	0.793	1.047	1.626	0.658	1.258	0.976	0.655	0.247	1.647	0.193
676	High	Master Protein	Q96KG7-1	Multiple epidermal growth factor-like domains protein 10 [OS=Homo sapiens]	0	32.66	7	6	10	6	1140	122.1	6.87	29.38	1.249	1.077	0.867	0.83	1.025	0.568	1.878	1.048	1.5	0.979	0.983	0.845	0.515	0.264	0.59	0.721	1.05	1.032	1.028	0.576	2.228	1.966	1.357	1.761	0.973	0.624	1.051	0.677	1.123	0.274
677	High	Master Protein	Q8NI22	Multiple coagulation factor deficiency protein 2 [OS=Homo sapiens]	0	32.404	28	3	14	3	146	16.4	4.63	40.52	2.751	0.904	1.247	1.067	0.094	0.609	1.04	0.474	2.174	1.16	1.454	1.364	0.452	0.133	0.56	0.144	1.363	0.934	1.449	0.586	3.485	1.295	1.397	0.501	1.459	0.773	1.815	0.01	2.142	0.174
678	High	Master Protein	P12110	Collagen alpha-2(VI) chain [OS=Homo sapiens]	0	32.402	9	11	19	11	1019	108.5	6.21	31.77	1.933	1.922	1.228	1.198	1.454	1.007	0.816	0.866	1.278	1.164	1.089	1.693	0.412	0.334	0.556	0.834	0.499	1.106	0.869	1.079	0.944	1.04	0.697	1.504	0.555	0.535	0.8	0.301	1.636	0.354
679	High	Master Protein	P05121-1	Plasminogen activator inhibitor 1 [OS=Homo sapiens]	0	32.365	23	7	21	7	402	45	7.2	47.83	1.804	1.552	0.932	0.845	1.643	1.416	1.024	0.706	0.684	1.107	1.373	2.171	0.465	0.394	0.303	0.437	1.058	2.249	0.671	0.832	1.727	3.436	0.32	1.443	0.361	0.408	0.343	0.308	1.378	0.292
680	High	Master Protein	Q15782-4	Chitinase-3-like protein 2 [OS=Homo sapiens]	0	32.336	20	6	13	6	390	43.5	7.53	33.98	1	1.057	0.483	0.472	0.478	0.315	0.463	0.508	0.963	0.926	0.968	0.587	0.853	1.091	0.168	0.266	1.236	0.63	1.234	0.85	1.651	1.708	0.995	0.753	1.699	5.799	0.718	0.436	0.976	0.796
681	High	Master Protein	Q9ULI3	Protein HEG homolog 1 [OS=Homo sapiens]	0	32.306	7	6	11	6	1381	147.4	6.18	35.28	1.313	1.152	1.516	1.218	0.994	0.371	1.881	1.289	0.844	0.861	0.91	0.785	0.503	0.348	0.375	0.435	1.406	1.305	1.175	0.766	1.199	0.843	1.695	1.249	0.885	0.553	0.664	0.365	1.425	0.429
682	High	Master Protein	P00492	Hypoxanthine-guanine phosphoribosyltransferase [OS=Homo sapiens]	0	32.296	38	7	14	7	218	24.6	6.68	34.03	1.17	1.112	1.508	1.01	2.852	3.224	0.98	0.694	0.883	0.706	0.889	0.812	0.618	0.388	0.762	0.524	1.143	0.979	0.991	0.525	0.816	0.567	1.329	0.64	1.029	0.404	0.393	0.634	1.243	0.281
683	High	Master Protein	P09668	Pro-cathepsin H [OS=Homo sapiens]	0	32.293	23	8	21	8	335	37.4	8.07	43.45	0.541	0.535	1.06	0.805	2.593	1.971	0.897	0.722	1.886	1.146	3.096	3.11	0.523	0.33	0.626	0.33	1.158	1.29	1.237	1.094	1.163	1.675	0.776	0.579	0.735	0.553	0.326	0.089	1.755	0.326
684	High	Master Protein	Q9HAT2	sialate O-acetylesterase [OS=Homo sapiens]	0	32.235	14	7	19	7	523	58.3	7.33	47.84	1.661	0.51	1.431	0.367	2.053	0.4	1.024	0.321	3.16	0.914	1.097	0.481	0.742	0.239	0.847	0.413	1.952	0.556	1.577	0.316	2.998	1.161	1.34	0.393	2.015	0.675	1.41	0.225	1.437	0.376
685	High	Master Protein	P22352	Glutathione peroxidase 3 [OS=Homo sapiens]	0	32.172	21	4	31	4	226	25.5	8.13	87.1	1.76	1.047	0.977	0.858	1.656	0.602	1.178	0.765	1.2	0.673	0.607	0.761	0.714	0.468	0.836	0.96	1.33	0.8	0.98	0.675	1.777	0.821	1.571	0.814	1.117	0.862	1.12	0.95	1.193	0.464
686	High	Master Protein	Q9H4F8	SPARC-related modular calcium-binding protein 1 [OS=Homo sapiens]	0	32.165	22	11	22	11	434	48.1	8.22	46.11	2.165	0.997	1.378	0.703	3.354	0.479	1.191	0.394	2.431	0.885	1.163	0.747	0.607	0.103	0.939	0.28	1.008	0.422	1.339	0.355	1.986	1.48	1.981	0.789	1.336	0.494	1.292	0.092	1.706	0.256
687	High	Master Protein	O94760-1	N(G),N(G)-dimethylarginine dimethylaminohydrolase 1 [OS=Homo sapiens]	0	32.033	31	8	20	7	285	31.1	5.81	46.4	1.313	0.669	2.848	0.754	1.076	1.485	1.294	0.488	1.384	0.749	1.525	1.22	0.397	0.6	1.162	0.395	1.334	0.85	0.891	0.637	1.08	0.507	3.826	0.799	1.513	0.574	0.513	0.319	1.924	0.653
688	High	Master Protein	O75083	WD repeat-containing protein 1 [OS=Homo sapiens]	0	32.004	15	8	16	8	606	66.2	6.65	35.31	1.535	1.177	1.449	1.155	1.649	2.064	1.148	0.768	0.94	1.085	1.444	2.14	0.776	0.38	1.457	0.821	0.715	0.807	0.957	0.878	0.746	0.993	0.867	0.684	0.598	0.63	0.546	0.325	1.064	0.284
689	High	Master Protein	Q13510	Acid ceramidase [OS=Homo sapiens]	0	31.955	20	7	18	7	395	44.6	7.62	40.28	1.124	0.576	1.213	0.828	1.141	1.184	1.074	0.667	2.091	1.296	2.073	1.849	0.802	0.243	1.176	0.494	1.205	0.902	1.463	0.968	1.198	1.902	1.255	0.404	1.752	0.713	0.933	0.18	1.589	0.266
690	High	Master Protein	O43399	Tumor protein D54 [OS=Homo sapiens]	0	31.849	34	7	11	7	206	22.2	5.36	29.46	0.989	0.96	1.121	0.847	2.218	4.06	0.669	0.502	0.55	0.63	0.457	1.122	0.386	0.207	0.443	0.383	0.677	0.68	0.841	0.561	0.71	0.716	0.628	0.368	0.375	0.415	0.253	0.147	0.5	0.16
691	High	Master Protein	P12955	xaa-Pro dipeptidase [OS=Homo sapiens]	0	31.795	16	5	9	5	493	54.5	6	32.96	1.127	1.214	1.187	0.986	3.063	1.688	1.272	0.743	0.68	0.878	1.287	1.256	1.236	1.024	0.793	1.516	0.658	0.937	0.725	0.816	0.663	1.006	3.044	0.738	1.712	2.255	0.992	1.181	0.01	0.489
692	High	Master Protein	Q5JZY3-2	Isoform 2 of Ephrin type-A receptor 10 [OS=Homo sapiens]	0	31.773	28	5	8	4	295	32.1	6.15	21.74	1.207	1.528	1.368	1.035	0.429	0.556	1.378	1.323	1.916	1.216	1.061	1.407	0.344	0.01	0.01	0.01	1.158	1.329	1.704	0.779	2.3	1.069	0.737	0.952	0.422	0.704	0.85	0.01	0.744	0.252
693	High	Master Protein	Q9UBX7-1	Isoform 1 of Kallikrein-11 [OS=Homo sapiens]	0	31.742	38	6	9	6	250	27.4	8.43	32.1	1.309	0.636	0.771	0.572	2.233	0.385	1.069	0.791	1.814	0.766	2.045	0.936	0.368	0.152	1.086	0.551	0.985	0.627	0.916	0.907	1.59	0.975	2.119	0.848	1.539	0.514	1.254	0.978	1.198	0.282
694	High	Master Protein	Q9HC84	Mucin-5B [OS=Homo sapiens]	0	31.561	3	8	10	8	5762	596	6.64	26.32	2.029	1.098	1.23	0.507	1.515	1.952	0.41	0.585	0.445	1.005	0.514	1.22	0.437	0.203	5.499	0.949	0.547	1.024	0.501	0.888	0.18	0.648	0.53	0.864	1.7	1.601	0.393	0.65	1.224	0.31
695	High	Master Protein	Q9NUQ9	protein FAM49B [OS=Homo sapiens]	0	31.545	21	6	17	6	324	36.7	6.06	43.34	1.064	1.127	1.079	0.953	1.073	1.746	1.148	0.962	0.831	0.834	1.867	2.538	0.569	0.177	1.905	0.652	0.78	0.961	0.643	0.59	0.688	0.812	0.446	0.739	0.541	0.527	0.276	0.265	1.148	0.253
696	High	Master Protein	Q9NR34	mannosyl-oligosaccharide 1,2-alpha-mannosidase IC [OS=Homo sapiens]	0	31.527	12	7	18	7	630	70.9	7.46	42.77	1.439	1.031	1.229	1.21	0.86	0.549	0.992	0.875	1.99	1.479	1.241	1.265	0.791	0.48	0.874	0.542	1.002	1.066	1.173	0.879	1.264	1.335	1.075	1.168	1.015	1.053	0.51	0.324	1.374	0.312
697	High	Master Protein	O60462-1	Neuropilin-2 [OS=Homo sapiens]	0	31.479	10	9	15	9	931	104.8	5.17	35.11	0.863	1.112	1.303	1.2	1.294	0.899	0.939	0.833	0.89	1.128	0.903	1.204	0.449	0.649	1.684	3.386	0.84	0.99	0.815	0.685	0.928	0.937	0.828	0.876	0.635	0.902	1.226	1.444	0.908	0.769
698	High	Master Protein	P02746	Complement C1q subcomponent subunit B [OS=Homo sapiens]	0	31.466	15	3	29	3	253	26.7	8.63	82.76	1.127	1.335	1.435	1.059	0.563	1.088	0.718	1.199	0.889	1.036	0.8	0.921	0.61	0.513	1.043	1.004	0.942	1.174	1.126	1.144	1.243	1.152	1.199	1.132	0.869	1.975	0.605	0.486	0.943	0.49
699	High	Master Protein	Q92820	Gamma-glutamyl hydrolase [OS=Homo sapiens]	0	31.458	19	6	16	6	318	35.9	7.11	46.79	1.769	0.91	1.989	1.325	1.096	0.642	1.307	1.038	1.543	0.97	0.515	0.516	1.08	1.028	0.379	0.327	1.129	1.077	0.713	0.523	2.223	1.855	0.658	0.706	1.038	0.573	0.458	0.096	0.799	1.082
700	High	Master Protein	P21810	biglycan [OS=Homo sapiens]	0	31.443	22	7	23	6	368	41.6	7.52	51.84	1.762	1.454	0.926	0.804	0.632	0.754	0.907	0.583	1.247	1.359	1.312	1.449	0.678	0.441	0.996	1.087	0.877	1.279	0.799	0.984	1.401	2.356	0.43	2.164	0.845	0.587	1.985	0.561	1.416	0.495
701	High	Master Protein	Q96PX8	SLIT and NTRK-like protein 1 [OS=Homo sapiens]	0	31.439	13	8	17	8	696	77.7	6.44	43.39	0.954	1.29	1.197	1.029	1.023	0.975	1.682	1.69	0.883	0.697	0.462	0.611	0.374	0.236	0.88	0.543	1.286	1.621	1.202	0.718	1.514	1.383	0.786	0.939	0.573	0.485	0.416	0.353	1.018	0.326
702	High	Master Protein	P29373	Cellular retinoic acid-binding protein 2 [OS=Homo sapiens]	0	31.419	51	6	15	5	138	15.7	5.4	37.13	0.586	0.438	0.267	0.291	2.764	5.95	0.69	0.577	0.248	0.19	2.036	4.123	0.106	0.136	0.094	0.018	0.373	0.484	0.348	0.443	0.521	0.655	0.307	0.157	0.061	0.109	0.034	0.074	0.561	0.151
703	High	Master Protein	P25774-1	cathepsin S [OS=Homo sapiens]	0	31.414	24	7	16	7	331	37.5	8.34	43.63	1.199	0.678	1.246	0.815	2.199	1.635	1.139	0.756	1.42	1.788	1.848	1.261	0.711	0.548	0.765	0.701	0.968	0.907	1.157	0.913	1.375	2.102	1.262	1.594	1.24	0.779	0.545	0.175	1.159	0.613
704	High	Master Protein	P01619	Immunoglobulin kappa variable 3-20 [OS=Homo sapiens]	0	31.33	28	4	78	2	116	12.5	4.96	185.31	1.256	1.373	1.109	1.367	0.331	0.658	0.889	0.89	0.914	1.048	0.481	0.498	0.899	1.384	0.77	0.883	0.887	1.028	1.496	1.667	0.837	0.975	1.195	1.114	1.006	1.213	1.176	1.416	0.647	1.477
705	High	Master Protein	P09936	Ubiquitin carboxyl-terminal hydrolase isozyme L1 [OS=Homo sapiens]	0	31.297	26	6	15	6	223	24.8	5.48	35.83	2.112	1.64	5.4	0.606	1.846	0.242	3.271	0.482	1.429	0.405	2.05	1.771	0.393	0.232	1.536	0.216	1.182	0.635	0.503	0.465	0.517	0.589	2.73	0.66	1.3	0.549	0.651	0.265	2.226	0.17
706	High	Master Protein	Q9H8L6	Multimerin-2 [OS=Homo sapiens]	0	31.263	8	5	12	5	949	104.3	5.86	33.61	1.388	1.194	1.269	1.215	0.691	0.829	1.536	1.684	1.047	1.067	0.68	0.792	0.636	0.49	0.751	0.744	1.335	1.357	0.934	0.828	1.715	1.266	0.868	1.285	0.649	0.697	0.65	0.595	1.053	0.511
707	High	Master Protein	P41250	Glycine--tRNA ligase [OS=Homo sapiens]	0	31.208	9	6	9	6	739	83.1	7.03	25.09	1.909	2.4	0.987	0.715	1.798	2.196	0.761	0.468	0.612	0.574	1.999	3.055	0.529	0.01	0.01	0.333	0.701	0.855	0.813	0.903	0.496	0.324	0.01	0.347	0.01	0.01	0.01	0.01	0.01	0.01
708	High	Master Protein	Q8WUJ3-1	Cell migration-inducing and hyaluronan-binding protein [OS=Homo sapiens]	0	31.117	8	10	17	10	1361	152.9	7.85	41.62	1.115	1.175	1.541	1.49	1.089	0.75	0.789	0.732	1.407	1.889	0.882	1.336	0.687	0.524	0.451	0.649	1.246	1.468	0.802	1.11	1.464	2.394	0.712	0.92	0.668	1.212	0.538	0.484	1.281	0.498
709	High	Master Protein	O14514	adhesion G protein-coupled receptor B1 [OS=Homo sapiens]	0	30.97	5	6	12	6	1584	173.4	7.88	19.46	1.358	1.591	0.884	1.054	4.494	0.558	1.933	1.462	1.211	0.947	1.175	0.01	0.578	0.18	1.365	0.893	0.973	1.357	1.143	0.552	2.07	4.044	0.889	1.37	0.621	0.785	0.849	0.476	2.717	0.228
710	High	Master Protein	P46821	microtubule-associated protein 1B [OS=Homo sapiens]	0	30.831	3	8	10	7	2468	270.5	4.81	22.51	1.237	0.706	3.11	1.147	1.822	0.708	1.566	0.507	1.325	0.555	1.259	0.01	0.01	0.01	2.329	0.01	2.555	0.968	0.769	0.43	0.777	0.493	6.613	0.571	2.693	0.01	0.339	0.01	3.632	0.01
711	High	Master Protein	P08519	apolipoprotein(a) [OS=Homo sapiens]	0	30.822	17	7	11	7	4548	501	5.88	27.3	0.352	0.444	0.371	0.699	0.126	5.182	0.419	0.593	0.483	1.141	0.227	0.104	1.575	1.951	0.608	0.776	0.92	0.4	0.342	0.465	0.256	0.23	0.061	0.045	0.82	1.019	0.858	1.239	0.143	1.959
712	High	Master Protein	P20700	Lamin-B1 [OS=Homo sapiens]	0	30.789	15	9	15	8	586	66.4	5.16	31.96	1.076	1.116	0.53	0.54	1.542	3.322	1.31	1.131	0.631	1.379	0.928	0.999	1.126	0.295	0.639	0.731	0.719	0.866	0.738	0.763	0.473	1.201	0.737	0.304	0.467	0.757	0.01	0.515	1.099	0.299
713	High	Master Protein	P01037	Cystatin-SN [OS=Homo sapiens]	0	30.786	56	5	11	3	141	16.4	7.21	26.03	0.541	0.68	6.632	9.402	0.225	1.52	0.507	0.348	1.864	1.987	0.183	0.256	0.135	0.136	0.252	0.213	1.607	3.505	2.136	1.382	2.766	2.041	1.25	0.662	0.484	0.678	0.458	0.01	2.096	0.305
714	High	Master Protein	P60981-1	Destrin [OS=Homo sapiens]	0	30.76	44	6	8	6	165	18.5	7.85	21.25	1.98	0.927	1.419	1.087	1.552	2.956	0.96	0.479	1.198	0.885	3.143	4.791	0.466	0.01	1.199	0.215	0.792	0.663	0.756	0.786	0.844	0.909	0.442	0.335	0.01	0.725	0.01	0.01	1.852	0.01
715	High	Master Protein	Q96AQ6	Pre-B-cell leukemia transcription factor-interacting protein 1 [OS=Homo sapiens]	0	30.649	11	7	12	7	731	80.6	5.33	30.34	1.466	1.119	1.915	1.942	1.501	0.77	1.617	0.969	1.703	1.426	0.484	1.165	0.593	0.215	0.542	0.865	0.998	0.774	1.071	0.704	1.684	2.073	1.623	0.852	1.577	1.088	1.489	0.378	1.396	0.133
716	High	Master Protein	A0A0C4DH25	immunoglobulin kappa variable 3D-20 [OS=Homo sapiens]	0	30.577	28	3	79	1	116	12.5	4.59	195.49	0.839	1.003	0.868	0.982	0.068	0.542	0.774	0.72	0.641	0.76	0.921	0.682	1.071	0.766	1.502	0.877	1.195	1.022	1.248	1.486	0.654	1.07	1.127	1.636	0.929	1.142	1.027	1.044	0.843	0.837
717	High	Master Protein	P42658	Dipeptidyl aminopeptidase-like protein 6 [OS=Homo sapiens]	0	30.537	11	10	16	10	865	97.5	6.37	38.76	1.375	1.285	1.485	0.981	1.764	0.695	1.369	1.135	1.29	0.975	0.874	0.573	0.733	0.266	0.958	0.574	1.436	1.428	0.878	0.641	2.068	2.174	1.249	1.587	1.004	1.128	0.693	0.23	1.502	0.331
718	High	Master Protein	Q9UBX5	Fibulin-5 [OS=Homo sapiens]	0	30.319	15	6	23	6	448	50.1	4.73	42.16	1.613	1.438	1.245	1.707	0.249	0.674	0.899	0.8	1.551	1.428	0.733	1.492	0.337	0.318	0.522	0.664	1.086	1.322	0.823	0.895	1.544	2.016	1.006	0.641	1.001	0.971	0.226	0.161	1.383	0.31
719	High	Master Protein	P01344	Insulin-like growth factor II [OS=Homo sapiens]	0	30.196	22	4	25	4	180	20.1	9.32	66.92	1.368	1.127	1.062	1.294	0.236	0.474	2.021	1.658	1.459	1.893	0.658	0.883	0.48	0.548	0.698	0.61	0.871	1.243	1.035	1.13	1.398	1.811	1.11	0.85	1.039	0.901	0.564	0.357	1.41	0.502
720	High	Master Protein	Q06323-1	Proteasome activator complex subunit 1 [OS=Homo sapiens]	0	30.173	32	7	15	7	249	28.7	6.02	47.36	0.698	0.603	0.704	0.626	1.549	3.728	0.95	0.732	0.874	1.18	0.815	1.685	0.578	0.298	0.396	0.346	0.88	0.977	0.873	0.767	0.607	0.565	0.412	0.495	0.408	0.518	0.21	0.374	0.403	0.284
721	High	Master Protein	P16070	CD44 antigen [OS=Homo sapiens]	0	30.171	8	5	26	5	742	81.5	5.33	67.12	1.983	1.732	1.52	1.109	0.785	0.558	1.017	0.751	1.027	0.92	0.824	0.822	0.506	0.303	0.861	0.746	0.637	0.821	1.293	0.893	1.6	1.427	0.881	0.784	1.02	0.572	1.315	0.624	0.927	0.294
722	High	Master Protein	Q96FW1	Ubiquitin thioesterase otub1 [OS=Homo sapiens]	0	30.109	22	5	11	5	271	31.3	4.94	31.23	1.383	1.288	1.426	0.905	1.853	3.709	1.028	0.676	0.782	0.817	0.758	1.273	0.596	0.262	0.574	0.38	0.969	1.085	0.65	0.662	0.548	0.552	0.628	0.415	0.484	0.546	0.497	0.405	0.655	0.249
723	High	Master Protein	Q9Y281-1	Cofilin-2 [OS=Homo sapiens]	0	30.029	29	3	8	1	166	18.7	7.88	32.39	1.836	0.872	1.826	1.844	1.089	1.752	1.631	0.987	1.784	0.875	1.521	0.961	0.631	0.313	1.433	0.549	1.694	0.763	1.525	0.905	1.521	1.156	2.775	0.67	1.42	0.361	2.209	0.4	3.058	0.476
724	High	Master Protein	P02794	Ferritin heavy chain [OS=Homo sapiens]	0	29.981	30	6	11	6	183	21.2	5.55	25.98	1.411	1.127	2.165	0.55	3.686	0.957	1.255	0.512	0.983	0.357	1.243	1.595	1.619	0.211	2.375	0.63	1.682	0.75	0.908	0.552	1.143	1.576	2.399	1.114	1.084	0.751	1.065	0.256	1.242	0.17
725	High	Master Protein	P23381	Tryptophan--tRNA ligase, cytoplasmic [OS=Homo sapiens]	0	29.953	15	6	11	6	471	53.1	6.23	22.82	1.671	2.108	0.751	0.412	2.859	3.005	0.824	0.742	0.568	1.036	1.602	1.938	0.625	0.01	2.406	1.943	0.368	0.447	0.733	0.642	0.301	0.403	1.346	1.47	0.633	1.366	0.944	0.611	0.01	0.01
726	High	Master Protein	P02461	Collagen alpha-1(III) chain [OS=Homo sapiens]	0	29.938	6	8	23	8	1466	138.5	6.61	54.21	0.923	0.931	0.958	1.016	0.858	0.795	0.737	0.674	1.562	1.731	1.263	1.574	0.885	1.198	0.831	1.243	0.73	1.546	0.897	1.202	1.002	1.717	0.606	1.791	0.502	0.489	0.389	0.391	1.752	1.099
727	High	Master Protein	P24534	Elongation factor 1-beta [OS=Homo sapiens]	0	29.927	39	6	12	5	225	24.7	4.67	31.52	1.377	1.117	0.648	0.541	1.41	3.854	0.387	0.384	0.494	0.576	0.766	2.337	0.687	0.385	1.305	0.29	0.452	0.545	0.532	0.641	0.572	1.411	1.081	0.592	0.239	0.599	0.362	0.33	0.412	0.261
728	High	Master Protein	Q9BX67	Junctional adhesion molecule C [OS=Homo sapiens]	0	29.899	25	6	12	6	310	35	7.59	27.13	1.397	1.165	1.706	1.168	2.696	0.541	1.164	0.623	1.581	0.881	0.588	0.493	0.35	0.295	0.579	0.477	1.055	0.913	1.116	0.569	2.263	1.3	1.228	0.657	1.038	0.425	0.741	0.179	1.096	0.211
729	High	Master Protein	P51888	prolargin [OS=Homo sapiens]	0	29.899	25	8	14	8	382	43.8	9.38	30.3	2.561	2.108	1.312	1.753	2.064	1.26	0.894	0.832	1.839	2.115	0.89	1.513	0.65	0.621	0.8	0.841	0.778	1.278	1.237	1.088	2.032	1.816	0.866	0.717	0.854	0.903	0.949	0.969	1.279	0.813
730	High	Master Protein	P01768	Immunoglobulin heavy variable 3-30 [OS=Homo sapiens]	0	29.842	41	5	43	2	117	12.9	8.92	110.84	1.117	1.041	0.545	0.866	0.364	0.601	0.483	0.698	0.664	0.922	0.303	0.244	1.125	1.546	0.658	0.806	0.738	0.749	0.973	1.575	1.15	1.772	1.111	1.198	0.989	1.143	0.709	1.312	0.492	1.548
731	High	Master Protein	Q9BXR6	Complement factor H-related protein 5 [OS=Homo sapiens]	0	29.84	12	6	17	5	569	64.4	7.06	39.06	0.6	0.742	0.466	1.269	0.628	0.874	0.815	1.406	0.789	0.783	0.221	0.593	2.066	2.214	0.845	1.757	1.02	0.808	0.84	1.096	0.397	0.762	1.345	1.532	1.572	1.659	1.053	1.088	0.795	2.679
732	High	Master Protein	P49788	Retinoic acid receptor responder protein 1 [OS=Homo sapiens]	0	29.836	30	8	27	8	294	33.3	8.51	53.33	3.814	2.074	0.331	0.276	0.63	0.257	0.414	0.289	0.357	0.415	0.255	0.265	0.206	0.208	0.356	0.108	0.176	0.268	0.385	0.303	7.783	16.96	0.071	0.05	0.177	0.105	0.305	0.057	0.366	0.115
733	High	Master Protein	Q7Z7G0	Target of Nesh-SH3 [OS=Homo sapiens]	0	29.776	9	8	10	8	1075	118.6	9.44	21.03	1.011	2.222	0.838	0.997	1.519	0.849	0.644	0.803	0.86	1.289	1.93	0.882	0.939	0.482	0.01	0.01	0.8	1.224	0.905	1.386	0.821	1.39	0.6	1.21	0.01	0.819	0.687	0.5	0.545	0.99
734	High	Master Protein	P27816-1	Microtubule-associated protein 4 [OS=Homo sapiens]	0	29.655	8	8	11	8	1152	120.9	5.43	21.79	2.047	1.669	1.152	0.698	1.424	1.577	1.261	0.729	0.578	0.639	1.183	0.01	0.01	0.01	0.01	0.01	0.659	0.744	0.845	0.914	0.633	0.685	3.101	0.741	0.442	0.01	0.01	0.01	0.984	0.55
735	High	Master Protein	P04156-1	Major prion protein [OS=Homo sapiens]	0	29.633	20	5	24	5	253	27.6	9	65.37	1.768	1.385	1.366	1.078	0.476	0.444	1.455	1.287	1.249	0.922	0.66	0.572	0.567	0.25	0.386	0.568	1.075	1.111	0.919	0.404	1.552	1.35	1.675	0.942	1.229	0.707	0.593	0.215	1.127	0.257
736	High	Master Protein	Q15223	Nectin-1 [OS=Homo sapiens]	0	29.528	14	5	10	5	517	57.1	6.1	40.17	1.638	1.691	1.941	1.235	1.233	0.701	1.992	1.529	1.617	1.255	0.859	0.837	0.772	0.179	1.035	0.78	1.719	1.329	1.322	0.771	2.398	1.815	1.346	1.138	1.117	0.604	0.553	0.41	1.584	0.297
737	High	Master Protein	Q9H173	nucleotide exchange factor SIL1 [OS=Homo sapiens]	0	29.362	16	7	11	7	461	52.1	5.36	23.22	1.437	0.971	0.92	0.978	0.724	0.778	1.067	0.731	1.965	1.081	0.809	0.763	0.639	0.099	0.685	0.466	1.586	1.137	1.464	1.456	1.634	1.483	0.748	0.413	0.927	0.57	0.637	0.165	1.353	0.178
738	High	Master Protein	O15354	Prosaposin receptor GPR37 [OS=Homo sapiens]	0	29.212	12	5	15	5	613	67.1	8.27	32.75	1.523	1.113	2.228	1.077	0.804	0.417	1.891	0.795	2.523	1.041	1.348	0.993	0.166	0.099	0.528	0.648	1.238	0.641	1.443	0.343	2.635	1.976	1.514	0.704	1.27	0.466	1.46	0.027	1.89	0.095
739	High	Master Protein	Q99983	osteomodulin [OS=Homo sapiens]	0	29.028	15	5	21	5	421	49.5	5.59	56.53	1.919	1.667	1.134	1.662	0.771	0.51	0.791	0.816	1.275	2.032	0.934	1.212	0.403	0.416	0.926	0.77	0.62	1.225	0.519	0.698	1.23	1.979	0.931	1.378	0.803	1.266	0.436	0.274	1.279	0.382
740	High	Master Protein	Q15828	Cystatin-M [OS=Homo sapiens]	0	28.871	42	4	11	4	149	16.5	8.09	30.82	1.069	0.703	0.712	0.638	3.562	3.459	0.443	0.411	0.827	0.877	1.173	1.304	0.429	0.263	0.485	0.281	0.872	1.515	0.746	0.854	0.485	0.546	0.575	0.488	0.428	0.275	0.421	0.297	5.326	0.259
741	High	Master Protein	Q9H4D0	Calsyntenin-2 [OS=Homo sapiens]	0	28.861	8	8	13	8	955	106.9	5.39	31.18	1.499	1.055	1.195	0.811	0.904	0.434	1.156	0.619	2.214	1.32	1.443	0.787	0.636	0.353	0.71	0.663	1.318	0.85	0.95	0.597	2.767	3.032	1.202	0.641	1.223	0.6	0.814	0.343	1.38	0.411
742	High	Master Protein	Q5FWE3-1	Proline-rich transmembrane protein 3 [OS=Homo sapiens]	0	28.835	4	3	30	3	981	102.1	7.78	73.44	1.305	1.09	1.485	1.047	1.83	0.574	1.668	1.349	1.021	0.917	0.737	0.727	0.313	0.164	0.857	0.462	1.189	1.165	1.303	0.456	1.684	1.43	1.555	0.864	0.87	0.402	0.73	0.093	1.319	0.136
743	High	Master Protein	P68104	Elongation factor 1-alpha 1 [OS=Homo sapiens]	0	28.833	14	7	15	7	462	50.1	9.01	37.29	2.067	1.895	0.66	0.491	1.155	2.234	0.678	0.75	0.728	0.773	0.747	1.207	0.539	0.322	0.597	0.515	0.377	0.578	0.784	1.139	0.653	0.791	0.662	0.312	0.391	1.203	0.538	0.245	0.67	0.321
744	High	Master Protein	Q8N3J6-1	cell adhesion molecule 2 [OS=Homo sapiens]	0	28.816	20	6	16	6	435	47.5	5.33	38.77	1.145	1.415	1.673	1.196	1.731	0.631	1.786	1.29	0.895	0.844	0.595	0.654	0.516	0.462	0.797	0.43	1.111	1.319	1.178	0.61	1.586	1.365	0.938	0.879	0.66	0.477	0.459	0.054	1.275	0.133
745	High	Master Protein	P04070	Vitamin K-dependent protein C [OS=Homo sapiens]	0	28.735	13	5	13	5	461	52	6.28	39.77	1.899	1.243	1.604	1.129	0.807	0.835	1.041	0.852	1.608	0.813	0.751	0.854	0.905	0.71	1.314	0.693	1.089	1.14	0.847	0.793	0.746	0.631	0.998	0.731	0.841	0.564	1.091	1.124	1.107	0.691
746	High	Master Protein	Q96FE7-4	Isoform 4 of Phosphoinositide-3-kinase-interacting protein 1 [OS=Homo sapiens]	0	28.704	28	4	26	4	173	18.5	4.91	67.29	1.785	1.39	2.196	1.319	1.823	0.502	1.697	1.022	1.365	1.066	0.874	0.872	0.368	0.203	0.734	0.548	0.853	0.885	1.252	0.419	1.911	1.426	1.826	0.779	0.872	0.478	0.76	0.156	2.163	0.22
747	High	Master Protein	P40121	Macrophage-capping protein [OS=Homo sapiens]	0	28.664	16	5	10	5	348	38.5	6.19	27.74	2.005	2.187	0.585	0.782	0.856	1.966	1.089	1.005	0.809	1.108	0.651	0.987	0.633	0.484	0.914	0.791	0.554	0.768	0.73	0.927	0.556	0.646	0.548	0.548	0.272	0.651	0.729	0.486	0.543	0.512
748	High	Master Protein	P02775	Platelet basic protein [OS=Homo sapiens]	0	28.614	36	4	13	4	128	13.9	8.79	29.77	0.595	1.231	0.741	5.651	0.682	0.475	0.298	0.185	0.56	0.693	0.821	2.17	1.63	0.589	0.345	0.331	0.824	0.643	1.449	0.604	0.301	0.257	0.398	1.116	0.535	0.257	0.348	0.389	0.346	0.592
749	High	Master Protein	O14818-1	Proteasome subunit alpha type-7 [OS=Homo sapiens]	0	28.586	20	5	15	5	248	27.9	8.46	33.98	0.912	1.291	1.135	0.739	2.726	2.927	0.879	0.548	0.568	0.732	0.919	1.082	0.483	0.226	0.556	0.444	0.923	0.873	1.302	0.88	0.605	0.508	0.474	0.274	0.251	0.352	0.251	0.189	0.417	0.244
750	High	Master Protein	Q01469	Fatty acid-binding protein, epidermal [OS=Homo sapiens]	0	28.572	47	5	14	5	135	15.2	7.01	37.94	1.089	0.997	3.228	2.864	0.884	0.538	0.656	0.4	1.744	1.764	0.564	0.707	0.444	0.43	1.09	0.4	0.832	0.894	0.83	0.724	0.71	0.528	2.165	0.625	1.062	0.712	0.496	0.501	0.808	0.392
751	High	Master Protein	Q86SF2	N-acetylgalactosaminyltransferase 7 [OS=Homo sapiens]	0	28.552	13	7	13	7	657	75.3	7.11	30.13	1.334	1.068	1.609	1.281	1.699	0.9	0.965	0.814	1.774	1.52	1.534	2.005	0.528	0.275	0.555	0.35	1.068	1.251	1.052	0.888	1.433	1.354	0.982	0.947	0.81	0.663	0.723	0.378	1.246	0.237
752	High	Master Protein	Q92896	Golgi apparatus protein 1 [OS=Homo sapiens]	0	28.464	7	8	13	8	1179	134.5	6.9	32.82	1.742	1.098	1.621	0.894	2.628	0.713	1.378	0.635	2	0.987	0.724	0.874	0.541	0.277	0.838	0.482	1.422	0.827	1.196	0.56	2.044	1.023	1.409	0.388	1.32	0.429	1.118	0.259	1.594	0.211
753	High	Master Protein	P62158	Calmodulin [OS=Homo sapiens]	0	28.375	32	6	25	6	149	16.8	4.22	56.04	1.232	0.905	2.343	0.98	3.111	1.777	1.282	0.61	0.869	1.034	1.576	2.037	0.468	0.102	0.973	0.318	1.213	0.968	0.843	0.543	0.867	0.969	1.079	0.381	0.641	0.38	0.39	0.037	1.59	0.123
754	High	Master Protein	P01780	Immunoglobulin heavy variable 3-7 [OS=Homo sapiens]	0	28.346	32	4	35	2	117	12.9	6.57	84.15	0.7	0.816	0.727	1.079	0.263	0.484	0.52	0.722	0.928	1.176	0.238	0.178	0.879	1.213	0.823	0.95	1.008	1.12	1.238	2.047	0.729	0.947	0.818	1.238	1.048	1.025	1.138	2.177	0.359	1.177
755	High	Master Protein	Q86UN3	Reticulon-4 receptor-like 2 [OS=Homo sapiens]	0	28.321	21	8	19	8	420	46.1	7.62	52.53	0.993	1.016	1.698	0.914	1.805	0.675	1.826	1.153	1.202	0.659	1.019	0.824	0.664	0.251	0.802	0.478	1.721	1.334	1.169	0.615	2.244	1.95	0.964	1.013	1.161	0.776	0.779	0.259	1.544	0.228
756	High	Master Protein	P29762	Cellular retinoic acid-binding protein 1 [OS=Homo sapiens]	0	28.289	50	6	9	5	137	15.6	5.38	24.68	0.317	2.499	0.243	0.847	1.972	3.801	0.514	0.552	0.212	0.246	0.2	1.421	0.164	0.198	0.104	0.192	0.22	0.595	0.397	0.917	0.734	2.206	0.609	0.613	0.27	2.403	0.125	0.079	0.209	0.252
757	High	Master Protein	Q99523	Sortilin [OS=Homo sapiens]	0	28.267	12	9	15	9	831	92	5.74	24.13	1.523	1.003	1.525	1.046	4.248	1.635	1.217	0.636	1.946	1.155	1.146	0.828	0.32	0.269	0.243	0.92	0.946	0.748	0.928	0.685	2.844	3.29	1.21	0.153	1.436	0.522	0.527	0.446	1.11	0.254
758	High	Master Protein	P06276	cholinesterase [OS=Homo sapiens]	0	28.263	13	8	15	8	602	68.4	7.42	27.47	0.712	0.877	0.652	0.735	0.463	0.619	0.83	1.008	0.692	0.659	0.555	0.683	1.497	1.952	1.543	2.186	0.859	0.693	0.606	0.885	0.878	0.683	0.612	1.059	0.88	0.789	1.082	1.911	0.629	1.925
759	High	Master Protein	Q9UHI8	a disintegrin and metalloproteinase with thrombospondin motifs 1 [OS=Homo sapiens]	0	28.237	5	2	7	2	967	105.3	6.83	48	2.354	1.831	1.456	1.658	0.258	0.789	3.473	2.453	1.437	1.012	0.92	0.739	0.555	0.408	0.739	1.007	1.607	1.343	1.11	0.803	2.069	1.774	1.631	1.155	1.264	0.802	0.51	0.402	0.949	0.624
760	High	Master Protein	P02656	Apolipoprotein C-III [OS=Homo sapiens]	0	28.031	54	4	28	4	99	10.8	5.41	84.34	0.611	2.321	0.176	0.79	0.05	0.907	0.748	0.912	0.283	0.278	0.278	0.698	1.222	2.52	1.161	2.111	0.519	0.235	0.155	0.714	0.186	0.12	0.207	0.723	0.507	0.483	0.906	4.57	0.23	2.424
761	High	Master Protein	P20908	Collagen alpha-1(V) chain [OS=Homo sapiens]	0	27.843	4	7	15	7	1838	183.4	5.06	33.13	1.168	1.109	1.078	0.728	1.553	0.956	0.664	0.653	0.938	1.149	1.906	1.869	1.323	1.5	0.81	1.127	0.732	1.084	1.048	1.124	0.852	1.363	0.745	3.424	0.377	0.315	0.587	0.381	2.241	1.592
762	High	Master Protein	O95861-1	3'(2'),5'-bisphosphate nucleotidase 1 [OS=Homo sapiens]	0	27.815	22	5	11	5	308	33.4	5.69	32.77	0.972	0.949	0.687	0.741	3.073	3.129	0.449	0.323	0.644	0.759	1.571	2.454	0.498	0.313	0.299	0.283	0.332	0.411	0.585	0.745	0.521	0.644	0.554	0.493	0.518	1.144	0.325	0.184	0.769	0.172
763	High	Master Protein	P62820	Ras-related protein Rab-1A [OS=Homo sapiens]	0	27.77	37	7	8	6	205	22.7	6.21	26.03	1.318	1.592	1.074	0.553	2.267	3.299	0.686	0.552	0.817	0.656	1.154	2.315	0.556	0.275	0.517	0.453	0.532	0.601	0.595	0.694	0.817	0.898	0.917	0.373	0.537	0.733	0.189	0.149	1.191	0.207
764	High	Master Protein	P11216	Glycogen phosphorylase, brain form [OS=Homo sapiens]	0	27.695	9	8	13	6	843	96.6	6.86	24.42	1.426	2.067	1.11	0.885	1.598	2.864	0.684	0.303	0.65	0.539	1.361	1.975	0.305	0.222	1.265	2.125	0.355	0.283	0.456	0.791	0.454	1.004	1.839	0.616	0.859	0.314	0.01	0.402	0.72	0.247
765	High	Master Protein	Q99538	Legumain [OS=Homo sapiens]	0	27.694	18	6	11	6	433	49.4	6.55	34.54	1.242	0.583	1.542	0.515	1.983	1.484	1.111	0.523	3.059	1.018	1.731	0.941	1.282	0.592	0.668	0.17	2.394	0.973	1.328	0.645	2.951	2.205	1.279	0.968	1.502	0.385	1.84	0.01	1.44	0.677
766	High	Master Protein	O00754	Lysosomal alpha-mannosidase [OS=Homo sapiens]	0	27.674	8	6	13	6	1011	113.7	7.28	31.74	1.095	1.042	1.496	1.24	0.823	1.37	1.493	0.872	2.094	1.683	1.68	1.353	0.798	0.348	0.981	0.695	1.507	1.23	1.493	1.475	1.947	1.613	0.831	0.883	0.681	0.636	0.712	0.165	1.898	0.49
767	High	Master Protein	O75976	Carboxypeptidase D [OS=Homo sapiens]	0	27.646	7	8	11	8	1380	152.8	6.05	25.54	1.401	1.252	1.014	0.562	3.264	1.444	0.846	0.565	0.91	0.749	2.156	2.4	0.658	0.303	1.545	0.507	0.79	1.237	0.71	0.479	1.171	1.774	1.144	1.132	0.732	0.706	1.252	0.734	1.867	0.253
768	High	Master Protein	P52758	2-iminobutanoate/2-iminopropanoate deaminase [OS=Homo sapiens]	0	27.631	46	4	10	4	137	14.5	8.68	23.46	1.207	1.063	1.164	1.323	0.22	0.863	1.116	0.663	1.072	0.763	1.898	2.331	0.765	0.829	1.376	1.182	1.412	1.118	0.851	0.76	0.998	0.595	1.198	1.125	0.915	0.783	1.243	0.552	1.489	1.015
769	High	Master Protein	Q9Y624	Junctional adhesion molecule A [OS=Homo sapiens]	0	27.563	23	6	18	6	299	32.6	7.9	42.27	1.374	0.916	3.909	4.682	3.463	2.215	0.819	0.541	0.542	0.488	1.65	1.884	0.127	0.207	0.151	0.038	0.688	1.348	0.43	0.499	0.437	0.468	0.307	0.164	0.064	0.175	0.108	0.06	3.383	0.241
770	High	Master Protein	Q9NPH3	Interleukin-1 receptor accessory protein [OS=Homo sapiens]	0	27.545	10	6	14	6	570	65.4	8.12	31.66	0.741	0.766	0.81	0.785	0.973	1.529	1.11	0.962	0.828	0.902	1.834	2.388	0.853	0.855	1.783	1.302	1.331	1.891	0.928	1.031	0.696	0.77	0.988	1.221	1.048	0.963	1.644	1.425	1.781	1.005
771	High	Master Protein	O75509	Tumor necrosis factor receptor superfamily member 21 [OS=Homo sapiens]	0	27.494	7	4	13	4	655	71.8	7.83	39.59	1.248	1.186	1.597	1.201	0.562	0.859	1.878	1.197	1.105	0.855	0.788	0.756	0.52	0.514	0.966	0.59	1.183	1.05	1.183	0.596	2.066	2.269	1.213	0.644	0.824	0.414	0.669	0.431	1.4	0.466
772	High	Master Protein	Q9UGT4	Sushi domain-containing protein 2 [OS=Homo sapiens]	0	27.411	10	5	13	5	822	90.2	6.28	31.59	0.292	0.384	2.335	1.921	0.407	0.673	0.579	0.604	4.323	4.86	8.342	10.729	0.713	0.291	0.01	0.285	0.696	0.919	1.047	1.615	0.195	0.415	1.121	0.927	0.327	0.154	0.187	0.475	1.443	0.306
773	High	Master Protein	P09622	Dihydrolipoyl dehydrogenase, mitochondrial [OS=Homo sapiens]	0	27.41	15	7	14	7	509	54.1	7.85	29.14	1.032	0.937	2.097	0.984	1.43	1.516	1.66	1.041	0.83	0.516	1.152	1.504	0.502	0.466	0.728	0.575	1.402	1.02	1.02	0.448	1.666	1.045	1.13	0.894	0.97	0.676	0.912	0.209	1.617	0.4
774	High	Master Protein	P11362	Fibroblast growth factor receptor 1 [OS=Homo sapiens]	0	27.37	8	7	15	7	822	91.8	6.21	38.07	1.699	1.218	1.666	1.285	0.833	0.662	1.642	1.249	1.241	1.096	0.683	0.669	0.393	0.347	0.862	0.584	0.814	1.219	0.72	0.449	1.821	1.436	1.683	1.441	0.963	0.853	0.587	0.326	0.89	0.304
775	High	Master Protein	Q9H1E3	Nuclear ubiquitous casein and cyclin-dependent kinase substrate 1 [OS=Homo sapiens]	0	27.332	27	6	11	6	243	27.3	5.08	28.12	1.34	1.062	2.233	1.4	2.166	3.553	1.388	0.872	0.967	0.972	1.697	1.544	0.286	0.33	0.599	0.404	1.223	1.174	0.785	0.604	0.78	0.433	0.899	0.393	0.446	0.424	0.441	0.138	0.371	0.16
776	High	Master Protein	P03950	angiogenin [OS=Homo sapiens]	0	27.312	40	5	11	5	147	16.5	9.64	30.85	1.298	0.982	1.003	0.959	0.481	0.361	0.675	0.462	2.661	1.924	1.071	0.718	1.608	1.073	1.005	0.969	1.347	1.013	1.08	1.212	1.038	1.03	1.201	1.304	1.647	0.775	1.339	0.583	1.013	1.001
777	High	Master Protein	P24593	Insulin-like growth factor-binding protein 5 [OS=Homo sapiens]	0	27.311	27	7	14	7	272	30.6	8.21	31.82	1.725	0.752	0.81	1.01	0.264	0.545	0.916	0.779	2.171	1.861	0.863	0.762	0.996	0.763	0.868	0.693	0.688	1.031	0.812	0.944	1.444	2.445	1.235	0.988	1.371	0.871	0.865	0.386	0.902	0.88
778	High	Master Protein	Q8NCW5	NAD(P)H-hydrate epimerase [OS=Homo sapiens]	0	27.309	23	5	20	5	288	31.7	7.66	49.93	1.13	0.714	1.478	1.251	2.813	4.031	1.305	0.893	1.038	0.812	1.092	1.063	0.346	0.072	0.646	0.257	1.143	0.943	0.936	0.63	1.084	0.87	0.839	0.676	0.468	0.571	0.166	0.351	0.947	0.01
779	High	Master Protein	P67936-2	Isoform 2 of Tropomyosin alpha-4 chain [OS=Homo sapiens]	0	27.276	24	8	24	3	284	32.7	4.73	53.89	2.784	3.183	1.092	0.897	1.483	1.656	0.838	0.485	0.663	1.251	0.908	1.2	0.52	0.063	0.374	0.339	0.546	0.49	0.426	0.466	0.9	1.543	0.915	0.393	0.239	0.487	0.269	0.122	0.659	0.036
780	High	Master Protein	P04080	Cystatin-B [OS=Homo sapiens]	0	27.251	46	3	7	3	98	11.1	7.56	26.95	1.301	0.902	1.167	1.469	1.885	2.473	0.839	0.654	1.016	1.21	0.687	1.076	0.475	0.305	0.891	0.767	0.669	0.817	0.808	0.99	0.692	0.597	1.211	0.532	0.585	0.397	0.285	0.19	0.741	0.269
781	High	Master Protein	P31153	S-adenosylmethionine synthase isoform type-2 [OS=Homo sapiens]	0	27.085	20	6	7	6	395	43.6	6.48	23.22	1.22	1.118	1.533	1.082	1.649	1.726	1.355	0.8	0.791	1.022	1.305	1.706	0.633	0.527	1.595	0.713	0.994	0.966	0.907	0.79	0.831	1.014	0.935	1.165	1.063	0.617	0.872	0.812	0.481	0.849
782	High	Master Protein	P25713	Metallothionein-3 [OS=Homo sapiens]	0	27.074	65	3	12	3	68	6.9	4.84	40.09	1.786	1.312	3.844	1.321	2.243	0.447	1.751	0.972	1.069	0.673	0.958	0.602	0.22	0.01	1.214	0.398	1.421	1.136	0.945	0.275	1.855	1.274	2.127	0.922	1.218	0.433	0.705	0.057	1.687	0.019
783	High	Master Protein	P15169	Carboxypeptidase N catalytic chain [OS=Homo sapiens]	0	26.965	13	5	12	5	458	52.3	7.34	32.07	0.287	0.726	0.262	0.567	2.528	1.353	0.719	1.321	0.342	0.568	0.592	0.516	1.884	2.312	0.741	0.958	0.955	0.682	0.587	1.156	0.196	0.886	0.749	0.799	1.673	1.36	1.091	1.879	0.113	1.921
784	High	Master Protein	O95445-1	apolipoprotein M [OS=Homo sapiens]	0	26.863	28	4	17	4	188	21.2	6.01	41.47	0.483	0.923	0.363	1.254	0.122	1.046	1.202	1.714	0.447	0.756	0.419	0.582	1.215	2.368	1.293	2.009	0.576	0.398	0.396	0.767	0.205	0.176	0.325	0.959	1.039	1.205	1.042	2.394	0.239	2.582
785	High	Master Protein	P22676	Calretinin [OS=Homo sapiens]	0	26.856	16	4	11	3	271	31.5	5.15	29.47	4.545	4.641	2.519	1.917	0.393	0.158	0.86	0.308	0.584	0.602	0.61	0.953	0.264	0.275	0.711	0.01	0.473	0.739	0.725	0.453	0.685	1.066	0.499	1.009	0.469	0.82	0.549	0.01	0.467	0.311
786	High	Master Protein	P48058-1	Glutamate receptor 4 [OS=Homo sapiens]	0	26.847	6	6	10	6	902	100.8	8.1	19.92	1.47	1.382	0.869	0.546	0.578	0.515	1.74	1.321	1.509	0.731	0.541	0.409	0.604	0.606	0.439	0.348	1.043	1.089	0.563	0.261	1.707	2.404	1.432	2.411	0.813	1.254	0.59	0.222	1.773	0.426
787	High	Master Protein	P16112	Aggrecan core protein [OS=Homo sapiens]	0	26.71	5	9	13	9	2415	250	4.18	24.1	0.995	1.996	2.057	1.654	1.563	0.722	1.05	0.821	1.086	1.259	1.006	1.605	0.716	0.704	0.741	1.121	1.113	1.004	1.208	0.861	1.073	1.063	1.129	1.379	0.709	0.818	1.185	0.373	2.289	0.508
788	High	Master Protein	P26992	Ciliary neurotrophic factor receptor subunit alpha [OS=Homo sapiens]	0	26.691	20	5	11	5	372	40.6	6.76	25.32	1.561	1.4	1.552	0.829	0.174	0.806	1.15	1.248	1.147	0.961	0.646	0.655	0.782	0.435	1.021	0.494	1.073	1.441	0.947	0.871	1.485	1.447	1.417	1.45	0.725	0.648	0.752	0.307	1.78	0.34
789	High	Master Protein	Q9UPU3	VPS10 domain-containing receptor SorCS3 [OS=Homo sapiens]	0	26.654	6	6	15	5	1222	135.7	6.6	34.02	0.758	1.318	2.275	0.763	0.57	0.376	3.024	1.491	1.464	1.037	0.706	0.352	0.227	0.227	0.252	0.762	1.019	1.275	1.106	0.445	1.745	0.852	0.738	1.523	0.717	0.655	1.059	0.209	1.074	0.318
790	High	Master Protein	Q6P4E1-4	Isoform 4 of Protein CASC4 [OS=Homo sapiens]	0	26.524	16	7	14	7	436	49.5	5.29	28.75	1.509	1.159	1.912	1.405	2.453	0.865	1.541	1.309	1.433	1.246	0.86	0.952	0.328	0.227	0.487	0.38	1.227	1.043	1.217	0.615	1.79	1.277	1.172	0.948	0.833	0.535	0.521	0.201	1.127	0.158
791	High	Master Protein	Q96AP7	Endothelial cell-selective adhesion molecule [OS=Homo sapiens]	0	26.385	17	5	9	5	390	41.2	9.32	25.23	1.19	0.769	1.537	1.068	1.051	0.88	1.085	1.28	1.277	1.191	1.113	1.344	1.579	0.303	0.617	0.431	1.516	1.407	1.253	0.719	1.363	0.89	0.836	0.647	0.841	0.534	0.506	0.342	0.862	0.255
792	High	Master Protein	P37840-1	Alpha-synuclein [OS=Homo sapiens]	0	26.372	48	5	9	4	140	14.5	4.7	24.36	0.46	0.926	1.793	1.078	0.219	0.51	1.794	0.939	0.689	0.44	0.79	0.687	1.376	0.227	1.526	0.858	1.193	1.111	1.056	0.56	0.392	0.692	0.914	1.364	1.211	1.14	0.944	0.266	2.6	0.394
793	High	Master Protein	Q13214-1	Semaphorin-3B [OS=Homo sapiens]	0	26.349	10	6	10	6	749	83.1	8.91	26.81	1.347	1.303	1.319	1.209	1.03	0.536	1.44	1.552	1.381	1.254	0.693	0.812	0.847	0.735	0.479	0.659	0.967	1.416	0.941	0.829	1.396	1.52	0.668	0.728	1.374	0.935	1.272	0.269	1.386	0.45
794	High	Master Protein	P29323	Ephrin type-B receptor 2 [OS=Homo sapiens]	0	26.332	8	6	14	6	1055	117.4	6.55	24.58	1.012	1.013	1.133	1.064	1.111	0.854	1.662	1.503	1.096	1.019	1.601	1.935	0.505	0.21	0.542	0.529	1.8	2.332	0.725	0.677	1.448	1.194	1.168	1.081	0.488	0.975	0.632	0.204	1.681	0.398
795	High	Master Protein	P58499	Protein FAM3B [OS=Homo sapiens]	0	26.315	22	5	10	5	235	26	8.75	20.45	1.024	0.725	0.91	0.725	1.678	1.275	3.148	2.481	0.686	0.636	0.821	0.201	0.208	0.01	0.301	0.316	1.969	3.367	0.987	1.069	1.599	1.847	0.573	0.156	0.226	0.01	0.353	0.01	0.725	0.131
796	High	Master Protein	P15289-1	arylsulfatase A [OS=Homo sapiens]	0	26.299	9	3	8	3	507	53.6	6.07	28.83	0.778	0.682	1.172	0.601	0.595	0.663	1.067	0.577	1.943	1.156	1.413	0.93	0.422	0.474	0.846	0.769	1.232	0.72	0.894	0.664	1.518	1.595	1.269	0.725	1.689	0.69	0.961	0.27	1.533	0.457
797	High	Master Protein	A0A087WSY6	Immunoglobulin kappa variable 3D-15 [OS=Homo sapiens]	0	26.276	26	2	8	1	115	12.5	5.19	30.86	1.246	1.286	0.438	0.617	0.206	0.47	0.587	0.67	1.016	1.175	0.398	0.395	1.245	1.622	0.662	0.995	0.93	0.663	1.186	1.489	1.053	2.575	0.985	0.757	1.242	1.607	0.767	1.389	0.361	2.072
798	High	Master Protein	Q9UBG0	C-type mannose receptor 2 [OS=Homo sapiens]	0	26.257	5	5	7	5	1479	166.6	5.83	21.13	1.006	0.997	1.428	1.086	1.149	0.622	1.218	1.157	1.247	1.044	0.01	1.405	0.01	0.994	0.01	0.01	0.875	1.184	1.024	0.771	1.149	1.651	1.396	2.148	2.223	1.395	0.01	0.01	4.935	0.961
799	High	Master Protein	P54756	Ephrin type-A receptor 5 [OS=Homo sapiens]	0	26.244	5	4	9	3	1037	114.7	6.93	19.74	2.289	3.195	2.62	1.72	2.002	1.069	3.5	3.243	1.649	0.95	0.589	0.58	0.3	0.132	0.766	0.593	1.402	2.743	2.754	1.462	3.664	0.988	0.733	0.9	0.655	0.452	0.539	0.202	0.967	0.093
800	High	Master Protein	P22223-1	Cadherin-3 [OS=Homo sapiens]	0	26.165	7	4	7	3	829	91.4	4.75	19.99	2.136	1.743	0.958	0.573	0.299	1.008	1.577	1.125	0.782	0.525	0.689	0.718	0.683	0.464	1.068	1.443	0.851	1.413	1.513	1.309	1.165	0.969	0.73	0.4	0.748	0.623	1.912	1.117	1.215	0.181
801	High	Master Protein	O75354-1	Ectonucleoside triphosphate diphosphohydrolase 6 [OS=Homo sapiens]	0	26.16	13	5	9	5	484	53.2	9.26	25.54	1.443	1.224	1.442	1.527	1.113	1.473	0.9	0.976	1.629	1.299	1.35	1.493	0.883	0.345	0.497	0.247	0.944	1.345	1.113	1.053	1.792	2.356	0.861	1.146	1.064	0.76	0.551	0.391	1.179	0.369
802	High	Master Protein	P05783	Keratin, type I cytoskeletal 18 [OS=Homo sapiens]	0	26.159	17	7	10	5	430	48	5.45	15.04	2.15	2.395	0.552	0.377	1.876	3.849	0.325	0.488	0.671	1.108	0.362	0.807	0.131	0.134	0.01	0.089	0.185	0.395	0.889	0.502	0.364	0.252	0.349	0.01	0.01	0.21	0.01	0.01	0.59	0.179
803	High	Master Protein	Q15274	nicotinate-nucleotide pyrophosphorylase [carboxylating] [OS=Homo sapiens]	0	26.156	24	5	6	5	297	30.8	6.21	18.22	0.894	0.951	0.627	0.454	1.71	4.989	0.46	0.499	0.656	0.606	1.74	3.077	0.01	0.584	0.01	0.01	0.827	0.684	0.671	0.648	0.355	0.558	1.442	0.01	0.01	0.01	0.01	0.01	2.096	0.01
804	High	Master Protein	Q14257	Reticulocalbin-2 [OS=Homo sapiens]	0	26.149	18	4	9	4	317	36.9	4.4	27.65	2.004	1.194	1.834	1.444	1.531	1.084	1.946	0.789	1.757	1.382	0.986	1.255	1.14	0.471	0.874	0.784	1.068	1.052	1.145	0.768	2.169	1.672	1.37	1.114	0.974	0.735	1.774	0.569	1.501	0.279
805	High	Master Protein	Q9NS98	Semaphorin-3G [OS=Homo sapiens]	0	26.126	10	7	10	7	782	86.6	7.78	22.83	1.418	1.308	1.523	1.114	1.3	0.759	1.795	1.309	1.312	1.046	1.017	0.821	0.928	1.144	1.178	1.142	1.34	1.329	1.004	0.727	1.169	0.699	1.428	2.738	0.579	2.687	0.52	0.01	0.01	0.595
806	High	Master Protein	Q15365	Poly(RC)-binding protein 1 [OS=Homo sapiens]	0	26.112	20	6	10	4	356	37.5	7.09	24.17	2.519	2.348	0.745	1.017	1.554	2.897	0.891	0.676	0.938	1.138	2.012	3.067	0.274	0.373	0.317	0.194	0.672	0.856	0.62	0.968	0.853	2.265	0.772	0.251	0.352	0.73	0.01	0.01	0.686	0.01
807	High	Master Protein	Q16881-1	Thioredoxin reductase 1, cytoplasmic [OS=Homo sapiens]	0	26.057	11	6	10	6	649	70.9	7.39	26.72	1.267	1.246	1.986	1.649	1.773	1.344	1.042	0.639	0.636	0.882	0.931	0.783	0.338	0.072	0.27	0.418	0.914	1.139	0.806	0.842	0.807	1.046	0.874	0.696	0.574	0.261	0.577	0.143	0.96	0.091
808	High	Master Protein	Q8N2Q7-1	Neuroligin-1 [OS=Homo sapiens]	0	26.043	8	5	7	3	840	93.8	6.24	19.28	1.363	1.142	1.706	1.06	1.412	0.595	1.104	0.701	1.384	0.932	1.011	0.651	0.567	0.378	1.227	1.163	0.799	0.955	0.785	0.441	1.348	1.353	0.538	0.905	0.459	0.457	1.57	0.286	1.529	0.01
809	High	Master Protein	P51149	ras-related protein Rab-7a [OS=Homo sapiens]	0	26.036	29	5	9	5	207	23.5	6.7	21.35	2.6	2.869	1.436	0.992	1.419	1.939	1.423	0.76	1.203	0.784	1.6	1.647	1.119	0.227	0.658	0.479	0.855	0.828	1.032	0.889	1.12	0.866	1.417	0.305	0.784	0.942	0.511	0.01	0.67	0.324
810	High	Master Protein	O15197-1	Ephrin type-B receptor 6 [OS=Homo sapiens]	0	25.96	10	6	7	6	1021	110.6	6.65	16.72	0.834	1.688	0.832	1.03	0.583	0.683	1.842	1.862	0.689	0.716	0.955	0.01	0.01	0.01	0.01	0.01	1.204	1.416	1.003	0.551	1.148	1.424	0.01	0.737	0.792	0.581	0.01	0.01	1.835	0.01
811	High	Master Protein	Q04721	Neurogenic locus notch homolog protein 2 [OS=Homo sapiens]	0	25.96	4	7	13	7	2471	265.2	5.14	28.07	1.732	1.229	1.398	1.143	0.155	0.613	1.468	0.733	1.44	1.459	0.594	0.709	0.358	0.415	0.781	0.554	0.952	0.96	1.682	1.255	1.965	1.458	1.16	1.001	0.852	0.58	1.043	0.313	1.015	0.334
812	High	Master Protein	P60900	Proteasome subunit alpha type-6 [OS=Homo sapiens]	0	25.927	28	6	9	6	246	27.4	6.76	26.03	1.346	1.097	1.224	1.039	2.258	3.827	0.871	0.671	0.82	1.005	1.202	1.497	0.623	0.319	1.105	0.431	1.253	0.833	0.823	0.807	0.582	0.79	0.704	0.475	0.45	0.644	0.533	0.153	0.657	0.261
813	High	Master Protein	O14672	Disintegrin and metalloproteinase domain-containing protein 10 [OS=Homo sapiens]	0	25.861	11	6	11	6	748	84.1	7.77	24.4	1.173	1.14	1.138	0.909	1.677	1.132	1.143	0.778	1.241	1.205	0.417	0.861	0.567	0.338	0.224	0.513	0.99	0.82	0.87	0.747	2.059	2.857	0.835	1.208	1.078	0.906	0.987	0.501	1.801	0.26
814	High	Master Protein	Q9Y266	nuclear migration protein nudC [OS=Homo sapiens]	0	25.848	24	8	14	8	331	38.2	5.38	29.86	1.006	1.159	1.347	1.01	3.351	3.463	1.087	0.646	0.688	0.724	1.185	2.116	0.362	0.098	0.629	0.424	1.009	1.269	0.672	0.751	0.529	0.762	1.046	0.527	0.605	0.545	0.389	0.277	0.733	0.131
815	High	Master Protein	Q9Y287	Integral membrane protein 2B [OS=Homo sapiens]	0	25.695	26	6	18	6	266	30.3	5.14	43.16	1.338	1.093	1.449	0.951	0.455	0.823	1.298	0.931	1.819	0.882	0.313	0.186	0.648	0.067	0.678	0.677	1.265	0.937	0.994	0.94	1.855	0.571	1.577	0.438	3.105	1.201	1.794	0.119	0.737	0.043
816	High	Master Protein	P55072	Transitional endoplasmic reticulum ATPase [OS=Homo sapiens]	0	25.654	11	6	10	6	806	89.3	5.26	20.77	2.541	2.777	1.955	0.676	1.978	1.242	1.011	0.619	1.056	1.067	1.295	1.253	1.726	0.01	0.683	0.354	1.227	0.84	1.099	1.111	0.723	1.356	1.153	0.284	0.949	0.812	0.512	0.29	1.042	0.176
817	High	Master Protein	P58107	epiplakin [OS=Homo sapiens]	0	25.646	7	5	9	3	5090	555.3	5.6	17.63	2.07	3.541	0.621	0.33	0.458	0.404	0.489	0.421	0.333	0.296	1.356	3.16	0.956	0.368	0.796	0.01	0.01	0.237	0.511	0.532	3.418	8.665	0.504	0.01	0.01	8.667	0.01	0.01	0.53	0.494
818	High	Master Protein	P00533-1	epidermal growth factor receptor [OS=Homo sapiens]	0	25.611	7	6	12	6	1210	134.2	6.68	29.63	0.783	0.851	1.08	0.752	2.797	2.015	1.023	0.776	1.053	1.187	1.25	1.07	0.523	0.339	0.568	0.566	0.974	0.988	1.074	0.958	0.708	1.127	0.816	0.765	0.653	0.636	0.636	0.274	1.496	0.244
819	High	Master Protein	P0DP04	Immunoglobulin heavy variable 3-43D [OS=Homo sapiens]	0	25.496	35	3	25	2	118	13	5.41	65.51	0.523	0.619	0.788	1.12	0.187	0.818	0.681	0.64	0.751	0.993	0.321	0.275	0.908	1.197	0.988	0.972	1.202	0.879	1.123	1.587	1.082	1.61	1.194	1.319	0.874	1.145	0.789	1.28	0.524	1.449
820	High	Master Protein	P29218-1	Inositol monophosphatase 1 [OS=Homo sapiens]	0	25.443	23	6	10	6	277	30.2	5.26	24.45	1.055	1.126	2.127	1.319	1.398	1.562	1.201	0.764	1.369	0.903	1.318	1.091	0.674	0.886	1.006	0.501	1.208	1.113	1.143	0.721	1.063	0.84	1.85	0.867	0.91	0.613	1.101	0.381	1.79	0.825
821	High	Master Protein	P53041	Serine/threonine-protein phosphatase 5 [OS=Homo sapiens]	0	25.439	11	5	8	5	499	56.8	6.28	23.76	1.325	1.393	1.517	1.19	2.557	1.972	1.287	0.764	0.944	0.83	0.726	1.123	0.38	0.135	0.539	0.252	1.201	0.895	1.035	0.584	1.025	1.037	1.228	0.616	0.374	0.208	0.664	0.01	0.765	0.01
822	High	Master Protein	P54819	Adenylate kinase 2, mitochondrial [OS=Homo sapiens]	0	25.415	19	4	8	4	239	26.5	7.81	22.92	0.771	0.579	0.72	0.866	2.289	3.179	0.863	0.525	0.895	1.532	1.169	2.221	0.437	0.469	0.409	0.235	1.096	1.377	0.777	1.062	0.461	0.705	0.454	0.232	0.154	0.194	0.224	0.295	0.365	0.358
823	High	Master Protein	Q9Y240	C-type lectin domain family 11 member A [OS=Homo sapiens]	0	25.405	23	6	11	6	323	35.7	5.16	27.87	1.305	1.585	1.494	1.843	0.608	1.169	1.131	1.319	1.594	2.565	0.449	1	0.558	0.582	1.173	1.331	1.107	1.967	0.783	1.144	1.48	1.873	0.598	1.275	0.728	0.578	0.746	0.705	2.226	0.546
824	High	Master Protein	Q8NES3-1	Beta-1,3-N-acetylglucosaminyltransferase lunatic fringe [OS=Homo sapiens]	0	25.385	14	4	6	4	379	41.7	9.17	22.09	1.395	0.984	1.424	1.093	0.318	0.736	1.52	1.031	1.582	1.046	1.796	1.884	0.916	1.171	0.01	0.653	1	0.948	0.974	0.731	0.981	1.325	0.959	1.842	1.315	1.333	2.595	1.054	1.877	1.842
825	High	Master Protein	P78417	Glutathione S-transferase omega-1 [OS=Homo sapiens]	0	25.38	30	8	14	8	241	27.5	6.6	35.45	1.189	1.105	1.607	0.769	2.041	1.519	1.227	0.901	0.602	0.531	0.956	1.035	0.804	0.349	1.343	0.728	1.027	0.921	0.67	0.537	0.576	0.58	0.949	0.781	0.772	0.588	0.417	0.332	0.707	0.268
826	High	Master Protein	P01624	Immunoglobulin kappa variable 3-15 [OS=Homo sapiens]	0	25.321	26	2	9	1	115	12.5	5.19	27.66	0.58	0.585	0.704	0.88	0.497	0.639	0.699	0.554	0.608	0.706	0.367	0.384	0.991	1.074	0.883	0.998	0.713	0.804	1.061	1.141	0.684	1.188	0.999	0.86	1.234	1.11	1.052	0.981	0.628	0.998
827	High	Master Protein	P20472	Parvalbumin alpha [OS=Homo sapiens]	0	25.169	46	5	13	5	110	12.1	5.19	28.82	1.635	1.29	2.973	1.915	1.798	0.99	1.04	0.681	0.834	0.859	0.894	0.466	0.46	0.078	0.952	0.379	0.471	0.942	0.51	0.348	1.414	1.712	1.88	1.298	1.093	0.857	0.383	0.117	1.5	0.086
828	High	Master Protein	Q93091	Ribonuclease K6 [OS=Homo sapiens]	0	25.162	25	3	16	3	150	17.2	8.76	48.1	1.374	0.916	1.506	1.382	0.227	0.684	0.847	0.706	1.735	2.09	1.211	1.122	0.403	0.273	0.887	0.507	1.057	1.566	1.144	1.177	1.484	1.6	1.45	0.901	1.31	1.067	0.627	0.4	1.791	0.269
829	High	Master Protein	Q5KU26	Collectin-12 [OS=Homo sapiens]	0	25.073	8	7	25	7	742	81.5	5.69	55.5	0.966	0.588	1.587	1.02	1.959	0.561	1.396	0.886	2.035	1.739	1.691	1.452	0.574	0.284	0.698	0.496	1.039	1.017	1.322	0.774	1.414	1.586	1.696	1.148	1.284	0.767	0.748	0.119	1.351	0.234
830	High	Master Protein	P27824	Calnexin [OS=Homo sapiens]	0	25.068	14	8	13	8	592	67.5	4.6	22.53	0.977	0.943	1.809	1.081	3.495	1.695	1.173	1.167	1.071	0.918	1.317	1.08	0.633	0.075	0.883	0.592	1.038	0.967	0.763	0.542	1.199	1.65	1.243	1.288	0.685	0.946	0.768	0.292	0.845	0.098
831	High	Master Protein	O75711	Scrapie-responsive protein 1 [OS=Homo sapiens]	0	25.049	47	3	24	3	98	11.1	6.71	67.3	2.364	1.358	1.386	1.182	1.17	0.371	0.952	0.6	1.921	1.53	0.968	1.098	0.441	0.184	0.823	0.487	0.623	0.701	0.825	0.503	1.815	1.528	1.852	1.079	0.773	0.669	0.882	0.256	1.495	0.184
832	High	Master Protein	Q9H2E6	Semaphorin-6A [OS=Homo sapiens]	0	24.97	6	7	12	5	1030	114.3	8.41	25.92	1.589	1.01	1.263	0.709	2.095	0.43	1.214	0.716	2.218	0.921	1.271	0.586	0.703	0.198	1.104	0.764	1.059	0.727	0.986	0.498	2.797	1.819	1.117	1.2	1.579	0.947	1.155	0.195	1.653	0.302
833	High	Master Protein	Q6UWR7	Ectonucleotide pyrophosphatase/phosphodiesterase family member 6 [OS=Homo sapiens]	0	24.925	18	6	8	6	440	50.2	7.99	21.68	1.827	2.327	1.615	0.962	3.369	0.392	1.113	0.672	1.821	1.063	1.306	0.913	0.838	0.375	0.832	0.525	1.562	0.848	0.997	0.656	2.401	1.708	1.549	0.915	1.597	1.188	1.199	0.422	1.336	0.448
834	High	Master Protein	P62136-1	serine/threonine-protein phosphatase PP1-alpha catalytic subunit [OS=Homo sapiens]	0	24.914	19	5	8	2	330	37.5	6.33	26.3	0.815	0.989	0.468	0.589	1.604	2.493	1.297	1.467	0.486	0.723	1.283	2.546	0.572	0.01	0.621	0.322	0.811	0.526	0.547	1.1	0.339	0.934	0.596	0.312	0.399	0.782	0.265	0.124	1.105	0.19
835	High	Master Protein	Q14C87	Transmembrane protein 132D [OS=Homo sapiens]	0	24.869	8	8	10	8	1099	122.2	5.73	23.54	0.575	1.769	0.709	0.799	1.21	0.801	2.114	1.799	0.72	0.709	0.541	0.614	0.473	0.124	1.342	0.655	1.224	1.744	1.149	0.73	0.905	1.699	0.517	1.16	0.468	0.535	0.434	0.279	1.013	0.177
836	High	Master Protein	O75368	SH3 domain-binding glutamic acid-rich-like protein [OS=Homo sapiens]	0	24.81	37	4	13	4	114	12.8	5.25	36.16	1.527	1.091	1.99	1.062	0.407	0.978	1.42	0.758	1.086	0.912	1.021	1.001	0.659	0.364	1.732	0.674	0.96	0.771	1.069	0.564	0.834	0.721	1.771	0.894	1.05	0.77	0.557	0.387	1.334	0.334
837	High	Master Protein	Q16653	Myelin-oligodendrocyte glycoprotein [OS=Homo sapiens]	0	24.796	17	4	20	4	247	28.2	8.56	52.44	1.821	0.997	1.994	1.144	3.195	0.457	1.242	0.681	2.349	1.065	1.046	0.626	0.377	0.261	0.711	0.329	1.198	0.73	1.397	0.457	2.422	1.152	1.426	0.624	2.005	0.663	1.193	0.189	1.56	0.211
838	High	Master Protein	Q92911	Sodium/iodide cotransporter [OS=Homo sapiens]	0	24.748	9	5	15	5	643	68.6	7.39	25.72	1.508	0.547	1.179	0.25	1.658	0.263	1.575	0.457	2.084	0.633	0.686	0.431	0.748	0.053	0.868	0.18	3.834	0.492	1.231	0.466	3.321	0.455	2.533	0.187	2.15	0.757	2.575	0.01	1.554	0.01
839	High	Master Protein	Q99536	Synaptic vesicle membrane protein VAT-1 homolog [OS=Homo sapiens]	0	24.716	23	5	11	5	393	41.9	6.29	26.71	0.957	0.814	0.855	0.797	0.429	4.318	0.456	0.846	0.514	0.568	0.988	1.466	1.031	0.228	1.234	1.598	0.501	0.652	0.645	1.051	0.423	0.531	0.362	0.614	0.486	0.374	0.458	0.41	0.603	0.182
840	High	Master Protein	Q8IZP2	Putative protein FAM10A4 [OS=Homo sapiens]	0	24.705	25	5	10	5	240	27.4	5.08	22.96	2.105	1.955	1.261	1.082	1.382	2.893	0.98	0.664	0.688	0.807	0.785	1.055	0.373	0.109	0.568	0.353	0.611	0.639	0.891	0.583	0.744	0.596	0.98	0.7	0.442	0.498	0.278	0.185	0.553	0.099
841	High	Master Protein	P12036	Neurofilament heavy polypeptide [OS=Homo sapiens]	0	24.654	6	6	11	4	1026	112.4	6.18	27	1.378	2.042	2.47	2.355	0.57	1.477	0.579	0.542	0.658	1.964	0.01	1.147	0.01	0.625	1.188	0.01	2.552	1.01	0.715	0.262	1.151	1.4	1.328	0.75	0.681	1.384	2.011	0.01	0.01	0.01
842	High	Master Protein	P09382	Galectin-1 [OS=Homo sapiens]	0	24.636	45	6	16	6	135	14.7	5.5	43.32	1.582	1.251	1.194	1.024	0.931	0.773	1.113	0.733	1.242	1.408	0.679	1.025	0.289	0.275	1.319	1.62	0.545	0.768	0.767	0.835	0.97	1.344	1.02	0.981	0.669	0.624	0.526	0.439	1.257	0.254
843	High	Master Protein	P03973	Antileukoproteinase [OS=Homo sapiens]	0	24.627	37	6	26	6	132	14.3	8.75	60.27	2.078	1.035	1.989	2.117	1.402	0.384	0.262	0.132	1.396	1.791	0.106	0.406	0.093	0.093	0.126	0.031	0.223	0.336	2.549	2.405	4.152	6.609	0.69	0.01	0.282	0.116	0.043	0.029	5.458	0.08
844	High	Master Protein	P54727	UV excision repair protein RAD23 homolog B [OS=Homo sapiens]	0	24.62	9	4	14	2	409	43.1	4.84	30.61	1.615	1.34	1.535	1.14	3.479	1.65	1.408	0.748	0.845	0.781	1.014	1.27	0.448	0.24	0.821	0.583	1	0.964	0.855	0.576	1.019	1.345	1.401	0.621	0.866	0.561	0.63	0.226	1.065	0.266
845	High	Master Protein	Q99650-1	Oncostatin-M-specific receptor subunit beta [OS=Homo sapiens]	0	24.593	6	7	22	7	979	110.4	5.82	56.31	0.877	0.73	0.92	0.752	2.466	1.827	0.541	0.385	2.332	2.568	2.354	2.775	0.333	0.092	0.319	0.163	1.293	2.745	1.053	0.807	0.746	1.094	0.533	0.469	0.382	0.429	0.32	0.08	2.094	0.116
846	High	Master Protein	Q10472	Polypeptide N-acetylgalactosaminyltransferase 1 [OS=Homo sapiens]	0	24.476	11	6	13	5	559	64.2	7.72	24.33	1.282	1.316	1.136	1.098	1.081	0.738	0.984	1.026	1.218	1.015	2.135	2.219	0.558	0.601	0.785	0.534	1.033	1.549	0.937	1.104	1.728	2.388	0.817	1.217	0.591	0.727	0.326	0.1	1.197	0.317
847	High	Master Protein	Q6FHJ7	secreted frizzled-related protein 4 [OS=Homo sapiens]	0	24.463	12	3	9	3	346	39.8	8.82	28.98	1.117	1.063	0.565	0.7	0.368	1.115	0.55	0.719	0.879	1.677	1.143	1.697	0.86	1.149	0.353	1.02	0.734	1.48	0.512	0.784	0.686	2.751	0.546	3.297	0.51	0.62	0.28	0.518	2.095	0.982
848	High	Master Protein	P00352	Retinal dehydrogenase 1 [OS=Homo sapiens]	0	24.432	11	5	11	5	501	54.8	6.73	29.08	1.305	1.387	1.815	0.985	0.872	0.594	0.857	0.63	1.78	1.838	2.978	4.57	1.369	1.171	1.165	0.767	1.391	1.406	1.049	0.774	0.593	0.686	1.075	1.145	1.03	1.146	0.386	0.538	1.785	1.111
849	High	Master Protein	Q9H1Z8	Augurin [OS=Homo sapiens]	0	24.392	36	6	31	6	148	17.2	8.54	63.82	1.904	0.948	1.863	0.998	0.298	0.326	2.103	0.606	3.726	1.857	1.447	0.739	0.89	0.156	0.717	0.288	1.439	0.701	1.766	0.55	1.551	0.901	1.74	0.675	1.639	0.388	2.283	0.064	1.961	0.158
850	High	Master Protein	P08572	Collagen alpha-2(IV) chain [OS=Homo sapiens]	0	24.386	3	5	13	5	1712	167.4	8.66	29.98	1.341	1.24	1.579	1.299	0.776	0.703	0.991	0.801	1.254	1.243	1.442	1.103	0.414	0.439	1.095	0.486	0.986	1.14	1.011	0.869	1.365	1.321	1.252	0.837	0.913	0.924	2.427	1.02	1.211	0.322
851	High	Master Protein	P17931	Galectin-3 [OS=Homo sapiens]	0	24.385	22	5	12	5	250	26.1	8.56	38.39	0.892	0.451	0.696	0.966	3.056	4.674	0.477	0.347	0.892	0.666	1.7	2.768	0.552	0.366	0.31	0.22	0.521	0.772	0.572	0.641	0.563	0.519	0.565	0.439	0.405	0.575	0.282	0.213	0.55	0.307
852	High	Master Protein	P14324	Farnesyl pyrophosphate synthase [OS=Homo sapiens]	0	24.286	10	4	11	4	419	48.2	6.15	28.28	0.941	1.18	1.07	0.757	3.897	6.888	0.71	0.388	0.613	0.755	0.855	1.213	0.651	0.065	0.159	0.237	0.424	0.553	0.333	0.287	0.421	0.603	0.612	0.236	0.273	0.286	0.056	0.01	0.569	0.021
853	High	Master Protein	P35542	Serum amyloid A-4 protein [OS=Homo sapiens]	0	24.278	39	4	22	4	130	14.7	9.07	46.01	0.384	0.722	0.302	0.689	0.344	0.884	0.89	1.836	0.305	0.472	0.413	0.601	1.065	1.645	0.699	1.259	0.637	0.676	0.303	0.634	0.19	0.367	0.265	0.48	1.498	2.15	1.028	2.724	0.168	1.599
854	High	Master Protein	Q92832	Protein kinase c-binding protein nell1 [OS=Homo sapiens]	0	24.276	9	7	10	7	810	89.6	6.04	29.04	0.223	0.631	0.296	0.305	0.818	0.22	0.371	0.374	0.481	0.356	6.647	6.038	0.357	0.104	0.618	0.575	1.672	2.653	0.561	0.266	0.738	0.317	0.21	0.163	0.227	0.255	9.594	5.501	0.212	0.154
855	High	Master Protein	P04179	Superoxide dismutase [Mn], mitochondrial [OS=Homo sapiens]	0	24.223	19	4	12	4	222	24.7	8.25	37.98	1.451	1.223	2.041	1.069	1.925	0.834	1.495	1.137	1.057	0.959	1.026	1.056	0.541	0.271	1.014	0.454	1.206	0.871	1.008	0.599	1.342	1.348	1.402	1.212	1.482	0.826	0.534	0.334	1.124	0.249
856	High	Master Protein	Q8NFZ4	Neuroligin-2 [OS=Homo sapiens]	0	24.222	8	5	7	2	835	90.8	6.18	15.68	1.616	1.619	1.381	1.13	1.075	0.537	1.145	0.718	1.154	0.857	1.104	0.01	0.734	0.207	1.407	0.363	0.984	1.075	0.903	0.417	1.512	2.325	0.925	1.255	0.975	1.114	0.661	0.01	3.227	0.357
857	High	Master Protein	P30530	Tyrosine-protein kinase receptor UFO [OS=Homo sapiens]	0	24.146	6	4	12	4	894	98.3	5.43	32.39	1.357	1.273	1.721	1.141	0.859	0.645	1.337	0.787	1.24	1.536	1.844	1.271	0.421	0.807	0.969	1.569	1.134	0.747	1.187	0.862	1.209	1.805	1.1	0.758	0.735	0.89	1.603	0.853	1.078	0.01
858	High	Master Protein	Q16769	glutaminyl-peptide cyclotransferase [OS=Homo sapiens]	0	24.128	10	2	9	2	361	40.9	6.61	24.71	0.883	0.882	0.497	0.456	0.927	0.525	0.839	0.741	0.542	0.364	0.48	0.148	0.473	0.338	3.806	6.517	1.029	1.042	0.628	0.341	1.531	0.957	0.581	0.791	0.574	0.488	1.182	0.973	0.519	0.3
859	High	Master Protein	A6NLU5	V-set and transmembrane domain-containing protein 2B [OS=Homo sapiens]	0	24.059	22	5	9	5	285	30.3	8.07	22.73	1.254	1.16	1.249	1.064	1.812	0.55	1.725	1.395	1.267	0.744	1.108	0.921	0.425	0.039	0.715	0.51	1.177	1.124	0.986	0.55	1.681	1.352	1.464	0.972	1.005	0.527	0.701	0.072	1.406	0.052
860	High	Master Protein	Q9BS26	Endoplasmic reticulum resident protein 44 [OS=Homo sapiens]	0	24.032	17	6	11	6	406	46.9	5.26	25.68	0.972	1.047	0.959	0.78	1.85	1.584	1	0.891	1.089	1.02	1.167	0.934	0.59	0.643	0.915	1.18	0.785	1.051	0.744	0.606	1.696	3.3	1.053	0.743	0.637	0.856	1.26	1.174	1.202	0.793
861	High	Master Protein	P15586	N-acetylglucosamine-6-sulfatase [OS=Homo sapiens]	0	23.995	13	7	14	7	552	62	8.31	28.75	1.017	0.487	1.236	0.767	3.362	1.673	0.877	0.592	2.12	0.9	1.039	0.841	1.25	0.916	1.029	0.735	1.84	0.888	1.222	0.875	1.86	1.066	0.612	0.356	1.498	0.607	1.055	0.387	1.213	0.866
862	High	Master Protein	Q14165	Malectin [OS=Homo sapiens]	0	23.98	30	8	13	8	292	32.2	5.41	25.84	1.521	1.131	1.505	1.285	2.328	0.732	1.127	0.68	1.574	1.258	2.019	1.772	0.605	0.275	0.672	0.631	0.83	1.16	1.062	0.621	1.571	1.313	1.566	1.157	1.079	0.694	1.06	0.374	1.133	0.196
863	High	Master Protein	Q8N475	Follistatin-related protein 5 [OS=Homo sapiens]	0	23.951	7	6	11	5	847	95.7	5.95	26	2.092	1.48	0.967	0.739	1.6	0.515	1.034	0.804	1.82	1.155	0.722	0.569	1.447	0.52	0.713	0.821	1.132	0.962	0.747	0.462	1.716	2.024	1.208	1.102	1.956	1.217	0.349	0.448	1.813	0.555
864	High	Master Protein	Q8IWV2	Contactin-4 [OS=Homo sapiens]	0	23.899	6	4	9	4	1026	113.4	7.47	25.66	1.273	1.463	1.403	0.872	2.745	0.492	1.346	0.907	1.219	1.059	0.921	0.831	0.957	0.474	1.56	1.015	1.201	1.08	0.842	0.667	1.625	1.928	1.355	1.428	0.834	0.968	0.815	0.426	1.056	0.415
865	High	Master Protein	P47756-2	Isoform 2 of F-actin-capping protein subunit beta [OS=Homo sapiens]	0	23.791	20	5	7	5	272	30.6	6	20.32	1.357	1.284	0.893	0.562	1.222	2.671	0.81	0.667	0.886	0.954	1.239	1.657	1.623	0.563	0.824	0.903	0.914	0.655	0.854	0.774	0.575	0.618	0.635	0.683	0.697	0.762	0.31	0.358	1.001	0.367
866	High	Master Protein	Q4LDE5	Sushi, von Willebrand factor type A, EGF and pentraxin domain-containing protein 1 [OS=Homo sapiens]	0	23.775	2	5	5	5	3571	389.9	5.5	15.62	1.074	3.332	0.78	1.136	0.432	0.692	0.533	0.678	0.473	1.058	0.706	1.38	0.715	1.068	0.01	1.803	0.327	1.051	0.336	0.826	0.43	1.885	0.01	1.429	1.225	2.197	0.01	1.06	2.687	0.01
867	High	Master Protein	Q9UM22	Mammalian ependymin-related protein 1 [OS=Homo sapiens]	0	23.747	23	5	9	5	224	25.4	6.6	15.83	1.052	0.851	1.474	0.666	2.062	1.462	1.037	0.551	1.814	0.838	0.5	0.998	0.766	0.337	0.763	0.407	1.513	1.267	1.446	0.793	1.683	1.527	1.395	0.736	1.836	0.42	0.573	0.09	2.565	0.306
868	High	Master Protein	Q6ZMI3	Gliomedin [OS=Homo sapiens]	0	23.712	14	8	12	8	551	58.9	8.02	28.08	1.393	1.1	2.155	1.497	1.537	0.647	1.047	0.638	2.252	0.982	1.061	0.686	0.554	0.414	0.355	0.487	1.208	0.851	1.148	0.689	2.258	1.686	1.318	1.432	1.126	0.832	0.593	0.23	1.664	0.417
869	High	Master Protein	Q9BXX0	EMILIN-2 [OS=Homo sapiens]	0	23.683	8	8	11	8	1053	115.6	6.46	21.14	1.408	1.385	1.231	1.062	1.912	1.029	1.016	0.82	1.046	1.76	1.006	1.394	0.744	0.549	1.168	0.78	0.662	1.166	1.032	1.146	1.088	1.119	0.636	1.129	0.592	0.762	0.842	0.577	0.83	0.591
870	High	Master Protein	P15086	carboxypeptidase B [OS=Homo sapiens]	0	23.62	11	4	9	4	417	47.3	6.61	24.04	1.014	0.854	2.032	0.944	0.263	0.471	1.569	0.587	3.517	1.901	0.822	0.533	0.623	0.28	0.272	0.179	1.017	1.021	0.479	0.505	2.039	1.21	1.882	2.609	1.468	0.56	1.513	0.182	1.592	0.299
871	High	Master Protein	O94766	Galactosylgalactosylxylosylprotein 3-beta-glucuronosyltransferase 3 [OS=Homo sapiens]	0	23.527	26	7	11	7	335	37.1	8.27	20.64	1.364	1.361	1.098	1.197	1.074	1.19	0.973	0.856	1.5	1.376	4.404	3.843	1.814	0.54	2.667	0.74	0.843	1.517	0.992	0.942	1.146	3.118	0.793	2.353	0.65	2.745	2.334	0.331	2.155	0.417
872	High	Master Protein	Q9H8J5	MANSC domain-containing protein 1 [OS=Homo sapiens]	0	23.525	8	3	5	3	431	46.8	6.54	12.39	1.825	1.474	1.848	1.393	0.173	0.692	1.994	1.199	1.181	1.235	1.147	1.17	0.375	0.135	0.656	0.384	1.007	1.256	1.027	0.475	3.099	3.997	1.26	0.699	0.701	0.601	0.438	0.18	1.293	0.229
873	High	Master Protein	P52566	Rho GDP-dissociation inhibitor 2 [OS=Homo sapiens]	0	23.523	22	5	16	5	201	23	5.21	33.87	1.115	0.747	0.765	1.084	3.05	2.587	0.462	0.458	0.77	1.507	2.494	3.88	1.744	0.117	0.326	0.181	0.595	0.614	0.777	0.81	0.564	0.575	0.329	0.475	0.294	0.837	0.193	0.07	0.708	0.075
874	High	Master Protein	P07478	Trypsin-2 [OS=Homo sapiens]	0	23.522	16	3	16	1	247	26.5	4.92	26.69	0.255	0.176	0.544	0.323	0.212	0.405	8.343	4.815	0.355	0.398	0.535	0.139	0.511	0.327	0.19	0.082	0.193	0.298	0.485	0.315	0.652	0.471	0.43	0.829	0.416	0.251	0.717	0.182	0.325	0.257
875	High	Master Protein	O60883	Prosaposin receptor GPR37L1 [OS=Homo sapiens]	0	23.503	8	4	22	4	481	52.7	7.36	51.94	1.679	1.063	3.072	1.477	1.644	0.205	1.823	0.935	1.673	1.038	1.066	0.752	0.419	0.084	0.885	0.453	0.746	0.778	1.408	0.341	1.98	1.591	1.688	0.859	0.907	0.469	1.176	0.013	1.722	0.084
876	High	Master Protein	Q9P0K1	Disintegrin and metalloproteinase domain-containing protein 22 [OS=Homo sapiens]	0	23.472	8	7	10	7	906	100.4	7.2	20.56	1.906	1.339	1.472	1.068	1.328	0.491	1.351	0.769	1.709	1.277	0.524	0.31	0.52	0.245	0.952	0.176	0.934	0.927	0.809	0.394	2.127	1.622	0.997	0.802	0.626	0.563	0.724	0.01	1.34	0.01
877	High	Master Protein	P26641	elongation factor 1-gamma [OS=Homo sapiens]	0	23.442	17	8	12	8	437	50.1	6.67	28.11	1.433	1.634	0.67	0.685	2.802	4.372	0.669	0.461	0.637	0.72	0.946	1.35	0.51	0.085	0.372	0.102	0.573	0.659	0.733	0.671	0.743	1.371	0.487	0.342	0.167	0.531	0.29	0.131	0.534	0.01
878	High	Master Protein	P62873	Guanine nucleotide-binding protein G(I)/G(S)/G(T) subunit beta-1 [OS=Homo sapiens]	0	23.437	19	6	16	3	340	37.4	6	43.19	1.145	1.583	0.785	0.561	1.814	1.962	0.742	0.675	0.829	0.969	2.018	3.829	0.586	0.982	0.369	0.45	1.533	0.901	0.795	1.084	0.808	0.471	0.45	0.502	0.387	0.984	0.435	0.814	0.722	1.022
879	High	Master Protein	P07711	Cathepsin L1 [OS=Homo sapiens]	0	23.42	13	4	8	4	333	37.5	5.45	23.92	1.418	0.866	1.133	0.553	1.6	0.833	0.838	0.699	1.656	0.895	1.031	0.665	0.639	0.601	0.908	0.754	1.01	0.721	0.762	0.51	1.969	1.814	1.151	0.8	1.455	0.864	0.979	0.479	1.219	0.527
880	High	Master Protein	Q9NS15-1	Latent-transforming growth factor beta-binding protein 3 [OS=Homo sapiens]	0	23.405	6	5	7	5	1303	139.3	6.07	14.54	1.766	1.275	1.079	1.334	2.804	1.045	1.844	1.093	2.243	1.394	1.169	1.586	0.828	0.217	0.944	0.341	1.702	1.683	2.19	1.601	2.24	1.811	1.115	1.205	1.122	0.59	1.664	1.184	0.995	0.532
881	High	Master Protein	O43556-1	Epsilon-sarcoglycan [OS=Homo sapiens]	0	23.293	10	4	14	4	437	49.8	6.55	34.08	1.498	1.006	1.327	1.223	1.901	1.054	1.148	1.039	1.734	0.977	1.442	1.103	0.655	0.254	0.981	0.739	1.127	0.915	0.892	0.65	1.963	2.189	1.236	1.209	0.993	0.758	0.922	0.252	1.698	0.241
882	High	Master Protein	O76061	Stanniocalcin-2 [OS=Homo sapiens]	0	23.28	23	4	9	4	302	33.2	7.3	35.09	3.244	3.204	1.24	0.969	0.317	0.397	4.431	3.253	0.279	0.31	0.01	0.01	0.217	0.01	0.01	0.01	0.058	0.288	0.551	0.353	0.497	0.373	0.146	0.309	0.01	0.01	0.01	0.483	0.388	0.278
883	High	Master Protein	Q9H0R4-1	haloacid dehalogenase-like hydrolase domain-containing protein 2 [OS=Homo sapiens]	0	23.267	22	3	4	3	259	28.5	6.24	15.07	1.407	0.861	2.338	0.705	0.605	1.421	1.286	0.635	0.656	0.523	1.793	0.719	0.695	0.478	1.211	0.532	1.521	0.868	0.595	0.343	1.214	1.291	2.358	0.53	1.326	1.041	0.01	0.01	0.444	0.395
884	High	Master Protein	Q9ULF5	Zinc transporter ZIP10 [OS=Homo sapiens]	0	23.236	6	5	13	5	831	94.1	6.76	31.35	1.359	1.144	1.252	1.451	1.003	0.494	1.361	1.021	0.979	1.068	1.284	1.228	0.518	0.249	0.798	0.45	1.044	1.2	0.779	0.577	1.362	1.767	0.956	1.037	0.598	0.497	0.653	0.31	1.633	0.31
885	High	Master Protein	Q9NRR1	Cytokine-like protein 1 [OS=Homo sapiens]	0	23.234	35	4	10	4	136	15.6	8.48	31.81	1.305	0.946	1.187	1.321	0.358	0.455	1.677	1.331	2.153	1.489	0.64	0.708	0.61	0.474	0.763	0.596	0.951	1.01	1.338	0.76	1.551	1.337	0.846	1.327	1.284	0.993	1.937	1.276	1.101	0.497
886	High	Master Protein	Q9BXJ0	Complement C1q tumor necrosis factor-related protein 5 [OS=Homo sapiens]	0	23.215	15	3	15	3	243	25.3	6.54	43.71	1.285	0.514	1.191	1.025	1.29	0.559	0.985	0.754	2.816	1.238	1.231	0.897	1.247	0.537	1.345	0.51	1.691	1.013	1.58	0.618	2.322	1.515	1.917	1.177	1.341	1.083	1.685	0.595	1.457	0.462
887	High	Master Protein	P06454-1	Prothymosin alpha [OS=Homo sapiens]	0	23.113	23	5	8	5	111	12.2	3.78	24.3	2.317	1.032	1.72	0.538	5.274	3.6	2.064	0.894	0.896	1.164	1.659	1.318	0.248	0.058	1.119	0.061	0.75	0.517	0.201	0.293	1.02	1.072	1.198	0.359	0.327	0.41	0.169	0.107	0.441	0.04
888	High	Master Protein	P06748	Nucleophosmin [OS=Homo sapiens]	0	23.067	18	6	9	5	294	32.6	4.78	22.91	3.9	3.147	1.035	0.729	2.898	3.999	0.801	0.483	0.444	0.47	0.01	0.345	0.832	0.164	0.01	0.463	0.392	0.472	0.428	0.501	0.408	0.01	0.323	0.01	0.278	0.681	0.242	0.096	0.01	0.132
889	High	Master Protein	Q8IXL6-1	Extracellular serine/threonine protein kinase FAM20C [OS=Homo sapiens]	0	23.039	16	7	12	7	584	66.2	7.74	29.35	1.125	1.092	0.948	0.986	0.47	0.784	1.012	0.984	0.945	1.083	0.829	0.801	0.523	0.392	0.673	0.582	0.98	1.274	1.084	0.996	1.054	1.425	1.061	0.865	0.77	0.76	1.065	0.558	1.698	0.422
890	High	Master Protein	Q8NBI6	Xyloside xylosyltransferase 1 [OS=Homo sapiens]	0	23.031	18	6	9	6	393	43.8	8.13	22.7	0.941	1.251	1.175	1.013	1.088	0.685	1.276	1.122	1.328	1.145	0.611	0.828	1.459	0.877	0.84	0.924	0.904	1.198	1.019	0.855	0.74	1.626	0.917	1.453	1.163	1.387	1.021	1.098	0.841	0.824
891	High	Master Protein	Q9Y2I2-1	Isoform 1 of Netrin-G1 [OS=Homo sapiens]	0	23.023	10	4	7	4	438	49.3	6.23	20.09	1.588	1.356	1.295	0.86	0.759	0.471	1.513	0.893	1.337	0.732	1.239	0.762	0.914	0.222	1.381	0.668	1.272	1.341	0.861	0.428	2.931	3.848	1.745	1.767	1.436	1.388	1.023	0.334	2.555	0.631
892	High	Master Protein	Q9UI42-1	Carboxypeptidase A4 [OS=Homo sapiens]	0	23.001	21	7	11	7	421	47.3	6.7	21.94	1.62	1.62	0.66	0.911	1.138	1.345	0.719	0.686	0.718	1.293	2.255	3.139	0.453	0.328	0.407	0.326	0.715	1.443	0.699	0.926	1.289	1.758	0.389	3.492	0.157	0.493	0.534	0.409	2.889	0.313
893	High	Master Protein	P09467	Fructose-1,6-bisphosphatase 1 [OS=Homo sapiens]	0	22.944	23	6	13	6	338	36.8	6.99	27.86	0.368	0.274	1.045	0.727	2.219	3.102	0.399	0.298	2.17	2.845	8.675	10.218	0.676	0.604	0.01	0.024	0.989	1.107	0.559	0.524	0.349	0.302	0.59	0.377	0.086	0.222	0.473	0.021	2.588	0.475
894	High	Master Protein	Q6UXD5-5	Isoform 5 of Seizure 6-like protein 2 [OS=Homo sapiens]	0	22.935	8	7	18	7	879	94.4	4.92	27.01	1.753	1.699	1.417	1.158	1.378	0.436	1.819	1.296	1.03	0.967	1.347	1.568	0.485	0.353	0.992	0.697	1.048	1.03	0.869	0.441	1.764	1.969	1.463	1.07	0.756	0.549	0.742	0.437	1.493	0.271
895	High	Master Protein	Q8IZJ1	Netrin receptor UNC5B [OS=Homo sapiens]	0	22.901	8	5	9	5	945	103.6	6.02	22.99	1.633	1.079	1.934	1.387	0.94	0.578	1.991	1.325	1.819	1.256	2.397	1.047	0.729	0.01	0.794	0.01	1.143	0.901	1.499	0.522	1.895	2.371	2.07	1.548	1.322	0.38	1.544	0.01	1.969	0.398
896	High	Master Protein	P49321	Nuclear autoantigenic sperm protein [OS=Homo sapiens]	0	22.899	8	6	7	6	788	85.2	4.3	20.13	1.713	2.319	0.917	0.975	1.838	3.664	1.334	0.663	0.496	0.833	1.381	2.679	0.01	0.336	1.112	0.324	0.775	1.066	0.443	0.467	0.542	1.604	0.763	0.147	0.01	0.334	0.01	0.01	0.804	0.01
897	High	Master Protein	O75078-1	Disintegrin and metalloproteinase domain-containing protein 11 [OS=Homo sapiens]	0	22.888	6	4	8	4	769	83.4	7.2	17.64	1.78	1.64	1.683	1.032	0.904	0.61	1.511	1.055	1.552	1.242	0.409	0.617	0.517	0.165	0.704	0.167	1.2	1.436	1.405	0.661	1.886	0.866	0.801	1.045	0.793	0.286	0.196	0.01	0.975	0.313
898	High	Master Protein	P06731	Carcinoembryonic antigen-related cell adhesion molecule 5 [OS=Homo sapiens]	0	22.88	11	4	5	3	702	76.7	5.92	11.45	0.01	0.281	4.334	5.052	0.361	0.366	0.01	0.437	0.457	0.524	0.01	0.01	0.216	0.669	0.01	0.01	1.645	4.221	4.63	8.212	0.01	0.01	1.723	0.5	0.01	0.302	0.01	0.01	0.353	0.519
899	High	Master Protein	Q9HCU4	cadherin EGF LAG seven-pass G-type receptor 2 [OS=Homo sapiens]	0	22.874	2	4	7	4	2923	317.3	5.31	19.57	1.54	1.577	1.912	1.323	2.952	0.371	2.628	1.53	2.533	1.35	1.894	0.894	0.676	0.436	1.599	2.212	1.719	1.471	1.663	0.709	3.204	3.765	2.03	0.874	1.453	1.127	2.614	0.01	1.901	0.01
900	High	Master Protein	O95633-2	Isoform 2 of Follistatin-related protein 3 [OS=Homo sapiens]	0	22.871	37	6	10	6	237	24.9	6.58	23.71	2.224	1.365	1.133	1.432	1.298	0.789	0.691	0.563	0.838	0.991	1.147	1.374	0.275	0.149	0.735	0.721	0.835	0.983	0.886	0.793	1.27	1.443	1.249	0.766	0.592	0.545	0.427	0.196	1.766	0.136
901	High	Master Protein	P03951	Coagulation factor XI [OS=Homo sapiens]	0	22.837	14	9	13	9	625	70.1	8.1	22.03	0.633	0.907	0.581	0.861	0.391	0.604	0.895	1.062	0.618	0.641	0.746	0.617	1.497	1.852	1.441	1.538	1.053	0.795	0.624	1.002	0.394	0.677	0.467	0.716	1.842	1.769	1.055	1.698	0.61	2.072
902	High	Master Protein	P13473-1	Lysosome-associated membrane glycoprotein 2 [OS=Homo sapiens]	0	22.745	15	6	12	6	410	44.9	5.63	30.86	1.299	0.818	1.298	0.957	1.446	0.929	1.329	1	1.437	0.977	1.519	1.026	0.392	0.135	1.54	1.741	1.036	1.195	1.101	0.754	1.742	2.363	1.354	0.996	1.296	0.54	1.296	0.092	1.74	0.144
903	High	Master Protein	Q13231-1	Chitotriosidase-1 [OS=Homo sapiens]	0	22.704	14	4	5	4	466	51.6	6.96	16.15	0.07	0.306	0.01	0.153	1.978	0.796	0.608	0.406	0.163	0.23	0.958	0.903	2.045	0.957	0.112	0.2	1.018	1.034	0.099	0.343	0.113	0.085	2.405	10.163	0.01	0.01	0.01	0.01	0.654	1.084
904	High	Master Protein	P60033	CD81 antigen [OS=Homo sapiens]	0	22.671	22	3	5	3	236	25.8	5.29	16.29	1.67	0.935	1.216	0.526	0.85	0.309	0.519	0.27	2.088	0.781	1.045	1.681	0.819	0.01	0.01	0.698	2.38	0.725	1.055	0.388	2.375	1.22	2.456	0.263	1.658	0.725	1.044	0.01	0.01	0.01
905	High	Master Protein	Q86YZ3	Hornerin [OS=Homo sapiens]	0	22.668	10	7	14	7	2850	282.2	10.04	15.92	0.641	5.989	1.993	0.455	3.899	0.866	0.841	0.324	1.781	1.027	8.128	0.806	2.701	1.415	0.01	52.595	0.712	0.01	1.707	0.01	3.347	1.681	0.01	0.784	0.875	0.939	2.556	0.01	1.332	0.564
906	High	Master Protein	O43852	Calumenin [OS=Homo sapiens]	0	22.64	20	5	11	5	315	37.1	4.64	29.05	1.788	0.728	1.331	0.893	4.226	1.593	0.862	0.448	1.285	1.17	1.894	1.37	0.455	0.578	1.286	0.921	0.589	0.85	0.938	0.639	2.225	4.272	0.668	1.123	1.002	0.289	3.023	0.538	1.664	0.524
907	High	Master Protein	Q15293	Reticulocalbin-1 [OS=Homo sapiens]	0	22.638	16	5	12	5	331	38.9	5	25.52	1.833	1.128	1.334	1.272	1.098	0.681	1.128	0.621	1.311	1.566	1.138	1.664	0.495	0.423	1.094	0.911	0.865	0.948	0.805	0.787	1.404	1.823	1.531	0.725	0.775	0.522	1.083	0.348	1.579	0.01
908	High	Master Protein	P25788-1	Proteasome subunit alpha type-3 [OS=Homo sapiens]	0	22.608	14	4	9	4	255	28.4	5.33	22.43	0.892	1.145	1.775	0.837	4.547	3.848	0.759	0.552	0.407	0.709	0.655	1.061	0.406	0.176	0.307	0.411	0.792	0.961	0.484	0.58	0.46	0.481	0.564	0.208	0.211	0.473	0.197	0.139	0.349	0.147
909	High	Master Protein	Q9NQX5	Neural proliferation differentiation and control protein 1 [OS=Homo sapiens]	0	22.561	12	2	10	2	325	34.5	7.01	36.19	1.467	1.329	1.901	1.268	0.01	0.352	2.54	1.23	1.096	1.022	0.827	0.857	0.225	0.096	0.775	0.568	1.388	1.032	1.496	0.361	2.159	1.604	1.505	1.008	0.813	0.492	0.666	0.054	1.687	0.089
910	High	Master Protein	P29279-1	Connective tissue growth factor [OS=Homo sapiens]	0	22.537	22	7	13	7	349	38.1	8	22.75	1.282	1.108	1.355	1.382	0.872	0.875	1.21	0.723	0.917	0.932	1.105	1.502	0.621	0.55	0.554	0.574	0.404	0.908	1.281	0.748	1.002	1.374	0.766	1.041	0.757	0.569	0.631	0.296	1.369	0.562
911	High	Master Protein	P61604	10 kDa heat shock protein, mitochondrial [OS=Homo sapiens]	0	22.496	48	5	10	5	102	10.9	8.92	23.23	1.397	0.918	1.24	0.586	3.019	2.982	1.291	0.576	0.596	0.504	0.583	1.264	0.351	0.559	0.942	0.168	0.695	0.572	0.589	0.727	0.563	0.421	0.724	0.36	0.69	0.307	0.225	0.051	0.917	0.529
912	High	Master Protein	P16519	Neuroendocrine convertase 2 [OS=Homo sapiens]	0	22.46	6	4	8	4	638	70.5	6.49	26.9	1.518	1.472	0.97	0.66	1.75	0.29	2.353	1.016	1.53	0.781	0.987	1.076	0.387	0.112	1.041	0.517	1.448	0.981	1.037	0.382	1.929	1.503	1.76	1.385	1.071	1.044	1.301	0.059	1.05	0.108
913	High	Master Protein	Q15846	Clusterin-like protein 1 [OS=Homo sapiens]	0	22.457	13	5	6	5	466	54.2	5.19	17.09	1.039	0.592	1.456	1.251	0.773	0.342	0.824	0.454	1.052	0.637	1.709	1.029	0.842	0.356	1.695	0.971	0.66	0.646	1.173	0.601	1.206	2.007	1.239	0.934	1.331	1.095	0.621	0.084	1.036	0.289
914	High	Master Protein	P02654	Apolipoprotein C-I [OS=Homo sapiens]	0	22.44	33	4	25	4	83	9.3	8.47	52.62	0.393	0.839	0.237	0.965	0.164	0.894	0.74	1.61	0.481	0.489	0.418	0.468	1.431	1.953	0.926	1.407	0.961	0.528	0.166	0.636	0.32	0.106	0.252	0.887	0.655	0.554	0.803	3.781	0.245	1.82
915	High	Master Protein	P06858	lipoprotein lipase [OS=Homo sapiens]	0	22.298	14	6	10	6	475	53.1	8.15	25.13	2.396	1.374	0.881	0.97	0.292	0.495	1.231	0.461	1.132	0.921	1.593	1.776	0.533	0.327	0.674	0.575	1.189	0.595	0.698	0.548	3.437	5.293	0.716	0.06	0.808	0.615	1.062	0.259	1.765	0.24
916	High	Master Protein	Q99988	Growth/differentiation factor 15 [OS=Homo sapiens]	0	22.23	18	4	10	4	308	34.1	9.66	37.02	0.504	0.404	2.372	2.959	2.196	1.924	0.64	0.36	0.784	1.209	0.847	2.2	0.309	0.414	1.377	2.225	0.657	1.429	0.8	0.761	0.407	0.342	0.382	0.479	0.232	0.251	0.851	0.693	0.776	0.337
917	High	Master Protein	Q12765	Secernin-1 [OS=Homo sapiens]	0	22.224	14	5	10	5	414	46.4	4.75	27.03	1.96	1.557	2.783	0.826	1.387	1.532	1.778	0.493	1.173	0.696	2.193	2.709	0.225	0.181	1.365	0.429	1.22	0.848	0.747	0.617	0.721	0.793	2.853	0.375	1.096	0.484	0.272	0.372	1.574	0.162
918	High	Master Protein	Q03405	Urokinase plasminogen activator surface receptor [OS=Homo sapiens]	0	22.198	14	3	10	3	335	37	6.65	30.33	2.247	1.852	1.105	1.413	1.281	0.874	1.172	0.913	1.59	1.21	1.402	1.522	0.401	0.327	0.669	0.346	1.15	1.175	1.737	1.331	0.998	0.708	0.552	0.691	0.436	0.408	0.818	0.683	1.074	0.17
919	High	Master Protein	P30048	Thioredoxin-dependent peroxide reductase, mitochondrial [OS=Homo sapiens]	0	22.176	16	4	10	4	256	27.7	7.78	25.9	1.129	0.867	1.372	0.593	2.218	1.854	1.213	0.773	0.954	0.849	0.995	1.812	0.56	0.639	1.291	0.496	1.284	1.338	0.862	0.648	0.804	0.727	0.898	0.695	0.84	0.453	0.491	0.482	1.036	0.678
920	High	Master Protein	P07384	Calpain-1 catalytic subunit [OS=Homo sapiens]	0	22.137	15	9	12	9	714	81.8	5.67	20.68	1.498	1.825	0.736	0.543	2.342	3.395	0.504	0.522	0.534	0.558	1.072	1.626	0.47	0.14	0.178	0.289	0.552	0.709	0.457	0.526	0.567	0.94	0.635	0.11	0.346	0.511	0.466	0.074	0.309	0.102
921	High	Master Protein	Q96ID5	Immunoglobulin superfamily member 21 [OS=Homo sapiens]	0	22.021	17	6	13	6	467	51.8	6.93	25.9	1.284	1.453	1.796	1.275	0.791	0.587	1.573	0.981	1.072	0.797	0.365	0.338	0.363	0.395	0.867	0.5	0.903	1.188	0.861	0.478	1.446	1.219	1.26	1.133	0.572	0.501	0.359	0.23	1.107	0.43
922	High	Master Protein	P06331	immunoglobulin heavy variable 4-34 [OS=Homo sapiens]	0	21.882	37	3	41	2	123	13.8	9.33	91.81	0.891	1.055	0.584	0.946	0.481	0.69	0.61	0.76	0.7	0.788	0.199	0.312	1.12	1.12	0.843	1.11	0.804	0.823	1.21	1.825	0.652	0.906	0.721	0.908	1.276	1.492	1.153	2.037	0.374	1.208
923	High	Master Protein	Q96RW7-1	Hemicentin-1 [OS=Homo sapiens]	0	21.871	2	8	8	8	5635	613	6.49	12.08	0.266	0.584	0.422	0.176	0.5	0.654	0.01	0.258	0.385	1.606	0.852	0.784	0.615	0.699	4.458	5.409	0.287	0.71	0.598	0.675	0.01	1.385	0.587	0.659	0.81	0.831	2.42	2.563	1.293	0.451
924	High	Master Protein	P12107	Collagen alpha-1(XI) chain [OS=Homo sapiens]	0	21.744	4	5	7	5	1806	181	5.17	19.01	1.298	1.28	0.74	0.615	1.106	1.23	0.455	0.694	0.959	1.163	1.082	0.824	0.729	0.9	0.778	0.695	0.546	1.554	0.623	0.98	1.064	1.203	0.449	2.343	0.443	0.519	0.282	0.01	1.975	1.032
925	High	Master Protein	P39059	Collagen alpha-1(XV) chain [OS=Homo sapiens]	0	21.716	4	5	9	5	1388	141.6	5	25.27	1.312	1.375	1.439	1.193	1.173	0.685	0.8	0.751	1.529	1.653	1.126	0.66	0.762	0.595	1.622	2.586	1.003	1.296	0.936	1.067	1.196	1.685	0.84	0.93	1.398	1.031	1.272	0.191	1.122	0.709
926	High	Master Protein	P63241-1	Eukaryotic translation initiation factor 5A-1 [OS=Homo sapiens]	0	21.659	29	3	7	3	154	16.8	5.24	23.59	2.68	2.105	1.282	0.826	2.922	3.245	0.808	0.632	1.146	1.328	0.379	0.85	0.52	0.176	0.893	0.306	0.566	0.727	0.867	0.8	0.854	0.679	0.837	0.527	0.317	0.648	0.01	0.01	0.628	0.01
927	High	Master Protein	P26572	alpha-1,3-mannosyl-glycoprotein 2-beta-N-acetylglucosaminyltransferase [OS=Homo sapiens]	0	21.617	18	7	19	7	445	50.8	9.16	37.31	0.946	0.971	0.909	1.309	1.195	1.369	1.09	1.324	1.426	1.56	0.952	1.206	0.474	0.262	1.535	1.904	0.564	0.916	0.602	0.814	0.566	1.224	0.962	1.203	0.849	0.593	0.977	0.616	1.089	0.42
928	High	Master Protein	Q8IZP7	Heparan-sulfate 6-O-sulfotransferase 3 [OS=Homo sapiens]	0	21.592	17	6	13	6	471	54.8	6.83	27.06	0.96	1.718	1.41	0.975	1.475	0.41	2.171	1.726	1.058	0.524	0.739	0.594	0.609	0.203	1.301	0.704	1.06	1.196	1.233	0.399	1.595	1.626	1.07	1.299	0.821	0.743	0.75	0.205	1.288	0.22
929	High	Master Protein	P06280	alpha-galactosidase A [OS=Homo sapiens]	0	21.532	13	5	10	5	429	48.7	5.6	26.51	1.428	1.113	1.176	1.192	1.275	1.579	0.939	0.781	1.561	1.392	0.979	1.381	0.787	0.598	1.096	1.173	0.969	1.339	1	1.223	1.432	0.92	0.556	1.061	0.645	0.83	0.982	0.63	0.975	0.834
930	High	Master Protein	P54578	Ubiquitin carboxyl-terminal hydrolase 14 [OS=Homo sapiens]	0	21.458	13	6	7	6	494	56	5.3	11.57	0.893	1.257	0.707	0.548	2.077	4.314	0.443	0.348	0.516	0.607	1.741	2.307	0.604	0.01	0.346	0.01	0.477	0.729	0.636	0.788	0.286	1.194	0.737	0.01	0.01	0.01	0.01	0.01	0.693	0.01
931	High	Master Protein	P05026	Sodium/potassium-transporting ATPase subunit beta-1 [OS=Homo sapiens]	0	21.425	19	5	9	5	303	35	8.53	24.26	1.233	1.027	1.453	1.163	1.667	1.008	1.354	0.997	1.111	1.312	1.961	2.368	0.599	0.091	0.748	0.488	1.464	1.793	0.988	0.765	1.256	1.097	1.235	0.85	1.242	0.68	0.714	0.237	1.835	0.11
932	High	Master Protein	Q9UKU9	angiopoietin-related protein 2 [OS=Homo sapiens]	0	21.423	13	6	7	6	493	57.1	7.53	14.87	2.107	1.67	1.199	1.422	1.449	0.815	1.415	1.047	2.487	1.553	1.28	1.305	0.697	0.462	0.546	0.529	1.755	1.303	1.082	1.105	2.121	0.965	1.137	0.86	0.984	0.802	0.771	0.428	0.971	0.249
933	High	Master Protein	Q92692-1	Nectin-2 [OS=Homo sapiens]	0	21.402	14	6	9	6	538	57.7	4.82	15.05	1.579	1.14	1.067	1.071	0.391	0.734	1.416	1.367	0.866	0.776	1.032	1.128	0.348	0.448	0.362	0.501	1.024	1.99	1.018	1.156	1.009	1.129	0.837	0.43	0.508	0.289	0.417	0.211	0.826	0.19
934	High	Master Protein	Q15631-1	Translin [OS=Homo sapiens]	0	21.364	22	4	7	4	228	26.2	6.44	22.28	0.908	1.231	0.782	0.835	4.129	3.703	0.692	0.38	0.848	0.691	1.431	2.023	0.86	0.348	0.5	0.639	0.693	0.587	0.655	0.63	0.517	0.538	0.948	0.422	0.625	0.559	0.333	0.22	0.716	0.362
935	High	Master Protein	P22392-2	Isoform 3 of Nucleoside diphosphate kinase B [OS=Homo sapiens]	0	21.34	37	8	15	1	267	30.1	8.92	33.11	1.682	1.448	1.666	1.115	2.797	3.089	0.702	0.464	0.772	0.766	1.452	1.481	0.481	0.227	0.473	0.267	0.614	0.679	0.684	0.727	0.65	0.656	0.842	0.373	0.564	0.415	0.269	0.219	0.71	0.17
936	High	Master Protein	Q99519	sialidase-1 [OS=Homo sapiens]	0	21.318	17	5	8	5	415	45.4	5.88	20.69	0.644	0.048	0.659	0.38	3.962	6.546	0.479	0.3	1.022	0.509	0.4	0.668	0.495	0.01	0.428	0.17	1.141	0.668	0.702	0.482	0.988	0.553	0.287	0.155	0.684	0.244	0.304	0.01	0.722	0.01
937	High	Master Protein	Q6UW01	Cerebellin-3 [OS=Homo sapiens]	0	21.277	20	3	14	3	205	21.5	7.11	33.12	1.823	1.117	1.416	0.768	1.432	0.592	0.878	0.653	1.044	0.938	0.614	0.183	0.848	0.398	1.075	0.351	0.563	0.499	0.331	0.299	1.312	1.747	1.383	1.401	0.87	0.889	0.094	0.01	1.704	0.21
938	High	Master Protein	P55327	Tumor protein D52 [OS=Homo sapiens]	0	21.271	31	4	6	4	224	24.3	4.83	22.02	1.295	1.352	1.437	1.637	0.367	3.687	1.158	0.856	0.634	1.14	0.01	0.01	0.01	0.01	0.01	0.01	1.404	1.401	0.903	0.813	0.844	0.558	0.01	0.01	0.01	0.01	0.01	0.01	0.01	0.01
939	High	Master Protein	O15144	Actin-related protein 2/3 complex subunit 2 [OS=Homo sapiens]	0	21.224	21	6	11	6	300	34.3	7.36	19.05	0.756	1.027	0.923	0.982	6.262	1.427	0.8	0.699	0.669	0.791	0.931	1.87	2.524	2.2	0.332	1.312	0.465	0.683	0.77	0.79	0.526	0.634	0.494	0.543	0.602	1.154	0.573	0.88	0.626	2.216
940	High	Master Protein	Q5JWF2-1	Guanine nucleotide-binding protein G(S) subunit alpha isoforms XLas [OS=Homo sapiens]	0	21.166	5	6	7	5	1037	111	5.03	18.25	1.042	1.275	0.941	0.647	3.56	2.307	0.991	0.748	1.132	1.103	3.324	5.913	0.442	0.113	0.151	0.133	1.002	0.893	0.821	0.917	1.158	0.61	0.618	0.28	0.399	0.619	0.265	0.051	0.913	0.035
941	High	Master Protein	P25786-1	Proteasome subunit alpha type-1 [OS=Homo sapiens]	0	21.13	20	5	11	5	263	29.5	6.61	22.02	1.376	1.301	1.282	0.992	5.163	4.542	0.965	0.644	0.68	0.647	1.33	2.146	0.617	0.48	0.654	0.274	1.132	1.068	0.551	0.73	0.747	0.943	0.976	0.298	0.311	0.771	0.193	0.251	0.923	0.422
942	High	Master Protein	P30520	adenylosuccinate synthetase isozyme 2 [OS=Homo sapiens]	0	21.125	13	4	7	4	456	50.1	6.55	21.29	0.582	1.14	1.637	1.169	3.395	5.822	0.59	0.781	1.044	1.024	1.659	1.972	0.993	0.352	0.01	0.172	0.804	0.49	0.742	1.117	0.596	0.48	0.284	0.275	0.137	0.129	0.58	0.476	0.528	0.142
943	High	Master Protein	Q12906-1	Interleukin enhancer-binding factor 3 [OS=Homo sapiens]	0	21.1	6	5	7	5	894	95.3	8.76	15.26	2.93	3.68	0.355	0.523	1.004	3.851	0.919	0.527	0.539	0.594	1.519	2.625	0.608	0.459	0.476	0.588	0.527	0.611	0.554	0.652	0.506	1.252	0.845	0.631	0.14	0.435	0.203	0.161	0.518	0.309
944	High	Master Protein	P55283	Cadherin-4 [OS=Homo sapiens]	0	21.002	7	4	6	4	916	100.2	4.82	18.13	1.131	1.228	1.256	1.111	0.955	0.542	1.602	1.384	0.889	0.919	0.851	1.432	0.569	0.281	1.685	0.398	0.9	1.107	1.168	0.575	1.195	1.804	1.255	1.601	1.13	0.942	1.571	0.01	1.436	0.369
945	High	Master Protein	P35754	Glutaredoxin-1 [OS=Homo sapiens]	0	20.977	30	2	9	2	106	11.8	8.09	33.17	1.18	0.786	1.343	1.213	2.894	3.319	1.116	0.616	0.967	1.006	0.762	0.869	0.718	0.244	1.442	0.54	0.841	0.697	1.094	0.653	0.878	0.586	1.047	0.989	0.619	0.584	0.572	0.319	1.064	0.174
946	High	Master Protein	O60449-2	Isoform 2 of Lymphocyte antigen 75 [OS=Homo sapiens]	0	20.939	3	4	9	4	1873	215.6	6.21	16.5	1.158	1.094	1.597	1.259	1.153	0.741	1.105	0.657	1.92	1.025	1.15	1.142	0.55	0.291	0.819	0.426	1.041	1.139	1.071	0.882	1.141	2.048	1.075	0.783	0.935	0.623	0.637	0.26	1.116	0.475
947	High	Master Protein	Q9UHY7	Enolase-phosphatase E1 [OS=Homo sapiens]	0	20.918	17	3	7	3	261	28.9	4.78	22.12	0.944	0.765	1.867	0.823	3.282	2.081	1.051	0.52	0.864	0.747	1.133	1.836	0.848	0.658	2.186	1.218	1.023	0.858	0.722	0.486	0.626	0.872	2.946	0.751	0.985	0.426	0.838	0.278	1.158	0.582
948	High	Master Protein	Q9BRK3	Matrix remodeling-associated protein 8 [OS=Homo sapiens]	0	20.863	14	6	10	6	442	49.1	7.23	22.42	1.073	1.102	1.378	0.958	0.549	0.731	0.911	0.722	1.611	1.677	1.18	1.166	0.462	0.409	0.852	0.292	1.103	1.505	1.07	0.9	1.229	0.903	0.889	1.088	0.74	0.548	0.527	0.347	1.262	0.472
949	High	Master Protein	P38159-1	RNA-binding motif protein, X chromosome [OS=Homo sapiens]	0	20.847	14	5	7	5	391	42.3	10.05	13.75	1.932	1.481	0.739	0.696	1.23	2.759	0.889	0.83	0.641	0.892	0.808	1.787	0.398	0.424	1.177	0.01	0.881	1.028	0.616	0.998	0.449	1.408	0.958	0.175	0.672	0.66	0.31	0.01	0.484	0.581
950	High	Master Protein	P21246	Pleiotrophin [OS=Homo sapiens]	0	20.829	35	4	8	4	168	18.9	9.6	32.89	2.018	1.259	1.736	2.018	1.422	0.86	1.09	0.809	1.155	1.612	1.367	1.431	0.296	0.714	0.397	0.513	0.839	1.232	0.773	0.908	1.181	1.54	0.991	0.273	0.139	0.654	0.01	0.01	0.915	0.393
951	High	Master Protein	P13760	HLA class II histocompatibility antigen, DRB1-4 beta chain [OS=Homo sapiens]	0	20.779	23	5	8	4	266	30.1	7.18	23.98	0.853	1.132	1.861	1.387	1.1	0.452	0.464	0.551	2.84	3.592	2.093	2.562	0.246	0.403	1.312	0.936	1.063	1.911	2.055	2.743	0.971	0.232	0.252	0.509	1.33	0.696	0.451	0.352	1.996	0.394
952	High	Master Protein	P22061	protein-L-isoaspartate(D-aspartate) O-methyltransferase [OS=Homo sapiens]	0	20.754	25	5	9	5	227	24.6	7.21	27.8	1.325	0.923	1.144	1.049	1.945	1.076	1.441	1.279	1.367	1.249	1.162	0.927	0.699	0.23	1.301	0.793	0.788	1.165	1.057	0.674	0.84	1.313	1.144	1.637	0.87	0.922	0.934	0.304	1.231	0.197
953	High	Master Protein	Q8NCC3	Group XV phospholipase A2 [OS=Homo sapiens]	0	20.686	17	6	12	6	412	46.6	6.73	23.7	1.579	1.094	1.298	1.255	2.478	1.267	1.331	0.891	1.816	1.613	1.326	1.261	0.894	0.437	1.178	0.323	1.21	1.225	1.022	0.958	1.854	2.274	0.857	1.408	1.001	0.802	1.18	0.407	1.321	0.406
954	High	Master Protein	P49908	Selenoprotein P [OS=Homo sapiens]	0	20.672	14	6	26	6	381	43.2	7.87	59.49	1.213	1.016	0.888	1.04	0.652	0.473	0.997	0.822	1.081	0.927	0.978	1.006	0.896	0.943	1.039	1.091	0.827	1.014	0.996	0.909	1.096	1.122	1.204	1.104	1.192	0.916	1.509	1.623	1.056	0.904
955	High	Master Protein	O95970	Leucine-rich glioma-inactivated protein 1 [OS=Homo sapiens]	0	20.334	11	6	6	6	557	63.8	8.24	8.71	1.233	0.765	1.48	0.745	2.298	0.501	1.015	0.552	2.928	1.167	1.429	0.676	0.927	0.498	1.345	0.554	1.595	0.938	1.359	0.579	1.872	1.184	1.101	0.574	1.859	0.505	1.176	0.341	1.7	0.202
956	High	Master Protein	P10619	lysosomal protective protein [OS=Homo sapiens]	0	20.289	12	5	11	5	480	54.4	6.61	25.68	1.071	0.479	1.11	0.845	1.089	3.68	0.692	0.519	1.982	0.676	0.91	1.012	0.611	0.579	0.525	0.344	1.742	0.638	1.266	0.904	1.572	0.808	0.484	0.225	0.946	0.646	0.753	0.334	1.51	0.597
957	High	Master Protein	P11279	Lysosome-associated membrane glycoprotein 1 [OS=Homo sapiens]	0	20.274	10	5	15	5	417	44.9	8.75	36.62	2.429	1.548	1.176	0.565	1.563	0.601	0.999	0.596	1.36	0.817	0.836	0.664	0.577	0.551	1.423	1.141	0.599	0.596	0.857	0.395	1.777	1.586	1.112	0.811	1.112	0.6	0.935	0.578	1.099	0.454
958	High	Master Protein	Q09328	Alpha-1,6-mannosylglycoprotein 6-beta-N-acetylglucosaminyltransferase A [OS=Homo sapiens]	0	20.234	6	5	9	4	741	84.5	8.12	24.28	1.476	1.299	1.107	1.206	1.073	0.757	1.17	0.978	1.345	1.047	1.244	1.733	0.601	0.475	0.864	0.926	0.781	1.412	0.957	0.968	0.945	1.395	1.201	1.258	0.708	0.917	0.845	0.816	1.965	0.423
959	High	Master Protein	Q8NFT8	Delta and Notch-like epidermal growth factor-related receptor [OS=Homo sapiens]	0	20.184	8	5	19	5	737	78.4	5.17	42.41	1.392	1.045	1.434	1.117	1.389	0.487	1.389	0.903	1.325	0.88	0.943	0.842	0.626	0.372	0.874	0.394	0.976	0.975	1.033	0.564	1.709	1.348	1.573	1.229	0.857	0.672	0.8	0.211	1.362	0.4
960	High	Master Protein	Q12797	Aspartyl/Asparaginyl beta-hydroxylase [OS=Homo sapiens]	0	20.14	7	3	9	3	758	85.8	5.01	24.98	1.347	2.57	2.05	2.361	0.01	0.76	1.716	1.222	1.335	1.526	0.688	0.932	0.339	0.196	1.473	0.866	0.967	1.182	0.639	0.981	1.048	1.807	0.618	1.524	0.305	0.514	1.226	0.01	2.075	0.082
961	High	Master Protein	P13987	CD59 glycoprotein [OS=Homo sapiens]	0	20.1	25	4	26	4	128	14.2	6.48	87.28	1.484	1.099	1.519	1.156	0.929	0.794	1.507	1.288	1.156	1.089	0.926	1.185	0.423	0.27	0.972	0.664	1.038	1.055	1.164	0.684	1.809	1.682	1.588	0.852	1.002	0.524	0.733	0.36	1.298	0.282
962	High	Master Protein	Q9NY97-1	N-acetyllactosaminide beta-1,3-N-acetylglucosaminyltransferase 2 [OS=Homo sapiens]	0	20.098	15	5	12	5	397	46	8.54	30.37	1.155	1.116	0.967	1.165	1.243	0.855	1.169	1.036	1.052	1.002	0.806	1.134	0.717	0.374	0.842	0.804	1.161	1.497	1.226	1.055	1.119	1.019	0.856	1.115	0.643	0.507	1.32	1.277	0.898	0.543
963	High	Master Protein	P49257	Protein ERGIC-53 [OS=Homo sapiens]	0	20.088	7	4	10	4	510	57.5	6.77	22.47	2.595	1.704	1.344	1.406	0.811	0.74	0.982	1.189	1.275	1.086	0.563	0.759	0.451	0.101	0.272	0.259	1.006	1.244	0.75	0.671	1.164	0.93	0.712	1.07	0.686	0.801	0.546	0.362	0.76	0.211
964	High	Master Protein	A0A0A0MS15	immunoglobulin heavy variable 3-49 [OS=Homo sapiens]	0	20.043	37	4	13	4	119	13	8.62	36.46	1.416	1.549	1.233	1.576	0.071	0.364	0.489	0.646	0.781	0.821	0.407	0.433	0.607	0.959	0.849	0.978	0.724	0.724	1.056	1.803	0.659	1.609	1.77	1.24	0.696	0.747	1.163	2.142	0.208	0.752
965	High	Master Protein	A0A075B6K4	immunoglobulin lambda variable 3-10 [OS=Homo sapiens]	0	20.043	28	3	15	3	115	12.4	4.83	35.51	2.933	2.993	0.3	0.371	0.117	0.548	0.681	0.96	0.879	1.279	0.165	0.136	0.651	0.951	1.149	1.096	0.802	0.819	0.982	1.467	0.522	0.569	0.538	1.264	1.669	1.051	0.493	0.94	0.176	0.869
966	High	Master Protein	Q9UMX5	Neudesin [OS=Homo sapiens]	0	19.928	26	4	11	4	172	18.8	5.69	26.75	1.364	1.254	2.251	1.304	1.507	0.893	1.331	1.017	1.495	1.25	0.851	0.787	0.583	0.419	0.749	0.908	0.789	1.122	1.249	0.762	2.03	2.012	1.304	0.701	1.02	0.624	0.846	0.416	1.074	0.442
967	High	Master Protein	Q96B86-1	Repulsive guidance molecule A [OS=Homo sapiens]	0	19.926	11	4	7	4	450	49.3	7.42	22.85	1.626	1.424	1.181	0.896	0.946	0.563	1.578	1.277	1.159	0.832	0.421	0.566	0.697	1.021	0.906	0.93	1.165	1.636	1.146	0.738	2.258	1.23	1	1.259	0.707	0.872	0.712	0.549	0.779	0.975
968	High	Master Protein	Q8WY21-1	VPS10 domain-containing receptor SorCS1 [OS=Homo sapiens]	0	19.922	7	8	10	7	1168	129.6	7.58	17.09	1.202	1.791	1.391	1.037	1.287	0.778	1.072	0.799	1.052	0.779	0.706	0.307	0.438	0.482	1.064	0.928	1.118	1.128	1.122	1.034	1.649	1.591	0.551	1.038	0.45	0.573	1.188	0.481	1.055	0.421
969	High	Master Protein	P11137	microtubule-associated protein 2 [OS=Homo sapiens]	0	19.894	4	6	7	6	1827	199.4	4.91	13.8	0.764	0.52	3.286	0.711	1.098	0.664	2	0.587	1.198	0.674	0.962	0.727	0.01	0.01	2.813	0.821	3.131	1.423	0.659	0.497	0.421	0.4	3.191	0.963	1.695	0.537	0.121	0.01	3.362	0.01
970	High	Master Protein	P28062-1	Proteasome subunit beta type-8 [OS=Homo sapiens]	0	19.866	15	4	5	4	276	30.3	7.43	13.65	0.599	0.509	0.75	0.598	1.201	3.641	0.926	0.807	0.605	0.685	0.7	1.119	0.372	0.01	0.803	0.01	0.747	0.663	0.747	0.635	0.411	0.42	0.41	0.01	0.01	0.01	0.01	0.01	0.01	0.01
971	High	Master Protein	Q68BL8	Olfactomedin-like protein 2B [OS=Homo sapiens]	0	19.859	7	4	8	4	750	83.9	5.2	18.73	1.656	1.448	0.898	1.09	1.67	1.015	0.91	0.928	1.98	2.783	3.388	2.534	1.491	2.78	0.01	1.647	1.033	1.773	0.955	0.978	1.853	3.985	0.01	1.406	1.22	1.324	0.01	1.255	3.146	3.305
972	High	Master Protein	Q8N474	Secreted frizzled-related protein 1 [OS=Homo sapiens]	0	19.831	12	3	8	3	314	35.4	8.85	24.91	2.534	0.744	0.603	0.469	0.412	0.433	0.936	0.411	1.581	0.486	0.865	0.313	0.734	0.609	1.159	1.256	1.01	0.433	0.828	0.555	5.854	8.167	1.094	0.148	0.825	0.534	1.683	0.704	0.973	0.796
973	High	Master Protein	Q9Y2E5	Epididymis-specific alpha-mannosidase [OS=Homo sapiens]	0	19.808	5	4	5	4	1009	113.9	7.24	17.46	0.706	0.616	0.941	0.404	0.773	0.861	0.642	0.44	1.327	0.713	0.01	0.01	0.01	0.01	0.01	0.01	1.12	0.904	1.023	0.73	1.078	0.01	0.01	0.01	0.01	0.01	0.01	0.01	0.01	0.01
974	High	Master Protein	P10599-1	thioredoxin [OS=Homo sapiens]	0	19.78	31	4	16	4	105	11.7	4.92	32.99	0.82	0.721	2.327	2.236	1.033	2.578	1.328	0.751	0.435	0.547	1.051	1.27	0.501	0.246	0.541	0.414	0.475	0.772	0.901	0.684	0.807	0.862	0.901	0.398	0.296	0.423	0.323	0.04	0.816	0.219
975	High	Master Protein	Q9H4M9	EH domain-containing protein 1 [OS=Homo sapiens]	0	19.778	13	6	8	6	534	60.6	6.83	18.76	1.163	1.482	0.77	0.597	2.662	1.718	0.648	0.677	0.853	0.834	3.053	4.377	0.56	0.01	0.485	0.638	0.781	1.11	0.693	1.047	0.811	1.333	1.389	0.621	1.335	0.429	0.949	0.01	1.657	0.203
976	High	Master Protein	Q16394	Exostosin-1 [OS=Homo sapiens]	0	19.715	10	7	11	7	746	86.2	9.04	20.04	1.096	1.096	1.467	1.552	1.067	1.082	1.695	1.687	1.054	1.112	0.623	1.791	0.478	0.826	0.252	0.638	1.104	1.892	1.008	1.324	0.914	1.414	0.316	1.194	0.446	0.519	0.312	0.594	1.456	0.696
977	High	Master Protein	Q13185	chromobox protein homolog 3 [OS=Homo sapiens]	0	19.672	35	4	10	4	183	20.8	5.33	20.9	2.142	1.901	0.772	0.76	2.573	2.613	1.224	0.552	1.008	1.377	1.089	1.822	0.531	0.556	0.566	0.202	0.787	1.019	0.514	0.521	0.779	0.966	0.551	0.368	0.406	0.501	0.572	0.342	0.595	0.233
978	High	Master Protein	P16278	Beta-galactosidase [OS=Homo sapiens]	0	19.634	9	5	9	5	677	76	6.57	14.95	1.139	1.477	1.507	1.037	1.601	2.047	1.008	0.767	1.223	0.852	1.841	1.688	0.282	0.452	0.01	0.01	1.178	1.215	1.034	1.936	1.5	2.185	0.518	0.365	0.416	0.222	0.353	0.246	1.954	0.01
979	High	Master Protein	Q9Y4D7-1	plexin-D1 [OS=Homo sapiens]	0	19.599	4	4	5	4	1925	211.9	7.15	18.03	0.727	0.519	1.805	1.72	1.824	1.421	0.875	0.687	1.855	2.401	0.611	0.813	0.01	0.317	0.01	0.01	1.431	4.003	3.514	3.519	0.522	0.01	0.01	0.36	0.01	0.01	0.01	0.01	0.01	0.01
980	High	Master Protein	Q06828	Fibromodulin [OS=Homo sapiens]	0	19.594	9	3	13	3	376	43.2	6.04	40.21	1.777	1.827	1.075	1.653	0.422	0.541	0.857	0.638	1.814	3.98	0.729	1.595	0.243	0.194	0.403	0.485	0.37	1.092	0.709	1.082	1.088	4.134	0.478	0.687	0.368	1.199	0.091	0.01	1.783	0.213
981	High	Master Protein	O15498	Synaptobrevin homolog YKT6 [OS=Homo sapiens]	0	19.555	22	5	8	5	198	22.4	6.92	17.05	1.376	1.305	0.615	0.729	1.281	2.754	0.767	0.538	0.83	0.71	2.269	3.355	0.327	0.01	0.506	0.373	0.729	1.113	0.608	0.656	0.483	0.858	0.868	0.413	0.461	0.777	0.01	0.01	1.329	0.141
982	High	Master Protein	P05451	Lithostathine-1-alpha [OS=Homo sapiens]	0	19.543	39	4	7	3	166	18.7	5.94	17.26	0.863	1.227	0.814	1.253	1.053	0.8	0.568	0.37	0.977	1.183	0.266	0.237	1.224	1.267	1.109	1.913	0.269	0.538	0.895	0.811	0.953	0.875	0.533	1.011	1.14	0.8	2.496	2.465	0.813	1.174
983	High	Master Protein	P09651-1	Heterogeneous nuclear ribonucleoprotein A1 [OS=Homo sapiens]	0	19.488	20	7	11	5	372	38.7	9.13	21.38	1.414	1.729	0.524	0.579	2.216	4.252	0.858	0.592	0.544	0.946	1.343	1.941	0.474	0.172	0.505	0.232	0.336	0.665	0.551	0.626	0.319	0.972	1.15	0.306	0.249	0.439	0.262	0.105	0.489	0.315
984	High	Master Protein	Q96FE5	Leucine-rich repeat and immunoglobulin-like domain-containing nogo receptor-interacting protein 1 [OS=Homo sapiens]	0	19.486	10	5	12	5	620	69.8	8.56	25.05	1.026	0.808	1.009	0.515	1.865	0.462	1.668	0.871	1.447	0.675	1.222	0.852	1.091	0.269	1.044	0.669	1.473	0.926	0.952	0.487	2.825	3.37	0.93	1.302	1.397	0.922	1.149	0.362	1.86	0.404
985	High	Master Protein	Q9H1U4	Multiple epidermal growth factor-like domains protein 9 [OS=Homo sapiens]	0	19.424	9	5	7	5	602	62.9	5.67	13.58	1.059	1.695	1.897	1.529	0.774	0.491	1.718	1.294	0.764	0.882	0.91	0.71	0.538	0.174	0.758	0.864	0.763	1.342	1.209	0.45	1.521	1.826	1.383	1.149	0.764	0.631	0.618	0.281	1.224	0.321
986	High	Master Protein	Q14103	heterogeneous nuclear ribonucleoprotein D0 [OS=Homo sapiens]	0	19.413	11	4	10	3	355	38.4	7.81	25.04	1.377	1.296	0.94	0.727	1.062	3.013	1.244	0.658	0.754	1.04	0.737	1.284	0.403	0.294	0.797	0.411	0.817	0.787	0.831	0.801	0.637	0.777	0.541	0.22	0.703	0.546	0.257	0.5	0.259	0.657
987	High	Master Protein	Q92485-1	acid sphingomyelinase-like phosphodiesterase 3B [OS=Homo sapiens]	0	19.394	13	4	6	4	455	50.8	5.64	13.97	1.797	1.321	1.274	0.944	1.322	1.037	0.87	0.614	0.704	0.827	2.214	5.041	0.993	0.264	1.218	0.478	0.892	1.185	0.679	0.63	0.676	0.922	0.566	0.991	0.612	0.736	0.509	0.114	3.427	0.372
988	High	Master Protein	Q9UJA9	Ectonucleotide pyrophosphatase/phosphodiesterase family member 5 [OS=Homo sapiens]	0	19.366	9	4	8	4	477	54.6	6.43	20.9	1.715	1.285	1.798	1.139	1.412	1.05	1.423	1.072	1.241	0.875	1.19	0.805	0.543	0.38	0.905	0.605	1.726	1.365	1.475	0.767	1.4	1.601	1.571	1.366	0.863	0.563	1.007	0.645	1.802	0.417
989	High	Master Protein	P46459	Vesicle-fusing ATPase [OS=Homo sapiens]	0	19.282	8	5	8	5	744	82.5	6.95	24.39	1.483	1.196	2.006	1.214	1.975	1.043	1.807	1.179	1.419	0.901	1.411	1.206	0.453	0.455	1.247	0.357	1.482	1.32	1.329	0.742	1.268	1.028	1.601	1.267	0.926	0.845	0.602	0.109	1.233	0.298
990	High	Master Protein	P80748	Immunoglobulin lambda variable 3-21 [OS=Homo sapiens]	0	19.231	23	2	10	2	117	12.4	5.29	28.76	1.06	1.281	0.865	1.134	0.477	0.526	1.003	0.869	0.809	0.855	0.241	0.464	0.711	1.24	1.1	1.22	0.685	0.831	0.932	1.023	2.048	2.902	1.202	0.83	0.768	0.668	1.327	2.392	0.324	1.196
991	High	Master Protein	P07910-1	Heterogeneous nuclear ribonucleoproteins C1/C2 [OS=Homo sapiens]	0	19.159	16	5	13	5	306	33.7	5.08	23.44	1.887	1.697	0.475	0.44	2.065	2.354	0.701	0.846	0.399	0.748	0.908	2.095	0.463	0.206	0.577	0.13	0.871	0.842	0.467	0.677	0.38	0.868	0.838	0.198	0.237	0.492	0.079	0.236	0.278	0.295
992	High	Master Protein	Q9NPD7	Neuritin [OS=Homo sapiens]	0	19.148	34	3	5	3	142	15.3	6.99	16.15	1.58	1.254	1.389	1.191	0.297	0.586	1.704	1.29	1.094	0.755	0.643	0.634	0.365	0.312	0.996	0.632	1.138	1.087	1.201	0.656	1.665	1.626	1.54	1.071	1.058	0.801	0.94	0.701	1.198	0.383
993	High	Master Protein	P49189	4-trimethylaminobutyraldehyde dehydrogenase [OS=Homo sapiens]	0	19.146	9	4	7	4	494	53.8	5.87	16.12	1.079	1.665	2.057	0.636	2.451	2.117	1.304	0.427	1.274	0.887	1.691	2.215	0.999	0.2	1.405	1.459	0.574	0.501	0.659	0.652	1.849	3.434	2.452	0.575	2.026	0.936	1.415	0.634	1.094	0.238
994	High	Master Protein	Q9H2A7	C-X-C motif chemokine 16 [OS=Homo sapiens]	0	19.059	22	4	5	4	254	27.6	8.78	15.39	2.453	1.275	1.79	2.78	0.01	1.598	1.171	1.544	2.19	1.245	1.224	1.446	0.435	0.108	0.428	0.45	1.358	1.321	0.904	0.821	2.269	1.392	0.759	0.587	0.689	0.448	0.458	0.01	1.096	0.076
995	High	Master Protein	P12004	proliferating cell nuclear antigen [OS=Homo sapiens]	0	19.053	19	4	6	4	261	28.8	4.69	17.58	0.687	0.682	0.636	0.314	2.161	5.9	0.628	0.442	0.718	0.895	1.821	2.531	0.809	0.386	0.01	0.851	0.561	0.891	0.561	0.479	0.259	0.47	0.01	0.848	0.01	0.303	0.607	0.454	0.01	0.285
996	High	Master Protein	P28066-1	Proteasome subunit alpha type-5 [OS=Homo sapiens]	0	19.033	13	4	7	4	241	26.4	4.79	19.13	1.326	1.249	1.261	0.83	2.389	3.901	0.823	0.474	0.618	0.704	1.105	1.843	0.566	0.253	0.471	0.426	0.961	0.972	0.579	0.647	0.497	0.593	0.765	0.389	0.336	0.506	0.266	0.081	0.673	0.163
997	High	Master Protein	O14793	Growth/differentiation factor 8 [OS=Homo sapiens]	0	19.016	13	5	8	5	375	42.7	6.76	17.2	1.621	1.08	1.485	1.154	1.894	0.454	1.006	0.795	2.186	1.278	1.552	0.795	1.476	0.01	0.467	0.787	1.114	0.678	1.29	0.664	1.934	2.042	2.162	1.444	1.314	0.722	0.706	0.315	1.757	0.235
998	High	Master Protein	P01742	Immunoglobulin heavy variable 1-69 [OS=Homo sapiens]	0	18.996	26	3	22	2	117	12.7	9.17	46.23	1.199	1.26	0.504	0.891	0.166	0.34	0.141	0.404	0.318	0.373	0.239	0.367	0.597	1.01	0.445	0.94	0.641	0.598	0.956	2.344	0.893	1.234	0.681	0.836	1.118	1.342	0.769	1.944	0.073	1.071
999	High	Master Protein	P31151	Protein S100-A7 [OS=Homo sapiens]	0	18.996	35	3	8	3	101	11.5	6.77	11.23	3.739	4.722	0.924	0.527	0.521	0.46	0.704	0.551	0.774	2.086	0.797	0.312	0.401	1.327	0.81	0.556	0.316	0.775	0.875	0.612	0.973	0.831	0.513	1.035	0.633	1.794	1.485	0.331	0.897	1.336
1000	High	Master Protein	P47755	F-actin-capping protein subunit alpha-2 [OS=Homo sapiens]	0	18.892	21	4	7	3	286	32.9	5.85	17.11	1.472	1.44	1.244	0.795	2.183	2.786	0.928	0.717	1.152	1.01	0.997	1.506	1.079	0.407	0.606	0.598	0.694	0.645	0.8	0.941	0.713	0.677	0.675	0.597	0.882	0.882	0.549	0.695	0.824	0.516
1001	High	Master Protein	Q15262	Receptor-type tyrosine-protein phosphatase kappa [OS=Homo sapiens]	0	18.885	4	4	6	4	1439	162	5.9	17.39	1.058	0.824	1.275	0.682	3.061	0.999	0.751	0.646	1.578	1.003	1.182	1.157	1.137	0.703	1.313	0.877	1.119	1.055	0.669	0.722	2.67	2.515	0.631	1.113	0.907	0.832	1.063	0.883	1.584	0.905
1002	High	Master Protein	A0A0B4J1X8	Immunoglobulin heavy variable 3-43 [OS=Homo sapiens]	0	18.876	19	2	13	1	118	13.1	5.41	27.93	0.682	0.737	0.431	0.764	0.01	0.686	0.451	0.984	0.554	0.628	0.01	0.01	1.128	1.426	0.304	0.87	0.618	0.649	0.605	1.142	0.55	0.91	0.17	0.705	2.119	2.357	0.785	1.845	0.228	1.083
1003	High	Master Protein	Q8IZF2	Adhesion G protein-coupled receptor F5 [OS=Homo sapiens]	0	18.858	4	5	7	5	1346	149.4	6.65	9.96	0.627	0.617	1.104	1.217	2.245	2.06	0.788	0.645	0.874	1.04	1.373	1.543	0.576	0.748	0.951	0.422	1.055	1.132	1.139	1.114	0.47	0.89	0.713	0.792	0.477	1.604	0.52	0.974	1.579	0.889
1004	High	Master Protein	Q9H299	SH3 domain-binding glutamic acid-rich-like protein 3 [OS=Homo sapiens]	0	18.835	34	3	15	3	93	10.4	4.93	30.22	1.271	0.853	1.653	1.136	1.185	1.418	1.368	0.866	1.221	1.687	1.124	1.276	0.768	0.18	1.508	0.566	1.039	0.888	0.957	0.675	0.94	0.959	1.137	0.485	0.995	0.786	0.49	0.132	1.053	0.183
1005	High	Master Protein	Q495W5-1	Alpha-(1,3)-fucosyltransferase 11 [OS=Homo sapiens]	0	18.83	8	3	5	3	492	55.8	5.94	17.23	1.347	1.146	1.155	0.778	0.753	0.637	1.118	0.889	1.366	0.985	0.01	2.428	1.023	0.01	2.573	1.836	0.868	0.941	1.126	0.654	1.559	2.991	1.342	1.829	1.248	1.947	2.204	0.01	3.118	0.957
1006	High	Master Protein	P57087-1	Junctional adhesion molecule B [OS=Homo sapiens]	0	18.83	10	2	5	2	298	33.2	9.09	17.87	1.644	1.292	1.399	1.489	1.126	0.876	1.377	1.667	1.278	1.527	1.312	0.903	0.953	0.288	0.659	0.45	1.017	1.718	1.195	1.398	0.939	1.562	1.645	1.627	0.974	1.194	1.09	0.199	1.942	0.526
1007	High	Master Protein	O43405	Cochlin [OS=Homo sapiens]	0	18.819	13	7	8	7	550	59.4	7.96	19.84	1.782	1.043	1.891	1.608	0.755	0.385	1.197	0.606	2.3	1.186	0.537	0.857	0.797	0.547	0.629	0.328	1.191	0.675	0.927	0.528	1.95	1.385	1.589	1.557	1.101	1.316	0.884	0.911	1.011	0.356
1008	High	Master Protein	Q9BRF8-1	Serine/threonine-protein phosphatase CPPED1 [OS=Homo sapiens]	0	18.754	15	4	8	4	314	35.5	6.2	16.34	1.347	1.5	10.693	0.843	0.6	0.606	0.634	0.918	1.184	1.218	1.156	1.521	1.048	0.562	1.039	0.95	3.072	0.639	0.536	0.523	1.354	0.964	0.989	0.562	1.412	0.688	0.23	0.372	1.501	0.483
1009	High	Master Protein	Q9Y6C2	EMILIN-1 [OS=Homo sapiens]	0	18.58	8	6	8	6	1016	106.6	5.15	16.72	1.626	2.23	1.281	1.587	0.736	0.705	0.809	0.623	1.41	1.453	1.288	1.675	0.766	0.695	0.809	0.832	0.78	0.784	0.997	1.162	1.105	1.232	0.975	1.594	0.86	1.286	3.122	0.855	1.507	0.395
1010	High	Master Protein	P53004	Biliverdin reductase A [OS=Homo sapiens]	0	18.514	23	6	7	6	296	33.4	6.44	16.06	0.573	0.501	1.087	0.784	1.698	3.456	0.672	0.521	0.86	1.097	3.004	3.606	0.468	0.283	1.4	0.596	1.283	1.656	1.073	1.126	0.442	0.797	0.562	0.399	0.672	0.701	0.564	0.01	0.72	0.542
1011	High	Master Protein	Q03252	Lamin-B2 [OS=Homo sapiens]	0	18.453	9	6	11	5	620	69.9	5.59	24.56	1.852	2.161	0.793	0.762	1.992	2.711	0.998	0.625	0.636	1.064	1.538	2.78	1.703	1.687	1.351	1.57	1.035	0.796	0.802	0.725	0.691	1.428	1.6	0.622	0.519	0.663	1.254	0.984	0.389	1.417
1012	High	Master Protein	O75629	Protein CREG1 [OS=Homo sapiens]	0	18.311	20	3	10	3	220	24.1	7.59	24.32	1.357	0.846	1.17	0.695	2.436	1.215	1.208	0.762	1.507	0.849	1.05	0.707	0.617	0.255	0.299	0.01	1.113	0.825	1.482	1.873	3.912	4.943	0.297	0.974	1.141	0.623	0.297	0.206	0.657	0.01
1013	High	Master Protein	P11226	Mannose-binding protein C [OS=Homo sapiens]	0	18.259	23	4	9	4	248	26.1	5.49	19.23	0.365	1.371	0.421	1.449	0.169	0.442	0.567	0.822	0.385	0.687	0.333	0.244	2.735	2.495	2.083	2.942	0.382	0.332	0.761	1.178	0.642	0.589	0.594	0.532	1.175	1.31	1.682	2.554	0.577	2.826
1014	High	Master Protein	Q00839-2	Isoform Short of Heterogeneous nuclear ribonucleoprotein U [OS=Homo sapiens]	0	18.24	8	6	8	6	806	88.9	5.78	17.01	2.418	2.516	0.36	0.461	2.459	2.594	0.835	0.556	0.755	0.928	1.29	1.875	0.851	0.487	0.933	0.878	0.553	0.53	0.474	0.841	0.774	2.037	1.507	0.431	0.615	1.222	0.411	0.069	0.299	0.471
1015	High	Master Protein	P13598	Intercellular adhesion molecule 2 [OS=Homo sapiens]	0	18.189	15	3	10	3	275	30.6	7.43	29.29	1.157	0.801	1.283	1.346	1.005	0.596	1.22	1.085	0.911	1.2	0.713	0.686	0.503	0.392	0.963	1.05	1.052	1.012	1.605	1.44	1.01	1.064	1.149	1.063	0.875	0.691	0.734	0.429	1.49	0.307
1016	High	Master Protein	O94772	Lymphocyte antigen 6H [OS=Homo sapiens]	0	18.074	22	3	12	3	140	14.7	7.25	31.08	0.792	1.403	1	0.975	0.833	0.664	2.133	1.636	0.848	0.781	0.568	0.967	0.342	0.186	0.8	0.807	1.099	1.301	1.218	0.692	1.594	1.408	1.302	0.921	0.832	0.824	0.886	0.262	1.259	0.145
1017	High	Master Protein	P45877	peptidyl-prolyl cis-trans isomerase C [OS=Homo sapiens]	0	18.018	15	3	11	3	212	22.7	8.4	22.3	1.02	0.875	1.562	1.014	0.147	0.893	1.436	1.367	1.146	1.301	0.896	0.892	0.68	0.374	0.662	0.539	1.195	1.616	1.028	1.286	0.717	1.369	0.805	1.047	0.844	0.569	0.616	0.38	1.537	0.398
1018	High	Master Protein	O43529	Carbohydrate sulfotransferase 10 [OS=Homo sapiens]	0	18.016	13	5	7	5	356	42.2	8.03	17.06	1.631	1.461	1.255	1.3	0.852	0.574	1.668	1.325	1.503	1.113	1.209	2.085	0.587	0.248	0.879	0.812	1.209	1.232	0.735	0.617	1.555	1.283	1.185	1.222	0.41	0.606	0.605	0.224	1.073	0.271
1019	High	Master Protein	Q6PCB0	von Willebrand factor A domain-containing protein 1 [OS=Homo sapiens]	0	18.009	13	4	8	4	445	46.8	7.68	10.58	1.422	1.245	1.195	0.948	0.357	0.681	1.189	0.875	1.571	1.073	0.9	1.352	0.82	0.666	0.959	1.099	1.169	1.344	1.161	0.705	1.729	1.927	1.151	0.911	0.952	0.817	1.51	0.5	1.648	0.661
1020	High	Master Protein	Q9NZK5	Adenosine deaminase 2 [OS=Homo sapiens]	0	18.005	10	5	12	5	511	58.9	7.91	32.72	1.092	1.139	1.164	0.957	1.98	0.931	1.177	1.266	1.104	1.786	0.648	0.786	0.479	0.372	1.61	0.973	1.036	1.328	0.856	0.869	1.413	1.749	0.665	1.136	0.899	0.574	0.478	0.186	0.762	0.4
1021	High	Master Protein	Q14114	Low-density lipoprotein receptor-related protein 8 [OS=Homo sapiens]	0	17.993	6	4	6	4	963	105.6	5.05	13.76	2.199	1.952	2.041	1.275	1.733	0.7	1.87	1.377	1.529	1.09	0.694	0.786	0.857	0.664	0.403	0.685	1.533	1.061	1.039	0.695	2.284	1.223	0.703	0.981	0.769	0.767	0.713	0.01	1.671	0.593
1022	High	Master Protein	Q7Z7M9	Polypeptide N-acetylgalactosaminyltransferase 5 [OS=Homo sapiens]	0	17.938	4	4	15	4	940	106.2	9.47	29.28	0.868	0.524	1.781	1.787	0.727	0.463	0.659	0.34	1.384	0.688	5.376	5.566	0.475	0.128	0.202	0.252	1.459	2.448	1.661	1.787	0.67	0.878	0.648	0.655	0.368	0.288	0.496	0.06	1.221	0.147
1023	High	Master Protein	P27918	Properdin [OS=Homo sapiens]	0	17.916	14	6	14	6	469	51.2	7.9	19.67	0.86	1.215	1.081	1.335	0.911	0.685	1.263	1.034	0.873	0.958	0.518	0.694	1.162	1.234	1.288	1.421	1.125	0.775	1.488	1.491	0.552	0.454	0.985	0.748	1.504	1.187	1.658	2.104	0.61	1.189
1024	High	Master Protein	P08637	Low affinity immunoglobulin gamma Fc region receptor III-A [OS=Homo sapiens]	0	17.911	12	4	17	4	254	29.1	8.07	41.13	1.215	1.114	1.119	0.876	1.207	0.873	1.25	1.042	1.092	1.173	1.299	1.674	0.587	0.812	1.703	1.237	0.954	0.986	1.055	0.869	1.181	1.207	1.257	1.315	1.483	1.155	1.082	0.798	1.253	0.604
1025	High	Master Protein	P20851	C4b-binding protein beta chain [OS=Homo sapiens]	0	17.9	14	3	7	3	252	28.3	5.14	21.52	0.225	0.501	0.106	1.296	0.023	1.195	0.727	1.22	0.105	0.226	0.459	0.784	2.176	2.88	1.032	1.749	0.585	0.35	0.414	0.934	0.101	0.083	0.221	0.519	0.67	0.866	1.321	2.882	0.202	3.053
1026	High	Master Protein	Q14956	Transmembrane glycoprotein NMB [OS=Homo sapiens]	0	17.898	6	3	8	3	572	63.9	6.64	21.27	0.63	0.428	0.739	0.881	1.01	1.932	0.709	0.598	0.909	0.814	1.693	1.864	0.317	0.273	3.486	4.559	0.641	0.854	0.742	0.702	0.927	0.826	0.353	0.963	0.538	0.237	1.414	0.428	0.259	0.343
1027	High	Master Protein	P52907	F-actin-capping protein subunit alpha-1 [OS=Homo sapiens]	0	17.868	15	3	6	2	286	32.9	5.69	18.16	2.385	2.249	0.936	0.495	2.63	5.173	0.916	0.833	1.47	1.476	0.01	1.145	0.555	0.01	0.729	0.01	1.65	1.197	0.333	0.98	0.731	0.01	0.01	0.01	0.419	1.081	0.01	0.01	0.575	0.517
1028	High	Master Protein	P52799	Ephrin-B2 [OS=Homo sapiens]	0	17.867	14	4	11	4	333	36.9	8.85	24.46	1.191	0.946	1.136	0.983	0.64	0.605	1.89	1.209	1.598	1.472	1.558	0.65	0.821	0.435	1.459	0.621	1.305	0.968	1.131	0.645	1.34	1.475	1.588	1.552	0.878	1.192	1.015	0.326	1.487	0.272
1029	High	Master Protein	P22607-1	Fibroblast growth factor receptor 3 [OS=Homo sapiens]	0	17.864	7	5	10	4	806	87.7	5.9	23.27	1.224	1.336	1.495	1.149	1.608	0.899	1.552	1.14	0.987	0.815	1.024	1.103	0.523	0.35	0.626	0.511	0.914	1.222	0.906	0.537	1.674	1.535	0.803	0.873	0.813	0.705	0.765	0.315	1.485	0.212
1030	High	Master Protein	Q8IV08	Phospholipase D3 [OS=Homo sapiens]	0	17.809	12	6	10	6	490	54.7	6.47	23.99	1.195	0.889	1.355	0.787	2.349	1.033	1.062	0.762	1.338	0.76	0.743	0.849	0.47	0.354	0.688	0.66	0.975	0.816	0.862	0.693	1.692	1.499	1.093	0.952	1.01	0.577	0.535	0.48	1.357	0.294
1031	High	Master Protein	P62491-1	Ras-related protein Rab-11A [OS=Homo sapiens]	0	17.804	24	5	9	5	216	24.4	6.57	16.5	2.123	2.381	0.785	0.766	3.221	3.496	0.72	0.549	0.965	0.741	1.363	2.064	0.916	0.379	0.389	0.251	0.829	0.502	0.535	0.772	1.089	1.837	1.254	0.23	0.548	0.455	0.01	0.333	0.76	0.01
1032	High	Master Protein	Q02790	Peptidyl-prolyl cis-trans isomerase FKBP4 [OS=Homo sapiens]	0	17.79	10	5	10	5	459	51.8	5.43	20.31	2.297	1.92	1.151	1.084	2.215	2.045	1.07	0.783	0.791	0.738	0.687	1.121	0.403	0.171	0.444	0.257	0.692	0.852	0.572	0.45	0.993	0.762	0.855	0.237	0.199	0.322	0.255	0.077	0.808	0.089
1033	High	Master Protein	P19438-1	Tumor necrosis factor receptor superfamily member 1A [OS=Homo sapiens]	0	17.767	11	4	6	4	455	50.5	6.64	15.24	1.752	1.299	2.037	2.578	3.063	1.797	1.498	1.213	1.561	2.499	1.55	0.567	1.248	0.155	1.155	0.729	1.364	1.493	1.928	1.579	2.026	1.317	1.464	0.767	1.318	0.643	1.36	0.487	0.757	0.421
1034	High	Master Protein	P22234	multifunctional protein ADE2 [OS=Homo sapiens]	0	17.735	16	5	6	5	425	47	7.23	12.05	1.37	1.799	0.222	0.915	2.589	4.833	0.695	0.612	0.52	0.361	3.278	5.106	0.01	0.875	1.495	1.224	0.706	0.624	0.371	1	0.237	1.773	1.145	1.122	1.29	1.619	0.01	1.308	1.67	2.236
1035	High	Master Protein	P13497	Bone morphogenetic protein 1 [OS=Homo sapiens]	0	17.696	3	2	9	2	986	111.2	6.9	23.45	1.954	1.777	1.542	1.216	0.04	0.584	1.854	1.134	1.3	1.784	1.007	1.312	0.122	0.375	0.34	0.664	1.001	1.339	1.113	0.802	1.816	1.636	0.696	1.251	0.841	0.381	0.42	0.6	1.552	0.429
1036	High	Master Protein	Q92854-1	Semaphorin-4D [OS=Homo sapiens]	0	17.591	8	6	6	6	862	96.1	7.96	12.21	1.466	1.112	1.289	0.914	0.938	0.883	1.046	1.065	1.298	1.171	1.727	0.727	0.745	0.01	1.423	0.01	0.906	1.213	0.839	0.866	1.678	2.788	0.01	1.105	1.281	0.723	0.01	0.01	0.812	0.451
1037	High	Master Protein	Q14314	Fibroleukin [OS=Homo sapiens]	0	17.447	11	6	11	6	439	50.2	7.39	28.57	1.268	0.928	1.235	1.205	0.866	0.44	0.657	0.633	1.164	2.244	1.43	1.486	0.531	0.379	0.56	0.524	0.746	1.059	1.026	0.749	0.816	1.437	1.191	1.289	0.954	0.982	0.36	0.204	1.482	0.482
1038	High	Master Protein	P16083	Ribosyldihydronicotinamide dehydrogenase [quinone] [OS=Homo sapiens]	0	17.433	26	4	6	4	231	25.9	6.29	16.17	0.673	0.609	1.169	1.037	2.407	1.371	1.293	0.979	0.79	0.966	0.754	0.714	0.722	0.366	0.73	0.832	1.004	0.601	1.1	0.875	1.134	1.394	2.318	0.873	0.726	0.487	0.578	0.355	0.58	0.375
1039	High	Master Protein	P48061	Stromal cell-derived factor 1 [OS=Homo sapiens]	0	17.379	31	3	9	3	93	10.7	9.88	19.38	1.203	1.018	0.46	0.832	0.517	0.49	0.922	1.386	2.644	1.656	0.378	0.362	0.527	0.568	0.731	0.836	0.947	1.169	0.837	2.077	1.393	0.905	0.398	0.882	0.548	1.25	0.177	0.964	0.664	0.588
1040	High	Master Protein	P15151-1	Poliovirus receptor [OS=Homo sapiens]	0	17.366	7	3	9	3	417	45.3	6.52	24.21	1.581	1.017	1.005	1.163	0.927	0.866	1.315	1.081	0.641	0.541	0.617	0.694	0.333	0.422	0.774	0.689	0.872	1.136	1.012	0.894	1.108	1.024	1.227	0.833	0.73	0.585	0.901	0.716	0.92	0.407
1041	High	Master Protein	Q8TER0	Sushi, nidogen and EGF-like domain-containing protein 1 [OS=Homo sapiens]	0	17.305	4	4	8	4	1413	152.1	6.98	14.44	0.837	1.785	0.98	1.543	0.988	0.783	1.184	1.413	0.91	1.963	1.116	1.024	0.573	0.452	0.631	0.489	0.771	1.452	0.716	1.416	0.728	1.357	0.481	1.049	0.463	0.79	0.774	0.992	1.142	0.464
1042	High	Master Protein	Q9BU40-4	Isoform 4 of Chordin-like protein 1 [OS=Homo sapiens]	0	17.269	13	5	10	5	458	52.2	8.24	22.16	1.428	1.515	1.411	1.475	1.167	0.741	1.223	1.227	1.254	1.89	0.716	2.12	1.446	0.986	2.013	0.904	0.782	1.241	0.873	1.039	1.12	3.354	2.546	2.229	1.598	2.71	0.413	0.01	1.811	0.982
1043	High	Master Protein	Q13907	Isopentenyl-diphosphate Delta-isomerase 1 [OS=Homo sapiens]	0	17.222	19	3	4	3	227	26.3	6.34	11.21	1.512	0.922	0.986	0.818	2.474	5.153	0.845	0.508	0.649	0.862	1.192	1.384	0.01	0.345	0.463	0.01	0.603	0.813	1.158	0.941	0.532	0.488	0.929	0.01	0.01	0.01	0.01	0.01	0.802	0.357
1044	High	Master Protein	Q9ULB4	Cadherin-9 [OS=Homo sapiens]	0	17.214	6	4	7	2	789	88.6	4.91	18	1.17	0.821	2.027	0.538	1.51	0.407	2.044	1.929	1.097	0.517	0.788	1.044	0.01	0.445	0.965	0.506	1.118	1.764	1.888	0.606	1.37	3.196	1.667	1.511	0.01	0.92	0.654	0.01	0.74	0.01
1045	High	Master Protein	P55957-1	BH3-interacting domain death agonist [OS=Homo sapiens]	0	17.193	14	2	4	2	195	22	5.44	12.93	1.257	1.865	0.333	0.664	0.01	0.812	1.08	0.677	0.709	0.962	1.861	2.376	1.374	0.01	1.158	0.592	0.23	0.439	0.723	0.835	0.582	1.286	0.203	0.724	0.959	1.327	0.437	0.495	1.245	0.114
1046	High	Master Protein	P18827	syndecan-1 [OS=Homo sapiens]	0	17.129	12	2	6	2	310	32.4	4.63	20.36	2.276	3.687	2.405	1.61	4.172	1.71	0.104	0.105	0.604	1.032	2.231	2.173	0.395	0.188	0.274	0.426	0.242	0.721	0.671	0.473	0.343	0.59	0.373	0.259	0.614	0.197	0.128	0.269	2.037	0.308
1047	High	Master Protein	Q9UKM7	endoplasmic reticulum mannosyl-oligosaccharide 1,2-alpha-mannosidase [OS=Homo sapiens]	0	17.105	7	4	4	4	699	79.5	7.72	10.89	1.005	0.909	0.903	1.087	1.225	0.617	0.971	0.848	1.207	0.721	1.426	1.631	0.493	0.2	1.075	0.602	1.063	1.119	0.94	0.569	1.833	1.68	0.448	0.912	0.503	0.207	0.674	0.279	1.5	0.219
1048	High	Master Protein	P07954	fumarate hydratase, mitochondrial [OS=Homo sapiens]	0	17.074	12	5	7	5	510	54.6	8.76	10.96	1.244	1.286	1.522	1.213	3.4	2.691	1.097	0.592	2.061	0.975	2.129	2.927	1.117	0.01	0.01	0.01	0.915	0.595	1.138	1.221	0.795	0.73	0.83	1.553	0.461	0.248	0.698	0.616	0.935	0.01
1049	High	Master Protein	A0A075B6S5	immunoglobulin kappa variable 1-27 [OS=Homo sapiens]	0	17.049	38	2	7	2	117	12.7	8.29	21.48	0.918	0.997	0.351	0.877	0.01	0.479	0.706	0.883	0.471	0.78	0.337	0.553	1.39	2.134	1.046	1.499	1.136	0.937	1.144	2.174	0.883	1.236	1.169	1.312	1.207	1.505	1.04	2.17	0.237	1.824
1050	High	Master Protein	Q96QK1	Vacuolar protein sorting-associated protein 35 [OS=Homo sapiens]	0	16.998	7	4	7	4	796	91.6	5.49	7.61	1.539	1.05	0.561	0.567	1.944	4.665	0.349	0.126	0.985	0.951	1.468	2.491	0.56	0.104	0.593	0.261	0.328	0.701	0.705	0.711	0.468	0.588	0.84	0.119	0.213	0.444	0.01	0.01	0.699	0.01
1051	High	Master Protein	Q12866	Tyrosine-protein kinase Mer [OS=Homo sapiens]	0	16.954	5	5	9	5	999	110.2	5.8	22.12	1.2	1.134	1.634	1.411	2.934	1.9	1.125	0.81	0.979	1.107	1.496	1.717	0.224	0.422	1.153	0.708	1.194	1.186	1.117	0.859	1.286	1.02	1.293	0.882	0.458	0.516	1.099	0.847	1.299	0.367
1052	High	Master Protein	Q13630	GDP-L-fucose synthase [OS=Homo sapiens]	0	16.919	15	3	5	3	321	35.9	6.6	15.93	0.812	1.827	0.51	0.38	0.325	2.086	0.325	0.218	0.622	0.911	3.184	7.2	1.019	1.238	1.092	0.01	0.846	0.613	0.582	0.661	0.867	2.889	1.594	0.564	1.047	1.269	0.01	0.01	0.98	0.01
1053	High	Master Protein	Q9UHG3	prenylcysteine oxidase 1 [OS=Homo sapiens]	0	16.851	8	4	11	4	505	56.6	6.18	32.69	0.957	1.104	1.108	1.171	0.257	1.021	1.009	1.161	0.854	0.802	1.073	0.939	1.016	1.162	1.454	1.367	1.203	0.792	0.737	0.865	0.976	0.822	0.619	1.047	0.719	0.791	1.073	1.597	0.677	1.167
1054	High	Master Protein	P05164	Myeloperoxidase [OS=Homo sapiens]	0	16.818	6	4	5	4	745	83.8	8.97	14.53	0.3	1.102	0.438	0.483	1.807	0.01	0.01	0.522	0.458	1.296	0.176	0.557	10.433	0.542	0.628	0.503	1.45	0.943	1.023	0.692	1.146	0.296	0.201	0.999	0.309	0.76	0.079	0.452	0.293	0.675
1055	High	Master Protein	Q8NHP8	Putative phospholipase B-like 2 [OS=Homo sapiens]	0	16.809	11	7	12	7	589	65.4	6.8	22.28	1.162	0.686	1.233	0.558	2.365	1.511	0.697	0.551	2.088	0.818	0.96	0.679	0.629	0.143	0.768	0.23	1.046	0.693	0.88	0.7	1.516	1.538	0.732	0.711	1.597	0.484	0.691	0.204	1.073	0.174
1056	High	Master Protein	Q53RD9-1	Fibulin-7 [OS=Homo sapiens]	0	16.782	11	4	9	4	439	47.3	7.62	19.3	1.324	1.41	1.446	1.251	0.529	1.014	1.982	1.503	1.446	0.91	1.174	1.561	0.871	0.218	0.74	0.913	1.29	1.411	1.04	0.718	1.533	1.165	1.164	1.131	0.784	0.549	0.817	0.394	0.905	0.245
1057	High	Master Protein	P51148	Ras-related protein Rab-5C [OS=Homo sapiens]	0	16.705	19	3	6	3	216	23.5	8.41	17.1	1.748	1.982	0.942	0.619	1.602	2.156	0.735	0.635	0.799	0.854	1.978	3.635	0.561	0.289	0.816	0.478	0.606	0.598	0.586	0.846	0.511	0.695	1.205	0.393	0.618	0.52	0.471	0.226	0.894	0.241
1058	High	Master Protein	P04432	Immunoglobulin kappa variable 1D-39 [OS=Homo sapiens]	0	16.704	29	2	9	2	117	12.7	8.66	21.23	1.254	1.97	1.374	1.327	0.453	0.766	1.179	0.878	0.834	1.394	0.452	0.845	1.772	2.224	1.326	1.754	1.22	1.316	2.285	2.164	0.751	1.923	1.381	2.702	1.176	1.599	1.781	3.848	0.502	2.469
1059	High	Master Protein	P20061	Transcobalamin-1 [OS=Homo sapiens]	0	16.68	12	4	9	4	433	48.2	5.03	20.99	0.887	1.486	0.286	0.307	0.35	0.252	0.394	0.393	0.254	0.361	0.275	0.142	0.526	0.49	2.534	2.705	0.264	0.219	0.114	0.473	8.298	11.73	0.375	0.424	0.345	0.267	1.377	1.479	0.22	0.44
1060	High	Master Protein	Q16363	Laminin subunit alpha-4 [OS=Homo sapiens]	0	16.641	3	5	7	5	1823	202.4	6.28	10.03	1.231	2.046	1.943	1.832	1.186	0.674	1.534	1.085	1.541	2.2	1.347	1.477	0.899	0.598	2.343	2.155	1.056	1.82	0.727	0.663	0.778	1.695	1.072	1.624	0.83	0.899	1.497	0.629	1.101	0.581
1061	High	Master Protein	Q15843	NEDD8 [OS=Homo sapiens]	0	16.617	17	2	7	2	81	9.1	8.43	18.48	1.11	0.908	1.662	1.213	6.328	3.552	1.407	0.932	1.135	0.946	1.058	1.174	0.334	0.131	1.06	0.455	1.186	1.168	0.737	0.577	0.931	0.638	0.973	0.669	0.475	0.58	0.629	0.031	0.637	0.111
1062	High	Master Protein	P84157-1	Matrix-remodeling-associated protein 7 [OS=Homo sapiens]	0	16.583	22	4	14	1	204	21.5	4.26	32.13	1.542	1.134	1.933	1.314	2.054	0.589	1.54	0.819	1.765	1.371	0.925	1.199	0.428	0.095	0.636	0.304	1.204	0.864	1	0.682	2.067	1.974	1.827	0.788	1.219	0.631	1.103	0.087	1.805	0.053
1063	High	Master Protein	Q9Y653	Adhesion G-protein coupled receptor G1 [OS=Homo sapiens]	0	16.574	9	5	8	5	693	77.7	8.48	20.84	0.758	0.539	0.499	0.722	1.525	0.94	0.562	0.381	0.711	0.859	1.245	1.749	0.418	0.371	3.94	6.519	0.255	0.585	0.458	0.578	0.786	1.503	0.162	0.4	0.163	0.266	0.548	0.743	1.858	0.234
1064	High	Master Protein	P01594	Immunoglobulin kappa variable 1-33 [OS=Homo sapiens]	0	16.538	14	1	11	1	117	12.8	4.78	38.15	1.461	1.689	0.46	0.593	0.254	0.814	0.736	0.718	0.795	1.092	0.566	0.823	1.153	1.134	0.842	0.832	0.676	0.64	1.363	1.712	1.25	1.162	1.247	1.124	0.925	1.034	2.145	2.488	0.47	1.181
1065	High	Master Protein	P15121	aldose reductase [OS=Homo sapiens]	0	16.486	15	4	8	4	316	35.8	6.98	20.87	1.993	1.218	1.65	0.884	0.643	0.751	1.1	0.671	1.156	1.165	0.529	0.7	0.498	0.405	0.96	0.669	0.697	0.543	0.767	0.726	0.863	0.707	1.641	0.943	0.894	1.075	0.701	0.606	0.868	0.528
1066	High	Master Protein	Q9HCU0	endosialin [OS=Homo sapiens]	0	16.425	7	5	10	5	757	80.8	5.35	11.52	1.667	1.517	1.572	1.157	1.273	0.827	1.334	1.147	1.17	1.246	1.571	1.774	0.667	0.443	0.827	0.409	0.645	1.201	0.802	0.864	1.064	1.297	0.686	0.619	0.529	0.623	0.616	0.3	1.414	0.772
1067	High	Master Protein	O14745	Na(+)/H(+) exchange regulatory cofactor NHE-RF1 [OS=Homo sapiens]	0	16.399	11	4	12	4	358	38.8	5.77	20.51	2.805	1.835	1.311	0.473	2.526	1.309	1.112	0.364	1.367	0.901	0.715	1.082	0.414	0.142	0.322	0.106	1.344	1.682	0.819	0.49	1.082	0.912	1.618	0.289	0.903	0.251	0.399	0.121	1.58	0.052
1068	High	Master Protein	O75752	UDP-GalNAc:beta-1,3-N-acetylgalactosaminyltransferase 1 [OS=Homo sapiens]	0	16.382	15	4	9	4	331	39.5	7.8	17.8	1.836	1.382	1.501	1.34	0.613	0.919	1.985	1.918	1.579	1.071	0.986	1.053	0.523	0.2	1.242	0.812	1.295	1.609	1.434	0.534	1.722	2.337	1.138	1.219	0.897	0.424	0.425	0.352	1.53	0.01
1069	High	Master Protein	Q9NQ38-1	Serine protease inhibitor Kazal-type 5 [OS=Homo sapiens]	0	16.364	5	4	5	4	1064	120.6	8.06	11.95	0.676	1.301	1.337	1.142	1.107	0.725	0.883	0.574	1.535	1.993	0.389	0.721	0.487	0.01	0.506	0.506	0.613	0.713	3.462	2.379	0.852	0.703	0.01	0.57	0.01	0.376	1.441	1.123	0.958	0.251
1070	High	Master Protein	P23582	C-type natriuretic peptide [OS=Homo sapiens]	0	16.355	29	3	12	3	126	13.2	10.24	29.87	2.454	0.7	2.156	1.418	0.084	0.175	1.852	0.834	2.016	1.546	1.241	1.268	0.591	0.539	1.665	1.277	0.843	0.871	0.929	0.185	1.944	1.933	2.716	1.636	1.456	0.811	1.273	0.37	2.633	0.489
1071	High	Master Protein	Q5SZK8	FRAS1-related extracellular matrix protein 2 [OS=Homo sapiens]	0	16.275	2	4	6	4	3169	350.9	5.03	9.47	1.026	1.156	2.883	1.759	6.145	0.725	0.406	0.967	1.649	0.958	1.546	1.58	0.319	0.492	3.435	3.756	0.856	1.773	0.01	0.505	2.568	1.358	0.579	0.421	0.45	0.911	1.119	0.6	0.847	0.154
1072	High	Master Protein	P61077-1	Ubiquitin-conjugating enzyme E2 D3 [OS=Homo sapiens]	0	16.237	36	3	6	3	147	16.7	7.8	21.77	1.11	1.035	1.012	1.236	0.477	2.392	1.1	1.025	0.853	1.097	0.71	1.373	0.829	0.524	1.185	0.477	0.849	1.199	1.286	1.439	0.66	0.506	0.694	0.886	0.469	0.51	0.214	0.433	0.428	0.377
1073	High	Master Protein	P00995	Serine protease inhibitor Kazal-type 1 [OS=Homo sapiens]	0	16.235	41	2	14	2	79	8.5	7.61	51.88	0.037	0.026	0.022	0.043	0.638	0.944	0.017	0.026	1.066	1.449	0.011	0.038	0.101	0.1	0.069	0.051	4.226	10.868	2.371	1.946	0.049	0.072	0.062	0.112	0.087	0.031	0.074	0.07	0.12	0.091
1074	High	Master Protein	Q96CG8	Collagen triple helix repeat-containing protein 1 [OS=Homo sapiens]	0	16.223	12	3	13	3	243	26.2	7.99	29.76	1.775	1.539	0.841	1.272	2.021	1.311	0.623	0.573	1.107	1.587	2.006	2.638	0.563	0.446	0.715	0.688	0.57	1.525	0.765	1.204	1.352	2.48	0.493	0.687	0.223	0.294	1.905	1.439	1.851	0.481
1075	High	Master Protein	Q7RTS7	Keratin, type II cytoskeletal 74 [OS=Homo sapiens]	0	16.19	8	5	26	2	529	57.8	7.71	45.54	0.594	2.044	0.617	3.194	0.851	0.398	0.556	0.435	0.71	0.569	2.535	0.547	2.257	0.893	1.107	0.81	0.538	0.502	1.086	0.858	2.401	0.448	0.896	0.432	1.332	3.279	0.591	0.526	1.231	0.885
1076	High	Master Protein	P20962	Parathymosin [OS=Homo sapiens]	0	16.186	23	3	4	3	102	11.5	4.16	7.92	2.286	2.373	1.926	0.844	1.209	1.179	1.386	0.822	0.651	0.663	0.908	1.528	0.558	0.224	1.135	0.403	1.237	1.136	0.697	0.528	0.513	0.557	0.818	0.775	0.66	0.817	0.692	0.239	0.631	0.212
1077	High	Master Protein	P30043	flavin reductase (NADPH) [OS=Homo sapiens]	0	16.152	12	2	5	2	206	22.1	7.65	17.61	1.256	0.688	1.853	1.256	0.895	0.859	0.952	0.445	1.202	1.66	2.451	2.097	2.031	0.245	1.196	0.284	1.525	0.871	2.074	0.628	0.741	0.845	1.444	0.319	2.471	1.545	0.418	0.118	1.411	0.191
1078	High	Master Protein	Q8NCL4	Polypeptide N-acetylgalactosaminyltransferase 6 [OS=Homo sapiens]	0	16.123	8	4	5	3	622	71.1	8.18	11.09	1.969	1.955	1.5	1.794	2.634	1.102	3.056	3.6	3.728	2.613	0.01	0.01	0.01	0.01	0.01	0.01	1.433	2.055	1.442	1.024	1.892	2.836	0.01	0.968	0.01	1.517	0.01	0.01	1.681	0.01
1079	High	Master Protein	Q14240-1	eukaryotic initiation factor 4A-II [OS=Homo sapiens]	0	16.063	10	4	9	4	407	46.4	5.48	19.71	2.671	2.575	0.891	0.402	0.864	2.994	0.785	0.786	1.058	0.774	0.639	1.265	0.415	0.076	0.62	0.169	0.427	0.565	0.628	0.563	0.465	1.073	0.676	0.223	0.537	1.102	0.241	0.063	0.932	0.158
1080	High	Master Protein	P54725-1	UV excision repair protein RAD23 homolog A [OS=Homo sapiens]	0	16.055	9	4	8	2	363	39.6	4.58	15.24	1.439	1.852	2.323	1.325	3.314	1.81	1.831	0.919	0.996	0.967	1.483	2.577	0.264	0.01	0.01	0.29	0.676	0.951	1.356	0.553	1.01	1.002	1.649	0.702	0.803	0.502	0.325	0.399	1.77	0.01
1081	High	Master Protein	Q9HCK4	roundabout homolog 2 [OS=Homo sapiens]	0	16.016	4	4	7	4	1378	151.1	6.33	17.72	1.712	1.799	1.309	0.88	1.254	0.594	1.838	1.332	1.431	0.836	1.185	1.364	1.498	0.882	2.525	1.908	1.245	1.805	0.827	0.578	1.792	3.4	1.429	2.139	0.921	1.872	1.762	1.481	1.731	1.339
1082	High	Master Protein	O43240	Kallikrein-10 [OS=Homo sapiens]	0	15.988	14	3	8	3	276	30.2	8.59	21.9	2.841	2.354	0.645	0.469	1.21	0.54	2.472	2.011	0.797	0.834	0.834	0.513	1.138	1.755	0.792	0.01	0.639	0.822	0.659	0.595	0.803	0.01	0.839	0.01	0.295	0.624	0.88	0.01	1.725	0.403
1083	High	Master Protein	Q15166	Serum paraoxonase/lactonase 3 [OS=Homo sapiens]	0	15.946	12	4	13	2	354	39.6	5.41	19.09	1.355	1.493	0.758	0.904	14.304	1.044	1.226	1.3	1.051	1.115	0.933	0.318	0.565	0.301	0.802	0.763	0.941	1.173	0.564	1.128	0.652	0.688	0.919	0.51	0.852	0.505	1.61	0.835	0.548	0.545
1084	High	Master Protein	Q9NRX4	14 kDa phosphohistidine phosphatase [OS=Homo sapiens]	0	15.877	42	5	9	5	125	13.8	6.07	16.29	0.802	0.392	2.334	0.861	2.775	3.566	1.548	0.566	0.997	0.66	1.184	1.492	0.591	0.555	0.695	0.524	0.945	0.921	0.762	0.605	0.728	0.595	1.383	1.042	0.751	0.663	0.706	0.556	1.034	0.568
1085	High	Master Protein	Q9NY15-1	Stabilin-1 [OS=Homo sapiens]	0	15.774	2	4	8	4	2570	275.3	6.49	16.95	1.149	1.325	1.189	1.531	1.012	1.347	1.41	1.203	1.281	2.193	0.765	2.633	0.991	1.825	0.471	1.262	1.161	1.471	1.194	1.815	0.901	3.251	1.472	1.664	1.118	2.772	0.849	1.373	1.88	1.259
1086	High	Master Protein	P08493-1	matrix Gla protein [OS=Homo sapiens]	0	15.746	39	4	10	4	103	12.3	9.67	25.16	2.764	2.097	0.841	0.854	1.123	1.041	0.366	0.367	0.947	1.905	0.416	0.348	0.244	1.108	0.177	0.351	0.27	1.387	0.611	1.094	2.04	1.912	0.406	0.443	0.189	0.802	0.246	0.923	0.6	1.077
1087	High	Master Protein	P99999	cytochrome c [OS=Homo sapiens]	0	15.744	29	4	11	4	105	11.7	9.57	24.62	1.245	0.646	1.485	1.016	0.358	2.128	1.491	1.053	0.849	0.895	1.022	1.056	0.357	0.297	0.64	0.332	0.898	1.238	0.769	0.631	0.86	0.938	1.02	0.741	0.562	0.318	0.659	0.153	0.946	0.285
1088	High	Master Protein	Q9UHV9	Prefoldin subunit 2 [OS=Homo sapiens]	0	15.726	29	4	6	4	154	16.6	6.58	12.07	1.364	1.088	1.429	0.681	3.738	5.476	0.583	0.398	0.66	0.613	0.01	1.296	0.01	0.01	0.874	0.01	0.457	0.708	0.854	0.704	0.391	0.01	0.828	0.01	0.01	0.298	0.01	0.01	0.636	0.01
1089	High	Master Protein	A0A0C4DH29	Immunoglobulin heavy variable 1-3 [OS=Homo sapiens]	0	15.662	22	2	20	1	117	13	9.55	44.51	14.851	12.793	0.01	0.01	0.01	0.442	1.121	0.01	0.01	0.01	0.01	0.01	0.312	0.419	0.01	0.404	0.01	0.01	0.01	0.683	0.794	1.995	0.349	1.48	0.01	0.795	0.01	0.01	0.468	1.112
1090	High	Master Protein	P01700	Immunoglobulin lambda variable 1-47 [OS=Homo sapiens]	0	15.65	25	2	15	1	117	12.3	5.91	36.95	1.199	2.205	0.807	1.019	0.088	0.557	0.501	0.707	0.4	0.578	0.4	0.408	1.094	1.461	1.167	1.279	0.484	1.01	0.266	0.509	0.705	0.86	0.692	1.033	0.898	1.136	1.17	2.369	0.535	1.365
1091	High	Master Protein	Q9BRA2	Thioredoxin domain-containing protein 17 [OS=Homo sapiens]	0	15.637	38	4	11	4	123	13.9	5.52	28.98	1.09	0.783	1.531	1.529	1.991	3.279	0.769	0.586	1.354	1.541	1.291	2.472	0.2	0.271	0.288	0.05	0.778	0.98	1.027	1.065	0.826	0.332	1.105	0.189	0.567	0.269	0.355	0.174	0.906	0.065
1092	High	Master Protein	Q6UWH4-1	protein FAM198B [OS=Homo sapiens]	0	15.611	9	4	10	4	519	57.5	9.7	18.45	1.092	0.9	1.449	0.977	0.821	0.571	1.619	0.987	1.474	0.955	1.627	2.075	0.721	0.711	1.306	1.335	0.87	0.93	1.143	0.711	1.776	1.338	0.831	1.137	1.084	0.861	1.799	1.157	1.758	0.611
1093	High	Master Protein	Q16625-1	Occludin [OS=Homo sapiens]	0	15.604	10	4	7	4	522	59.1	6.09	13.34	0.914	0.541	1.639	1.498	3.613	2.221	0.642	0.432	0.872	0.758	1.127	5.323	0.01	0.01	0.01	0.01	1.188	1.286	0.824	0.801	0.613	1.061	1.094	0.01	0.01	0.01	0.01	0.01	2.768	0.01
1094	High	Master Protein	Q8WZ75-1	Roundabout homolog 4 [OS=Homo sapiens]	0	15.58	4	3	5	3	1007	107.4	6.64	14.66	1.66	1.179	2.177	1.967	1.723	0.733	2.316	1.662	0.994	0.983	1.237	1.523	1.653	2.124	1.095	1.363	1.184	1.416	1.154	0.991	1.896	0.603	2.29	1.503	1.69	2.05	0.864	1.3	1.013	1.124
1095	High	Master Protein	Q14847	LIM and SH3 domain protein 1 [OS=Homo sapiens]	0	15.577	17	5	9	5	261	29.7	7.05	28.25	1.261	0.717	1.409	1.568	1.781	2.429	0.673	0.281	0.782	0.962	1.574	2.845	0.576	0.171	0.973	0.796	0.727	0.819	0.855	0.687	0.73	1.193	1.221	0.627	0.47	0.486	0.55	0.334	1.468	0.214
1096	High	Master Protein	Q9BR76	Coronin-1B [OS=Homo sapiens]	0	15.577	11	6	8	6	489	54.2	5.88	15.25	1.422	1.317	0.542	0.758	2	3.531	0.671	0.454	0.856	0.969	2.315	2.485	0.357	0.593	1.204	0.637	0.569	0.941	0.45	0.723	0.77	2.161	1.561	0.505	0.01	0.01	1.505	0.461	0.759	0.361
1097	High	Master Protein	Q9UK55	Protein Z-dependent protease inhibitor [OS=Homo sapiens]	0	15.537	7	3	6	3	444	50.7	8.27	17.31	0.555	0.853	0.294	0.766	0.029	1.046	0.657	1.086	0.58	0.448	0.41	0.322	1.637	2.432	0.921	1.676	1.051	0.999	0.621	1.303	0.389	0.275	0.273	0.757	0.578	1.071	0.857	2.113	0.271	2.317
1098	High	Master Protein	Q15257-1	Serine/threonine-protein phosphatase 2A activator [OS=Homo sapiens]	0	15.519	9	3	9	3	358	40.6	5.94	20.57	1.347	1.49	1.953	1.02	0.691	1.604	1.257	0.806	0.925	0.912	0.01	0.01	0.01	0.01	0.61	0.381	1.17	1.043	0.605	0.389	0.966	0.431	1.111	0.43	0.01	0.241	0.01	0.01	0.88	0.01
1099	High	Master Protein	P04085	Platelet-derived growth factor subunit A [OS=Homo sapiens]	0	15.474	18	3	12	3	211	24	9.39	31.2	1.988	1.329	1.488	0.901	5.059	0.59	2.123	0.93	1.735	1.666	0.915	0.261	0.5	0.417	0.882	0.551	1.127	1.119	0.759	0.645	1.538	1.566	1.74	0.597	2.45	0.788	2.351	1.374	1.155	0.194
1100	High	Master Protein	P10768	S-formylglutathione hydrolase [OS=Homo sapiens]	0	15.47	14	3	5	3	282	31.4	7.02	16.06	1.96	1.122	2.451	1.08	0.224	1.545	1.737	0.589	0.637	0.283	1.251	1.217	0.387	0.196	0.657	0.176	0.897	0.479	1.177	0.707	1.134	0.746	2.815	0.664	1.216	0.59	0.16	0.075	1.239	0.156
1101	High	Master Protein	Q8IZA0	Dyslexia-associated protein KIAA0319-like protein [OS=Homo sapiens]	0	15.469	6	5	6	5	1049	115.6	6.05	13.88	1.635	1.455	1.153	1.707	0.86	0.908	1.085	1.07	1.452	1.746	0.756	1.233	0.394	0.74	0.49	0.745	0.99	1.729	0.898	1.012	1.589	1.577	1.298	0.956	0.275	0.61	0.615	0.302	1.318	0.695
1102	High	Master Protein	P09237	Matrilysin [OS=Homo sapiens]	0	15.426	25	5	13	4	267	29.7	7.91	29.77	1.54	0.803	0.396	0.321	8.537	4.514	0.922	0.775	1.271	1.373	1.14	0.873	0.5	0.197	0.01	0.01	0.448	1.259	0.497	0.699	0.992	2.041	0.236	0.01	0.01	0.01	0.01	0.01	0.753	0.01
1103	High	Master Protein	P00491	purine nucleoside phosphorylase [OS=Homo sapiens]	0	15.409	19	4	7	4	289	32.1	6.95	17.41	1.299	1.575	0.875	1.128	1.696	1.846	0.724	0.9	1.049	1.082	1.379	0.723	1.032	0.705	1.546	0.351	1.235	1.198	1.335	1.049	0.834	0.69	0.836	0.524	0.861	0.393	0.398	0.432	0.893	0.402
1104	High	Master Protein	O15232	Matrilin-3 [OS=Homo sapiens]	0	15.402	14	5	7	5	486	52.8	6.7	12.43	0.873	1.111	1.421	0.92	0.734	0.742	0.822	1.373	1	0.845	2.944	3.644	2.14	2.341	3.617	0.747	1.029	1.502	0.761	1.943	0.952	3.925	2.484	2.886	1.629	1.746	3.416	1.697	4.334	2.44
1105	High	Master Protein	Q9NSB4	Keratin, type II cuticular Hb2 [OS=Homo sapiens]	0	15.388	8	4	9	2	513	56.6	6.74	15.2	0.01	0.01	0.065	0.01	0.01	0.01	0.01	19.826	0.025	0.01	0.01	0.01	0.01	0.01	0.01	0.01	0.01	0.01	0.043	0.01	0.268	0.01	0.01	0.01	0.01	0.01	0.01	0.01	0.01	0.01
1106	High	Master Protein	Q9GZP4	PITH domain-containing protein 1 [OS=Homo sapiens]	0	15.387	17	4	8	4	211	24.2	5.74	18.48	1.321	1.154	2.312	1.352	3.579	1.046	1.355	1.258	1.075	0.585	0.858	1.126	0.48	0.217	0.964	0.316	1.201	1.127	0.971	0.606	1.329	0.87	1.766	0.696	0.998	0.535	0.477	0.082	1.142	0.149
1107	High	Master Protein	P09172	Dopamine beta-hydroxylase [OS=Homo sapiens]	0	15.267	9	4	8	4	617	69	6.42	17.17	0.492	1.181	0.415	0.602	0.761	1.384	0.681	0.954	0.733	0.388	0.6	0.957	0.741	0.588	0.369	0.535	0.798	1.152	0.664	0.546	0.714	0.703	0.674	0.756	0.941	1.109	1.968	1.869	0.875	0.865
1108	High	Master Protein	Q04760-1	lactoylglutathione lyase [OS=Homo sapiens]	0	15.264	24	5	6	5	184	20.8	5.31	12.48	0.603	0.376	1.28	0.657	5.1	4.177	0.716	0.459	0.599	0.59	0.542	1.447	0.551	0.341	0.265	0.452	0.578	0.558	0.785	0.611	0.541	0.388	0.96	0.258	0.314	0.455	0.536	0.01	0.603	0.415
1109	High	Master Protein	Q6GTX8	Leukocyte-associated immunoglobulin-like receptor 1 [OS=Homo sapiens]	0	15.25	9	2	6	2	287	31.4	5.63	19.24	0.975	0.998	1.646	1.333	0.958	0.6	1.191	1.171	0.955	1.202	0.827	0.733	0.6	0.445	1.09	0.94	0.961	0.941	1.122	0.908	1.179	1.127	1.171	0.651	1.073	0.778	0.676	0.403	0.969	0.363
1110	High	Master Protein	P01614	Immunoglobulin kappa variable 2D-40 [OS=Homo sapiens]	0	15.185	17	2	23	1	121	13.3	4.61	58.48	1.036	0.732	0.539	1.027	0.648	0.367	0.727	0.531	0.809	1.067	0.154	0.245	0.478	0.958	0.253	0.443	0.873	0.9	2.09	1.918	1.081	1.667	1.336	0.584	2.396	0.62	1.245	1.04	0.667	0.982
1111	High	Master Protein	P11215-1	Integrin alpha-M [OS=Homo sapiens]	0	15.177	5	4	7	4	1152	127.1	7.23	10.16	0.741	1.733	0.937	0.81	0.523	0.926	1.008	1.076	0.73	1.475	0.733	1.34	1.194	0.44	1.368	0.506	1.371	1.277	1.16	0.928	0.773	1.401	0.01	0.685	1.08	2.52	1.039	0.246	1.475	0.458
1112	High	Master Protein	P38571	lysosomal acid lipase/cholesteryl ester hydrolase [OS=Homo sapiens]	0	15.129	11	4	6	4	399	45.4	6.92	19.97	1.859	0.858	0.823	0.645	1.164	1.829	1.189	0.71	3.782	0.935	1.068	0.881	0.891	0.347	0.7	0.01	1.455	0.827	1.298	0.631	1.586	1.285	0.784	0.808	2.056	0.753	0.632	0.01	1.626	0.381
1113	High	Master Protein	O95206-1	Protocadherin-8 [OS=Homo sapiens]	0	15.117	6	5	8	5	1070	112.9	5.54	17.38	1.025	1.276	0.85	0.739	1.385	0.525	1.652	1.347	0.77	0.755	0.591	0.01	0.576	0.01	0.865	0.01	1.007	1.361	0.84	0.718	1.354	0.864	1.136	0.01	0.618	0.392	1.042	0.37	1.295	0.443
1114	High	Master Protein	Q99816	tumor susceptibility gene 101 protein [OS=Homo sapiens]	0	15.113	13	5	6	5	390	43.9	6.46	8.76	1.33	1.109	0.979	0.658	4.621	1.786	0.7	0.582	1.208	1.146	2.363	2.042	1.377	0.01	0.825	0.01	0.944	0.798	0.862	0.608	1.782	1.092	0.664	0.847	0.666	1.027	0.742	0.01	0.928	0.01
1115	High	Master Protein	Q9UN70-1	Protocadherin gamma-C3 [OS=Homo sapiens]	0	15.111	6	5	6	5	934	101	5.21	15.31	1.034	0.985	1.28	1.064	0.691	0.412	0.921	0.686	0.988	0.755	1.549	1.033	0.608	0.892	4.699	8.565	0.694	1.104	0.717	0.628	0.74	1.401	1.215	1.302	0.902	0.993	3.318	2.164	1.491	0.341
1116	High	Master Protein	Q96JF0	Beta-galactoside alpha-2,6-sialyltransferase 2 [OS=Homo sapiens]	0	15.079	10	5	7	5	529	60.1	9.74	17.8	1.636	1.464	3.078	1.002	0.253	0.423	2.141	1.25	1.954	1.036	0.998	0.849	0.272	0.186	0.381	0.5	1.109	1.068	1.32	0.415	2.319	1.839	1.338	1.157	0.807	0.589	1.13	0.013	2.2	0.223
1117	High	Master Protein	P55008-1	Allograft inflammatory factor 1 [OS=Homo sapiens]	0	15.061	25	3	4	3	147	16.7	6.24	15.95	3.133	1.681	0.896	1.048	2.172	1.07	1.084	0.676	2.338	2.563	0.457	0.768	0.846	0.28	0.8	0.698	0.527	0.91	1.031	1.009	1.304	0.826	0.713	1.08	0.554	1.478	0.278	0.01	0.878	0.209
1118	High	Master Protein	Q6IBS0	Twinfilin-2 [OS=Homo sapiens]	0	15.015	16	4	6	3	349	39.5	6.84	12.33	1.388	1.199	0.803	0.938	0.381	1.654	0.975	0.948	0.682	0.949	1.316	1.737	0.76	0.344	0.834	0.626	0.95	1.167	0.778	0.928	1.022	1.196	0.894	0.982	0.713	0.999	0.583	0.239	1.093	0.242
1119	High	Master Protein	A2NJV5	Immunoglobulin kappa variable 2-29 [OS=Homo sapiens]	0	15.002	20	2	28	1	120	13.1	7.28	66.04	0.585	0.589	0.66	0.883	0.31	0.308	0.402	0.361	0.394	0.436	1.083	0.822	0.795	0.714	0.959	1.002	1.262	1.561	2.401	3.219	1.932	2.014	1.661	1.61	0.942	1.189	2.076	1.456	0.699	0.743
1120	High	Master Protein	Q5VU97-1	VWFA and cache domain-containing protein 1 [OS=Homo sapiens]	0	14.992	4	5	8	5	1274	142.2	6.43	11.59	1.008	0.773	0.699	0.693	0.875	0.622	0.776	0.712	1.371	0.782	2.271	1.708	0.891	0.794	0.201	0.11	1.149	1.191	1.239	1.055	1.382	1.98	1.133	1.24	1.58	0.958	0.57	0.153	2.006	0.135
1121	High	Master Protein	Q9NT22	EMILIN-3 [OS=Homo sapiens]	0	14.988	4	2	2	2	766	82.6	7.72	9.02	0.995	3.345	1.161	2.131	0.01	0.578	0.879	1.221	0.634	0.664	1.134	0.997	0.403	0.155	1.146	1.05	0.177	1.29	0.537	0.936	0.787	1.785	0.732	1.039	0.443	0.947	0.859	0.416	1.111	0.382
1122	High	Master Protein	Q9Y6N8	cadherin-10 [OS=Homo sapiens]	0	14.986	6	4	8	2	788	88.4	4.98	17.19	0.682	1.187	1.382	0.888	1.337	0.276	0.959	0.779	0.7	0.458	0.835	0.01	0.58	0.461	0.01	0.01	0.604	0.822	0.922	0.695	0.681	1.739	0.989	0.686	1.783	1.386	0.814	0.691	0.999	0.01
1123	High	Master Protein	Q9UBT2	SUMO-activating enzyme subunit 2 [OS=Homo sapiens]	0	14.908	6	3	5	3	640	71.2	5.29	6.72	1.361	1.309	0.626	0.404	0.998	2.662	0.527	1.092	0.39	0.66	1.446	1.768	0.01	0.01	0.01	0.01	1.358	1.901	0.71	0.652	0.489	0.508	0.604	0.01	0.01	0.01	0.828	0.01	0.01	0.01
1124	High	Master Protein	Q8TDL5-1	BPI fold-containing family B member 1 [OS=Homo sapiens]	0	14.867	7	3	5	3	484	52.4	7.23	13.53	3.642	3.849	0.553	0.679	0.555	0.774	0.859	0.953	0.735	0.926	0.606	1.008	1.506	2.605	2.848	2.458	1.104	0.887	0.968	0.972	2.95	6.945	0.01	0.96	1.145	1.637	0.962	2.323	2.653	2.02
1125	High	Master Protein	P25787	Proteasome subunit alpha type-2 [OS=Homo sapiens]	0	14.865	23	4	5	4	234	25.9	7.43	7.3	1.703	1.59	1.361	1.698	0.01	5.991	0.878	0.724	0.542	0.657	0.702	0.936	0.527	0.237	0.556	0.569	1.242	1.335	0.378	0.866	0.458	0.368	0.623	0.312	0.256	0.474	0.323	0.154	0.521	0.189
1126	High	Master Protein	P21926	CD9 antigen [OS=Homo sapiens]	0	14.865	7	3	12	3	228	25.4	7.15	24.04	1.547	0.602	0.824	0.342	2.844	2.813	0.612	0.367	2.087	1.019	1.77	1.4	0.533	0.045	0.436	0.079	1.727	0.818	0.902	0.998	2.02	1.14	1.06	0.196	0.898	0.511	0.835	0.01	1.342	0.079
1127	High	Master Protein	P55286	Cadherin-8 [OS=Homo sapiens]	0	14.844	5	4	9	4	799	88.2	4.7	25.06	1.087	1.201	1.154	0.82	0.871	0.623	1.726	1.295	0.799	0.617	0.871	0.827	0.47	0.234	0.863	0.641	1.459	1.518	1.104	0.492	1.707	1.464	1.537	1.114	0.609	0.398	0.621	0.204	1.52	0.215
1128	High	Master Protein	Q92484	acid sphingomyelinase-like phosphodiesterase 3a [OS=Homo sapiens]	0	14.837	10	5	8	5	453	51.2	6.33	15.25	1.2	0.718	1.221	0.757	1.486	0.924	1.003	0.52	1.852	1.248	1.044	0.645	0.904	0.423	1.009	0.415	1.784	0.961	1.321	0.689	2.443	1.7	1.741	0.65	1.828	0.531	1.721	0.233	1.358	0.526
1129	High	Master Protein	O75173	A disintegrin and metalloproteinase with thrombospondin motifs 4 [OS=Homo sapiens]	0	14.821	4	2	9	2	837	90.1	7.85	23.17	1.524	0.905	1.421	0.749	2.262	0.936	1.4	0.423	2.275	1.813	2.146	1.812	0.492	0.129	0.881	0.38	0.777	0.747	1.476	0.415	1.89	1.686	1.463	1.007	1.546	0.772	1.979	0.01	2.368	0.353
1130	High	Master Protein	Q9H1B5	Xylosyltransferase 2 [OS=Homo sapiens]	0	14.795	5	3	5	3	865	96.7	8.22	16.37	1.57	1.498	2.763	1.374	0.01	2.058	1.682	0.01	2.538	1.458	2.152	4.235	0.426	0.75	0.649	0.377	1.814	2.187	1.521	1.799	0.838	1.157	0.258	0.395	1.174	0.698	0.473	0.542	2.196	0.01
1131	High	Master Protein	Q504Y0-1	Zinc transporter ZIP12 [OS=Homo sapiens]	0	14.78	6	4	8	4	691	76.6	6.29	20.99	1.654	0.916	1.043	0.648	1.086	1.204	0.864	0.756	2.171	0.814	1.607	1.099	1.287	0.271	2.899	0.407	2.21	1.286	1.409	1.253	2.108	0.968	2.738	0.791	2.293	0.399	2.934	0.452	1.739	0.56
1132	High	Master Protein	Q15056-1	Eukaryotic translation initiation factor 4H [OS=Homo sapiens]	0	14.763	11	2	4	2	248	27.4	7.23	12.21	3.008	3.221	1.689	0.66	1.042	3.074	2.043	0.37	1.452	1.531	0.01	0.01	0.01	0.01	0.01	0.01	0.838	0.655	0.707	0.762	0.713	0.01	0.01	0.01	0.01	0.01	0.01	0.01	0.01	0.01
1133	High	Master Protein	Q7Z6L0-1	Proline-rich transmembrane protein 2 [OS=Homo sapiens]	0	14.76	14	3	8	3	340	34.9	4.7	7.04	1.307	1.542	3.559	1.758	0.55	0.622	2.331	1.493	1.218	0.987	0.454	1.109	0.01	0.01	0.389	0.309	1.644	1.2	1.172	0.514	1.584	1.229	0.425	0.353	0.264	0.276	0.895	0.01	0.589	0.136
1134	High	Master Protein	Q5BLP8-1	Neuropeptide-like protein C4orf48 [OS=Homo sapiens]	0	14.753	29	3	10	3	95	10.2	8.31	28.62	1.212	1.861	1.358	0.9	0.193	0.509	1.834	1.425	0.756	0.5	0.513	0.54	0.266	0.104	0.637	0.576	1.259	1.357	1.066	0.516	2.031	1.073	0.772	0.792	0.458	0.371	0.492	0.342	1.091	0.121
1135	High	Master Protein	Q86Y38	Xylosyltransferase 1 [OS=Homo sapiens]	0	14.701	6	4	6	4	959	107.5	9.22	9.23	1.841	1.676	1.495	0.989	1.849	0.488	0.988	0.761	1.469	0.887	1.625	0.01	0.541	0.01	0.01	0.01	0.608	0.847	0.928	0.466	1.95	1.684	0.01	0.01	0.01	0.441	1.427	0.01	0.465	0.01
1136	High	Master Protein	Q13790	Apolipoprotein F [OS=Homo sapiens]	0	14.606	12	3	8	3	326	35.4	5.64	18.96	0.201	0.473	0.283	1.043	0.084	1.251	0.972	1.739	0.335	0.586	0.226	0.476	1.412	2.78	0.681	1.046	1.288	0.722	0.356	0.749	0.139	0.01	0.115	0.403	0.668	0.971	0.494	1.115	0.084	2.794
1137	High	Master Protein	A0A0C4DH32	immunoglobulin heavy variable 3-20 [OS=Homo sapiens]	0	14.576	19	2	9	1	117	12.7	7.87	20.61	0.823	0.679	0.667	0.497	0.664	0.83	0.735	0.619	0.658	1.048	0.655	0.614	1.289	1.19	1.522	0.61	0.65	0.624	0.628	1.077	1.36	3.786	0.531	1.047	1.634	1.668	0.96	1.118	0.589	1.597
1138	High	Master Protein	P14207	folate receptor beta [OS=Homo sapiens]	0	14.571	15	4	7	4	255	29.3	7.53	16.83	0.709	0.544	1.345	1.351	0.673	0.58	0.902	0.83	0.72	0.82	1.055	0.889	0.435	0.266	0.791	0.572	0.73	1.169	1.189	0.946	1.228	1.74	1.881	1.756	0.725	0.743	0.851	0.74	1.121	0.371
1139	High	Master Protein	Q8IWU5-1	Extracellular sulfatase Sulf-2 [OS=Homo sapiens]	0	14.553	4	3	8	3	870	100.4	9.17	17.26	2.685	2.395	0.998	1.116	1.616	0.827	0.802	0.647	1.16	1.836	0.769	0.595	0.588	0.474	0.698	0.475	0.436	0.844	0.975	0.609	3.492	3.959	0.949	0.596	0.508	0.705	0.866	0.061	0.861	0.483
1140	High	Master Protein	O95185-1	Netrin receptor UNC5C [OS=Homo sapiens]	0	14.534	5	5	8	5	931	103.1	6.1	15.59	1.814	1.315	1.755	1.315	2.298	0.665	1.642	1.08	1.499	1.138	0.625	0.481	0.346	0.158	0.565	0.472	1.106	1.046	1.047	0.734	1.921	0.955	1.303	0.82	0.852	0.563	0.769	0.01	1.035	0.459
1141	High	Master Protein	Q9NSC7	Alpha-N-acetylgalactosaminide alpha-2,6-sialyltransferase 1 [OS=Homo sapiens]	0	14.523	7	4	6	4	600	68.5	9.92	17.32	0.72	0.676	2.002	1.557	0.972	0.36	0.696	0.785	0.813	0.975	2.038	2.584	0.37	0.279	0.494	0.266	2.524	4.284	0.728	0.571	0.762	0.425	0.484	0.582	0.301	0.318	0.129	0.132	1.657	0.278
1142	High	Master Protein	P61158	actin-related protein 3 [OS=Homo sapiens]	0	14.461	13	3	4	3	418	47.3	5.88	10.25	0.931	1.268	0.672	0.782	0.866	2.363	0.649	0.78	0.856	1.069	1.23	3.46	2.166	1.218	1.657	0.684	0.733	0.987	0.972	1.042	0.377	0.755	0.796	0.733	0.99	1.839	0.01	0.835	1.751	1.122
1143	High	Master Protein	P04062	glucosylceramidase [OS=Homo sapiens]	0	14.461	9	5	8	5	536	59.7	7.61	16.33	1.033	0.911	1.601	1.689	3.962	3.104	0.928	0.592	1.994	1.887	1.185	1.47	0.648	0.465	0.944	0.985	0.774	0.921	0.891	1.048	1.255	1.367	0.373	0.53	0.591	0.726	0.862	0.276	0.948	0.466
1144	High	Master Protein	Q96MK3	Pseudokinase FAM20A [OS=Homo sapiens]	0	14.42	9	3	4	3	541	61.4	7.99	11.37	1.739	0.969	1.246	0.85	1.499	0.861	1.153	0.574	1.44	0.832	12.718	14.815	1.52	1.614	0.01	0.01	1.323	1.016	1.688	0.849	2.998	5.665	1.394	1.35	0.827	1.735	0.01	1.569	3.243	2.192
1145	High	Master Protein	P05556-1	Integrin beta-1 [OS=Homo sapiens]	0	14.368	5	4	6	4	798	88.4	5.39	10.92	1.288	1.242	1.203	1.222	2.609	1.3	0.903	0.709	0.85	1.068	1.661	2.603	0.564	0.85	0.794	1.394	0.642	1.109	0.992	1.001	1.601	1.097	1.266	1.234	0.529	0.679	0.702	0.97	0.99	0.578
1146	High	Master Protein	A0A075B6R2	immunoglobulin heavy variable 4-4 [OS=Homo sapiens]	0	14.343	20	2	18	1	117	12.8	9.6	37.79	1.207	1.234	0.717	1.008	0.265	0.126	0.113	0.08	0.522	0.587	0.396	0.235	0.301	0.396	0.368	0.212	0.053	0.22	1.159	1.977	2.248	2.766	2.597	3.181	0.079	0.104	0.985	1.282	0.308	0.304
1147	High	Master Protein	O95865	N(G),N(G)-dimethylarginine dimethylaminohydrolase 2 [OS=Homo sapiens]	0	14.327	15	4	7	3	285	29.6	6.01	19.64	1.144	1.468	0.965	0.73	2.173	1.856	0.698	0.537	0.846	0.708	0.761	1.107	0.199	0.271	1.211	0.81	0.526	0.513	0.74	0.732	0.647	0.777	1.516	1.079	0.781	0.97	0.247	0.192	0.928	0.24
1148	High	Master Protein	P05455	Lupus La protein [OS=Homo sapiens]	0	14.311	10	4	5	4	408	46.8	7.12	8.01	1.687	1.74	0.998	0.381	1.825	3.537	1.18	0.432	0.554	0.548	1.28	1.576	0.01	0.01	1.771	0.01	0.712	0.597	0.508	0.616	0.526	0.01	2.799	0.01	1.467	0.842	0.01	0.01	0.01	0.01
1149	High	Master Protein	O60241	Adhesion G protein-coupled receptor B2 [OS=Homo sapiens]	0	14.27	3	4	6	4	1585	172.5	7.42	14.62	1.182	1.503	1.465	0.991	0.954	0.647	1.618	1.781	0.909	0.739	1.482	1.222	1.485	0.159	1.839	1.363	1.51	2.146	1.143	0.704	1.405	1.847	1.227	2.7	0.538	1.375	1.936	0.645	1.978	0.252
1150	High	Master Protein	P50552	Vasodilator-stimulated phosphoprotein [OS=Homo sapiens]	0	14.259	9	3	5	3	380	39.8	8.94	11.93	1.883	1.529	1.387	0.764	1.155	0.734	1.028	1.062	0.477	0.866	1.759	3.939	5.749	0.01	0.832	0.913	0.886	0.417	0.818	0.819	0.548	1.844	1.185	0.72	0.444	1.33	0.752	0.01	0.833	0.526
1151	High	Master Protein	Q8NBS9-1	Thioredoxin domain-containing protein 5 [OS=Homo sapiens]	0	14.242	11	5	9	5	432	47.6	5.97	17.15	1.502	1.298	1.503	1.197	1.584	1.43	1.089	0.844	1.448	1.086	0.933	0.756	0.831	0.01	0.551	0.664	1.255	0.939	0.979	0.827	1.565	1.172	0.707	1.622	0.852	0.774	0.725	0.01	1.58	0.01
1152	High	Master Protein	P41217	OX-2 membrane glycoprotein [OS=Homo sapiens]	0	14.216	9	2	5	2	278	31.2	8.51	17.65	1.29	1.098	1.125	0.793	0.158	0.61	1.896	1.007	1.538	0.965	1.099	0.707	0.978	0.612	1.316	0.83	1.584	1.301	1.445	0.873	2.543	1.6	0.821	1.009	1.123	0.851	1.249	0.567	1.442	0.531
1153	High	Master Protein	Q9Y5Z4-1	Heme-binding protein 2 [OS=Homo sapiens]	0	14.174	20	3	5	3	205	22.9	4.63	6.77	1.163	1.383	1.821	1.546	1.246	1.132	0.726	0.401	0.942	0.79	2.235	3.768	1.13	2.129	1.549	0.01	0.956	0.997	0.701	0.587	0.897	2.899	1.916	2.003	1.382	0.996	1.107	0.01	1.78	0.576
1154	High	Master Protein	P47929	galectin-7 [OS=Homo sapiens]	0	14.172	27	3	7	3	136	15.1	7.62	16.67	0.752	1.144	0.396	0.367	0.98	0.321	0.327	0.372	0.404	0.386	0.242	0.197	1.415	0.367	0.634	0.375	0.042	0.382	0.554	0.445	0.889	0.228	0.398	0.245	0.523	7.118	0.577	0.248	0.277	0.472
1155	High	Master Protein	Q9ULB5	Cadherin-7 [OS=Homo sapiens]	0	14.142	5	4	6	3	785	87	4.81	11.7	1.815	1.216	1.667	1.108	0.98	0.545	1.295	0.998	1.308	1.218	1.106	0.914	0.766	0.1	1.058	0.536	0.867	1.23	0.658	0.518	1.554	1.5	1.448	1.667	0.91	0.758	0.779	0.01	1.43	0.01
1156	High	Master Protein	P15529-2	Isoform B of Membrane cofactor protein [OS=Homo sapiens]	0	14.14	11	4	7	4	399	44.2	6.9	16.12	0.863	0.429	0.835	0.866	0.914	3.514	0.87	0.576	0.872	0.717	1.542	1.742	0.536	0.43	0.46	0.348	0.888	0.745	0.913	0.92	1.25	1.396	0.624	0.505	0.398	0.392	0.434	0.515	1.17	0.549
1157	High	Master Protein	Q16288-1	NT-3 growth factor receptor [OS=Homo sapiens]	0	14.114	3	3	8	3	839	94.4	6.58	19.31	1.523	1.738	1.228	1.236	2.492	0.482	1.329	0.986	1.003	0.802	0.58	0.518	0.264	0.209	0.651	0.57	0.932	1.2	0.973	0.608	1.738	1.638	1.353	0.924	0.707	0.518	0.422	0.136	1.395	0.253
1158	High	Master Protein	Q15102	Platelet-activating factor acetylhydrolase IB subunit gamma [OS=Homo sapiens]	0	14.094	15	3	5	3	231	25.7	6.84	10.8	1.215	1.08	1.125	0.653	1.166	4.4	1.082	0.477	0.795	0.92	2.502	1.292	0.01	0.01	0.01	0.01	0.777	0.948	0.816	0.558	0.444	0.01	0.01	0.952	1.167	1.336	0.01	1.956	0.01	0.713
1159	High	Master Protein	P61224-1	Ras-related protein Rap-1b [OS=Homo sapiens]	0	13.946	18	3	5	3	184	20.8	5.78	16.34	0.917	2.028	0.452	0.354	2.05	1.69	0.466	0.429	1.091	1.291	2.972	4.474	0.637	0.01	0.429	0.669	0.531	0.41	0.757	1.154	0.69	0.713	0.948	0.318	0.987	0.85	0.01	0.277	0.932	0.01
1160	High	Master Protein	P12821-1	Angiotensin-converting enzyme [OS=Homo sapiens]	0	13.945	4	4	6	4	1306	149.6	6.39	9.51	0.802	0.968	1.329	1.123	1.346	0.679	0.885	0.802	0.83	0.897	1.544	0.804	1.826	1.402	0.717	0.646	0.933	0.8	1.398	1.067	1.48	4.212	1.92	0.923	1.295	1.449	0.991	1.112	2.497	1.247
1161	High	Master Protein	P39687	Acidic leucine-rich nuclear phosphoprotein 32 family member A [OS=Homo sapiens]	0	13.888	8	2	5	2	249	28.6	4.09	14.78	1.366	0.852	0.984	0.596	2.284	4.264	0.957	0.65	0.515	0.605	0.69	0.963	0.589	0.01	0.517	0.01	0.988	0.902	0.318	0.227	0.633	0.264	0.482	0.01	0.209	0.476	0.406	0.309	0.312	0.084
1162	High	Master Protein	Q5VUB5	Protein FAM171A1 [OS=Homo sapiens]	0	13.873	4	3	4	3	890	97.8	6.58	13.33	1.629	1.325	1.511	0.87	0.747	0.277	2.247	1.128	2.273	1.075	1.657	1.287	1.44	0.484	0.888	1.558	1.17	0.563	1.515	0.539	2.093	2.211	2.004	2.879	1.186	0.784	1.795	0.266	2.961	0.298
1163	High	Master Protein	Q969T9	WW domain-binding protein 2 [OS=Homo sapiens]	0	13.862	13	3	7	3	261	28.1	5.91	16.44	1.466	1.265	1.271	1.329	1.075	1.04	1.5	0.83	1.039	1.291	0.979	1.246	0.651	0.541	0.999	0.693	1.311	1.124	0.879	0.489	1.372	1.45	1.358	1.34	1.117	0.646	1.043	0.377	1.151	0.308
1164	High	Master Protein	P14621	Acylphosphatase-2 [OS=Homo sapiens]	0	13.854	37	4	7	4	99	11.1	9.5	16.24	1.838	1.333	3.003	1.169	1.259	0.525	1.314	0.968	1.615	0.875	1.162	1	0.464	0.09	1.128	0.598	0.954	0.95	0.792	0.555	1.502	1.406	1.801	1.065	1.413	0.806	1.116	0.146	1.461	0.054
1165	High	Master Protein	Q15691	Microtubule-associated protein RP/EB family member 1 [OS=Homo sapiens]	0	13.836	17	4	5	4	268	30	5.14	9.98	2.873	3.091	1.16	0.754	1.649	2.96	0.967	0.607	0.862	1.07	0.535	1.051	0.73	0.321	0.601	0.707	0.678	0.595	0.689	0.379	0.627	0.617	1.114	0.645	0.328	0.832	0.494	0.01	0.217	0.398
1166	High	Master Protein	P16930	Fumarylacetoacetase [OS=Homo sapiens]	0	13.816	11	4	8	4	419	46.3	6.95	21.24	0.747	0.696	1.45	0.807	3.461	2.171	0.885	0.669	0.594	0.628	0.957	1.12	0.896	0.851	1.611	1.178	0.476	0.642	0.934	0.589	0.581	0.823	1.29	1.008	1.51	1.266	0.82	0.606	0.974	0.884
1167	High	Master Protein	Q9H008-1	Phospholysine phosphohistidine inorganic pyrophosphate phosphatase [OS=Homo sapiens]	0	13.816	19	4	6	4	270	29.1	6.15	11.57	1.57	1.419	2.09	0.85	1.794	1.262	1.597	0.991	1.298	1.057	0.518	0.528	1.067	0.616	0.933	0.01	1.231	1.249	1.155	0.623	1.276	0.943	1.586	0.449	0.616	0.627	0.01	0.01	0.65	0.01
1168	High	Master Protein	P35613	Basigin [OS=Homo sapiens]	0	13.811	8	3	7	1	385	42.2	5.66	17	1.958	1.615	1.724	1.242	1.908	0.667	1.683	1.03	1.068	0.829	0.803	0.77	0.299	0.112	0.577	0.546	0.923	0.914	1.295	0.609	1.434	1.241	1.418	0.624	0.961	0.424	0.609	0.121	1.794	0.11
1169	High	Master Protein	P98172	ephrin-B1 [OS=Homo sapiens]	0	13.802	13	5	8	5	346	38	8.94	12.31	1.832	1.24	1.745	1.24	1.087	0.466	1.866	1.318	1.096	1.165	1.198	1.589	0.649	0.631	1.049	0.85	0.79	0.895	0.885	0.68	1.085	1.722	1.14	1.09	0.957	0.813	1.036	0.684	0.941	0.728
1170	High	Master Protein	Q9BUD6	Spondin-2 [OS=Homo sapiens]	0	13.795	17	3	6	3	331	35.8	5.52	18.78	0.939	0.664	1.152	1.228	0.427	1.549	0.913	0.67	1.966	2.073	1.732	2.267	1.321	1.05	0.195	0.328	1.113	2.032	1.582	1.601	1.201	1.965	0.994	1.075	0.935	0.6	1.937	1.034	1.622	1.084
1171	High	Master Protein	P62826	GTP-binding nuclear protein RAN [OS=Homo sapiens]	0	13.794	19	4	6	4	216	24.4	7.49	12.43	1.367	1.301	0.697	0.516	0.968	2.114	0.817	0.586	0.661	0.671	1.158	2.115	1.06	0.562	0.956	0.597	0.586	0.575	0.696	0.954	0.432	0.494	1.268	0.616	1.062	0.844	0.489	0.231	0.914	0.556
1172	High	Master Protein	P15509	Granulocyte-macrophage colony-stimulating factor receptor subunit alpha [OS=Homo sapiens]	0	13.788	10	3	4	3	400	46.2	7.75	12.8	2.015	1.464	2.639	2.004	2.166	0.887	0.807	1.248	1.666	1.292	1.275	1.206	1.987	0.726	0.01	0.804	1.716	1.291	1.358	1.935	3.788	1.743	1.042	0.858	1.135	0.966	1.582	1.668	0.88	1.096
1173	High	Master Protein	P21399	Cytoplasmic aconitate hydratase [OS=Homo sapiens]	0	13.772	6	4	6	4	889	98.3	6.68	14.89	1.247	1.687	0.659	0.566	1.802	2.515	0.752	0.381	0.788	0.668	2.513	4.536	0.632	0.24	0.166	0.01	0.489	1.049	0.622	0.82	0.531	0.673	0.503	0.324	0.297	0.375	0.332	0.117	0.685	0.171
1174	High	Master Protein	P59998	Actin-related protein 2/3 complex subunit 4 [OS=Homo sapiens]	0	13.765	29	4	6	4	168	19.7	8.43	12.57	1.104	1.194	0.849	0.745	2.143	2.067	0.79	0.777	1.063	0.822	1.022	1.685	1.456	0.668	0.826	0.667	0.783	0.839	0.925	0.92	0.62	0.602	0.864	0.824	0.654	1.188	0.635	0.685	0.766	0.84
1175	High	Master Protein	P51674	Neuronal membrane glycoprotein M6-a [OS=Homo sapiens]	0	13.742	14	4	8	4	278	31.2	5.27	18.57	1.537	0.703	1.508	0.395	1.777	0.235	0.974	0.315	2.116	0.646	1.101	0.446	0.862	0.143	1.031	0.252	2.628	0.488	1.251	0.534	2.244	0.504	2.655	0.255	2.711	0.455	1.41	0.204	1.201	0.184
1176	High	Master Protein	P06312	immunoglobulin kappa variable 4-1 [OS=Homo sapiens]	0	13.681	30	3	9	3	121	13.4	5.25	22.39	0.928	1.044	1.068	1.917	0.278	0.701	0.454	0.787	0.594	0.682	0.067	0.102	0.808	0.935	0.662	1.498	0.928	0.759	1.309	2.564	0.864	0.814	1.139	1.175	1.097	1.016	0.718	2.001	0.167	0.887
1177	High	Master Protein	Q16778	Histone H2B type 2-E [OS=Homo sapiens]	0	13.641	28	4	12	4	126	13.9	10.32	20.18	0.597	1.311	0.386	0.38	1.228	1.734	0.494	1.915	0.579	1.627	0.126	0.729	8.133	0.118	0.424	0.208	1.324	0.278	0.72	0.58	0.361	0.152	0.413	0.263	0.324	0.423	0.212	0.076	0.728	0.194
1178	High	Master Protein	Q15121	Astrocytic phosphoprotein PEA-15 [OS=Homo sapiens]	0	13.629	42	4	6	4	130	15	5.02	17.75	1.715	1.618	2.584	1.022	2.738	1.726	1.567	0.824	1.254	0.748	1.472	1.52	0.253	0.01	1.084	0.446	1.212	0.723	0.614	0.628	0.81	0.72	2.883	1.051	1.433	0.569	0.609	0.136	1.761	0.01
1179	High	Master Protein	Q9Y275-1	Tumor necrosis factor ligand superfamily member 13B [OS=Homo sapiens]	0	13.621	20	4	6	4	285	31.2	6.25	14	0.688	0.859	0.936	0.864	1.323	1.471	1.127	1.489	0.921	2.553	0.01	1.118	0.01	0.01	0.01	1.049	0.996	1.903	0.878	1.663	1.659	1.313	0.01	0.666	0.01	0.468	0.01	0.01	1.18	0.01
1180	High	Master Protein	P68036	Ubiquitin-conjugating enzyme E2 L3 [OS=Homo sapiens]	0	13.619	20	3	6	3	154	17.9	8.51	16.61	0.961	0.672	1.263	1.003	4.056	3.673	0.642	0.429	0.872	0.803	1.694	2.199	0.624	0.269	0.911	0.606	0.37	0.554	0.571	0.592	0.81	1.451	1.619	0.832	1.16	0.565	0.539	0.244	1.168	0.205
1181	High	Master Protein	P41271	Neuroblastoma suppressor of tumorigenicity 1 [OS=Homo sapiens]	0	13.611	14	3	24	3	181	19.4	5.29	48.91	1.415	1.131	1.218	1.329	0.826	0.584	1.529	1.201	1.45	1.525	0.829	0.693	0.309	0.224	0.697	0.339	1.103	1.47	1.091	0.723	1.724	1.658	1.215	0.781	0.716	0.534	0.573	0.274	1.292	0.187
1182	High	Master Protein	P60983	glia maturation factor beta [OS=Homo sapiens]	0	13.582	35	4	9	3	142	16.7	5.29	17.36	1.142	0.893	1.688	1.142	0.726	1.804	0.874	0.746	1.017	0.961	0.981	1.278	0.512	0.205	1.147	0.511	1.18	0.882	0.71	0.538	0.908	0.687	1.444	0.612	0.844	0.537	0.632	0.187	0.959	0.215
1183	High	Master Protein	P55083	Microfibril-associated glycoprotein 4 [OS=Homo sapiens]	0	13.579	13	3	8	3	255	28.6	5.63	20.12	1.612	1.384	1.124	1.889	0.091	0.867	1.115	1.209	1.803	2.221	0.902	1.25	0.354	0.172	0.07	0.397	1.086	1.725	0.727	1.108	1.611	2.348	0.559	1.566	0.705	1.004	0.243	0.01	1.858	0.069
1184	High	Master Protein	Q9H773	dCTP pyrophosphatase 1 [OS=Homo sapiens]	0	13.504	24	4	7	4	170	18.7	5.03	8.16	4.033	4.561	0.785	0.673	1.391	1.127	0.956	0.718	0.584	1.372	1.007	2.116	0.418	0.01	0.558	0.517	0.199	0.602	0.739	0.511	0.248	0.387	0.508	0.01	0.01	0.426	0.74	0.285	0.01	0.302
1185	High	Master Protein	P01714	Immunoglobulin lambda variable 3-19 [OS=Homo sapiens]	0	13.462	35	2	15	2	112	12	4.96	39.6	0.553	0.695	1.059	1.175	0.333	0.511	0.622	0.696	0.508	0.593	0.274	0.212	0.485	0.53	0.642	0.643	0.604	0.566	1.458	1.948	0.93	1.098	0.593	0.598	1.734	1.673	0.696	0.848	0.376	0.518
1186	High	Master Protein	Q86Y82	Syntaxin-12 [OS=Homo sapiens]	0	13.423	13	3	6	3	276	31.6	5.59	11.7	1.267	1.049	1.463	1.507	1.726	1.582	1.68	1.157	1.125	1.059	0.01	0.01	0.01	0.01	0.01	0.01	1.21	1.144	1.17	0.537	1.213	0.01	0.01	0.01	0.999	0.01	0.01	0.01	0.01	0.01
1187	High	Master Protein	P30085-1	UMP-CMP kinase [OS=Homo sapiens]	0	13.345	18	3	4	3	196	22.2	5.57	14	1.439	1.473	1.222	0.803	2.789	2.053	1.005	0.453	1.103	1.208	1.289	3.741	0.481	0.01	0.607	0.365	0.703	0.438	0.903	0.683	1.19	1.806	1.208	0.47	0.512	0.457	0.328	0.11	0.888	0.01
1188	High	Master Protein	Q92187-1	CMP-N-acetylneuraminate-poly-alpha-2,8-sialyltransferase [OS=Homo sapiens]	0	13.319	10	3	5	3	359	41.3	9.74	17.81	0.334	0.117	0.524	0.19	0.749	3.658	0.496	0.482	0.747	0.795	5.854	6.416	0.479	0.306	0.574	0.01	1.281	2.962	0.688	0.47	0.984	1.342	0.506	0.803	0.9	0.613	0.01	0.205	0.738	0.01
1189	High	Master Protein	P48539	calmodulin regulator protein PCP4 [OS=Homo sapiens]	0	13.297	56	3	6	3	62	6.8	6.71	10.02	2.418	0.956	3.483	0.97	1.576	0.648	1.67	0.737	1.602	0.844	1.924	0.803	0.609	0.85	1.015	0.775	2.226	0.964	0.932	0.38	2.172	2.171	2.6	1.809	2.314	1.057	1.523	0.481	2.712	0.094
1190	High	Master Protein	P62805	histone H4 [OS=Homo sapiens]	0	13.292	41	4	9	4	103	11.4	11.36	24.65	0.578	1.229	0.388	0.394	1.154	1.986	0.348	2.66	0.345	0.783	0.251	0.472	5.925	0.477	0.507	0.454	1.722	0.389	0.574	0.575	0.324	0.168	0.373	0.265	0.374	0.756	0.403	0.157	0.556	0.374
1191	High	Master Protein	Q15286	Ras-related protein Rab-35 [OS=Homo sapiens]	0	13.272	11	2	4	1	201	23	8.29	10.93	1.241	1.036	0.822	0.314	3.926	3.393	0.22	0.321	0.754	0.421	2.108	4.33	0.787	0.01	0.799	0.399	0.488	0.573	0.553	0.01	0.487	1.525	1.309	0.311	0.577	0.865	0.01	0.01	0.915	0.29
1192	High	Master Protein	Q8TDQ0	Hepatitis A virus cellular receptor 2 [OS=Homo sapiens]	0	13.252	7	2	5	2	301	33.4	5.72	14.62	0.918	0.76	1.489	1.332	1.178	0.696	1.193	1.076	1.31	1.426	1.392	1.487	0.292	0.118	1.084	0.521	0.793	0.776	1.386	0.883	0.996	2.184	1.408	1.22	1.15	0.933	0.791	0.167	1.991	0.01
1193	High	Master Protein	O00115	Deoxyribonuclease-2-alpha [OS=Homo sapiens]	0	13.188	8	3	7	3	360	39.6	8.05	16.78	1.818	0.806	1.486	0.916	3.491	1.064	1.114	0.585	2.745	1.09	0.937	0.4	0.707	0.169	0.507	0.01	1.353	0.745	1.122	0.463	3.288	3.063	0.668	0.01	1.678	0.205	0.596	0.01	1.257	0.176
1194	High	Master Protein	Q9UKJ1-3	Isoform 3 of Paired immunoglobulin-like type 2 receptor alpha [OS=Homo sapiens]	0	13.158	16	4	8	4	230	25.9	9.63	15.26	0.984	0.751	1.693	1.843	1.229	1.378	1.112	0.919	1.085	1.299	0.426	0.589	0.278	0.155	0.802	0.626	1.328	1.801	0.92	0.825	1.824	1.261	0.854	0.635	1	0.615	0.333	0.413	1.299	0.25
1195	High	Master Protein	P31943	Heterogeneous nuclear ribonucleoprotein H [OS=Homo sapiens]	0	13.122	4	1	3	1	449	49.2	6.3	7.23	1.897	2.381	1.157	1.003	0.01	2.758	0.914	1.008	0.583	1.102	0.01	0.625	0.01	0.01	0.01	0.01	0.887	0.985	0.912	0.868	0.708	0.549	0.575	0.01	0.01	0.529	0.01	0.01	0.01	0.01
1196	High	Master Protein	Q96C19	EF-hand domain-containing protein D2 [OS=Homo sapiens]	0	12.927	15	3	5	3	240	26.7	5.2	10.28	1.391	1.407	1.111	0.753	0.965	1.167	1.091	0.959	1.026	1.861	0.824	1.189	1.879	0.561	0.553	0.406	1.081	0.787	1.125	0.894	0.689	0.571	0.586	0.783	0.568	1.173	0.776	0.01	0.804	0.37
1197	High	Master Protein	A0A0C4DH34	immunoglobulin heavy variable 4-28 [OS=Homo sapiens]	0	12.903	21	2	8	2	117	13.1	9.29	15.93	0.738	0.863	0.429	1.118	0.134	0.608	0.458	0.823	0.343	0.636	0.184	0.167	0.989	1.496	0.853	1.476	0.311	0.663	0.615	1.643	0.27	0.232	0.301	0.957	0.72	2.168	0.591	2.661	0.075	1.599
1198	High	Master Protein	Q13442	28 kDa heat- and acid-stable phosphoprotein [OS=Homo sapiens]	0	12.88	18	3	5	3	181	20.6	8.87	11.42	1.181	0.778	1.584	0.973	3.149	3.625	0.976	0.381	1.033	1.221	0.613	0.847	0.01	0.01	1.423	0.01	0.737	0.681	0.595	0.253	1.124	0.653	0.56	0.01	0.424	0.605	0.643	0.319	0.4	0.208
1199	High	Master Protein	Q8N428	Polypeptide N-acetylgalactosaminyltransferase 16 [OS=Homo sapiens]	0	12.842	6	3	4	3	558	63	9.13	12.6	1.58	1.156	1.297	1.384	0.73	0.534	1.435	1.045	1.242	0.998	0.712	0.827	0.764	1.121	0.437	0.677	1.031	1.329	1.002	1.007	1.708	1.601	1.168	0.45	1.031	0.579	0.647	0.422	1.112	1.052
1200	High	Master Protein	P55011	Solute carrier family 12 member 2 [OS=Homo sapiens]	0	12.789	5	3	5	3	1212	131.4	6.4	14.7	1.74	1.486	1.194	2.014	1.052	1.642	2.627	1.476	2.136	2.122	1.535	1.718	0.714	0.657	2.305	0.9	1.675	2.767	2.049	1.638	3.753	2.059	1.493	0.553	1.076	0.959	2.665	0.53	2.335	1.365
1201	High	Master Protein	P21266	glutathione S-transferase Mu 3 [OS=Homo sapiens]	0	12.786	20	4	6	3	225	26.5	5.54	10.12	1.555	0.947	2.26	0.615	1.892	0.705	1.171	0.669	1.697	0.969	1.492	0.01	1.658	0.01	3.405	1.403	0.868	0.729	0.688	0.825	0.485	1.062	7.461	0.01	5.619	2.943	0.01	0.01	4.423	0.01
1202	High	Master Protein	P49006	MARCKS-related protein [OS=Homo sapiens]	0	12.785	18	3	7	3	195	19.5	4.67	20.96	1.972	1.411	0.728	0.747	0.295	0.75	0.991	0.757	0.544	0.639	2.315	3.355	0.266	0.01	1.256	1.812	0.713	0.805	0.645	0.77	1.143	2.77	2.654	0.87	0.755	0.704	1.086	0.01	1.858	0.158
1203	High	Master Protein	P10644	cAMP-dependent protein kinase type I-alpha regulatory subunit [OS=Homo sapiens]	0	12.785	8	4	5	4	381	43	5.35	9.36	1.739	2.048	1.791	1.816	1.822	1.496	1.543	1.027	1.094	1.082	0.681	2.392	0.501	0.262	0.328	0.179	0.698	1.231	1.109	0.662	0.813	0.788	1.749	0.775	0.37	0.361	0.402	0.01	0.949	0.01
1204	High	Master Protein	Q92688	Acidic leucine-rich nuclear phosphoprotein 32 family member B [OS=Homo sapiens]	0	12.782	13	3	5	3	251	28.8	4.06	11.25	1.25	0.635	0.811	0.55	4.404	4.043	0.866	0.65	0.535	0.761	4.18	4.691	1.323	0.01	0.01	0.01	0.894	0.974	0.468	0.631	0.599	1.45	1.625	0.374	0.609	0.01	0.01	0.01	0.01	0.01
1205	High	Master Protein	P21741	Midkine [OS=Homo sapiens]	0	12.759	22	3	5	3	143	15.6	9.79	12.94	0.812	0.235	0.818	0.506	2.257	3.967	0.676	0.443	0.613	0.792	1.139	1.374	0.494	0.547	0.73	0.621	0.644	0.785	0.918	1.07	1.056	0.53	0.681	0.763	0.539	0.309	1.377	0.693	2.125	0.707
1206	High	Master Protein	A0A0C4DH31	Immunoglobulin heavy variable 1-18 [OS=Homo sapiens]	0	12.722	24	2	9	1	117	12.8	8.84	22.07	0.578	0.908	0.702	1.015	0.587	0.523	0.396	0.512	0.444	0.379	0.01	0.01	0.59	0.69	1.014	1.173	0.896	2.102	0.473	1.355	1.056	2	0.847	0.554	1.214	4.034	0.01	1.149	0.01	1.384
1207	High	Master Protein	Q6UX15-2	Isoform 2 of Layilin [OS=Homo sapiens]	0	12.694	11	3	5	3	374	42.3	4.97	8.2	1.149	0.953	2.011	1.199	1.562	0.859	1.451	1.125	1.167	0.767	1.017	0.737	0.39	0.235	1.341	0.66	1.16	1.56	1.239	0.883	1.338	1.407	1.351	0.839	1.434	0.522	0.981	0.891	2.232	0.45
1208	High	Master Protein	O75347	Tubulin-specific chaperone A [OS=Homo sapiens]	0	12.667	32	4	9	4	108	12.8	5.29	22.6	0.879	0.516	1.535	1.214	5.05	2.695	1.396	0.54	0.613	0.661	0.801	0.948	0.366	0.108	0.637	0.293	0.699	0.739	0.601	0.402	0.56	0.66	1.091	0.329	0.404	0.292	0.317	0.083	0.777	0.06
1209	High	Master Protein	Q9H7Y0-1	Deleted in autism-related protein 1 [OS=Homo sapiens]	0	12.624	7	3	5	3	433	48.5	7.83	10.23	1.239	1.265	1.077	1.18	0.409	0.633	1.428	1.286	1.834	1.425	0.63	0.588	0.943	0.422	0.627	0.827	1.058	1.353	0.731	0.61	1.747	1.333	0.922	1.369	0.817	0.992	0.732	0.185	1.227	0.831
1210	High	Master Protein	P22891-1	Vitamin K-dependent protein Z [OS=Homo sapiens]	0	12.62	8	3	8	3	400	44.7	5.97	21.16	0.606	0.704	0.827	1.14	0.553	0.542	1.077	1.335	0.662	0.673	0.67	0.77	0.723	0.758	1.298	1.154	1.178	0.993	0.778	0.983	0.591	0.466	0.543	0.842	0.748	1.198	1.224	2.207	0.323	0.879
1211	High	Master Protein	Q96DA0	Zymogen granule protein 16 homolog B [OS=Homo sapiens]	0	12.6	12	2	3	2	208	22.7	7.39	11.43	14.301	5.978	0.876	1.504	0.01	0.597	0.521	0.747	0.01	0.572	0.367	0.87	0.867	0.616	0.788	0.794	0.01	1.901	2.297	1.794	6.239	7.04	0.833	0.273	0.411	0.602	0.829	0.59	1.045	0.281
1212	High	Master Protein	P50897	Palmitoyl-protein thioesterase 1 [OS=Homo sapiens]	0	12.589	13	4	4	4	306	34.2	6.52	8.14	1.504	0.934	1.234	0.697	0.694	1.7	1.184	0.813	2.628	0.901	1.996	1.686	0.839	0.929	0.861	0.219	1.45	1.045	1.198	0.51	2.244	3.094	0.655	0.912	1.547	0.614	1.565	0.447	2.488	0.473
1213	High	Master Protein	P50995	annexin A11 [OS=Homo sapiens]	0	12.568	9	4	4	4	505	54.4	7.65	9.56	0.84	1.135	1.572	1.561	1.751	1.268	0.47	1.051	1.086	0.852	3.194	4.362	0.959	0.251	0.421	0.319	0.828	1.986	1.584	0.746	1.665	0.404	1.769	0.392	1.189	0.532	2.135	0.253	1.86	0.285
1214	High	Master Protein	Q99584	Protein S100-A13 [OS=Homo sapiens]	0	12.544	29	3	6	3	98	11.5	6.16	12.04	0.71	0.888	2.522	0.609	2.826	1.927	1.65	0.56	1.75	1.49	0.753	1.256	0.19	0.01	0.817	0.165	0.844	0.793	1.059	0.914	0.958	0.589	2.195	0.474	0.383	0.249	0.01	0.01	1.03	0.1
1215	High	Master Protein	P05114	Non-histone chromosomal protein HMG-14 [OS=Homo sapiens]	0	12.512	32	3	4	3	100	10.7	9.6	7.95	0.955	1.223	0.581	0.595	7.993	4.881	1.764	0.748	0.59	0.84	0.867	1.141	0.691	0.278	0.01	0.463	0.899	0.835	0.757	0.906	0.607	0.62	1.58	0.327	0.676	0.224	0.01	0.01	0.814	0.01
1216	High	Master Protein	Q9UIB8	SLAM family member 5 [OS=Homo sapiens]	0	12.465	11	3	6	3	345	38.8	7.06	13.76	0.737	1.404	1.067	0.919	0.419	0.723	0.884	1.051	0.848	0.953	0.741	0.622	0.279	0.272	1.332	1.358	0.998	1.868	1.181	0.554	0.404	0.841	1.035	1.363	1.035	0.99	0.504	1.551	0.684	0.592
1217	High	Master Protein	Q02413	Desmoglein-1 [OS=Homo sapiens]	0	12.44	5	3	5	3	1049	113.7	5.03	8.63	0.478	0.944	1.093	1.274	1.15	0.402	0.41	0.416	1.104	0.774	1.473	1.88	1.731	1.103	1.11	4.474	0.592	0.559	0.592	0.782	1.854	1.102	1.453	0.902	1.538	2.539	1.366	1.591	1.654	0.812
1218	High	Master Protein	P23083	Immunoglobulin heavy variable 1-2 [OS=Homo sapiens]	0	12.409	21	2	12	1	117	13.1	9.13	26.41	0.439	0.571	0.395	0.813	0.296	0.518	0.316	0.624	0.499	0.599	0.117	0.448	0.612	1.528	0.514	1.101	1.005	0.788	1.087	3.777	0.662	0.591	0.791	0.993	1.009	1.514	0.501	2.576	0.085	1.669
1219	High	Master Protein	A0A075B6S6	Immunoglobulin kappa variable 2D-30 [OS=Homo sapiens]	0	12.408	20	2	24	1	120	13.2	7.99	58.37	0.514	0.737	0.518	0.609	1.189	0.2	0.438	0.415	1.18	1.125	0.01	0.01	0.192	0.355	0.311	0.238	0.225	0.376	0.628	0.528	0.925	1.532	0.867	13.471	0.195	0.041	0.428	0.561	0.256	0.544
1220	High	Master Protein	P78536-1	Disintegrin and metalloproteinase domain-containing protein 17 [OS=Homo sapiens]	0	12.407	4	3	6	3	824	93	5.76	17.05	1.202	1.001	0.923	1.032	1.257	0.833	0.997	0.939	0.883	1.126	1.743	1.996	0.577	0.53	0.999	0.919	0.832	0.994	0.852	1.013	1.13	2.035	1.192	0.951	0.911	0.98	1.492	0.941	1.209	0.574
1221	High	Master Protein	Q15485-1	Ficolin-2 [OS=Homo sapiens]	0	12.386	17	5	7	5	313	34	6.77	11.11	0.416	0.604	0.318	1.148	0.09	0.843	1.037	1.27	0.301	0.591	0.501	0.115	2.303	3.03	1.304	1.753	0.532	0.379	0.625	0.849	0.21	0.274	0.424	0.263	0.652	0.464	1.343	2.245	0.204	3.254
1222	High	Master Protein	O43396	Thioredoxin-like protein 1 [OS=Homo sapiens]	0	12.352	13	2	3	2	289	32.2	4.96	7.47	2.478	2.016	1.823	0.891	1.318	2.19	1.513	1.582	1.512	0.976	0.01	1.007	0.528	0.01	0.01	0.01	1.833	1.707	1.25	0.221	1.256	1.318	0.863	0.83	0.768	0.51	0.719	0.01	0.611	0.01
1223	High	Master Protein	P35247	Pulmonary surfactant-associated protein D [OS=Homo sapiens]	0	12.308	10	2	3	2	375	37.7	6.6	12.31	0.436	1.01	4.128	5.411	1.296	0.325	0.666	0.678	1.56	1.306	0.01	1.93	0.01	0.01	0.01	0.01	0.825	0.926	1.38	1.056	0.673	0.01	2.23	1.187	0.01	0.01	0.01	0.01	0.656	0.01
1224	High	Master Protein	P84157-3	Isoform 3 of Matrix-remodeling-associated protein 7 [OS=Homo sapiens]	0	12.304	27	4	13	1	177	18.2	4.15	28.46	1.374	0.773	1.775	1.455	0.01	0.526	1.365	0.695	1.842	1.583	0.01	1.126	0.01	0.01	1.087	0.01	0.453	0.796	0.898	0.6	1.607	2.851	1.195	0.477	0.563	0.396	0.635	0.01	0.667	0.01
1225	High	Master Protein	Q9UQM7-1	Calcium/calmodulin-dependent protein kinase type II subunit alpha [OS=Homo sapiens]	0	12.279	6	3	8	3	478	54.1	7.08	15.52	0.954	1.187	1.016	0.866	0.831	0.728	1.332	1.069	0.657	0.81	0.656	0.617	1.181	1.069	0.908	0.849	1.155	1.586	0.81	1.24	1.644	0.853	0.514	1.314	0.554	0.632	0.794	1.894	0.819	1.091
1226	High	Master Protein	Q9BY79	membrane frizzled-related protein [OS=Homo sapiens]	0	12.258	6	3	10	3	579	62.2	4.96	16.96	1.992	1.081	2.136	1.007	1.355	0.683	1.504	0.633	4.306	1.666	0.989	0.729	0.547	0.426	1.449	0.599	2.662	1.029	2.601	0.979	2.083	0.794	1.455	0.636	1.549	0.692	1.586	0.384	1.748	0.549
1227	High	Master Protein	P27701	CD82 antigen [OS=Homo sapiens]	0	12.254	10	2	3	2	267	29.6	5.24	10.09	1.811	1.16	0.974	0.207	0.648	0.987	1.066	0.374	2.035	0.871	1.096	2.053	1.007	0.747	0.01	0.01	2.145	0.397	0.79	0.722	4.803	2.483	1.739	0.01	1.4	0.929	2.017	1.099	0.938	0.403
1228	High	Master Protein	Q9NQX7	Integral membrane protein 2C [OS=Homo sapiens]	0	12.237	17	3	4	3	267	30.2	8	12.21	0.871	0.919	1.549	0.921	0.606	1.761	1.198	0.867	1.55	0.954	0.645	2.332	1.069	0.83	1.049	0.878	0.909	0.364	0.816	0.525	1.58	1.715	2.142	1.597	2.314	1.552	2.67	0.746	2.466	1.146
1229	High	Master Protein	Q08722	Leukocyte surface antigen CD47 [OS=Homo sapiens]	0	12.145	9	3	7	3	323	35.2	7.21	12.74	0.571	0.78	1.101	0.63	3.331	2.375	1.122	1.29	0.692	1.008	2.545	4.188	0.362	0.105	0.355	0.24	0.549	1.116	0.883	2.329	0.744	0.642	0.232	0.26	0.381	0.318	0.265	0.066	0.958	0.108
1230	High	Master Protein	Q9HB40	Retinoid-inducible serine carboxypeptidase [OS=Homo sapiens]	0	12.134	6	3	7	3	452	50.8	5.81	10.25	1.392	0.733	1.631	1.482	2.269	1.998	0.958	0.804	3.275	2.487	1.866	2.196	0.82	1.031	0.91	0.903	1.336	1.485	0.977	0.885	2.1	3.831	0.867	0.342	1.144	0.925	0.882	0.605	1.076	1.042
1231	High	Master Protein	O00764-1	Pyridoxal kinase [OS=Homo sapiens]	0	12.046	14	3	4	3	312	35.1	6.13	12.36	1.013	0.981	2.206	0.545	1.985	2.171	0.992	0.538	0.823	1.166	0.405	1.306	0.662	0.01	1.859	0.377	0.746	0.836	0.719	0.841	0.331	1.034	1.975	0.229	0.667	0.682	0.672	0.01	0.417	0.01
1232	High	Master Protein	Q13938	Calcyphosin [OS=Homo sapiens]	0	12.044	25	4	6	4	189	21	4.89	12.85	1.446	1.226	1.771	0.415	2.689	0.303	10.388	0.404	0.893	0.506	0.574	0.286	0.277	0.095	0.774	0.108	0.449	0.442	0.753	0.451	0.892	0.376	2.378	0.264	1.106	0.276	0.305	0.184	1.155	0.119
1233	High	Master Protein	P08865	40S ribosomal protein SA [OS=Homo sapiens]	0	12.015	14	3	4	3	295	32.8	4.87	5.52	1.477	1.52	0.322	0.627	0.447	2.26	0.923	0.975	0.57	1.098	1.33	1.884	0.436	0.01	0.01	0.01	0.637	0.496	0.679	0.743	0.419	0.399	0.494	0.01	0.01	0.838	0.01	0.01	0.339	0.01
1234	High	Master Protein	O95837	Guanine nucleotide-binding protein subunit alpha-14 [OS=Homo sapiens]	0	11.987	10	3	3	3	355	41.5	6.07	7.23	0.726	2.031	0.616	0.01	0.646	2.66	0.354	0.739	0.962	1.823	3.952	6.748	0.01	0.01	0.01	0.01	0.417	2.276	0.446	0.955	1.197	0.901	0.01	0.383	0.01	0.01	0.01	0.01	0.932	0.01
1235	High	Master Protein	Q9NY72	Sodium channel subunit beta-3 [OS=Homo sapiens]	0	11.986	15	2	4	2	215	24.7	4.68	12.58	1.146	0.904	0.938	0.75	0.31	0.504	1.972	1.714	1.216	0.838	0.525	0.458	0.484	0.144	0.567	0.937	1.913	1.573	1.189	0.673	1.974	1.551	0.787	0.853	0.828	0.713	0.643	0.223	0.847	0.27
1236	High	Master Protein	P01903	HLA class II histocompatibility antigen, DR alpha chain [OS=Homo sapiens]	0	11.982	11	2	3	2	254	28.6	5	7.6	0.819	1.428	1.101	0.671	0.01	0.01	0.01	0.561	0.98	3.589	2.427	1.872	0.65	0.116	1.785	0.817	0.01	1.692	2.024	1.863	1.142	1.561	0.59	1.312	1.27	0.827	0.887	0.055	1.298	0.157
1237	High	Master Protein	P52823	Stanniocalcin-1 [OS=Homo sapiens]	0	11.948	16	3	8	3	247	27.6	7.99	22.74	0.973	0.73	0.394	0.54	0.174	2.613	0.546	0.725	0.764	1.099	1.055	2.299	0.317	0.573	0.248	0.528	0.521	1.699	0.469	1.237	0.908	2.492	0.328	1.221	0.142	0.384	0.459	1.43	1.131	0.455
1238	High	Master Protein	Q16627	C-C motif chemokine 14 [OS=Homo sapiens]	0	11.934	20	3	6	3	93	10.7	8.72	15.82	0.918	0.719	1.501	1.348	1.084	0.75	0.926	0.669	1.843	1.652	0.348	0.39	0.639	0.681	0.414	1.381	0.781	1.032	1.537	1.671	1.15	1.276	1.532	1.625	1.229	0.213	2.072	0.01	1.042	0.935
1239	High	Master Protein	A0A0B4J1U3	immunoglobulin lambda variable 1-36 [OS=Homo sapiens]	0	11.932	14	1	3	1	117	12.5	4.78	12.73	0.908	1.326	0.62	0.845	0.067	0.652	0.708	0.599	1.236	1.191	0.432	0.553	0.567	1.138	0.6	0.842	0.98	0.869	1.106	1.283	0.94	0.784	2.429	0.67	1.775	0.314	2.575	3.054	0.136	0.723
1240	High	Master Protein	Q9NR99	Matrix-remodeling-associated protein 5 [OS=Homo sapiens]	0	11.924	2	5	6	5	2828	312	8.32	10.8	2.21	1.939	0.826	1.76	0.068	0.554	1.25	1.402	2.18	2.77	0.288	0.894	0.825	0.739	0.407	0.418	1.089	1.056	1.512	1.326	5.189	5.912	0.516	1.741	0.202	0.512	0.01	0.01	1.16	0.963
1241	High	Master Protein	Q02985-1	Complement factor H-related protein 3 [OS=Homo sapiens]	0	11.871	8	3	8	1	330	37.3	7.55	27.02	0.623	0.206	1.677	1.057	1.519	0.991	1.476	1.644	2.047	1.653	1.249	0.261	1.197	1.264	0.433	0.418	0.981	0.567	1.886	0.94	0.764	0.543	1.24	0.603	1.032	0.341	0.888	0.31	0.816	1.09
1242	High	Master Protein	Q9UP79	A disintegrin and metalloproteinase with thrombospondin motifs 8 [OS=Homo sapiens]	0	11.84	8	4	6	4	889	96.4	6.16	11.31	1.195	1.776	1.337	3.88	1.604	1.132	2.095	2.515	3.02	2.577	1.613	0.01	0.507	0.529	2.265	1.186	1.772	1.623	1.717	1.513	3.346	2.095	1.391	1.438	1.901	0.963	2.594	0.544	1.673	0.558
1243	High	Master Protein	Q9NP84	Tumor necrosis factor receptor superfamily member 12A [OS=Homo sapiens]	0	11.812	23	2	6	2	129	13.9	8.95	12.85	1.258	0.907	1.401	1.355	3.191	1.655	1.247	0.752	1.066	1.348	1.536	1.799	1.152	0.865	0.585	0.47	0.572	1.096	1.005	1.083	0.773	0.976	0.469	0.53	0.55	0.513	0.756	1.302	2.37	1.055
1244	High	Master Protein	Q9P0K9	DOMON domain-containing protein FRRS1L [OS=Homo sapiens]	0	11.766	10	3	5	3	344	37.2	7.62	13.3	1.575	1.228	1.841	1.109	0.635	0.331	1.647	1.59	1.221	0.909	0.853	1.185	0.86	0.585	1.34	1.231	1.612	1.276	1.246	0.496	1.866	1.814	1.824	1.68	1.551	1.081	1.332	0.432	1.745	0.323
1245	High	Master Protein	P07108	acyl-CoA-binding protein [OS=Homo sapiens]	0	11.763	32	2	5	2	87	10	6.57	5.14	1.93	1.151	1.774	1.199	2.794	1.389	1.238	0.827	1.399	1.133	1.117	1.146	0.285	0.366	0.97	0.955	0.828	0.815	0.935	0.683	1.298	0.913	2.636	0.779	1.932	0.481	1.165	0.897	0.746	0.354
1246	High	Master Protein	P12318	Low affinity immunoglobulin gamma Fc region receptor II-a [OS=Homo sapiens]	0	11.732	10	2	5	2	317	35	6.68	23.9	0.887	1.452	1.366	1.124	0.01	0.655	1.681	0.727	1.616	1.746	1.115	1.088	0.813	0.736	1.51	1.074	1.444	0.976	2.131	0.867	1.162	0.897	0.932	1.393	1.075	0.975	1.212	1.007	1.381	0.637
1247	High	Master Protein	O94991	SLIT and NTRK-like protein 5 [OS=Homo sapiens]	0	11.718	4	4	6	4	958	107.4	6.95	17.61	0.958	0.688	0.82	0.773	0.922	0.513	1.6	1.285	0.852	0.602	0.58	0.442	0.431	0.606	0.935	0.649	1.506	1.223	0.858	0.454	1.422	1.577	0.815	0.833	0.749	0.662	0.608	0.447	0.761	0.71
1248	High	Master Protein	Q969H8	Myeloid-derived growth factor [OS=Homo sapiens]	0	11.683	14	3	7	3	173	18.8	6.68	14.55	1.978	1.65	1.762	1.255	2.582	1.539	1.011	0.984	0.785	0.978	0.649	1.104	0.375	0.192	0.539	0.276	0.884	0.979	0.666	0.545	1.667	2.302	1.174	0.892	0.474	0.383	1.29	0.422	0.825	0.118
1249	High	Master Protein	O75144-1	ICOS ligand [OS=Homo sapiens]	0	11.665	13	3	5	3	302	33.3	5.31	7.86	1.206	1.054	1.785	1.08	0.328	0.78	1.933	0.934	1.897	1.508	1.415	0.912	0.992	1.222	1.597	0.01	1.311	1.086	1.221	0.649	1.952	0.708	1.251	0.889	0.997	0.712	1.22	0.737	1.95	0.627
1250	High	Master Protein	P16402	Histone H1.3 [OS=Homo sapiens]	0	11.626	14	3	4	2	221	22.3	11.02	11.33	0.906	1.205	0.36	0.361	0.677	1.344	0.694	1.308	0.308	1.214	0.397	1.115	4.45	0.299	1.331	0.591	1.219	0.566	0.998	0.823	0.542	0.275	0.842	0.472	0.673	0.755	0.379	0.01	1.369	0.426
1251	High	Master Protein	A0A0B4J1V0	Immunoglobulin heavy variable 3-15 [OS=Homo sapiens]	0	11.624	20	2	6	2	119	12.9	8.62	16.15	0.626	0.806	0.89	2.239	0.881	0.5	0.571	0.527	1.69	4.234	0.561	0.653	1.025	1.427	1.163	1.116	0.697	1.371	1.505	2.245	0.853	0.795	1.169	1.082	0.709	0.922	1.42	1.986	0.946	1.546
1252	High	Master Protein	O00592	Podocalyxin [OS=Homo sapiens]	0	11.621	4	2	4	2	558	58.6	5.49	8.57	1.81	1.319	0.989	0.836	0.953	0.597	1.334	1.09	0.689	0.656	1.151	0.997	0.434	0.01	0.01	0.01	0.455	0.837	0.686	0.665	1.238	2.09	0.272	0.01	0.273	0.01	0.353	0.295	1.431	0.217
1253	High	Master Protein	P13693	Translationally-controlled tumor protein [OS=Homo sapiens]	0	11.601	12	2	6	2	172	19.6	4.93	19.65	1.784	1.191	1.438	0.738	1.026	2.588	0.849	0.687	1.174	1.175	0.911	1.364	0.447	0.204	0.965	0.419	0.932	0.976	0.76	0.729	0.957	1.295	1.215	0.627	0.61	0.849	0.281	0.162	0.653	0.272
1254	High	Master Protein	O15400	Syntaxin-7 [OS=Homo sapiens]	0	11.566	14	3	5	3	261	29.8	5.55	14.8	1.471	1.594	2.36	1.91	0.937	1.806	1.864	0.994	1.715	1.372	0.618	1.08	0.01	0.187	1.213	0.686	2.013	1.522	1.338	0.885	1.679	0.803	0.441	0.63	0.893	0.32	0.779	0.01	1.287	0.01
1255	High	Master Protein	P02511	Alpha-crystallin B chain [OS=Homo sapiens]	0	11.547	21	4	6	4	175	20.1	7.33	16.36	2.403	0.743	4.175	0.411	4.634	0.128	2.062	0.317	1.219	0.548	0.595	0.236	0.384	0.908	2.201	0.452	0.579	0.345	0.389	0.274	0.447	0.335	4.74	0.554	2.67	0.423	0.33	0.409	1.22	0.887
1256	High	Master Protein	Q5IJ48	Protein crumbs homolog 2 [OS=Homo sapiens]	0	11.54	4	4	5	4	1285	134.2	5.55	14.25	0.977	0.942	1.229	1	0.537	0.487	1.876	1.435	1.104	0.596	2.085	0.01	1.194	0.01	1.872	1.129	0.81	0.758	1.021	0.508	1.285	1.589	3.126	0.981	1.617	0.681	1.358	0.01	0.887	0.853
1257	High	Master Protein	Q05707-1	Collagen alpha-1(XIV) chain [OS=Homo sapiens]	0	11.525	3	4	5	4	1796	193.4	5.3	8.42	2.269	1.362	1.638	1.688	0.897	0.673	1.269	1.065	1.258	1.212	0.01	0.97	0.295	0.46	0.483	0.623	0.896	1.404	1.258	0.636	0.955	1.416	0.01	0.918	1.014	0.939	0.375	0.459	0.873	0.513
1258	High	Master Protein	P60953	Cell division control protein 42 homolog [OS=Homo sapiens]	0	11.518	22	4	5	4	191	21.2	6.55	14.65	1.352	1.052	0.692	0.514	3.323	2.903	0.699	0.607	0.886	1.083	1.388	3.734	0.624	0.01	0.01	0.246	0.901	0.968	0.768	0.919	0.692	0.235	0.398	0.223	0.288	0.567	0.376	0.01	0.769	0.16
1259	High	Master Protein	Q14204	Cytoplasmic dynein 1 heavy chain 1 [OS=Homo sapiens]	0	11.5	1	4	5	4	4646	532.1	6.4	8.29	1.325	1.219	1.078	0.172	1.563	2.619	0.661	0.46	0.167	0.81	0.774	1.067	0.483	0.01	0.01	0.01	0.01	0.236	0.122	0.628	0.454	0.01	1.039	0.01	0.01	0.797	0.01	0.01	0.01	0.01
1260	High	Master Protein	P49720	proteasome subunit beta type-3 [OS=Homo sapiens]	0	11.497	12	2	3	2	205	22.9	6.55	10.53	1.101	0.942	0.918	1.076	4.081	3.215	0.775	0.725	0.523	0.628	0.792	0.792	0.01	0.01	0.01	0.766	1.065	1.14	0.535	0.899	0.577	0.363	0.626	0.01	0.01	0.589	0.01	0.01	0.01	0.01
1261	High	Master Protein	Q15370	Elongin-B [OS=Homo sapiens]	0	11.487	21	3	5	3	118	13.1	4.88	9.99	0.949	1.16	1.363	1.017	2.303	3.151	0.942	0.482	0.726	0.741	1.267	2.409	0.722	0.01	0.396	0.306	0.835	0.707	0.661	0.665	0.586	0.01	0.948	0.351	0.332	0.475	0.01	0.01	0.37	0.26
1262	High	Master Protein	P51991-1	Heterogeneous nuclear ribonucleoprotein A3 [OS=Homo sapiens]	0	11.459	8	3	4	2	378	39.6	9.01	8.39	3.309	2.695	1.376	0.792	0.683	3.029	1.254	0.597	1.157	1.183	0.917	2.164	0.716	0.256	1.55	0.797	0.916	0.729	0.782	0.947	1.032	2.251	1.415	1.006	0.977	0.534	0.898	0.436	1.064	0.298
1263	High	Master Protein	Q13641	Trophoblast glycoprotein [OS=Homo sapiens]	0	11.425	7	3	4	3	420	46	6.83	7.02	1.375	1.422	1.31	0.838	3.559	0.876	1.454	0.699	1.049	0.85	2.604	1.422	1.536	0.882	0.847	0.01	1.297	1.379	1.154	0.576	2.518	4.714	0.918	1.528	0.01	0.8	2.737	0.01	5.317	0.01
1264	High	Master Protein	P09497-2	Isoform Non-brain of Clathrin light chain B [OS=Homo sapiens]	0	11.389	17	4	7	4	211	23.2	4.69	15.26	1.621	1.64	2.705	2.37	1.743	2.6	1.646	0.447	0.991	0.803	1.236	1.355	0.01	0.01	1.485	1.19	1.584	0.966	0.868	0.746	0.641	1.095	2.577	0.01	1.674	0.852	1.207	0.549	2.682	0.01
1265	High	Master Protein	P11766	alcohol dehydrogenase class-3 [OS=Homo sapiens]	0	11.374	9	3	3	3	374	39.7	7.49	6.64	1.553	1.64	2.818	0.728	1.357	1.279	1.586	0.559	1.184	0.739	0.954	1.996	0.336	0.155	0.439	0.176	0.834	1.014	1.18	1.006	0.706	0.508	2.644	0.545	0.911	0.589	0.077	0.143	0.987	0.054
1266	High	Master Protein	P0C6S8	Leucine-rich repeat and immunoglobulin-like domain-containing nogo receptor-interacting protein 3 [OS=Homo sapiens]	0	11.373	7	3	4	3	592	64.8	8.54	7.96	0.932	1.257	0.95	0.682	1.588	0.918	1.497	1.128	1.934	1.086	2.852	2.068	3.114	1.675	2.064	1.877	1.801	1.283	0.727	0.79	2.913	6.113	2.85	5.017	1.839	2.536	0.01	1.565	4.516	1.744
1267	High	Master Protein	Q9BZG9-2	Isoform 2 of Ly-6/neurotoxin-like protein 1 [OS=Homo sapiens]	0	11.336	9	1	9	1	116	12.6	7.8	29.57	2.391	0.601	0.958	1.213	0.673	0.286	1.096	0.566	1.53	0.929	0.63	0.651	0.27	0.232	0.324	0.288	1.957	0.687	1.344	0.437	2.807	1.231	1.922	0.338	1.194	0.281	0.561	0.199	1.5	0.198
1268	High	Master Protein	P20916-1	Myelin-associated glycoprotein [OS=Homo sapiens]	0	11.297	6	3	7	3	626	69	5.03	15.62	1.235	0.847	1.275	0.65	0.609	0.636	1.158	0.9	1.676	0.899	0.927	0.8	0.633	0.223	1.028	0.523	2.176	0.925	1.552	0.318	1.979	1.221	1.417	0.636	1.276	0.601	1.098	0.255	1.271	0.248
1269	High	Master Protein	O43567	E3 ubiquitin-protein ligase RNF13 [OS=Homo sapiens]	0	11.278	10	4	7	4	381	42.8	4.98	16.64	1.408	0.908	1.576	1.077	2.949	0.432	1.144	0.789	2.152	1.2	1.554	0.653	0.453	0.135	0.871	0.406	0.919	0.78	1.056	0.41	2.025	1.786	1.811	1.283	1.521	0.427	1.401	0.057	1.669	0.063
1270	High	Master Protein	P61106	Ras-related protein Rab-14 [OS=Homo sapiens]	0	11.23	15	3	4	2	215	23.9	6.21	12.01	1.369	2.153	2.221	0.919	2.147	2.014	1.341	0.892	1.351	1.221	0.711	2.218	1.04	0.01	1.231	0.01	0.715	0.847	0.874	0.815	1.213	2.142	1.304	0.852	0.655	0.01	0.01	0.01	1.574	0.01
1271	High	Master Protein	Q9HDC9	Adipocyte plasma membrane-associated protein [OS=Homo sapiens]	0	11.196	11	4	7	4	416	46.5	6.16	16.34	0.283	0.89	0.429	0.713	0.435	0.938	0.525	0.606	0.44	0.606	0.614	0.975	1.022	1.115	0.934	1.996	0.267	0.286	0.344	0.72	0.404	0.518	0.272	0.942	1.237	1.43	2.19	3.733	0.199	0.883
1272	High	Master Protein	O75340	programmed cell death protein 6 [OS=Homo sapiens]	0	11.185	13	2	4	2	191	21.9	5.4	11.01	1.223	0.865	0.891	0.712	2.678	2.262	0.61	0.38	0.682	0.803	1.42	1.954	0.01	0.01	0.01	0.01	0.884	0.789	0.528	0.422	1.142	0.627	0.91	0.01	0.01	0.437	0.01	0.01	0.647	0.01
1273	High	Master Protein	P24666-1	Low molecular weight phosphotyrosine protein phosphatase [OS=Homo sapiens]	0	11.159	22	2	5	2	158	18	6.74	14.26	2.641	1.43	1.978	1.928	0.612	3.514	1.505	0.767	1.842	1.651	1.438	1.41	0.143	0.142	0.01	0.314	1.83	1.213	0.768	1.914	0.883	0.48	0.784	0.454	0.669	0.565	0.152	0.01	0.582	0.329
1274	High	Master Protein	P29972-1	aquaporin-1 [OS=Homo sapiens]	0	11.14	7	1	4	1	269	28.5	7.42	13.4	1.338	0.817	1.658	0.167	0.935	0.239	0.88	0.229	2.682	0.38	1.17	1.4	0.719	0.01	0.473	0.01	2.021	0.638	2.964	4.873	2.142	0.412	1.252	0.01	1.236	0.337	0.855	0.438	1.181	0.095
1275	High	Master Protein	A0A0A0MRZ8	immunoglobulin kappa variable 3D-11 [OS=Homo sapiens]	0	11.101	26	2	16	2	115	12.6	5.29	33.51	0.891	0.975	0.549	0.642	0.427	0.598	0.704	0.788	0.824	0.967	0.323	0.299	1.244	1.395	1.17	1.021	0.783	0.734	1.301	1.535	1.333	2.816	1.281	0.996	0.671	0.746	1.145	1.092	0.376	1.404
1276	High	Master Protein	Q9HBT6	Cadherin-20 [OS=Homo sapiens]	0	11.099	6	3	6	2	801	88.9	4.7	10.84	1.557	0.839	0.45	1.063	0.01	0.586	1.095	1.175	1.547	0.846	0.892	1.255	1.035	0.246	0.819	0.642	1.329	1.451	0.99	0.696	1.498	1.618	1.372	1.189	1.159	1.182	1.11	0.611	1.178	0.574
1277	High	Master Protein	P01599	Immunoglobulin kappa variable 1-17 [OS=Homo sapiens]	0	11.02	23	2	4	2	117	12.8	8.68	11.46	1.1	1.246	0.368	0.869	0.34	0.501	0.318	0.697	0.816	0.832	0.723	0.444	0.847	0.64	1.854	1.517	0.465	0.796	0.647	1.057	0.558	0.575	0.99	1.389	0.947	1.146	1.298	0.7	0.529	0.662
1278	High	Master Protein	Q9UN36-1	Protein NDRG2 [OS=Homo sapiens]	0	10.853	9	2	3	2	371	40.8	5.21	11.32	2.382	1.797	1.84	2.009	0.952	0.782	1.463	1.079	1.993	1.305	0.898	0.851	0.374	0.316	0.734	0.469	1.451	1.354	0.857	0.788	1.328	1.198	1.526	1.384	0.709	0.649	0.382	0.01	1.273	0.383
1279	High	Master Protein	P46926	glucosamine-6-phosphate isomerase 1 [OS=Homo sapiens]	0	10.799	16	3	4	3	289	32.6	6.92	11.71	1.166	1.055	1.225	0.834	5.51	3.247	0.768	0.53	0.462	0.488	0.989	1.243	0.66	0.216	1.14	0.741	0.631	0.568	0.539	0.581	0.54	0.618	0.769	0.11	0.721	0.929	0.414	0.412	0.828	0.303
1280	High	Master Protein	Q5Y7A7	HLA class II histocompatibility antigen, DRB1-13 beta chain [OS=Homo sapiens]	0	10.795	16	4	5	2	266	30	6.99	14	1.038	1.223	1.851	1.028	1.183	0.395	0.781	0.688	1.603	2.024	2.213	1.911	0.375	0.01	0.541	0.01	0.828	1.408	1.416	1.758	2.31	5.938	0.681	0.245	0.294	0.311	1.131	0.505	1.141	0.296
1281	High	Master Protein	Q9NRW1	Ras-related protein Rab-6B [OS=Homo sapiens]	0	10.697	11	2	5	1	208	23.4	5.53	14.27	2.517	2.092	1.633	1.068	0.607	5.274	1.595	0.633	1.848	1.166	0.875	1.216	0.525	0.01	1.269	0.433	1.412	1.368	1.211	1.236	1.111	0.931	1.459	0.67	0.947	0.295	0.01	0.01	0.675	0.127
1282	High	Master Protein	Q14517	Protocadherin Fat 1 [OS=Homo sapiens]	0	10.596	1	3	3	3	4588	506	5	5.99	1.754	2.449	0.943	2.65	1.658	0.882	1.128	2.536	1.347	1.927	1.205	1.329	0.769	0.661	0.01	0.01	2.193	2.004	1.693	0.916	1.575	1.363	0.604	0.962	1.063	0.01	0.01	0.734	1.077	0.63
1283	High	Master Protein	Q13443	disintegrin and metalloproteinase domain-containing protein 9 [OS=Homo sapiens]	0	10.586	4	3	4	3	819	90.5	7.52	11.8	1.419	0.743	0.675	1.125	0.781	1.458	0.959	0.494	1.596	1.975	0.881	1.219	0.654	1.029	0.57	0.381	1.707	2.119	1.401	0.906	1.661	2.159	1.641	0.902	0.631	0.917	1.423	1.016	0.844	0.932
1284	High	Master Protein	P23297	Protein S100-A1 [OS=Homo sapiens]	0	10.576	23	2	4	2	94	10.5	4.5	9.15	0.7	0.31	6.53	0.464	3.986	0.122	2.132	0.607	1.23	0.412	1.202	0.35	0.459	0.154	3.095	0.6	1.228	0.615	0.465	0.153	2.737	4.859	5.907	0.086	1.251	0.453	0.265	0.01	2.043	0.24
1285	High	Master Protein	Q9UKB5	Adherens junction-associated protein 1 [OS=Homo sapiens]	0	10.57	5	2	7	2	411	44.5	9.52	15.31	1.178	1.264	2.329	1.253	0.481	0.546	2.53	1.578	1.452	1.153	1.612	1.117	0.06	0.193	0.808	0.558	0.838	1.288	1.432	0.596	2.119	1.17	0.545	1.619	0.95	0.961	1.349	0.264	1.95	0.094
1286	High	Master Protein	P09529	Inhibin beta B chain [OS=Homo sapiens]	0	10.522	7	2	4	2	407	45.1	8.03	9.62	1.259	2.243	0.768	1.249	0.964	1.516	1.481	1.497	0.86	1.209	0.643	0.521	0.389	0.861	1.524	1.625	0.899	0.438	0.8	0.974	1.022	2.548	0.927	0.301	0.535	0.01	1.306	0.536	1.65	0.68
1287	High	Master Protein	Q96EE4	Coiled-coil domain-containing protein 126 [OS=Homo sapiens]	0	10.483	19	3	7	2	140	15.7	9.88	17.55	1.221	1.022	1.218	1.499	0.436	0.656	1.403	0.893	1.277	1.14	2.474	2.968	0.229	0.155	0.57	0.503	0.967	1.796	1.009	0.541	1.261	1.181	0.889	0.907	0.548	0.408	0.512	0.29	1.671	0.137
1288	High	Master Protein	P55209	Nucleosome assembly protein 1-like 1 [OS=Homo sapiens]	0	10.474	12	3	4	2	391	45.3	4.46	8.86	1.187	1.528	1.081	0.594	2.014	3.712	0.651	0.591	0.832	1.093	1.486	4.847	1.789	0.991	1.606	0.594	0.677	0.607	0.828	0.723	0.729	1.616	1.679	0.296	0.728	1.143	1.899	0.744	1.331	0.887
1289	High	Master Protein	P29120-1	Neuroendocrine convertase 1 [OS=Homo sapiens]	0	10.471	4	3	7	3	753	84.1	5.99	17.97	1.483	1.466	1.121	1.07	0.745	0.372	1.756	0.987	1.244	0.775	1.028	0.77	0.522	0.192	0.856	0.667	1.151	1.232	1.069	0.418	1.654	1.728	1.546	0.917	0.747	0.398	1.146	0.378	1.403	0.347
1290	High	Master Protein	P17181-1	Interferon alpha/beta receptor 1 [OS=Homo sapiens]	0	10.47	4	2	5	2	557	63.5	5.81	13.53	0.764	0.654	1.323	1.248	1.821	1.19	0.995	0.899	0.951	1.153	2.611	3.87	0.583	0.492	0.689	0.984	1.188	1.253	1.124	1.234	1.073	1.638	1.243	1.725	1.021	0.948	0.01	0.714	0.764	0.541
1291	High	Master Protein	P08138-2	Isoform 2 of Tumor necrosis factor receptor superfamily member 16 [OS=Homo sapiens]	0	10.468	12	3	4	3	333	35.7	4.7	11.05	1.522	1.157	2.06	1.189	4.391	0.577	0.99	0.52	1.067	1.237	2.114	4.693	1.331	0.918	2.292	1.503	0.726	0.733	0.496	0.516	0.981	3.622	3.258	3.776	1.787	0.783	4.406	1.338	2.929	1.092
1292	High	Master Protein	Q13093	Platelet-activating factor acetylhydrolase [OS=Homo sapiens]	0	10.453	6	3	6	3	441	50	7.56	11.49	0.809	0.886	0.728	0.842	0.335	1.544	0.732	0.797	1.036	1.662	1.2	1.192	0.954	1.323	0.915	0.813	1	0.849	1.148	1.045	0.664	1.233	1.159	1.298	0.549	0.77	1.247	1.488	0.972	0.966
1293	High	Master Protein	P10153	Non-secretory ribonuclease [OS=Homo sapiens]	0	10.399	9	2	6	2	161	18.3	8.73	24.86	0.602	0.719	0.793	0.507	1.737	1.234	1.184	1.407	0.726	1.192	0.532	0.96	0.545	0.563	0.811	0.946	0.77	1.431	1.226	1.057	0.719	1.154	1.036	0.819	1.101	1.174	0.548	0.64	1.265	0.695
1294	High	Master Protein	Q9UBE0-1	SUMO-activating enzyme subunit 1 [OS=Homo sapiens]	0	10.397	10	4	7	4	346	38.4	5.3	12.94	1.108	1.304	0.778	0.833	1.051	1.604	0.797	1	1.182	1.451	0.659	0.823	0.71	1.271	0.93	1.119	0.996	1.405	0.797	1.274	0.215	0.513	0.636	1.211	1.157	1.051	0.561	1.253	0.409	1.288
1295	High	Master Protein	A0A0C4DH68	immunoglobulin kappa variable 2-24 [OS=Homo sapiens]	0	10.359	11	1	6	1	120	13.1	8.53	10.13	1.094	1.379	1.958	3.234	0.545	0.842	0.01	0.972	1.378	1.818	0.285	0.323	0.825	0.868	1.262	1.757	0.73	1.008	0.67	1.782	0.643	0.97	0.815	1.038	0.659	1.166	1.175	3.603	0.126	0.82
1296	High	Master Protein	Q99784	Noelin [OS=Homo sapiens]	0	10.34	6	3	6	3	485	55.3	6.95	14.64	1.199	1.029	0.761	0.761	0.633	0.409	1.242	0.974	1.369	0.903	0.715	0.959	0.507	0.516	1.069	1.091	1.033	0.938	1.012	0.428	2.045	1.607	0.706	0.604	1.048	0.889	2.064	2.074	1.326	0.401
1297	High	Master Protein	O95994	Anterior gradient protein 2 homolog [OS=Homo sapiens]	0	10.281	16	2	4	2	175	20	9	14.18	0.303	0.414	0.542	0.76	5.071	6.364	0.337	0.267	0.441	0.312	0.667	0.774	0.774	0.412	0.343	0.295	0.273	0.299	0.134	0.43	0.51	0.287	0.898	1.098	0.252	0.01	0.425	0.01	0.01	0.524
1298	High	Master Protein	Q9H4G4	Golgi-associated plant pathogenesis-related protein 1 [OS=Homo sapiens]	0	10.249	17	2	5	2	154	17.2	9.41	9.46	1.986	2.778	0.784	0.746	0.259	0.965	0.927	1.112	0.591	0.7	0.25	0.318	0.723	0.43	0.444	0.347	1.167	0.626	1.063	1.556	1.261	0.771	0.55	0.418	1.017	1.327	0.35	0.45	0.323	0.597
1299	High	Master Protein	O75071	EF-hand calcium-binding domain-containing protein 14 [OS=Homo sapiens]	0	10.248	4	3	7	3	495	55	6.32	17.73	1.732	1.25	1.404	1.228	1.099	0.621	1.404	0.974	1.318	0.998	0.572	0.929	0.392	0.323	0.314	0.741	0.903	0.938	0.899	0.441	1.724	1.013	1.105	1.031	0.592	0.678	0.652	0.315	1.166	0.47
1300	High	Master Protein	P30046	D-dopachrome decarboxylase [OS=Homo sapiens]	0	10.206	42	5	7	5	118	12.7	7.3	12.12	0.435	0.26	1.167	0.816	3.283	4.762	0.769	0.504	0.77	0.773	0.83	0.858	0.46	0.239	0.654	0.368	0.416	0.665	0.682	0.487	0.68	0.94	1.416	0.302	1.264	0.436	0.947	0.01	1.48	0.253
1301	High	Master Protein	A0A0B4J1V2	Immunoglobulin heavy variable 2-26 [OS=Homo sapiens]	0	10.203	18	2	5	2	119	13.2	8.29	11.88	0.582	0.657	0.999	1.655	0.607	1.169	0.303	0.836	0.65	0.748	0.629	0.636	1.02	1.388	0.842	0.864	0.793	0.841	0.594	0.748	0.879	0.86	0.489	0.685	2.268	2.062	0.593	0.963	0.729	1.405
1302	High	Master Protein	Q5T848	Probable G-protein coupled receptor 158 [OS=Homo sapiens]	0	10.114	2	2	6	2	1215	135.4	8.28	15.38	1.74	1.116	1.558	1.012	0.668	0.446	1.572	1.232	1.166	0.895	0.904	1.766	0.702	0.597	1.064	0.936	0.665	0.857	0.916	0.5	1.963	2.354	1.551	1.56	0.723	1.18	1.936	0.01	2.729	0.79
1303	High	Master Protein	O00499-2	Isoform IIB of Myc box-dependent-interacting protein 1 [OS=Homo sapiens]	0	10.057	8	4	7	3	518	56.5	5.12	11.09	1.12	0.788	1.25	1.013	2.317	1.798	1.313	0.687	1.093	0.955	2.976	3.498	1.216	0.653	1.898	1.144	1.679	1.097	0.803	0.69	0.919	1.478	1.808	3	1.917	1.92	1.988	0.01	2.396	0.01
1304	High	Master Protein	Q9UNN8	Endothelial protein C receptor [OS=Homo sapiens]	0	10.017	5	1	6	1	238	26.7	7.18	17.4	1.111	1.086	1.45	1.053	0.809	0.75	2.285	1.91	1.899	1.893	1.407	0.809	0.01	0.36	0.979	0.01	1.432	1.266	1.117	0.924	1.346	0.9	2.45	0.911	0.837	0.663	0.524	0.01	1.039	0.795
1305	High	Master Protein	O60234	glia maturation factor gamma [OS=Homo sapiens]	0	10.004	15	2	5	1	142	16.8	5.26	10.26	1.634	1.275	0.997	1.266	0.01	1.053	0.247	0.84	1.08	1.989	1.588	1.035	1.735	0.617	2.514	1.026	0.92	1.204	1.116	0.776	1.024	0.776	1.125	0.839	1.078	1.023	0.695	0.366	2.173	0.724
1306	High	Master Protein	Q13519	prepronociceptin [OS=Homo sapiens]	0	9.999	11	2	8	2	176	20.3	8.4	16.08	1.774	1.495	0.995	1.059	1.676	0.552	3.675	2.919	1.494	1.154	1.386	1.059	0.441	0.295	0.996	0.8	1.56	1.749	1.263	0.746	1.401	1.334	1.649	1.175	0.824	0.456	0.661	0.161	1.463	0.512
1307	High	Master Protein	Q9P2B2	prostaglandin F2 receptor negative regulator [OS=Homo sapiens]	0	9.997	3	3	4	3	879	98.5	6.61	10.12	3.39	2.882	0.646	0.364	1.334	0.28	0.813	0.719	1.076	1.104	1.386	1.279	0.937	0.01	0.01	1.107	0.582	0.706	0.499	0.829	3.693	6.21	0.887	0.01	0.684	0.01	1.791	0.01	0.01	0.675
1308	High	Master Protein	P61812	Transforming growth factor beta-2 [OS=Homo sapiens]	0	9.99	10	4	7	4	414	47.7	8.53	9.38	2.201	1.177	0.986	0.634	1.107	0.916	0.811	0.325	1.904	0.783	1.979	2.76	1.385	0.522	0.478	0.419	1.085	0.507	0.943	0.513	1.292	0.883	0.975	1.025	0.781	0.599	0.732	0.279	0.945	0.374
1309	High	Master Protein	P56817-1	Beta-secretase 1 [OS=Homo sapiens]	0	9.965	8	4	6	4	501	55.7	5.52	13.21	1.063	0.943	1.323	1.093	3.637	1.863	1.295	0.88	0.975	0.805	0.905	0.568	0.497	0.01	0.863	0.01	0.975	1.14	0.903	0.57	1.192	1.324	0.71	1.028	0.765	0.609	1.021	0.472	0.996	0.246
1310	High	Master Protein	P05388	60S acidic ribosomal protein P0 [OS=Homo sapiens]	0	9.953	10	2	3	2	317	34.3	5.97	10.44	2.996	3.446	0.869	1.451	9.406	4.648	1.531	1.471	1.282	1.466	0.555	2.139	0.562	0.25	0.39	0.532	1.391	1.865	1.598	1.13	0.779	1.049	0.535	0.523	0.2	1.523	0.01	0.01	0.325	0.37
1311	High	Master Protein	P80297	metallothionein-1X [OS=Homo sapiens]	0	9.917	33	2	7	1	61	6.1	7.96	20.4	1.909	0.562	1.203	0.921	0.7	0.403	2.881	0.616	1.311	0.488	0.217	0.306	0.14	0.24	0.266	0.34	1.281	0.455	0.813	0.264	2.587	0.712	2.731	0.54	1.814	0.371	0.445	0.092	0.795	0.358
1312	High	Master Protein	P01178	Oxytocin-neurophysin 1 [OS=Homo sapiens]	0	9.858	25	2	3	2	125	12.7	5.97	12.31	1.598	0.49	2.106	0.768	2.441	0.453	1.34	0.573	2.98	1.826	0.537	0.51	1.304	0.775	1.612	0.531	0.844	0.694	1.483	0.297	1.978	1.005	1.338	0.872	0.928	0.01	0.97	1.088	1.291	0.782
1313	High	Master Protein	A0A0B4J1U7	immunoglobulin heavy variable 6-1 [OS=Homo sapiens]	0	9.796	16	2	8	2	121	13.5	9.2	17.63	0.438	0.548	0.627	0.867	0.324	0.669	0.489	0.695	0.644	0.558	0.315	0.27	0.941	1.101	0.716	0.466	0.92	1.209	1.107	1.619	6.554	5.97	0.912	0.679	0.571	0.603	0.854	1.208	0.391	1.121
1314	High	Master Protein	Q9ULZ9	Matrix metalloproteinase-17 [OS=Homo sapiens]	0	9.783	5	2	3	2	603	66.6	6.57	5.62	1.45	1.784	1.272	0.761	0.93	0.472	2.62	1.613	1.149	1.17	1.091	1.162	0.542	0.225	1.814	1.028	1.682	1.269	0.848	0.722	1.743	2.54	1.297	1.251	0.95	0.781	0.924	0.33	2.631	0.328
1315	High	Master Protein	P15104	Glutamine synthetase [OS=Homo sapiens]	0	9.776	9	3	5	3	373	42	6.89	10	0.912	1.3	4.184	1.454	1.27	0.562	1.144	0.369	1.9	0.882	2.025	2.009	0.799	0.548	1.427	0.679	5.118	1.149	0.764	0.806	0.669	0.566	1.288	0.856	1.271	1.233	0.543	0.617	1.194	0.255
1316	High	Master Protein	P98155-1	very low-density lipoprotein receptor [OS=Homo sapiens]	0	9.717	4	4	4	4	873	96	4.79	7.57	1.725	1.125	1.066	0.974	1.039	0.547	1.056	0.635	1.169	0.901	1.284	1.517	1.393	0.454	1.357	1.524	0.86	0.854	0.518	0.461	1.523	2.163	0.762	1.323	0.761	0.391	1.078	0.01	1.798	0.695
1317	High	Master Protein	O15466	Alpha-2,8-sialyltransferase 8E [OS=Homo sapiens]	0	9.714	8	3	5	3	376	43.9	9.01	11.37	1.952	1.71	1.267	0.948	0.508	0.444	0.64	0.781	1.085	1.16	0.01	0.923	0.509	0.01	0.966	0.443	0.573	0.968	0.637	0.343	1.224	1.057	0.526	0.952	0.01	0.685	0.399	0.308	0.01	0.01
1318	High	Master Protein	P02462	Collagen alpha-1(IV) chain [OS=Homo sapiens]	0	9.71	1	2	6	2	1669	160.5	8.28	11.9	1.712	0.485	0.666	0.671	0.637	0.373	0.618	0.401	2.486	1.059	1.396	1.838	0.957	0.199	1.305	1.645	3.808	0.567	0.659	0.644	1.805	1.483	0.781	1.301	1.047	1.054	1.664	0.468	0.816	0.404
1319	High	Master Protein	P60520	Gamma-aminobutyric acid receptor-associated protein-like 2 [OS=Homo sapiens]	0	9.632	22	3	7	2	117	13.7	8.1	8.74	1.341	0.67	1.887	1.238	3.592	1.637	1.091	0.672	1.583	1.01	1.81	1.616	0.736	0.204	1.414	0.444	1.123	0.633	0.997	0.494	1.286	1.296	2.851	1.421	1.455	0.814	0.852	0.14	1.583	0.1
1320	High	Master Protein	P05019	insulin-like growth factor I [OS=Homo sapiens]	0	9.631	11	3	6	3	195	21.8	9.72	15.35	1.338	0.834	1.039	1.594	0.752	0.602	1.217	0.782	2.042	1.319	1.123	0.859	0.8	1.397	0.699	1.382	1.211	1.296	1.02	1.231	1.347	1.046	0.852	0.514	0.796	0.895	1.577	1.021	1.208	1.821
1321	High	Master Protein	P21860-1	Receptor tyrosine-protein kinase erbB-3 [OS=Homo sapiens]	0	9.628	2	2	4	2	1342	148	6.55	8.67	1.331	0.521	1.464	1.052	3.324	1.147	1.239	0.75	1.388	0.93	1.353	1.554	0.515	0.558	0.553	0.711	0.902	1.014	0.838	0.803	2.354	2.077	0.633	0.768	0.967	0.467	1.063	0.239	1.479	0.408
1322	High	Master Protein	Q9UQ80	proliferation-associated protein 2G4 [OS=Homo sapiens]	0	9.622	8	3	4	3	394	43.8	6.55	8.07	1.642	1.209	1.212	0.788	3.035	2.884	1.093	0.548	1.298	0.828	1.283	1.412	0.731	0.229	0.362	0.413	0.708	0.584	0.8	0.839	0.458	0.657	0.825	0.137	0.61	0.709	0.408	0.01	0.395	0.01
1323	High	Master Protein	Q92734-1	Protein TFG [OS=Homo sapiens]	0	9.617	13	4	5	4	400	43.4	5.1	8.38	2.001	2.558	0.881	0.94	2.182	2.288	0.894	0.641	0.603	0.683	0.652	1.364	0.292	0.192	0.442	0.23	0.851	0.897	0.594	0.837	0.788	1.107	0.551	0.097	0.188	0.286	0.33	0.128	0.739	0.096
1324	High	Master Protein	P01703	Immunoglobulin lambda variable 1-40 [OS=Homo sapiens]	0	9.613	39	2	5	2	118	12.3	5.74	11.04	1.323	1.24	0.769	1.102	0.104	0.833	0.891	1.061	0.787	0.897	0.515	0.833	0.699	1.763	0.293	0.79	1.543	1.195	0.958	1.851	2.798	2.603	0.914	0.742	1.106	1.024	0.882	1.641	0.426	1.506
1325	High	Master Protein	O60476	mannosyl-oligosaccharide 1,2-alpha-mannosidase IB [OS=Homo sapiens]	0	9.612	5	3	5	3	641	73	7.61	12.8	2.361	1.687	2.589	1.729	1.728	0.789	1.508	1.393	1.691	1.686	0.846	0.907	0.616	0.379	0.929	0.804	1.845	1.711	1.162	0.791	1.675	0.992	0.617	0.851	0.524	0.304	0.173	0.175	1.202	0.207
1326	High	Master Protein	P22303-1	Acetylcholinesterase [OS=Homo sapiens]	0	9.597	6	3	5	3	614	67.8	6.29	9.3	1.36	1.508	1.947	1.033	2.076	0.756	0.753	0.295	1.448	1.219	2.087	1.939	0.637	0.124	0.827	0.457	0.806	0.817	0.95	0.447	2.095	1.219	0.926	1.112	0.519	0.447	0.369	0.195	1.373	0.145
1327	High	Master Protein	Q68BL7-1	Olfactomedin-like protein 2A [OS=Homo sapiens]	0	9.592	5	3	6	3	652	73	7.81	16.65	1.314	1.537	0.792	0.638	1.231	0.479	1.314	0.971	0.895	1.022	1.474	1.786	0.549	0.422	0.79	1.001	1.089	1.238	0.915	0.54	1.304	1.872	1.088	1.875	1.121	1.08	0.623	0.326	2.092	0.609
1328	High	Master Protein	Q14CZ8-1	Hepatocyte cell adhesion molecule [OS=Homo sapiens]	0	9.571	7	3	5	3	416	46	9.11	10.01	2.757	2.823	7.218	2.531	6.968	1.851	2.898	1.258	3.405	1.984	1.214	2.021	0.01	0.01	0.339	0.284	2.055	1.51	2.704	0.487	4.043	1.68	2.285	0.01	0.608	0.31	0.403	0.01	1.199	0.183
1329	High	Master Protein	P22102-1	trifunctional purine biosynthetic protein adenosine-3 [OS=Homo sapiens]	0	9.514	3	2	3	2	1010	107.7	6.7	4.48	2.674	1.735	0.908	0.607	0.38	3.173	0.389	0.496	1.145	1.6	0.01	0.01	0.01	0.01	1.374	0.01	0.409	0.383	0.887	0.931	0.93	0.01	0.01	0.01	0.01	0.01	0.01	0.01	0.01	0.01
1330	High	Master Protein	P31949	protein S100-A11 [OS=Homo sapiens]	0	9.497	24	2	7	2	105	11.7	7.12	16.37	2.394	3.162	0.598	0.689	0.847	1.387	0.62	0.532	0.441	0.922	1.576	2.691	0.87	0.123	0.568	0.304	0.357	0.648	0.8	0.654	0.698	1.539	0.424	0.704	0.116	0.736	0.291	0.01	0.736	0.149
1331	High	Master Protein	Q9BY76	Angiopoietin-related protein 4 [OS=Homo sapiens]	0	9.451	7	2	3	2	406	45.2	8.85	8.11	1.219	0.989	1.48	1.21	0.919	1.466	1.08	0.766	1.274	1.664	1.844	5.3	0.389	0.383	0.893	0.357	0.981	1.208	0.762	1.006	1.152	1.947	1.871	0.811	0.797	1.028	0.634	0.01	14.299	0.222
1332	High	Master Protein	P13861	cAMP-dependent protein kinase type II-alpha regulatory subunit [OS=Homo sapiens]	0	9.395	7	2	3	2	404	45.5	5.07	7.86	0.657	2.283	0.689	0.88	1.629	4.387	1.63	0.34	0.01	0.111	1.281	0.879	2.64	1.494	0.01	1.082	0.01	1.222	0.771	1.169	0.419	0.857	1.176	1.132	4.613	1.357	0.01	2.341	2.242	2.177
1333	High	Master Protein	P19957	Elafin [OS=Homo sapiens]	0	9.336	21	2	6	2	117	12.3	8.82	13.78	9.659	5.482	0.121	0.065	0.049	0.045	0.115	0.054	0.141	0.156	0.01	0.01	0.087	0.066	0.055	0.028	0.045	0.049	0.085	0.071	1.06	1.82	0.014	0.01	0.012	0.02	0.01	0.01	0.01	0.041
1334	High	Master Protein	P36952-1	Serpin B5 [OS=Homo sapiens]	0	9.309	8	3	4	3	375	42.1	6.05	7.74	3.488	4.247	0.553	0.229	0.197	0.319	0.414	0.279	0.275	0.4	0.01	0.01	0.956	2.463	0.01	0.24	0.204	0.355	0.444	0.459	0.234	0.293	0.01	0.239	0.585	4.552	0.01	0.01	0.01	2.132
1335	High	Master Protein	Q9NZZ3	Charged multivesicular body protein 5 [OS=Homo sapiens]	0	9.303	11	2	4	2	219	24.6	4.83	6.06	1.134	0.881	0.939	0.471	5.578	2.445	0.718	0.395	1.145	1.245	5.98	10.119	0.432	0.253	0.412	0.01	0.467	0.751	0.701	0.468	0.544	0.506	0.75	0.38	0.437	0.305	0.332	0.214	0.662	0.01
1336	High	Master Protein	P48739	Phosphatidylinositol transfer protein beta isoform [OS=Homo sapiens]	0	9.28	9	2	4	2	271	31.5	6.87	11.35	0.922	1.794	0.633	0.719	2.819	3.036	1.148	0.625	1.001	1.474	2.697	2.432	0.926	0.351	1.266	0.593	1.07	0.223	1.151	0.74	0.779	1.085	0.772	1.787	0.241	0.657	0.557	0.744	1.526	0.253
1337	High	Master Protein	I3L3R5	Coiled-coil domain-containing glutamate-rich protein 2 [OS=Homo sapiens]	0	9.259	11	3	3	3	266	30.3	5.3	7.52	0.921	1.431	2.066	2.303	0.962	0.309	2.499	1.567	2.155	2.239	0.724	1.1	1.278	0.851	1.364	0.608	0.717	1.328	1.31	0.592	3.594	1.208	1.471	1.594	1.013	0.99	1.451	1.072	1.89	0.4
[truncated: 199 more rows]
